# Supplementary material for: Whole-genome resequencing of wild and domestic sheep identifies genes associated with morphological and agronomic traits
Source: Nat Commun. 2020 Jun 4;11:2815. doi: 10.1038/s41467-020-16485-1 (PMC7272655; doi:10.1038/s41467-020-16485-1)
Supplement: Supplementary file 4 — Supplementary Data 1-49 [file 41467_2020_16485_MOESM4_ESM.xlsx]

## Sheet: Supp. Data 1
Supplementary Data 1. Sampling information of 248 domestic (native, improved) and wild (Asiatic mouflon) sheep individuals in this study.
Species/Populations	Code	Breed origin	Characteristics	Sample ID	Sampling locations (contributors)
Small-tailed Han Sheep	SXW	China	Native, fat-tailed, prolific	SXW16	Shandong, China
				SXW17
				SXW19
				SXW20
				SXW23
				SXW25
				SXW26
				SXW28
				SXW29
				SXW30
Sishui Fur Sheep	SSS	China	Native, pelt, fat-tailed, polycerate	SSS32	Shandong, China
				SSS35
				SSS37
				SSS39
				SSS40
				SSS41
				SSS43
				SSS44
				SSS45
				SSS46
Large-tailed Han Sheep	HDW	China	Native, fat-tailed	HDW47	Shandong, China
				HDW48
				HDW49
				HDW50
				HDW51
				HDW52
				HDW54
				HDW56
				HDW59
				HDW60
Hu Sheep	HUS	China	Native, fat-tailed, prolific, polled	HU62	Jiangsu, China
				HU63
				HU64
				HU65
				HU66
				HU68
				HU69
				HU73
				HU75
				HU76
Tan Sheep	TAN	China	Native, pelt, fat-tailed, polycerate	TAN78	Ningxia, China
				TAN79
				TAN80
				TAN82
				TAN86
				TAN87
				TAN88
				TAN89
				TAN90
				TAN91
Wadi Sheep	WDS	China	Native, fat-tailed, prolific, 4 nipples	WDS123	Shandong, China
				WDS14
				WDS102
				WDS109
				WDS112
				WDS148
				WDS149
				WDS163
				WDS53
				WDS60
East Friesian Dairy Sheep	EFR	Germany	Improved, diary, transboundary	EFR208	Liaoning, China
				EFR212
				EFR213
				EFR215
				EFR216
				EFR219
		Germany		VF-02	Germany
				VF-06
				VF-10
				VF-12
Altay Sheep	ALS	China	Native, fat-rumped, cold-resistance	AL109	Xinjiang, China
				AL111
				AL113
				AL114
				AL115
				AL116
				AL117
				AL118
				AL119
				AL120
Bashibai Sheep	BSB	China	Native, fat-rumped, cold-resistance	BSB123	Xinjiang, China
				BSB126
				BSB128
				BSB129
				BSB130
				BSB136
				BSB137
				BSB139
				BSB140
				BSB141
Dorper Sheep	DPS(white head; WDP)	South Africa	Improved, mutton, Persian-Dorset cross, transboundary	WDP142	Xinjiang, China
				WDP147
				WDP149
				WDP153
				WDP155
	DPS(black head; BDP)	South Africa	Improved, mutton, Persian-Dorset cross, transboundary	BDP357	Xinjiang, China
				BDP370
				BDP358
				BDP360
				BDP369
Chinese Merino Sheep (fine wool)	MFW	Spain	Improved, fine-wool, transboundary	MFW157	Xinjiang, China
				MFW159
				MFW160
				MFW161
				MFW163
				MFW164
				MFW165
				MFW167
				MFW169
				MFW170
Chinese Merino Sheep (super fine wool)	MSF	Spain	Improved, fine-wool, transboundary	MSF173	Xinjiang, China
				MSF174
				MSF175
				MSF176
				MSF177
				MSF180
				MSF181
				MSF184
				MSF186
				MSF190
Suffolk Sheep	SFK	England	Improved, mutton, transboundary	SFK193	Xinjiang, China
				SFK194
				SFK195
				SFK197
				SFK198
				SFK201
				SFK203
				SFK204
				SFK205
				SFK206
Cele Black Sheep	CLS	China	Native, fat-rumped	CLS222	Xinjiang, China
				CLS226
				CLS227
				CLS228
				CLS233
				CLS234
				CLS235
				CLSA
				CLSB
				CLSD
Duolang Sheep	DLS	China	Crossbreed of local fat-tailed sheep and Afghanistan rat-rumped	DLS249	Xinjiang, China
				DLS305
				DLS309
				DLS311
				DLS313
				DLS317
				DLS325
				DLS333
				DLS334
				DLS348
Finnsheep	FIN	Finland	Native, prolific mutton-wool, northern short-tailed	FINN300	Finland
				FINN303
				FINN304
				FINN305
				FINN306
				FINN307
				FINN313
				FINN314
				FINN315
				FINN317
Ouessant	OUE	France	Native, small-sized, hardy	OUE0331	the Netherlands (Mr. J. den Hartog, Mr. W. Gooren, Mr. J.W. Stolwijk and Mr. H. Slaghuis)
				OUE81037
				OUE72647
				Ouessant24802
				Ouessant24946
				Ouessant24947
				Ouessant24948
				Ouessant24949
				Ouessant24951
				Ouessant24953
Shetland	SHE	Scotland	Native, wool, northern short-tailed	Shetland23342	the Netherlands (Mrs. B. Stikkers and Mrs. Joyce Ruesink)
				Shetland23343
				Shetland23344
				Shetland23345
				Shetland23346
				Shetland23347
				Shetland23354
Solognote	SOL	France	Native, wool, thrifty, disease-resistance	Solognote24727	the Netherlands (Mrs J.H.G. Oosterbroek)
				Solognote24728
				Solognote24729
				Solognote24730
				Solognote24731
				Solognote24732
				Solognote24733
				Solognote24734
				Solognote24735
				Solognote24736
Gotland	GOT	Sweden	Improved, pelt, northern short-tailed, prolific	Gotland24506	the Netherlands (Mr. H. Broersma)
				Gotland24507
				Gotland24508
				Gotland24510
				Gotland24512
				Gotland24513
				Gotland24514
				Gotland24515
				Gotland24516
				Gotland24517
Drente Heathen	DRS	the Netherlands	Native, landscape management, long woolly tail	DR1	the Netherlands
				DR2
				DR3
				DR4
				DR5
Waggir Sheep	WGR	Afghanistan	Native, fat-tailed, large ears	1	Xinjiang, China
				2N
				3N
				5N
				6N
				7N
				8N
				9N
				10
				11N
Bonga Sheep	BOG	Ethiopia		BQ2602	Ethiopia
Afar Sheep	AFS	Ethiopia		FKD2746	Ethiopia
Mbororo Sheep	MBS	Niger		Sc12	Niger
Yankasa Sheep	YAN	Nigeria		Sn5	Nigeria
West African Dwarf Sheep	WAD	Chad		Wad-Sn16	Chad
Uda Sheep	UDA	Chad		uda-Sc3	Chad
Djallonké Sheep	DJI	Burkina Faso		180b	Burkina Faso
Mossi Sheep	MOS	Burkina Faso		99	Burkina Faso
Sahelian Sheep	SAH	Burkina Faso		163	Burkina Faso
Cameroon Sheep	CAM	Cameroon		KA-07	Cameroon
Awassi Sheep	AWA	West Asia		AWA-21	Iraq
Hamdani Sheep	HAS	West Asia		HAM18	Iraq
Mazekh Sheep	MAZ	Azerbaijian		MAZ10	Azerbaijian
Grey-Shiraz Sheep	GSS	Iran		Iran102	Iran
Ghezel Sheep	GHE	Iran		Iran152	Iran
Afshari Sheep	AFH	Iran		Iran202	Iran
Shal Sheep	SHA	Iran		Iran229	Iran
Makui Sheep	MAK	West Asia		MAK333	Iran
Moghani Sheep	MOH	West Asia		MOG326	Iran
Karakul Sheep	KAR	Iran		Iran4265	Pakistan
Asiatic mouflon	MOU	Middle East	Wild ancestor	266	Shahr-e Kord, Iran
				267	Shahr-e Kord, Iran
				271	Kerman, Iran
				272	Kerman, Iran
				273	Kerman, Iran
				TH.1	Tehran, Iran
				TH.2	Tehran, Iran
				KR.4	Kerman, Iran
				KR.6	Kerman, Iran
				SH.7	Shiraz, Iran
				YZ.9	Yazd, Iran
				YZ.10	Yazd, Iran
				YZ.11	Yazd, Iran
				YZ.12	Yazd, Iran
				SH.19	Shiraz, Iran
				SH.20	Shiraz, Iran

## Sheet: Supp. Data 2
Supplementary Data 2. Detailed information of the sequencing and alignment statistics for the 248 domestic and wild individuals.
Species/Populations	Sample ID	Raw Base(bp)	Raw reads	N (%)	GC (%)	Q20 (%)	Q30 (%)	Average depth	Clean reads	Mapped reads	Mapping rate	Coverage 1X	Coverage 4X	Coverage 10X	Coverage 20X
Small-tailed Han Sheep	SXW16	78813378000	525422520	0.02	43.95	94.95	88.2	24.99	524053160	518668599	0.9897	0.9828	0.9751	0.9583	0.7464
	SXW17	88242286800	588281912	0.02	43.61	94.09	86.2	28.44	586965722	580480788	0.989	0.9835	0.9764	0.9632	0.862
	SXW19	87100320600	580668804	0.02	43.91	93.94	85.87	27.85	579515256	572943726	0.9887	0.9835	0.9763	0.9626	0.847
	SXW20	85689421800	571262812	0.02	43.59	94.44	86.83	27.76	570020568	563894742	0.9893	0.9834	0.9761	0.9622	0.8461
	SXW23	88129475400	587529836	0.02	44.02	95.05	88.16	27.83	586120888	580136164	0.9898	0.9835	0.9764	0.9626	0.8421
	SXW25	86778202200	578521348	0.02	44.22	95.04	88.34	26.89	577181540	572281882	0.9915	0.9833	0.9761	0.9615	0.8163
	SXW26	90324871800	602165812	0.02	43.5	94.63	87.52	29.24	600427264	594191484	0.9896	0.9835	0.9765	0.9632	0.8759
	SXW28	87352585200	582350568	0.02	43.65	94.95	88.03	28.22	580901744	575622849	0.9909	0.9832	0.976	0.9624	0.8557
	SXW29	80303301000	535355340	0.02	43.94	94.83	87.8	25.73	534330852	529427105	0.9908	0.9831	0.9756	0.9597	0.7774
	SXW30	88016394900	586775966	0.02	43.51	95.39	89.01	28.54	585225974	580651329	0.9922	0.9833	0.9763	0.963	0.8641
Sishui Fur Sheep	SSS32	78814664700	525431098	0.01	43.7	94.41	87.36	24.24	524421972	517594511	0.987	0.983	0.9746	0.9458	0.7077
	SSS35	78069359100	520462394	0.015	44.3	94.52	87.5	23.33	519486592	512989079	0.9875	0.9827	0.9739	0.9414	0.6485
	SSS37	78597598200	523983988	0.015	43.88	94.12	86.8	24.19	523085118	515607541	0.9857	0.983	0.9746	0.9455	0.7028
	SSS39	78456791400	523045276	0.015	43.98	94.09	86.77	23.7	522090690	514492140	0.9854	0.983	0.9745	0.9438	0.6774
	SSS40	78314918400	522099456	0.015	43.89	94.22	86.98	23.74	521127720	514297624	0.9869	0.9829	0.9743	0.944	0.6822
	SSS41	77921746500	519478310	0.01	43.64	94.36	87.19	24.13	518278868	511234400	0.9864	0.9829	0.9745	0.9454	0.6978
	SSS43	79131132900	527540886	0.01	44.08	94.36	87.17	24.17	526804774	519569873	0.9863	0.9828	0.9744	0.9453	0.7018
	SSS44	77841619800	518944132	0.065	44.17	94.32	87.16	23.75	518247778	511567085	0.9871	0.9823	0.9737	0.9429	0.678
	SSS45	80213840700	534758938	0.07	44	94.37	87.27	24.34	533800176	526706777	0.9867	0.9828	0.9745	0.946	0.7062
	SSS46	78380874000	522539160	0.06	43.91	94.29	87.06	24.01	521865276	515359157	0.9875	0.9825	0.974	0.9448	0.6936
Large-tailed Han Sheep	HDW47	79256279400	528375196	0.065	43.98	94.33	87.2	24.17	527630876	522056087	0.9894	0.983	0.9751	0.9569	0.7037
	HDW48	80081882700	533879218	0.05	43.79	94.42	87.33	24.71	533275468	527753337	0.9896	0.9831	0.9753	0.9581	0.7319
	HDW49	80696511000	537976740	0.045	43.38	94.75	87.91	25	537189678	531860814	0.9901	0.9831	0.9753	0.9581	0.7401
	HDW50	76432250100	509548334	0.015	43.23	93.31	85	24.33	508558062	502826416	0.9887	0.9827	0.9745	0.9555	0.7095
	HDW51	80041860600	533612404	0.01	43.63	94.06	86.56	24.81	532806702	527076167	0.9892	0.9832	0.9753	0.9579	0.7343
	HDW52	83428612500	556190750	0.01	43.89	94	86.47	25.32	555388904	549593134	0.9896	0.9832	0.9756	0.9591	0.7575
	HDW54	80647409400	537649396	0.015	44.1	93.66	85.8	24.28	536864208	531046125	0.9892	0.9829	0.9749	0.9567	0.7053
	HDW56	80167086900	534447246	0.015	43.72	93.88	86.22	24.25	533644568	528118340	0.9896	0.983	0.975	0.9565	0.704
	HDW59	79873501800	532490012	0.015	43.59	93.87	86.22	24.29	531653768	526200267	0.9897	0.9829	0.975	0.9567	0.7064
	HDW60	80298543900	535323626	0.015	43.62	94.09	86.7	24.26	534402686	528955476	0.9898	0.9829	0.9749	0.9567	0.7044
Hu Sheep	HU62	83358204600	555721364	0.01	43.86	94.13	86.7	24.69	554736518	548850043	0.9894	0.9831	0.9753	0.9578	0.7244
	HU63	82239071400	548260476	0.01	43.63	94.06	86.66	24.36	547575484	541670889	0.9892	0.9831	0.9752	0.9573	0.7094
	HU64	80793239100	538621594	0.03	44.07	94.14	86.89	23.97	537334164	531519133	0.9892	0.9828	0.9748	0.9557	0.6864
	HU65	79573227300	530488182	0.025	44.33	94.2	86.93	23.53	529547588	524020589	0.9896	0.9827	0.9745	0.9543	0.6606
	HU66	79658493900	531056626	0.03	43.47	94.15	86.81	24.32	530031918	524708160	0.99	0.9829	0.9748	0.9559	0.7054
	HU68	80450895300	536339302	0.025	43.75	93.88	86.32	24.11	535091632	529575493	0.9897	0.9828	0.9747	0.9557	0.6975
	HU69	80272099200	535147328	0.025	44.01	94.06	86.67	24.15	534316016	528925697	0.9899	0.9829	0.9749	0.9564	0.6999
	HU73	79067306700	527115378	0.025	43.9	93.5	85.63	24.02	526500296	520507033	0.9886	0.983	0.9749	0.9565	0.6987
	HU75	80627361900	537515746	0.015	43.81	93.85	86.19	24.77	536908982	531588657	0.9901	0.9831	0.9753	0.958	0.735
	HU76	81402580500	542683870	0.015	44.05	93.88	86.33	24.83	541887962	536507132	0.9901	0.983	0.9751	0.9579	0.7355
Tan Sheep	TAN78	80105661300	534037742	0.015	43.37	94.41	87.21	25.46	533201056	528383121	0.991	0.9831	0.9754	0.9591	0.7635
	TAN79	84005523600	560036824	0.015	43.53	94.23	86.9	26.2	559190542	554131836	0.991	0.9831	0.9757	0.9603	0.7911
	TAN80	78808538100	525390254	0.015	43	94.81	87.94	25.71	524475284	520562069	0.9925	0.9829	0.9753	0.9585	0.7672
	TAN82	77661363000	517742420	0.015	43.17	94.59	87.49	25.59	516865316	512830909	0.9922	0.9829	0.9752	0.9583	0.7677
	TAN86	82726782300	551511882	0.015	43	94.69	87.69	26.89	550445868	546353689	0.9926	0.983	0.9756	0.9604	0.8114
	TAN87	77743261200	518288408	0.015	43.56	94.55	87.41	25.14	517349118	513123445	0.9918	0.9828	0.9751	0.9578	0.7517
	TAN88	83278554900	555190366	0.015	42.99	94.69	87.78	26.97	554288108	549880330	0.992	0.983	0.9756	0.9606	0.8159
	TAN89	78967532100	526450214	0.015	43.11	94.39	87.25	25.22	525415926	520729363	0.9911	0.983	0.9753	0.9582	0.7504
	TAN90	80371773900	535811826	0.015	43.16	94.59	87.53	25.79	534875540	530555660	0.9919	0.983	0.9754	0.9589	0.7732
	TAN91	84026041500	560173610	0.015	43.44	94.6	87.56	26.53	559273288	554605558	0.9917	0.9829	0.9754	0.9603	0.8024
Wadi Sheep	WDS123	109870633800	732470892	0.01	40.07	98.48	96.51	20.93	732470892	728325762	0.9943	0.9771	0.9636	0.904	0.4442
	WDS14	109293887700	728625918	0.01	39.58	98.49	96.515	19.67	728625918	725025349	0.9951	0.9769	0.9614	0.8652	0.3911
	WDS102	93804088800	625360592	0.005	39.92	98.285	95.895	26.91	625360592	621976036	0.9946	0.9766	0.9641	0.9346	0.6957
	WDS109	99900723900	666004826	0.005	38.82	98.285	95.93	25.61	666004826	662190878	0.9943	0.9752	0.9598	0.8993	0.5627
	WDS112	100845877800	672305852	0.005	38.965	98.36	96.09	21.84	672305852	668744937	0.9947	0.9755	0.9594	0.8762	0.4635
	WDS148	89909758500	599398390	0.01	40.345	96.94	92.645	24.82	599398390	595971456	0.9943	0.9817	0.9714	0.9212	0.604
	WDS149	106109617200	707397448	0.01	40.575	96.955	92.66	28.4	707397448	703295216	0.9942	0.9822	0.9733	0.9389	0.6954
	WDS163	107965641900	719770946	0.01	41.015	97.02	92.77	27.73	719770946	715894343	0.9946	0.9822	0.9734	0.9427	0.7149
	WDS53	94988483700	633256558	0.015	41.02	97.6	93.76	23.38	633256558	629807046	0.9946	0.9817	0.9715	0.9205	0.6012
	WDS60	91118180700	607454538	0.015	41.42	96.74	91.65	21.74	607454538	604030467	0.9944	0.9815	0.971	0.918	0.5224
East Friesian Dairy Sheep	EFR208	94300461900	628669746	0.01	42.8	96.41	91.59	29.04	627527138	622304737	0.9917	0.983	0.976	0.9622	0.8519
	EFR212	80897989200	539319928	0.015	43.64	95.27	89.17	25.57	538155582	532759007	0.99	0.9824	0.9747	0.9583	0.7657
	EFR213	87322942800	582152952	0.015	43.45	95.21	89.09	27.65	580818256	575382358	0.9906	0.9833	0.9761	0.9622	0.8379
	EFR215	82846587900	552310586	0.015	44.19	95.47	89.6	25.33	550779872	545798495	0.991	0.9829	0.9753	0.9587	0.7531
	EFR216	85172782500	567818550	0.015	43.55	95.5	89.68	26.86	566632008	561705415	0.9913	0.983	0.9757	0.9611	0.8178
	EFR219	78651744900	524344966	0	43.59	95.63	89.81	24.62	523008626	517809124	0.9901	0.9828	0.9751	0.9575	0.7283
	VF-02	82369876500	549132510	0.015	43.83	95.53	89.72	25.4	548049462	542568847	0.99	0.983	0.9749	0.9505	0.7532
	VF-06	80222980200	534819868	0.015	43.62	95.25	89.22	24.85	533785248	528986063	0.991	0.9829	0.9752	0.9582	0.7398
	VF-10	93561807600	623745384	0.015	43.83	95.52	89.75	28.46	622438384	617280344	0.9917	0.9834	0.9765	0.9634	0.8573
	VF-12	84167497500	561116650	0.015	43.61	95.48	89.68	25.88	559931122	555286376	0.9917	0.9829	0.9754	0.9596	0.7796
Altay Sheep	AL109	83167425600	554449504	0.02	43.02	94.59	87.52	26.8	553470838	548779361	0.9915	0.9831	0.9757	0.9605	0.806
	AL111	80046952800	533646352	0.015	43.55	93.56	85.71	25.45	532787954	527532629	0.9901	0.9831	0.9755	0.959	0.7646
	AL113	79745512200	531636748	0.015	43.28	94.05	86.63	25.59	530863352	526005749	0.9908	0.983	0.9754	0.9591	0.769
	AL114	81077726100	540518174	0.015	43.62	93.88	86.27	25.61	539391624	534291854	0.9905	0.9828	0.9752	0.9588	0.7646
	AL115	80941428600	539609524	0.015	43.33	93.16	85	26.2	538777822	533223030	0.9897	0.983	0.9754	0.9597	0.7915
	AL116	81556398000	543709320	0.015	43.22	93.59	85.76	26.45	542807912	537998727	0.9911	0.9833	0.9759	0.9604	0.8007
	AL117	79855767900	532371786	0.015	43.56	94.75	87.73	25.68	531408900	527457722	0.9926	0.9832	0.9756	0.9595	0.7746
	AL118	92241279300	614941862	0.015	43.48	94.75	87.78	29.48	613973722	609518655	0.9927	0.9835	0.9767	0.9642	0.881
	AL119	82961742900	553078286	0.015	43.61	95	88.25	26.64	552205632	548128026	0.9926	0.9832	0.9759	0.9608	0.8078
	AL120	79863221700	532421478	0.015	43.73	94.67	87.61	25.54	531505674	527423269	0.9923	0.9831	0.9755	0.9591	0.7716
Bashibai Sheep	BSB123	80041370700	533609138	0.015	43.89	94.49	87.31	25.66	532702876	528609891	0.9923	0.983	0.9754	0.9591	0.7749
	BSB126	79903719900	532691466	0.01	43.5	94.36	87.11	25.8	531709952	527367472	0.9918	0.9832	0.9756	0.9599	0.7834
	BSB128	86450826900	576338846	0.01	43.84	94.67	87.62	27.71	575540770	571229300	0.9925	0.9833	0.9761	0.9621	0.8429
	BSB129	82922791500	552818610	0.01	43.4	94.56	87.47	26.89	551967720	547852227	0.9925	0.9831	0.9757	0.9609	0.8227
	BSB130	82106373000	547375820	0.01	43.38	94.69	87.64	26.75	546639500	542408052	0.9923	0.9833	0.9759	0.9608	0.8138
	BSB136	78596601000	523977340	0.01	43.68	94.86	87.97	25.44	523146836	519324362	0.9927	0.9829	0.9753	0.9587	0.7651
	BSB137	85718005800	571453372	0.01	43.73	94.84	87.96	27.46	570570010	566432831	0.9927	0.9832	0.976	0.9618	0.837
	BSB139	79600471800	530669812	0.01	43.3	94.84	87.94	25.83	529866164	526034160	0.9928	0.9831	0.9755	0.9593	0.7799
	BSB140	85128459300	567523062	0.035	43.47	95.23	88.91	26.74	566582610	562228772	0.9923	0.9831	0.9757	0.9607	0.8095
	BSB141	77389768800	515931792	0.04	43.37	95.4	89.19	24.41	515061268	511249041	0.9926	0.983	0.9752	0.957	0.7127
Dorper Sheep (white head)	WDP142	79834596000	532230640	0.025	43.62	94.91	88.1	25.63	530968910	527040246	0.9926	0.983	0.9755	0.9596	0.7766
	WDP147	79049597100	526997314	0.03	43.36	94.41	87.29	25.28	525852900	521835661	0.9924	0.9832	0.9756	0.9592	0.7583
	WDP149	79023117000	526820780	0.025	43.55	94.63	87.66	25.21	525544042	521638277	0.9926	0.9834	0.9758	0.9593	0.7577
	WDP153	83375717100	555838114	0.03	43.51	95.02	88.38	26.48	554363732	550502084	0.993	0.9832	0.9758	0.9609	0.8057
	WDP155	79196605500	527977370	0.025	43.58	94.14	86.73	25.43	526792972	522509559	0.9919	0.9833	0.9757	0.9595	0.7659
Dorper Sheep (black head)	BDP357	84369450000	562463000	0.03	43.59	94.39	87.25	26.7	561022204	556647728	0.9922	0.9833	0.976	0.9614	0.8148
	BDP358	82588397700	550589318	0.01	43.47	95.26	88.91	26.28	549147716	545160834	0.9927	0.9833	0.9758	0.9607	0.8004
	BDP360	79562491200	530416608	0.01	43.73	94.81	87.95	25.53	528868880	524812299	0.9923	0.9831	0.9756	0.9596	0.7703
	BDP369	80149233000	534328220	0.01	43.5	95.32	89.11	25.68	532922522	528986106	0.9926	0.9831	0.9756	0.9598	0.7772
	BDP370	79093783200	527291888	0.01	43.52	94.84	88.07	25.33	525765836	521732831	0.9923	0.9827	0.975	0.9589	0.7638
Chinese Merino Sheep (fine wool)	MFW157	88194677400	587964516	0.04	42.98	95.91	90.22	28.08	586805718	582532645	0.9927	0.9833	0.9763	0.9623	0.8389
	MFW159	95348978700	635659858	0.05	43.57	95.88	90.38	28.71	633790668	628703576	0.992	0.9835	0.9767	0.9629	0.8414
	MFW160	80535288000	536901920	0.015	42.72	96.3	91.09	25.65	536109118	531878808	0.9921	0.9831	0.9756	0.9586	0.7646
	MFW161	89359975200	595733168	0.015	42.86	96.42	91.35	27.76	594644530	590549474	0.9931	0.9833	0.9763	0.9618	0.8303
	MFW163	76773479100	511823194	0.015	43.4	93.34	85	24.73	510972432	506438616	0.9911	0.9832	0.9753	0.9576	0.7349
	MFW164	85580202600	570534684	0.015	43.01	96.36	91.22	26.86	569601692	565669878	0.9931	0.9829	0.9756	0.9605	0.8092
	MFW165	85104051600	567360344	0.015	42.94	96.2	90.9	26.77	566307518	562263081	0.9929	0.9834	0.9761	0.9608	0.806
	MFW167	97937141700	652914278	0.015	43.61	96.44	91.44	29.29	651136992	646581544	0.993	0.9834	0.9767	0.9634	0.855
	MFW169	94995345000	633302300	0.01	42.64	96.1	90.71	30.96	632317090	627884574	0.993	0.9835	0.9769	0.9642	0.8869
	MFW170	86044559700	573630398	0.015	42.91	96.4	91.33	27.7	572404366	568548969	0.9933	0.9831	0.976	0.9606	0.8224
Chinese Merino Sheep (super fine wool)	MSF173	86809304100	578728694	0.015	43.87	95.56	89.48	27.77	577582540	571091121	0.9888	0.9832	0.9761	0.9622	0.8425
	MSF174	96468782700	643125218	0.015	43.85	95.35	89.07	30.95	641720022	634959056	0.9895	0.9836	0.977	0.9653	0.9019
	MSF175	83732427900	558216186	0.015	43.73	93.26	85	26.29	557270688	551693830	0.99	0.9833	0.9757	0.9601	0.7954
	MSF176	79189483500	527929890	0.015	43.7	93.26	85	24.79	526918736	521487315	0.9897	0.9829	0.975	0.9571	0.7343
	MSF177	80525460000	536836400	0.01	42.98	96.08	90.69	26.26	535819954	531842160	0.9926	0.983	0.9755	0.9589	0.7855
	MSF180	80572297200	537148648	0.01	43.14	95.38	89.24	26.18	536299242	532139895	0.9922	0.983	0.9754	0.9587	0.7858
	MSF181	101934630600	679564204	0.01	42.77	95.61	89.69	32.98	678140864	672731677	0.992	0.9838	0.9774	0.9658	0.9089
	MSF184	85779786300	571865242	0.01	42.86	95.19	88.95	27.15	570179624	565323238	0.9915	0.9834	0.976	0.9593	0.8051
	MSF186	81180009600	541200064	0.01	42.24	95.81	90.12	26.86	540242422	536629895	0.9933	0.9832	0.9757	0.9571	0.7918
	MSF190	79127202300	527514682	0.01	43.15	95.82	90.12	24.84	526215134	521866031	0.9917	0.9828	0.975	0.9571	0.7299
Suffolk Sheep	SFK193	78108392400	520722616	0.01	43.12	95.59	89.59	25.62	516622678	510891293	0.9889	0.9831	0.9753	0.9583	0.7701
	SFK194	83665068300	557767122	0.01	43.36	94.81	88.06	27.74	556853614	552543239	0.9923	0.9832	0.976	0.962	0.8451
	SFK195	92848039200	618986928	0.01	42.38	96.14	90.84	28.63	617503452	612867076	0.9925	0.9832	0.9763	0.9621	0.8403
	SFK197	80672550300	537817002	0.015	42.48	95.31	89.23	24.95	536174002	531145194	0.9906	0.9831	0.9752	0.9543	0.7134
	SFK198	83725144800	558167632	0.01	42.17	95.86	90.32	26.02	556887468	552523307	0.9922	0.9828	0.9752	0.9564	0.7557
	SFK201	93961092600	626407284	0.01	42.73	96.29	91.16	28.47	624607134	619950329	0.9925	0.9831	0.9761	0.9623	0.8396
	SFK203	78843852600	525625684	0.01	43.27	95.53	89.44	25.67	524109410	519733584	0.9917	0.9827	0.975	0.9583	0.7687
	SFK204	79757260500	531715070	0.01	43.22	94.85	88.22	25.37	530164852	525074951	0.9904	0.983	0.9752	0.9573	0.7478
	SFK205	80708288400	538055256	0.01	43.33	95.07	88.5	26.15	536707798	532117732	0.9914	0.9829	0.9753	0.9593	0.7895
	SFK206	78539539500	523596930	0.01	43.19	94.95	88.3	25.75	522442854	517427764	0.9904	0.9831	0.9754	0.9589	0.7763
Celle Black Sheep	CLS222	79877954400	532519696	0.01	43.28	95.97	90.53	25.12	531233422	526931377	0.9919	0.9828	0.975	0.9579	0.7477
	CLS226	79937481600	532916544	0.01	43.17	96.19	90.89	25.05	531504392	527602705	0.9927	0.9826	0.9748	0.9573	0.7418
	CLS227	80357620200	535717468	0.01	43.33	95.83	90.2	25.25	534284100	530108631	0.9922	0.9826	0.9748	0.9576	0.7508
	CLS228	77697486600	517983244	0.01	43	96.31	91.08	24.55	516753790	513058100	0.9928	0.9826	0.9747	0.9559	0.715
	CLS233	81153139200	541020928	0.01	43.3	95.9	90.28	25.39	539876646	535248521	0.9914	0.9829	0.9753	0.9585	0.7574
	CLS234	83390660100	555937734	0.01	42.66	96.69	91.91	25.51	554754516	550966538	0.9932	0.9828	0.9752	0.9576	0.7441
	CLS235	87346128600	582307524	0.01	43.78	96.04	90.42	28.26	581126546	577154497	0.9932	0.983	0.9759	0.9622	0.8511
	CLSA	80814218100	538761454	0.01	43.69	95.84	89.97	26.4	537650180	533635569	0.9925	0.9829	0.9755	0.9599	0.7989
	CLSB	81698646000	544657640	0.01	43.76	95.19	88.81	26.42	543738648	538821353	0.991	0.9829	0.9754	0.9601	0.8027
	CLSD	83129271900	554195146	0.01	43.76	95.34	89.07	26.64	552918710	549239213	0.9933	0.983	0.9756	0.9603	0.7948
Duolang Sheep	DLS249	86063113200	573754088	0.01	43.25	95.34	89.03	28.19	572833130	568696946	0.9928	0.9834	0.9763	0.9625	0.8487
	DLS305	80213757300	534758382	0.01	43.61	95.69	89.66	26.29	533867862	528951717	0.9908	0.9829	0.9752	0.9519	0.7843
	DLS309	88818285000	592121900	0.015	43.88	95.64	89.56	28.69	591178516	585797158	0.9909	0.9833	0.9761	0.9577	0.8466
	DLS311	86680719000	577871460	0.015	43.63	95.58	89.39	28.56	577054128	571811075	0.9909	0.9833	0.976	0.9568	0.8413
	DLS313	95510849100	636738994	0.015	43.45	95.84	89.94	31.35	635536004	630182408	0.9916	0.9834	0.9767	0.9617	0.8816
	DLS317	78612376500	524082510	0.015	43.53	95.88	89.97	25.63	523183946	518782968	0.9916	0.9828	0.9749	0.95	0.7583
	DLS325	79131686100	527544574	0.015	43.45	95.58	89.44	25.66	526608012	522315571	0.9918	0.9829	0.9753	0.9594	0.7761
	DLS333	79070646300	527137642	0.015	43.66	95.27	88.75	25.14	526067618	521513629	0.9913	0.983	0.9753	0.9586	0.7517
	DLS334	88040378400	586935856	0.01	43.66	95.44	89.11	28.06	585902006	581030691	0.9917	0.9831	0.976	0.9625	0.8476
	DLS348	82747913400	551652756	0.01	43.39	95.07	88.46	26.37	550519088	545846252	0.9915	0.983	0.9754	0.9599	0.7948
Finnsheep	FINN300	84807708900	565384726	0.01	44.4	95.81	89.84	26.82	564534296	560478563	0.9928	0.983	0.9757	0.9607	0.8087
	FINN303	84587411400	563916076	0.015	44.05	95.9	90.09	26.6	562986114	558970532	0.9929	0.9829	0.9756	0.9606	0.806
	FINN304	81609276300	544061842	0.015	43.78	95.65	89.71	26.03	543260664	538897550	0.992	0.9826	0.9752	0.9597	0.7882
	FINN305	95813371800	638755812	0.015	43.66	96.22	90.81	30.48	637728312	633259871	0.993	0.9832	0.9766	0.9647	0.8947
	FINN306	77994904500	519966030	0.015	43.8	96.06	90.5	24.73	519269014	515519026	0.9928	0.9827	0.975	0.9577	0.7342
	FINN307	90384943200	602566288	0.015	43.75	96.4	91.17	28.81	601632670	597487325	0.9931	0.9832	0.9763	0.9635	0.8678
	FINN313	90305548200	602036988	0.015	43.72	96.25	90.85	28.82	601093890	597024293	0.9932	0.9832	0.9764	0.9634	0.8674
	FINN314	84865565400	565770436	0.015	43.86	95.69	89.8	27.21	565053222	560621884	0.9922	0.9829	0.9755	0.9606	0.8332
	FINN315	79860599700	532403998	0.015	43.88	95.98	90.31	25.64	531752750	527724539	0.9924	0.9829	0.9754	0.9592	0.7797
	FINN317	90073062300	600487082	0.015	43.78	95.86	90.09	28.87	599793186	595196216	0.9923	0.9832	0.9763	0.9634	0.8752
Ouessant	OUE0331	85280950200	568539668	0.015	43.7	96.31	91.22	26.93	566688494	562359096	0.9924	0.9829	0.9756	0.9615	0.8199
	OUE81037	80114501400	534096676	0.015	43.9	96.27	91.15	25.14	532235470	528174764	0.9924	0.9826	0.975	0.959	0.7526
	OUE72647	85031224200	566874828	0.015	43.75	96.42	91.45	26.67	564898536	559665764	0.9907	0.9828	0.9753	0.9536	0.798
	Ouessant24802	79792430700	531949538	0.015	43.87	95.67	90	25.12	530177048	525625594	0.9914	0.9827	0.9751	0.9588	0.7539
	Ouessant24946	77571813900	517145426	0.015	43.84	96.45	91.55	24.13	515562726	511691559	0.9925	0.9827	0.9749	0.9572	0.7034
	Ouessant24947	86626898400	577512656	0.015	43.7	97.2	93.06	26.82	575883272	572056749	0.9934	0.9825	0.9754	0.9613	0.8165
	Ouessant24948	78861350400	525742336	0.015	43.65	95.88	90.35	24.72	524386422	520090859	0.9918	0.9827	0.9748	0.9582	0.7367
	Ouessant24949	80116361700	534109078	0.015	43.64	96.01	90.78	25.06	532452860	527805160	0.9913	0.9829	0.9753	0.9593	0.7521
	Ouessant24951	79322928600	528819524	0.015	43.66	96.38	91.44	24.88	527181454	523059364	0.9922	0.9824	0.9747	0.9584	0.7437
	Ouessant24953	82853228400	552354856	0.015	43.78	96.39	91.44	25.9	550498522	546323302	0.9924	0.9831	0.9759	0.9609	0.7743
Shetland	Shetland23342	78109978500	520733190	0.01	43.75	94.07	86.4	24.61	519651076	516107494	0.9932	0.9832	0.9754	0.9581	0.7302
	Shetland23343	79751567100	531677114	0.01	43.48	93.96	86.2	25.15	530351846	526658569	0.993	0.9832	0.9756	0.9589	0.7529
	Shetland23344	79683948300	531226322	0.01	43.43	94.03	86.41	25.16	529927616	526308859	0.9932	0.983	0.9754	0.9583	0.7438
	Shetland23345	78286608000	521910720	0.01	43.98	94.27	86.73	24.29	520430106	515985770	0.9915	0.9828	0.975	0.9568	0.7086
	Shetland23346	81001855500	540012370	0.01	43.95	93.83	86	24.85	538714730	533636870	0.9906	0.9828	0.9748	0.9481	0.7288
	Shetland23347	79900807500	532672050	0.03	43.62	94.74	87.97	24.93	531229154	526223942	0.9906	0.9831	0.9752	0.9493	0.734
	Shetland23354	79140601500	527604010	0.01	43.95	94.04	86.36	24.7	526057768	521415937	0.9912	0.9827	0.9744	0.9458	0.7215
Solognote	Solognote24727	79735276500	531568510	0.01	43.67	95.06	88.52	25.43	530436332	526446234	0.9925	0.9826	0.9749	0.9587	0.7649
	Solognote24728	84294480600	561963204	0.01	44.08	94.21	86.98	26.65	560681264	555086846	0.99	0.9827	0.975	0.9521	0.7955
	Solognote24729	90019720200	600131468	0.01	44.11	95.16	88.68	27.79	598917378	593203666	0.9905	0.9826	0.9753	0.9549	0.8237
	Solognote24730	87632613000	584217420	0.015	43.58	93.73	86.06	28.31	583052360	576901405	0.9895	0.9828	0.9756	0.9621	0.8565
	Solognote24731	81262691400	541751276	0.015	43.48	94.88	88.16	25.95	540573446	535492864	0.9906	0.9827	0.9749	0.9513	0.7737
	Solognote24732	79678014900	531186766	0.015	43.59	94.88	88.03	25.69	530107440	525930458	0.9921	0.9828	0.9751	0.9591	0.7745
	Solognote24733	81834619800	545564132	0.015	43.58	94.64	87.72	26.23	544413638	540048445	0.992	0.9829	0.9755	0.9602	0.7969
	Solognote24734	81281056200	541873708	0.015	43.42	95.02	88.26	26.3	540767836	536770157	0.9926	0.9828	0.9753	0.9599	0.7978
	Solognote24735	81756064800	545040432	0.015	43.64	95.07	88.48	26.17	543957566	539888781	0.9925	0.9825	0.975	0.9596	0.7951
	Solognote24736	80498158800	536654392	0.015	43.3	94.86	88.07	26.21	535521718	530392150	0.9904	0.9827	0.9749	0.9515	0.7831
Gotland	Gotland24506	82375856400	549172376	0.015	44.09	95.53	89.31	25.31	547945982	544065508	0.9929	0.9827	0.9752	0.9586	0.7473
	Gotland24507	80321153100	535474354	0.015	43.08	95.13	88.56	26	534310858	530413368	0.9927	0.9829	0.9754	0.9598	0.7833
	Gotland24508	79831721100	532211474	0.015	43.3	95.13	88.58	25.64	530966632	527126803	0.9928	0.9828	0.9753	0.9593	0.7697
	Gotland24510	80542340700	536948938	0.015	43.52	94.8	88	25.56	535715646	530413962	0.9901	0.9827	0.9748	0.9502	0.7644
	Gotland24512	80302803900	535352026	0.015	43.43	94.54	87.55	25.62	534074000	529568844	0.9916	0.983	0.9755	0.9597	0.7769
	Gotland24513	80302222500	535348150	0.015	44.03	94.93	88.19	24.95	534007946	529824075	0.9922	0.9827	0.975	0.9577	0.7355
	Gotland24514	79672857600	531152384	0.015	43.09	94.47	87.37	26.06	529994892	524694116	0.99	0.9832	0.9756	0.9526	0.774
	Gotland24515	78281566200	521877108	0.015	43.67	96.02	90.72	24.83	520262960	515159177	0.9902	0.9826	0.9746	0.9482	0.7354
	Gotland24516	80293858500	535292390	0.015	43.96	96	90.62	25.34	533627212	528304806	0.99	0.9828	0.9749	0.9492	0.7526
	Gotland24517	79215289800	528101932	0.015	43.52	96.38	91.37	25.24	526405352	522522324	0.9926	0.9829	0.9753	0.9591	0.761
Drenthe Heathen	DR1	82947210300	552981402	0.015	42.81	96.12	90.94	20.84	551374752	453269942	0.8221	0.9826	0.973	0.9246	0.4976
	DR2	82225209900	548168066	0.01	43.67	94.33	86.91	25.98	547275918	541418294	0.9893	0.9831	0.9754	0.9521	0.7799
	DR3	84703215900	564688106	0.01	43.78	93.2	85	26.5	563650910	557268976	0.9887	0.9834	0.9759	0.9539	0.7987
	DR4	85638770400	570925136	0.01	43.54	94.16	86.64	27.05	570032836	564129367	0.9896	0.9833	0.976	0.9552	0.811
	DR5	80726261100	538175074	0.01	43.66	93.44	85.32	25.46	537275804	532151252	0.9905	0.9833	0.9755	0.9513	0.7632
Waggir Sheep	1	86641479000	577609860	0.01	43.72	95.83	90.55	27.85	575956166	569056136	0.988	0.9833	0.9763	0.9572	0.8239
	2N	79698913500	531326090	0.01	44.05	96.58	91.81	25.79	529664022	523895804	0.9891	0.9825	0.9746	0.9492	0.7619
	3N	96179901300	641199342	0.01	43.47	96.77	92.09	29.46	639932924	634554938	0.9916	0.9833	0.9767	0.9645	0.8799
	5N	91407623400	609384156	0.01	43.82	96.52	91.69	29.65	607705804	602343763	0.9912	0.9834	0.9767	0.9643	0.8846
	6N	79863663600	532424424	0.01	43.56	96.56	91.77	24.96	531531382	526890388	0.9913	0.9828	0.9753	0.9588	0.7436
	7N	85296653400	568644356	0.01	43.72	96.56	91.78	27.71	567256988	562375389	0.9914	0.983	0.976	0.9621	0.8412
	8N	93228032400	621520216	0.01	43.4	96.04	90.75	28.91	620506418	614061176	0.9896	0.9835	0.9768	0.9644	0.8738
	9N	97904589600	652697264	0.01	43.53	96.44	91.44	30.14	651441852	645462514	0.9908	0.9833	0.9768	0.9652	0.8944
	10	88509433200	590062888	0.01	43.63	95.97	90.63	27.44	588904464	582088709	0.9884	0.9833	0.9762	0.956	0.8196
	11N	94491574800	629943832	0.01	43.71	94.85	88.64	30.65	628682800	620499217	0.987	0.9838	0.9773	0.9656	0.9026
Bonga Sheep	BQ2602	67924652700	452831018	0.025	42.39	97.04	92.79	20.96	451968326	449380221	0.9943	0.9807	0.9703	0.9384	0.5132
Afar Sheep	FKD2746	61815834600	412105564	0.025	41.79	97.005	92.725	19.7	411361394	409057160	0.9944	0.9804	0.9686	0.9264	0.4304
Mbororo Sheep	Sc12	71745631200	478304208	0.005	45.32	96.905	92.81	20.39	477793928	472357894	0.9886	0.9812	0.9666	0.8849	0.4612
Yankasa Sheep	Sn5	64307704800	428718032	0.015	42.725	97.11	93.06	18.72	428365596	425420555	0.9931	0.9814	0.9706	0.9217	0.3456
West African Dwarf Sheep	Wad-Sn16	72714804600	484765364	0.015	43.315	97.34	93.7	22.32	484098252	480872541	0.9933	0.982	0.9728	0.9481	0.6057
Uda Sheep	uda-Sc3	70124276100	467495174	0.025	43.09	97.555	94.22	21.44	466945216	463665059	0.993	0.9821	0.9727	0.945	0.5448
Djiallonke Sheep	180b	68776228800	458508192	0.025	43.415	97.945	95.05	20.9	457746826	454755256	0.9935	0.9809	0.9706	0.9399	0.5048
Mossi Sheep	99	64046049000	426973660	0.015	42.985	98.045	95.23	19.84	426459834	423859302	0.9939	0.9807	0.9697	0.932	0.433
Sahelian Sheep	163	63841902300	425612682	0.02	43.485	98.095	95.375	19.32	424873228	422439585	0.9943	0.9804	0.9693	0.9263	0.391
Cameroon Sheep	KA-07	70094794200	467298628	0.01	43.77	97.47	94.085	21.93	466679472	463755100	0.9937	0.9803	0.9698	0.9412	0.5823
Awassi Sheep	AWA-21	61827933000	412186220	0.01	42.87	97.315	93.395	19.07	412019514	409846602	0.9947	0.9816	0.9703	0.9236	0.3754
Hamdani Sheep	HAM18	65775898200	438505988	0.015	43.31	97.485	93.725	19.81	438251098	435875787	0.9946	0.9817	0.9708	0.9295	0.4272
Mazekh Sheep	MAZ10	73055157300	487034382	0.015	43.765	96.755	92.395	21.2	486292640	456303015	0.9383	0.9805	0.9694	0.9377	0.5277
Grey-Shiraz Sheep	Iran102	56689988100	377933254	0.015	42.59	97.445	93.95	17.97	377279310	373804387	0.9908	0.9801	0.9659	0.8888	0.3187
Ghezel Sheep	Iran152	64592931000	430619540	0.01	42.875	97.05	93.12	18.99	430102044	426915370	0.9926	0.9819	0.9712	0.9271	0.3655
Afshari Sheep	Iran202	67190647800	447937652	0.015	42.815	96.96	92.77	20.01	447158524	443412638	0.9916	0.9815	0.9704	0.9178	0.4558
Shal Sheep	Iran229	74894736300	499298242	0.015	43.71	97.7	94.465	23.2	498599228	494577020	0.9919	0.9824	0.9727	0.9357	0.651
Makui Sheep	MAK333	61963516200	413090108	0.01	43.01	96.755	92.595	18.01	412267822	408998751	0.9921	0.9818	0.9706	0.9164	0.2931
Moghani Sheep	MOG326	61728952800	411526352	0.005	43.085	96.83	92.76	17.15	410611810	407334005	0.992	0.9815	0.9697	0.9007	0.2362
Karakul Sheep(Pakistan)	Iran4265	75864577500	505763850	0.01	44.54	96.985	92.955	20.74	504477556	497854192	0.9869	0.9819	0.9709	0.9139	0.4825
Asiatic mouflon	266	97655874000	651039160	0.01	44.03	96.66	92.07	29.49	649668456	642780924	0.9894	0.9827	0.9755	0.9578	0.8536
	267	78326190300	522174602	0.015	44.3	96.9	92.48	23.9	520280700	515430563	0.9907	0.9817	0.9727	0.9399	0.6744
	271	83435966400	556239776	0.01	43.29	96.5	91.6	26.77	554836972	550485094	0.9922	0.9818	0.9741	0.9577	0.7971
	272	96068786400	640458576	0.015	44.34	96.59	91.88	29.25	638694448	633642335	0.9921	0.9824	0.9753	0.9621	0.8693
	273	90326016900	602173446	0.015	44.61	96.76	92.1	27.36	600247566	595617700	0.9923	0.982	0.9744	0.959	0.816
	TH.1	115561230900	770408206	0.01	44.84	97.07	92.77	34.11	768796568	758960345	0.9872	0.9827	0.9761	0.9629	0.898
	TH.2	80339804400	535598696	0.015	44.23	97.07	92.88	24.49	534331550	528717718	0.9895	0.9819	0.9735	0.9446	0.7088
	KR.4	85463094000	569753960	0.02	44.33	97.48	93.78	25.66	568210394	561199997	0.9877	0.9821	0.974	0.9469	0.7456
	KR.6	101032809000	673552060	0.01	44.48	96.65	91.82	31.57	671306362	664909216	0.9905	0.9824	0.9754	0.9593	0.8732
	SH.7	83847906300	558986042	0.01	44.43	96.64	91.85	25.96	557394184	551109202	0.9887	0.9822	0.9741	0.9486	0.7639
	YZ.9	83849304900	558995366	0.015	44.54	96.92	92.59	24.93	557296818	551785720	0.9901	0.9816	0.9732	0.945	0.7239
	YZ.10	80345874000	535639160	0.015	44.27	96.81	92.37	24.56	534138402	528684742	0.9898	0.9824	0.9739	0.9442	0.7099
	YZ.11	122032730400	813551536	0.015	44.2	97.06	92.84	36.93	811127752	805178347	0.9927	0.9828	0.9766	0.9671	0.9397
	YZ.12	94292616000	628617440	0.01	44.29	96.5	91.48	28.71	627245220	622054825	0.9917	0.9827	0.9756	0.9622	0.8621
	SH.19	78294935700	521966238	0.01	44.3	96.39	91.31	24.69	520226460	515230966	0.9904	0.9828	0.974	0.9552	0.7226
	SH.20	80143209900	534288066	0.01	44.27	97.13	92.94	25.01	532795450	528134176	0.9913	0.982	0.974	0.9559	0.7341

## Sheet: Supp. Data 3
Supplementary Data 3. Summary of SNPs and INDELs calling in the 248 domestic and wild individuals.
Species/Populations	Sample ID	SNPs								INDELs
		Samtools	Missing genotype number (Samtools)	GATK	Missing genotype number (GATK)	Common (before filtering)	Missing genotype number (before filtering)	Common (after filtering)	Missing genotype number (after filtering)	Samtools (after filtering)
Small-tailed Han Sheep	SXW16	12871954	742062	18058689	1949288	7649736	19777	6724468	73126	1198237
	SXW17	12859474	677507	17988550	1787769	7605054	18638	6693154	35695	1218320
	SXW19	12854346	685668	17993345	1817490	7600325	18000	6682138	45974	1210733
	SXW20	12870572	693051	18038436	1821018	7620030	18068	6677921	93437	1212115
	SXW23	12969005	672392	18272306	1798803	7704699	16437	6689952	231250	1210478
	SXW25	12809482	702967	17940381	1819698	7593813	18720	6680803	45782	1211994
	SXW26	12923929	673207	18081039	1780270	7644177	18642	6729121	32019	1234367
	SXW28	12842810	704853	17960252	1848626	7607115	20372	6696590	35865	1224219
	SXW29	12812803	715589	17956663	1889157	7599333	18905	6683030	57410	1196212
	SXW30	12845298	691795	18018322	1790100	7606956	21749	6700572	32340	1228071
Sishui Fur Sheep	SSS32	12716996	763214	17966084	1898122	7559687	20647	6627054	109908	1157275
	SSS35	12756738	785575	18125719	2068006	7595952	23328	6640584	138566	1140319
	SSS37	12750252	759761	18041517	1921709	7574605	20109	6645488	116679	1155204
	SSS39	12726629	764639	18049463	1929938	7573915	19237	6635030	115084	1147969
	SSS40	12686135	780348	17977960	1963129	7540238	23601	6616172	120993	1145042
	SSS41	12410662	782676	17616538	1917701	7349493	25484	6451468	107223	1132958
	SSS43	12409560	781137	17631063	1965738	7337425	23561	6449871	107233	1128586
	SSS44	12161561	823920	17408979	2124957	7183804	29280	6291826	136438	1094336
	SSS45	12544338	773582	17876949	1987073	7430497	23207	6522440	102210	1138131
	SSS46	12064799	814482	17189290	2018636	7129688	29460	6233819	134261	1094443
Large-tailed Han Sheep	HDW47	12745278	752765	17899294	1921292	7575143	21689	6653215	83353	1162567
	HDW48	12773883	745221	17927218	1877179	7589537	21615	6656121	74520	1170976
	HDW49	12834735	749716	18067278	1923528	7632463	18630	6713173	55285	1182154
	HDW50	12641150	788403	17735327	2019147	7510024	22924	6598248	53136	1147426
	HDW51	12826353	734390	17980025	1907236	7623174	18520	6700791	67275	1177355
	HDW52	12840698	727339	18039026	1879297	7622708	17663	6703484	54138	1182958
	HDW54	12768891	757988	17975326	2011756	7584742	19942	6661454	80870	1159116
	HDW56	12806412	760605	18036874	2014137	7605227	20702	6664550	121585	1159745
	HDW59	12814287	766213	17984002	1992947	7614560	19762	6682443	88258	1168438
	HDW60	12677183	772325	17847089	1979136	7524202	21748	6596383	95862	1155323
Hu Sheep	HU62	12794215	742820	18064642	1980431	7596376	18302	6644230	93933	1164545
	HU63	12734186	762863	17914266	1960671	7569848	18722	6619982	93075	1162076
	HU64	12762527	779044	18048523	2045467	7588311	22508	6645096	93958	1149514
	HU65	12701516	787651	17991607	2101691	7551117	21243	6594866	141822	1137490
	HU66	12793573	777924	18026473	2049582	7606812	20576	6655880	92190	1159627
	HU68	12787138	774736	17988322	2044852	7602868	20570	6652480	120826	1153699
	HU69	12730271	766978	17924491	1998517	7564221	19627	6639107	83466	1155989
	HU73	12662441	769972	17718378	1973073	7523168	19323	6582559	95871	1150589
	HU75	12819435	740831	17922130	1946175	7612747	18064	6675675	71159	1173023
	HU76	12778914	753439	17949264	1963904	7587089	19618	6660533	70654	1167799
Tan Sheep	TAN78	12776960	747212	17899802	1932508	7583476	19277	6664094	61695	1187418
	TAN79	12779307	730585	17938390	1900908	7575064	20134	6664913	47417	1191130
	TAN80	12756567	745346	17941491	1963976	7574818	20710	6660258	45509	1191553
	TAN82	12803100	743484	17940693	1923117	7598330	21068	6681476	45150	1187755
	TAN86	12771443	727018	17871560	1867065	7571788	22654	6669806	31765	1205362
	TAN87	12719775	745232	17845339	1950763	7547972	20782	6645943	46440	1175140
	TAN88	12823139	737860	17925131	1868164	7616037	23548	6703572	34040	1208187
	TAN89	12761045	749162	17853382	1892499	7582529	21597	6663508	40495	1184500
	TAN90	12782669	734148	17909641	1904549	7583685	19538	6677117	38033	1191494
	TAN91	12687900	744630	17866652	1999291	7508326	21425	6609908	43318	1184528
Wadi Sheep	WDS123	12410048	1382419	17361880	3527935	7563898	168233	6573340	295788	1142991
	WDS14	12402425	1466089	17199192	3475492	7604502	185393	6569668	418160	1122833
	WDS102	12508266	1336210	17241596	3286564	7575705	215360	6648691	149542	1222639
	WDS109	12414147	1526899	17065346	3467736	7563787	268321	6584272	301421	1186519
	WDS112	11916205	1559423	16496442	3545597	7252606	238967	6268947	381629	1101827
	WDS148	12519624	1016127	17300162	2504950	7555024	30901	6606052	156476	1177840
	WDS149	12689994	946685	17543469	2381702	7639556	28301	6690127	121307	1219195
	WDS163	12647763	957161	17506520	2426643	7605687	26809	6657674	123770	1208512
	WDS53	12502999	1017012	17347235	2590802	7559702	27368	6592383	201780	1163268
	WDS60	12462721	1038470	17248265	2561471	7533693	34257	6584793	179056	1140770
East Friesian Dairy Sheep	EFR208	11404448	765475	16317804	1839901	6709917	27716	5949715	10884	1102609
	EFR212	11557991	798027	16588252	2130189	6810587	27594	6020164	36406	1070933
	EFR213	12358837	716122	17436343	1838689	7325861	22123	6448795	20739	1166584
	EFR215	12273098	761822	17396414	2011412	7294257	20019	6395871	33252	1137825
	EFR216	12183923	745587	17261546	1938489	7221547	21678	6350261	22433	1146512
	EFR219	12227272	759567	17274268	1975402	7265398	20465	6386834	17525	1132590
	VF-02	11990203	737120	17309463	1951104	7143381	19283	5982528	485911	1062056
	VF-06	11944126	766787	16948909	1954521	7076080	22549	6156808	32158	1100291
	VF-10	11932398	699942	16988063	1842882	7046653	20423	6138676	24398	1127200
	VF-12	11911217	752237	16965671	1966971	7046628	21831	6136306	28094	1104733
Altay Sheep	AL109	12958169	723917	18211045	1985345	7695414	19074	6757148	41397	1210898
	AL111	12960683	732212	18074204	1934442	7703238	18193	6785726	53684	1199133
	AL113	12920805	740031	18044551	1952597	7682979	18804	6725732	45879	1197770
	AL114	12742730	755560	17982001	2079216	7556866	22466	6662755	52787	1176637
	AL115	12960779	733261	18147299	1973269	7696589	19547	6763191	44052	1198501
	AL116	12973068	708468	18126000	1874203	7702300	18049	6777812	47772	1207749
	AL117	12965525	714912	18177310	1916361	7709871	16271	6766555	54927	1207202
	AL118	12727614	682781	17810521	1734860	7529869	20897	6645329	24161	1223606
	AL119	12971653	707143	18239317	1923697	7697901	17036	6773205	49841	1213301
	AL120	12915496	726108	18070855	1907194	7676395	17908	6775928	54230	1202101
Bashibai Sheep	BSB123	12900486	727901	18055465	1937834	7668979	18889	6691117	64713	1193127
	BSB126	12952048	715993	18077121	1841984	7704952	19788	6720478	47477	1205247
	BSB128	13002034	693652	18185389	1850355	7720139	18983	6732046	38279	1221750
	BSB129	12858399	719506	17931010	1815022	7638280	26078	6676965	44407	1207126
	BSB130	14706009	700970	20183787	1831049	9110839	16478	6844397	50298	1312773
	BSB136	12840642	736482	18034843	1964864	7634487	18635	6673940	57074	1188890
	BSB137	12904691	698341	18075433	1834915	7661352	19979	6698855	36106	1216254
	BSB139	13706641	728400	19003637	1897520	8321879	17887	6773296	61716	1247651
	BSB140	14053575	729631	19488402	1909754	8591472	17172	6800270	57146	1279683
	BSB141	12930293	743897	18238073	1981343	7704468	17355	6703646	97483	1186121
Dorper Sheep (white head)	WDP142	12543229	743290	17598204	1870557	7437773	22671	6328002	77224	1167053
	WDP147	12811298	730979	17943771	1847559	7616530	19934	6499435	68783	1187688
	WDP149	12920300	710505	18071099	1817388	7696076	16822	6571253	62730	1195118
	WDP153	12650368	727368	17781086	1872816	7510700	19424	6408358	71222	1183104
	WDP155	12793692	720497	17896209	1833594	7606050	17622	6507088	76683	1185166
Dorper Sheep (black head)	BDP357	12582454	717938	17638344	1788290	7456609	20869	6458501	45980	1178140
	BDP370	12260776	771416	17282351	1944992	7248291	24788	6214581	84824	1131859
	BDP358	12685816	713261	17849044	1829073	7540768	19227	6416486	242667	1167481
	BDP360	12698393	729457	17822472	1866736	7554078	20878	6478203	118129	1170635
	BDP369	12428659	732864	17540455	1868124	7367604	20374	6363031	76936	1153472
Chinese Merino Sheep (fine wool)	MFW157	12783050	704144	18131818	1908733	7590338	17609	6825760	45204	1212331
	MFW159	12749800	690237	18047831	1766511	7579075	19083	6850696	41633	1220848
	MFW160	12746771	747345	17932884	1907607	7610313	17967	6790946	92640	1193869
	MFW161	12737946	710158	17949876	1835099	7585452	16739	6788048	48716	1215668
	MFW163	12762517	735867	17878260	1877413	7597237	19675	6849024	34412	1163367
	MFW164	12244527	759351	17349908	1915569	7258747	22459	6534818	79020	1162268
	MFW165	12774214	714017	17926232	1799386	7618615	16905	6865461	64522	1213687
	MFW167	12799982	699677	18071450	1771820	7613580	18626	6898366	44333	1236019
	MFW169	12840499	681398	18065464	1753398	7622346	17453	6867519	31733	1251514
	MFW170	12766935	721860	18105653	1953023	7598388	17789	6839100	51393	1213779
Chinese Merino Sheep (super fine wool)	MSF173	12765100	704132	18030193	1893950	7576624	21711	6849040	24122	1211121
	MSF174	12824253	656553	18116888	1793654	7587474	18187	6860755	14327	1235974
	MSF175	12630217	723971	17808195	1892218	7503207	20616	6575063	41800	1157386
	MSF176	12735538	760961	17953360	1987514	7595785	22827	6566616	46467	1148912
	MSF177	12756121	732223	18058102	1974299	7598141	17463	6845486	82480	1195418
	MSF180	12380907	743113	17519839	1937108	7346531	19650	6508633	103248	1154776
	MSF181	12790257	652217	18021662	1693827	7574129	18424	6827191	27079	1250689
	MSF184	12760973	715991	17985111	1823602	7598170	18643	6845941	60011	1204496
	MSF186	12752925	737159	17916880	1830372	7603690	19513	6844536	55942	1211754
	MSF190	12534452	769964	17813370	2023183	7459223	20539	6604039	104829	1158230
Suffolk Sheep	SFK193	12192107	734128	17293346	1897965	7221146	21263	6365451	78818	1128244
	SFK194	12149214	703119	17179895	1830687	7178576	21929	6336797	46988	1144830
	SFK195	12450562	720132	17658255	1863972	7393194	19059	6516486	42742	1189513
	SFK197	12073061	771947	17133907	1889308	7166162	21485	6323110	94839	1120413
	SFK198	11673145	788577	16700646	1952945	6892057	24684	6093333	76842	1095975
	SFK201	12376076	730483	17645015	1924959	7328855	22497	6443989	44123	1178961
	SFK203	12142748	763640	17291433	2066080	7177467	21740	6327604	68871	1124073
	SFK204	12174515	756189	17252967	1920452	7210467	21795	6359235	73954	1130278
	SFK205	12364758	735264	17511540	1978744	7314912	20471	6437428	64229	1151954
	SFK206	12207072	732586	17281297	1899411	7221471	22100	6315518	69166	1136108
Celle Black Sheep	CLS222	12583129	781073	17753685	1965523	7480937	22823	6551254	86399	1172408
	CLS226	12635780	780381	17866616	2049725	7506215	21820	6581358	86234	1177798
	CLS227	12821145	780301	18043308	2053447	7637709	21113	6685595	88724	1192285
	CLS228	12642294	788629	17879280	2083163	7522704	20509	6585025	97562	1173926
	CLS233	12790741	750980	18056353	1985525	7606547	19322	6662611	80551	1193144
	CLS234	12730023	773858	18100597	2065100	7578687	19335	6636582	85425	1191642
	CLS235	12887723	707223	18243486	2007292	7630679	18945	6693730	54593	1220197
	CLSA	12875961	724571	18144508	2009200	7637507	18081	6697992	65160	1206823
	CLSB	12710118	736738	17880245	1938034	7536439	21179	6604732	65868	1191571
	CLSD	12820572	732638	18014648	1900422	7607171	19750	6673862	60670	1205617
Duolang Sheep	DLS249	12801575	698919	17948730	1791413	7585502	19004	6670265	46412	1220276
	DLS305	12750326	728750	18093835	1935971	7565105	20657	6630229	73969	1192936
	DLS309	12774447	687932	18011258	1789147	7571921	19907	6641123	52496	1218270
	DLS311	12801644	693813	18058807	1820512	7582549	20030	6652198	52848	1217161
	DLS313	12698609	675136	18017444	1784472	7499367	19330	6590009	28894	1229582
	DLS317	12711506	753252	18033115	1984936	7550195	20527	6607695	93169	1186871
	DLS325	12819218	741626	17962725	1902650	7619071	22409	6684476	56171	1201841
	DLS333	12892194	731841	18084238	1931731	7668491	17880	6724296	72081	1195975
	DLS334	12847935	706244	18118462	1914664	7607229	19146	6683700	37997	1214712
	DLS348	12769268	744371	17892063	1907134	7584055	20073	6656469	42198	1199556
Finnsheep	FINN300	12499461	722129	17696957	1979076	7418874	19750	6421671	41907	1167926
	FINN303	12493279	730469	17686373	2005684	7418813	18860	6418687	39239	1170124
	FINN304	12117195	762070	17183771	2009308	7177749	26868	6213901	46937	1133853
	FINN305	12450336	686099	17657266	1896849	7366064	21429	6380312	29751	1199796
	FINN306	12379697	756602	17509449	2024520	7361272	20101	6384239	52059	1150615
	FINN307	12442187	696015	17622426	1876953	7373338	19701	6403440	22642	1191553
	FINN313	12559906	693739	17782976	1910708	7450622	19476	6462390	23803	1200760
	FINN314	12386500	738484	17330570	1901683	7357682	21870	6374344	26383	1170118
	FINN315	12469038	737209	17483032	1908001	7424322	19557	6425680	33871	1167424
	FINN317	12464795	711147	17450650	1805705	7397156	24418	6405914	18301	1195829
Ouessant	OUE0331	11620637	752185	16591363	1865248	6811584	28719	5948964	57385	1104266
	OUE81037	11239048	792141	16121797	1908657	6568227	30246	5715113	100097	1049986
	OUE72647	11286400	770860	16303925	1878534	6586735	27726	5742639	83791	1068414
	Ouessant24802	11654152	772284	16593640	1922121	6848697	26635	5973344	69750	1087338
	Ouessant24946	11716476	789323	16677305	1937466	6903555	24706	6015006	77254	1092443
	Ouessant24947	11222452	792418	16115598	1943341	6558451	30750	5734867	48635	1075936
	Ouessant24948	11404566	789093	16248885	1936367	6686606	25889	5770531	215333	1049717
	Ouessant24949	11596243	776709	16448576	1866250	6814419	26364	5951411	58590	1091479
	Ouessant24951	11019019	833924	15777950	1975933	6433543	32244	5617573	73179	1036072
	Ouessant24953	11801037	748614	16670271	1749408	6946323	25417	6064226	65148	1123460
Shetland	Shetland23342	12467164	734957	17455546	1864185	7419418	21072	6390634	69562	1145061
	Shetland23343	12443186	727938	17453230	1843398	7391630	19519	6386350	57005	1151798
	Shetland23344	12280132	740631	17290267	1886005	7281805	23095	6271961	63374	1141057
	Shetland23345	12372422	753321	17451254	1994483	7356364	20862	6331736	84315	1132508
	Shetland23346	12353578	749537	17548595	1976965	7332212	23151	6306734	95005	1130550
	Shetland23347	12316790	739457	17460262	1846974	7318057	21368	6300996	98256	1136861
	Shetland23354	12257032	762886	17419508	2036829	7280425	20990	6261143	92790	1117533
Solognote	Solognote24727	11717183	782889	16706163	2012006	6910407	28067	5993592	71876	1082183
	Solognote24728	12074617	763638	17179997	1978948	7124386	26876	6180497	73698	1118587
	Solognote24729	11916785	763177	17041683	1998756	7014605	29068	6124079	54505	1119293
	Solognote24730	11952838	744507	16881923	1939344	7026632	27259	6111701	35349	1128721
	Solognote24731	11824654	771113	16895731	1971838	6963828	27982	6058561	87937	1099492
	Solognote24732	12018525	757012	17059796	1995457	7087306	25904	6129431	136015	1107555
	Solognote24733	12108570	749233	17078662	1912053	7148211	24743	6225503	51184	1135207
	Solognote24734	12077924	748742	17080681	1970601	7135383	25475	6220628	44779	1132003
	Solognote24735	12007355	781790	16968544	2037998	7091433	26770	6181838	53116	1122908
	Solognote24736	11866676	763559	16950124	1959706	6993543	29800	6073978	69294	1106352
Gotland	Gotland24506	12048434	751868	17220686	2065276	7113987	23723	6171063	166050	1103926
	Gotland24507	12190081	745065	17294007	1955038	7191776	22390	6373275	46876	1147195
	Gotland24508	12075173	750734	17106876	1959000	7131703	24041	6322378	41949	1132570
	Gotland24510	11515573	777691	16480270	1934040	6760062	29298	5902274	86194	1071315
	Gotland24512	11756173	744829	16658769	1869895	6913199	25907	6123572	110196	1095543
	Gotland24513	11950737	767629	17026578	2073962	7046570	24413	6222508	67095	1099197
	Gotland24514	11937176	734533	16928496	1776773	7034803	25060	6243803	75764	1126614
	Gotland24515	11890770	787612	16946689	1962414	7028105	26921	6179946	100757	1103938
	Gotland24516	11942584	770947	17071803	1932099	7058192	26350	6205520	104418	1107936
	Gotland24517	11899958	751232	16855729	1874184	7030630	23651	6238639	84599	1116994
Drenthe Heathen	DR1	12288015	805333	17377950	1954529	7353016	22319	6264922	213502	1071740
	DR2	12174569	735514	17203925	1835340	7214437	23185	6202968	53026	1128030
	DR3	12297740	723731	17262236	1771351	7299012	22773	6264649	47219	1142351
	DR4	12269987	711354	17291273	1814682	7281965	20654	6274717	29816	1151220
	DR5	12295721	726836	17297979	1811096	7298263	20957	6262256	86897	1131387
Waggir Sheep	1	12422999	715852	17540984	1689006	7363823	23119	6467633	29555	1193687
	2N	12557682	779141	17885026	2072595	7462852	23013	6548784	60068	1173582
	3N	12978956	701095	18271999	1825795	7713527	20149	6779465	14898	1249260
	5N	13027752	679471	18317838	1783709	7737115	17802	6818161	13249	1256738
	6N	12915545	759990	18112997	1953487	7707392	18835	6781922	36434	1211394
	7N	12832007	730164	18052201	1891823	7633083	22743	6703112	20602	1225384
	8N	12980497	696786	18116394	1753562	7715016	18806	6799416	15465	1251761
	9N	12697392	704830	17796550	1739494	7527915	24662	6619555	13778	1234820
	10	12857397	715943	18067578	1776289	7651702	18741	6738744	30160	1227298
	11N	13002789	658069	18154745	1634173	7714000	18709	6794368	10705	1262028
Bonga Sheep	BQ2602	12584774	495528	16914251	963580	10307905	49621	8499487	51835	1091133
Afar Sheep	FKD2746	12910141	505124	17344917	987910	10620470	49705	8541702	560502	1073916
Mbororo Sheep	Sc12	12765011	476403	17274670	901810	10458974	47310	8658441	252447	1010957
Yankasa Sheep	Sn5	12935335	496136	17344921	925910	10653883	44658	8821371	95231	1086340
West African Dwarf Sheep	Wad-Sn16	12646937	434519	17048104	799403	10323009	40080	8619980	26085	1113579
Uda Sheep	uda-Sc3	13079800	438411	17600894	813022	10743681	37314	8908592	118770	1138602
Djiallonke Sheep	180b	12841832	488245	17263119	955921	10547110	48775	8763668	83933	1112796
Mossi Sheep	99	12875769	499148	17327246	935408	10603482	47875	8830692	62764	1109850
Sahelian Sheep	163	12692839	526448	17075224	1004286	10454413	50123	8648762	74316	1080851
Cameroon Sheep	KA-07	12067588	505336	16301311	977592	9856106	55806	8114547	38494	1042184
Awassi Sheep	AWA-21	13131451	463689	17574542	869052	10829397	37879	8883138	79158	1095441
Hamdani Sheep	HAM18	13191302	451945	17673975	866521	10868261	37789	8923811	57511	1103953
Mazekh Sheep	MAZ10	13130005	488084	17590126	942928	10814982	54178	8880600	51369	1129757
Grey-Shiraz Sheep	Iran102	12967662	540790	17439463	1030744	10735124	50962	8791694	153784	1071629
Ghezel Sheep	Iran152	13135082	448592	17630549	826119	10843183	36013	8849508	80179	1100068
Afshari Sheep	Iran202	12554557	469009	16986902	857529	10287470	44299	8443362	69741	1065393
Shal Sheep	Iran229	13116542	400906	17728784	741044	10766921	34919	8854005	33878	1134044
Makui Sheep	MAK333	12907924	462759	17368738	839646	10640081	36545	8631684	246481	1058776
Moghani Sheep	MOG326	13075319	488565	17535760	887216	10818147	38638	8829853	156459	1067878
Karakul Sheep (Pakistan)	Iran4265	12739337	453847	17254383	822830	10454283	41733	8552946	131825	1066314
Asiatic mouflon	266	15561512	768579	21328363	2026092	9886742	26135	7975186	24719	1372458
	267	15490547	856696	21460854	2476531	9841489	24170	7831311	115781	1272152
	271	16478354	842079	22261410	2244579	10617298	28594	8581962	40149	1409113
	272	16306655	780321	22086375	2134348	10439905	23774	8616145	27669	1430986
	273	16178188	818434	22071263	2369837	10329504	26031	9157510	47656	1407634
	TH.1	16397389	744088	22346499	2034553	10511785	26990	8299332	15742	1462793
	TH.2	15450656	849570	21235204	2253256	9847499	27839	7768802	63340	1294177
	KR.4	16404921	824602	22476810	2281395	10549973	20964	8711819	87356	1380200
	KR.6	16249931	763645	22117266	2120385	10380132	25524	8525978	26282	1439295
	SH.7	15939598	801254	21885574	2231606	10160927	20069	8636712	71840	1365667
	YZ.9	16359331	870180	22364120	2373810	10528313	29009	8588993	90538	1362341
	YZ.10	16368280	801390	22349585	2184372	10513422	17774	8599981	92298	1371058
	YZ.11	15672639	739926	21391319	1956126	9928773	31893	8128139	11753	1444055
	YZ.12	15856087	764007	21515195	2020673	10096623	22549	8133992	19245	1396010
	SH.19	16272503	801907	24381585	2095436	10591595	15159	8130745	738328	1287361
	SH.20	16021901	836453	21817152	2328802	10238297	22655	8692980	52370	1373567

## Sheet: Supp. Data 4
Supplementary Data 4. Summary of copy number variations (CNVs) in the 248 domestic and wild individuals.
Species/Populations	Sample ID	Total	Exonic	Intergenic	Intronic	Upstream	Upstream/Downstream	Downstream	Duplication number	Deletion number	Duplication length (bp)	Deletion length (bp)
Small-tailed Han Sheep	SXW16	589	14	415	153	4	1	2	22	567	160093	928511		1	311	2	514	3	443
	SXW17	674	13	474	180	6	0	1	26	648	320961	995685		1	333	2	531	3	451
	SXW19	649	17	435	193	3	0	1	21	628	297937	905527		1	342	2	540	3	461
	SXW20	687	25	483	174	4	0	1	26	661	235815	1075644		1	344	2	546	3	463
	SXW23	633	16	448	158	7	1	3	18	615	213698	880334		1	377	2	550	3	468
	SXW25	615	16	427	164	5	0	3	22	593	209507	1066639		1	383	2	552	3	493
	SXW26	692	12	492	178	7	1	2	23	669	212052	1127290		1	390	2	556	3	559
	SXW28	663	12	465	176	4	1	5	18	645	170329	944911		1	401	2	558	3	559
	SXW29	651	18	472	152	5	1	3	26	625	292749	989614		1	412	2	566	3	576
	SXW30	672	16	450	194	8	0	4	28	644	200537	1027547		1	418	2	568	3	588
Sishui Fur Sheep	SSS32	513	12	372	121	4	1	3	24	489	325920	946440		1	423	2	572	3	593
	SSS35	471	17	333	117	2	0	2	24	447	328795	770057		1	424	2	574	3	606
	SSS37	551	12	382	153	3	0	1	23	528	221792	1121070		1	446	2	578	3	636
	SSS39	458	7	327	118	4	0	2	22	436	173590	807177		1	450	2	590	3	642
	SSS40	477	14	350	108	2	1	2	24	453	335243	938132		1	451	2	595	3	673
	SSS41	490	17	345	125	2	0	1	22	468	143251	867055		1	455	2	596	3	804
	SSS43	543	17	383	137	5	0	1	26	517	301181	866347		1	458	2	596
	SSS44	539	11	395	128	3	1	1	18	521	110301	847548		1	459	2	599
	SSS45	505	17	366	117	3	0	2	27	478	220220	885953		1	465	2	600
	SSS46	580	15	412	148	3	0	2	18	562	190550	961735		1	467	2	601
Large-tailed Han Sheep	HDW47	609	16	445	145	3	0	0	24	585	258626	878864		1	467	2	603
	HDW48	590	10	425	146	4	1	4	16	574	180701	967381		1	471	2	606
	HDW49	599	13	432	145	5	0	4	21	578	194487	957339		1	472	2	607
	HDW50	600	13	436	145	3	1	2	23	577	194959	967553		1	477	2	610
	HDW51	587	9	434	140	3	1	0	21	566	196473	1019518		1	485	2	611
	HDW52	623	14	436	167	4	0	2	21	602	150178	960304		1	490	2	614
	HDW54	625	17	441	159	4	1	3	23	602	154614	1026660		1	492	2	615
	HDW56	562	10	398	146	2	0	6	21	541	165330	910340		1	493	2	615
	HDW59	577	8	420	142	4	0	3	24	553	172597	965824		1	495	2	615
	HDW60	616	11	443	154	5	0	3	23	593	154882	865135		1	498	2	617
Hu Sheep	HU62	590	17	424	146	3	0	0	18	572	133436	907186		1	499	2	619
	HU63	539	12	371	152	2	0	2	26	513	216017	846507		1	499	2	620
	HU64	510	11	359	135	3	1	1	17	493	165026	880180		1	505	2	621
	HU65	526	13	367	143	2	0	1	27	499	342309	832610		1	508	2	623
	HU66	536	9	381	141	3	0	2	24	512	252070	921800		1	510	2	628
	HU68	515	13	371	125	2	1	3	20	495	225584	855001		1	510	2	628
	HU69	633	12	452	161	6	0	2	25	608	194325	937888		1	513	2	629
	HU73	593	12	429	142	5	1	4	20	573	356013	882839		1	515	2	633
	HU75	608	13	434	149	6	1	5	22	586	320359	816771		1	515	2	633
	HU76	611	12	427	168	2	1	1	26	585	416254	974522		1	526	2	634
Tan Sheep	TAN78	606	8	433	162	3	0	0	22	584	169628	901586		1	535	2	639
	TAN79	616	8	448	151	5	1	3	26	590	380525	874554		1	536	2	639
	TAN80	634	18	449	160	4	0	3	21	613	259173	927524		1	538	2	642
	TAN82	625	16	453	150	2	1	3	22	603	234132	971494		1	539	2	647
	TAN86	651	16	466	160	7	1	1	19	632	318724	986911		1	539	2	651
	TAN87	617	9	447	154	5	1	1	28	589	218108	981211		1	543	2	651
	TAN88	655	11	489	151	2	0	2	25	630	255641	915457		1	551	2	653
	TAN89	651	14	489	141	4	1	2	15	636	248147	1102929		1	552	2	656
	TAN90	650	11	466	164	7	0	2	27	623	244887	966060		1	555	2	657
	TAN91	631	11	432	179	4	1	4	22	609	145078	934945		1	556	2	658
Wadi Sheep	WDS123	383	12	269	96	4	1	1	17	366	264603	730098		1	556	2	658
	WDS14	311	10	220	79	2	0	0	17	294	220601	624894		1	557	2	659
	WDS102	418	8	306	101	3	0	0	9	409	102691	749612		1	558	2	659
	WDS109	342	11	235	92	2	1	1	15	327	250664	716626		1	559	2	661
	WDS112	333	10	230	88	3	1	1	11	322	209773	588299		1	559	2	661
	WDS148	390	16	278	93	0	1	2	21	369	235324	740470		1	562	2	669
	WDS149	412	10	285	113	3	1	0	19	393	354867	743885		1	566	2	674
	WDS163	467	12	335	114	4	1	1	24	443	386872	826103		1	568	2	676
	WDS53	424	7	311	101	4	0	1	17	407	149468	712242		1	571	2	685
	WDS60	446	14	310	118	1	0	3	13	433	191671	713153		1	573	2	686
East Friesian Dairy Sheep	EFR208	653	8	477	161	5	0	2	21	632	182982	826840		1	577
	EFR212	629	11	446	163	5	1	3	18	611	189236	917602		1	580
	EFR213	611	5	449	149	4	1	3	16	595	199780	979847		1	586
	EFR215	601	9	427	160	2	1	2	21	580	215021	886073		1	587
	EFR216	634	13	447	164	3	1	6	19	615	232622	946347		1	587
	EFR219	599	16	417	157	7	0	2	19	580	155827	930520		1	587
	VF-02	514	6	359	145	4	0	0	21	493	200282	758154		1	589
	VF-06	590	7	405	171	4	1	2	18	572	124072	844668		1	590
	VF-10	669	8	474	180	2	1	4	16	653	147361	1011155		1	590
	VF-12	628	8	435	176	6	1	2	25	603	196931	996524		1	591
Altay Sheep	AL109	595	14	412	165	3	0	1	22	573	167644	907011		1	591
	AL111	617	13	441	156	5	0	2	18	599	215397	1050475		1	592
	AL113	618	8	449	155	3	0	3	15	603	131950	952240		1	593
	AL114	591	11	414	159	4	1	2	22	569	201168	860880		1	593
	AL115	596	9	427	154	5	0	1	17	579	140256	939063		1	595
	AL116	609	10	434	157	3	1	4	18	591	132962	947593		1	596
	AL117	645	16	466	156	5	0	2	23	622	272838	982139		1	598
	AL118	694	10	490	186	6	1	1	23	671	208367	978662		1	599
	AL119	599	14	415	163	6	1	0	27	572	338694	926633		1	599
	AL120	605	14	429	155	4	1	2	23	582	314928	929171		1	599
Bashibai Sheep	BSB123	638	14	445	172	3	0	4	22	616	198748	1023295		1	600
	BSB126	657	11	475	162	5	0	4	21	636	266650	1066472		1	605
	BSB128	685	11	504	162	7	0	1	27	658	365707	1085578		1	606
	BSB129	658	14	472	165	4	1	2	25	633	159338	1081120		1	606
	BSB130	586	16	429	134	5	1	1	20	566	152561	943573		1	608
	BSB136	625	13	446	160	5	1	0	21	604	233944	1037674		1	608
	BSB137	672	18	499	146	8	0	1	33	639	423612	1052433		1	609
	BSB139	642	17	455	162	6	1	1	16	626	144759	1035738		1	609
	BSB140	606	14	432	153	5	0	2	24	582	194906	983199		1	609
	BSB141	515	10	372	129	4	0	0	22	493	218737	828395		1	610
Dorper Sheep (white head)	WDP142	651	13	471	158	5	1	3	23	628	204401	958899		1	611
	WDP147	610	14	445	144	3	0	4	23	587	207412	958591		1	613
	WDP149	658	10	473	165	6	1	3	21	637	203196	958850		1	615
	WDP153	620	11	433	168	5	0	3	21	599	350476	913313		1	616
	WDP155	603	15	431	149	4	0	4	21	582	207800	916422		1	616
Dorper Sheep (black head)	BDP357	659	12	485	153	5	1	3	23	636	226217	1057061		1	617
	BDP370	659	14	471	168	3	1	2	15	644	163662	983960		1	617
	BDP358	621	14	452	147	6	0	2	17	604	201084	901945		1	617
	BDP360	642	14	461	158	6	0	3	22	620	192229	994357		1	617
	BDP369	657	15	459	177	5	0	1	21	636	206043	940978		1	617
Chinese Merino Sheep (fine wool)	MFW157	623	12	449	152	6	1	3	13	610	126929	1070462		1	618
	MFW159	615	20	428	157	8	1	1	16	599	178328	1004236		1	622
	MFW160	556	17	405	128	4	1	1	17	539	146306	1085330		1	623
	MFW161	647	25	447	166	8	0	1	19	628	286234	999490		1	625
	MFW163	596	27	418	146	4	0	1	17	579	119414	1134290		1	625
	MFW164	633	16	445	164	4	1	3	18	615	172254	997132		1	625
	MFW165	615	24	434	148	5	1	3	16	599	137324	1008454		1	628
	MFW167	600	21	430	141	4	0	4	18	582	344339	1104766		1	629
	MFW169	686	11	483	182	6	0	4	19	667	132016	1066714		1	629
	MFW170	595	15	440	128	7	1	4	19	576	118524	948349		1	631
Chinese Merino Sheep (super fine wool)	MSF173	661	16	476	160	6	0	3	17	644	222112	958813		1	631
	MSF174	685	18	473	185	6	0	3	23	662	232145	1132296		1	633
	MSF175	614	14	436	157	4	0	3	16	598	155537	994403		1	633
	MSF176	572	14	409	142	6	0	1	26	546	195632	767979		1	633
	MSF177	558	17	387	147	4	1	2	21	537	371770	905875		1	634
	MSF180	639	16	456	161	5	1	0	17	622	149873	1008834		1	636
	MSF181	676	25	478	161	8	0	4	15	661	126604	1099533		1	636
	MSF184	628	17	457	152	1	0	1	18	610	142992	1068684		1	638
	MSF186	531	16	370	138	3	1	3	15	516	193125	972284		1	641
	MSF190	550	18	392	134	3	1	2	19	531	400942	973617		1	642
Suffolk Sheep	SFK193	619	11	440	161	4	1	2	23	596	266260	918346		1	642
	SFK194	661	17	482	150	7	1	4	20	641	177423	993204		1	645
	SFK195	606	12	445	141	6	0	2	21	585	190932	947275		1	647
	SFK197	552	15	392	140	3	0	2	24	528	257371	862308		1	648
	SFK198	540	11	394	129	5	0	1	22	518	321131	850254		1	649
	SFK201	615	13	448	148	6	0	0	32	583	333821	886171		1	650
	SFK203	607	11	424	165	4	1	2	19	588	176959	916926		1	651
	SFK204	574	18	399	153	3	0	1	28	546	295210	847766		1	651
	SFK205	596	16	435	142	2	0	1	23	573	212894	924645		1	651
	SFK206	633	15	475	141	1	1	0	20	613	202966	900440		1	653
Celle Black Sheep	CLS222	633	14	457	154	4	1	3	33	600	352854	966673		1	653
	CLS226	617	12	442	156	5	1	1	24	593	394943	961834		1	653
	CLS227	609	11	445	146	5	1	1	28	581	215969	929918		1	655
	CLS228	617	14	432	164	3	1	3	18	599	130954	893782		1	657
	CLS233	592	10	423	152	4	1	2	24	568	343406	904635		1	657
	CLS234	552	15	404	129	4	0	0	25	527	368908	919419		1	658
	CLS235	657	13	461	174	7	0	2	21	636	162863	1006500		1	659
	CLSA	613	17	441	147	7	0	1	26	587	347099	912091		1	660
	CLSB	674	16	477	175	5	0	1	26	648	194776	1009101		1	662
	CLSD	636	8	442	178	6	1	1	22	614	167253	1032475		1	663
Duolang Sheep	DLS249	682	15	491	165	7	1	3	26	656	205128	1095852		1	664
	DLS305	568	16	402	146	1	1	2	26	542	266526	979536		1	667
	DLS309	629	11	445	164	3	1	5	23	606	305380	986805		1	670
	DLS311	617	13	423	174	4	1	2	25	592	446116	898890		1	672
	DLS313	672	12	468	183	7	0	2	21	651	156150	969498		1	672
	DLS317	559	13	396	146	2	0	2	20	539	160905	969946		1	672
	DLS325	653	12	465	168	6	0	2	25	628	205139	1042369		1	672
	DLS333	642	10	450	174	2	1	5	24	618	216043	1074090		1	673
	DLS334	647	14	452	172	6	1	2	16	631	158357	1090331		1	674
	DLS348	628	14	447	157	6	1	3	27	601	171779	993457		1	674
Finnsheep	FINN300	653	16	478	151	5	0	3	20	633	155078	1052328		1	675
	FINN303	631	14	439	170	4	1	3	19	612	150493	927940		1	682
	FINN304	653	14	468	166	3	0	2	20	633	162684	963777		1	683
	FINN305	673	17	459	188	7	0	2	22	651	170846	987235		1	684
	FINN306	587	23	409	151	3	1	0	22	565	236821	936721		1	685
	FINN307	695	17	494	180	3	0	1	23	672	205946	1090647		1	687
	FINN313	672	18	483	165	5	0	1	18	654	215617	1159323		1	687
	FINN314	675	19	473	174	6	1	2	23	652	366887	1060887		1	692
	FINN315	641	18	456	155	7	1	4	23	618	210253	1010792		1	692
	FINN317	667	17	470	173	4	0	3	23	644	229501	950557		1	694
Ouessant	OUE0331	744	10	527	199	4	1	3	17	727	104512	952101		1	694
	OUE81037	738	12	531	184	6	0	5	25	713	197191	1003530		1	695
	OUE72647	608	8	442	151	5	0	2	14	594	122490	903754		1	702
	Ouessant24802	629	7	472	145	2	0	3	15	614	93193	886544		1	707
	Ouessant24946	670	13	494	156	4	0	3	19	651	146387	923170		1	724
	Ouessant24947	777	14	551	202	6	0	4	15	762	101109	1037688		1	724
	Ouessant24948	694	12	498	179	1	0	4	16	678	65446	958790		1	735
	Ouessant24949	692	11	487	185	3	0	6	13	679	256195	1010980		1	738
	Ouessant24951	773	9	574	181	4	0	5	13	760	82743	1047765		1	744
	Ouessant24953	648	11	470	159	3	0	5	16	632	139718	951375		1	758
Shetland	Shetland23342	587	12	426	143	5	0	1	17	570	160871	853323		1	773
	Shetland23343	622	16	432	170	3	1	0	17	605	135763	959178		1	777
	Shetland23344	499	5	367	123	3	1	0	20	479	167017	811944
	Shetland23345	599	13	421	160	3	1	1	18	581	187029	966400
	Shetland23346	492	13	344	131	2	0	2	21	471	253483	823523
	Shetland23347	499	9	342	142	4	0	2	26	530	176214	872351
	Shetland23354	493	10	349	130	2	1	1	18	475	219418	796996
Solognote	Solognote24727	683	17	485	175	1	1	4	22	661	157122	973364
	Solognote24728	559	15	404	136	2	0	2	17	542	146757	878583
	Solognote24729	660	11	475	168	4	0	2	21	639	205456	936635
	Solognote24730	758	17	545	186	6	1	3	23	735	185295	1044626
	Solognote24731	571	17	422	127	4	0	1	23	548	201060	856267
	Solognote24732	659	15	478	164	2	0	0	22	637	242968	1017550
	Solognote24733	684	19	491	163	6	1	4	24	660	178191	1017339
	Solognote24734	702	15	523	159	2	0	3	20	682	203371	1034102
	Solognote24735	724	11	531	176	4	1	1	19	705	192985	1031858
	Solognote24736	558	14	401	138	3	1	1	21	537	190564	794023
Gotland	Gotland24506	651	6	482	157	3	0	3	21	630	157915	903216
	Gotland24507	656	12	465	170	5	1	3	27	629	193084	1006058
	Gotland24508	617	13	434	163	3	1	3	22	595	161750	941954
	Gotland24510	578	16	412	143	3	0	4	26	552	221531	851703
	Gotland24512	674	11	478	178	5	1	1	18	656	155470	983478
	Gotland24513	639	18	450	164	5	0	2	19	620	124069	1004094
	Gotland24514	568	11	396	154	3	0	4	19	549	111070	860143
	Gotland24515	566	14	398	148	3	0	3	23	543	217509	851295
	Gotland24516	546	13	379	148	3	0	3	24	522	170678	800517
	Gotland24517	658	14	470	168	3	1	2	23	635	189055	923155
Drenthe Heathen	DR1	423	11	296	113	2	0	1	22	401	151216	707731
	DR2	510	13	365	125	2	0	5	19	491	110356	818569
	DR3	573	11	410	147	2	0	3	23	550	207122	893254
	DR4	593	9	427	148	3	0	5	19	574	179952	907201
	DR5	508	8	371	123	4	0	2	18	490	273691	869787
Waggir Sheep	1	556	9	404	138	4	1	0	26	530	176214	872351
	2N	557	11	403	136	5	1	1	22	535	302434	870077
	3N	707	15	507	180	3	1	1	19	688	184873	1037677
	5N	687	22	483	175	3	1	3	25	662	212284	1073131
	6N	636	14	450	165	4	1	2	19	617	103883	971730
	7N	662	15	479	163	2	0	3	30	632	227773	956208
	8N	664	15	464	174	7	1	3	27	637	316553	1004930
	9N	724	12	521	181	6	0	4	21	703	140045	998651
	10	598	12	433	145	3	0	5	26	572	242360	956041
	11N	735	9	539	179	5	1	2	31	704	359537	1071171
Bonga Sheep	BQ2602	566	10	416	134	5	0	1	18	548	292024	879730
Afar Sheep	FKD2746	555	9	406	134	3	1	2	16	539	118493	911442
Mbororo Sheep	Sc12	344	7	238	97	1	1	0	15	329	126949	657994
Yankasa Sheep	Sn5	485	12	348	118	2	1	4	17	468	167207	807396
West African Dwarf Sheep	Wad-Sn16	591	16	424	149	2	0	0	19	572	198548	913871
Uda Sheep	uda-Sc3	535	13	393	123	1	0	5	13	522	195877	914503
Djiallonke Sheep	180b	556	12	406	132	4	1	1	17	539	142507	924009
Mossi Sheep	99	538	15	386	134	3	0	0	22	516	157395	889221
Sahelian Sheep	163	472	11	336	119	5	0	1	21	451	148794	735658
Cameroon Sheep	KA-07	610	18	434	152	3	1	2	26	584	215995	827293
Awassi Sheep	AWA-21	465	15	320	121	5	1	3	16	449	139229	841735
Hamdani Sheep	HAM18	450	12	322	109	3	0	4	13	437	168841	816034
Mazekh Sheep	MAZ10	495	15	354	118	5	1	2	20	475	230607	769754
Grey-Shiraz Sheep	Iran102	401	14	285	100	1	1	0	19	382	200004	758467
Ghezel Sheep	Iran152	467	11	350	102	2	1	1	17	450	104787	957969
Afshari Sheep	Iran202	498	14	359	120	3	1	1	18	480	222423	832704
Shal Sheep	Iran229	455	13	320	118	3	0	0	18	437	168799	736354
Makui Sheep	MAK333	459	14	330	109	4	1	1	22	437	277233	840816
Moghani Sheep	MOG326	451	15	327	104	3	0	2	20	431	285936	903954
Karakul Sheep (Pakistan)	Iran4265	377	8	259	103	5	1	1	14	363	132193	608907
Asiatic mouflon	266	588	22	418	143	4	0	1	16	572	138602	842508
	267	463	14	316	125	5	0	3	12	451	71515	747932
	271	576	7	418	142	5	1	3	11	565	81607	815885
	272	673	15	481	167	9	0	1	14	659	94643	874049
	273	606	16	412	170	4	0	4	11	595	58323	845447
	TH.1	642	20	453	165	2	1	1	12	630	91202	883275
	TH.2	493	16	338	128	8	1	2	12	481	249463	714522
	KR.4	443	21	321	96	5	0	0	13	430	90737	759029
	KR.6	559	8	381	159	4	0	7	13	546	70769	717752
	SH.7	468	13	329	121	2	1	2	20	448	209950	734043
	YZ.9	461	9	330	117	3	1	1	11	450	79395	664188
	YZ.10	451	18	324	101	5	0	3	17	434	185752	719676
	YZ.11	804	17	578	201	6	0	2	16	788	133724	932120
	YZ.12	636	15	453	156	8	1	3	13	623	57966	897979
	SH.19	559	16	405	131	4	1	2	14	545	99799	749577
	SH.20	593	16	433	138	5	0	1	12	581	200297	801750

## Sheet: Supp. Data 5
Supplementary Data 5. Summary of structural variants (SVs) in the 248 domestic and wild individuals.
Species/Populations	Sample ID	DEL	DUP	INV	TRA	Total
Small-tailed Han Sheep	SXW16	4122	131	112	901	5266
	SXW17	4525	151	133	937	5746
	SXW19	4358	143	125	908	5534
	SXW20	4397	156	104	954	5611
	SXW23	4442	132	106	893	5573
	SXW25	4347	145	119	984	5595
	SXW26	4577	134	123	987	5821
	SXW28	4448	140	134	958	5680
	SXW29	4203	140	130	951	5424
	SXW30	4502	157	125	1001	5785
Sishui Fur Sheep	SSS32	4022	144	130	936	5232
	SSS35	3838	123	80	827	4868
	SSS37	4047	138	116	885	5186
	SSS39	3928	121	118	898	5065
	SSS40	3899	126	110	935	5070
	SSS41	4057	145	119	932	5253
	SSS43	3914	147	114	882	5057
	SSS44	3844	121	101	840	4906
	SSS45	3941	130	107	907	5085
	SSS46	3890	120	111	845	4966
Large-tailed Han Sheep	HDW47	4082	144	117	879	5222
	HDW48	4120	128	122	913	5283
	HDW49	4160	147	108	886	5301
	HDW50	3951	126	118	851	5046
	HDW51	4139	131	127	918	5315
	HDW52	4054	154	110	940	5258
	HDW54	3915	129	109	866	5019
	HDW56	3974	104	110	903	5091
	HDW59	4023	121	111	936	5191
	HDW60	4000	130	124	899	5153
Hu Sheep	HU62	3881	118	102	835	4936
	HU63	4023	128	115	904	5170
	HU64	3930	105	95	845	4975
	HU65	3805	115	103	806	4829
	HU66	3879	111	104	912	5006
	HU68	3920	114	114	903	5051
	HU69	3913	137	115	845	5010
	HU73	4111	142	105	892	5250
	HU75	4095	136	101	853	5185
	HU76	3975	138	119	916	5148
Tan Sheep	TAN78	4205	142	107	935	5389
	TAN79	4245	153	118	942	5458
	TAN80	4319	134	116	885	5454
	TAN82	4259	142	123	928	5452
	TAN86	4328	140	119	941	5528
	TAN87	4162	136	132	896	5326
	TAN88	4420	157	135	962	5674
	TAN89	4253	148	115	983	5499
	TAN90	4306	150	122	955	5533
	TAN91	4274	137	129	913	5453
Wadi Sheep	WDS123	4070	85	56	1335	5546
	WDS14	4154	88	70	1273	5585
	WDS102	4795	116	93	1019	6023
	WDS109	4833	105	98	1071	6107
	WDS112	4413	100	96	1035	5644
	WDS148	4841	122	112	1000	6075
	WDS149	4966	128	119	1061	6274
	WDS163	4944	121	109	1043	6217
	WDS53	4616	108	95	1023	5842
	WDS60	4489	118	106	1088	5801
East Friesian Dairy Sheep	EFR208	4101	146	123	994	5364
	EFR212	3871	121	98	780	4870
	EFR213	4223	144	131	1002	5500
	EFR215	3975	123	111	883	5092
	EFR216	4049	133	132	883	5197
	EFR219	3826	136	115	883	4960
	VF-02	3932	126	103	879	5040
	VF-06	3873	150	120	916	5059
	VF-10	4197	144	133	912	5386
	VF-12	3955	136	120	836	5047
Altay Sheep	AL109	4265	122	113	821	5321
	AL111	4262	140	112	904	5418
	AL113	4272	139	132	898	5441
	AL114	3994	108	95	777	4974
	AL115	4128	118	95	874	5215
	AL116	4246	133	128	889	5396
	AL117	4238	130	116	862	5346
	AL118	4597	173	143	982	5895
	AL119	4277	123	115	911	5426
	AL120	4252	144	134	887	5417
Bashibai Sheep	BSB123	4140	126	104	914	5284
	BSB126	4298	155	125	975	5553
	BSB128	4410	132	134	928	5604
	BSB129	4292	153	125	968	5538
	BSB130	4601	150	142	947	5840
	BSB136	4095	133	110	887	5225
	BSB137	4388	147	131	926	5592
	BSB139	4457	135	128	935	5655
	BSB140	4462	139	140	945	5686
	BSB141	4048	115	104	874	5141
Dorper Sheep (white head)	WDP142	4268	146	124	964	5502
	WDP147	4204	139	122	974	5439
	WDP149	4131	132	124	962	5349
	WDP153	4228	138	109	928	5403
	WDP155	4211	144	120	949	5424
Dorper Sheep (black head)	BDP357	4282	144	132	1009	5567
	BDP370	4078	122	122	970	5292
	BDP358	4327	132	121	966	5546
	BDP360	4090	125	111	929	5255
	BDP369	4154	137	126	995	5412
Chinese Merino Sheep (fine wool)	MFW157	4531	112	118	883	5644
	MFW159	4432	141	126	1031	5730
	MFW160	4297	121	93	985	5496
	MFW161	4466	127	122	1024	5739
	MFW163	4112	143	118	905	5278
	MFW164	4266	129	130	931	5456
	MFW165	4357	138	125	1032	5652
	MFW167	4588	131	128	1033	5880
	MFW169	4700	137	130	1040	6007
	MFW170	4370	123	95	893	5481
Chinese Merino Sheep (super fine wool)	MSF173	4356	131	126	947	5560
	MSF174	4671	132	124	970	5897
	MSF175	4146	112	128	814	5200
	MSF176	4013	115	99	834	5061
	MSF177	4303	111	87	873	5374
	MSF180	4225	124	117	860	5326
	MSF181	4909	154	122	1018	6203
	MSF184	4401	146	120	955	5622
	MSF186	4524	138	121	992	5775
	MSF190	4000	110	116	879	5105
Suffolk Sheep	SFK193	3967	140	121	1002	5230
	SFK194	4225	146	138	989	5498
	SFK195	4354	140	98	1007	5599
	SFK197	3983	141	112	955	5191
	SFK198	4013	140	101	919	5173
	SFK201	4202	136	97	939	5374
	SFK203	3892	120	100	877	4989
	SFK204	3990	143	111	938	5182
	SFK205	4074	124	118	911	5227
	SFK206	4085	127	128	896	5236
Celle Black Sheep	CLS222	4132	146	109	951	5338
	CLS226	4126	114	110	947	5297
	CLS227	4161	130	111	903	5305
	CLS228	4101	119	106	909	5235
	CLS233	4195	126	98	926	5345
	CLS234	4177	114	95	883	5269
	CLS235	4440	126	105	862	5533
	CLSA	4260	121	99	868	5348
	CLSB	4272	146	118	945	5481
	CLSD	4377	132	125	924	5558
Duolang Sheep	DLS249	4437	157	134	1023	5751
	DLS305	4255	149	114	880	5398
	DLS309	4617	142	124	997	5880
	DLS311	4584	149	120	1007	5860
	DLS313	4763	149	125	947	5984
	DLS317	4230	141	106	938	5415
	DLS325	4381	134	133	995	5643
	DLS333	4147	136	122	945	5350
	DLS334	4441	128	122	909	5600
	DLS348	4321	152	131	932	5536
Finnsheep	FINN300	4164	112	103	876	5255
	FINN303	4185	126	122	893	5326
	FINN304	4074	117	114	876	5181
	FINN305	4535	135	122	939	5731
	FINN306	4038	133	112	911	5194
	FINN307	4425	134	116	978	5653
	FINN313	4472	129	100	932	5633
	FINN314	4418	146	114	978	5656
	FINN315	4317	129	120	961	5527
	FINN317	4685	156	126	1044	6011
Ouessant	OUE0331	4136	125	127	940	5328
	OUE81037	3974	121	128	931	5154
	OUE72647	4033	128	130	965	5256
	Ouessant24802	4001	137	113	922	5173
	Ouessant24946	3992	127	121	927	5167
	Ouessant24947	4101	136	114	933	5284
	Ouessant24948	4012	135	128	898	5173
	Ouessant24949	4118	128	129	984	5359
	Ouessant24951	3971	125	139	896	5131
	Ouessant24953	4207	127	141	1010	5485
Shetland	Shetland23342	3975	133	122	957	5187
	Shetland23343	4130	128	137	959	5354
	Shetland23344	3986	122	116	876	5100
	Shetland23345	3862	125	116	867	4970
	Shetland23346	3984	140	104	913	5141
	Shetland23347	4064	126	115	901	5206
	Shetland23354	3895	109	100	855	4959
Solognote	Solognote24727	4042	127	106	855	5130
	Solognote24728	4081	150	121	919	5271
	Solognote24729	4216	147	122	906	5391
	Solognote24730	4213	139	120	947	5419
	Solognote24731	4048	127	118	893	5186
	Solognote24732	4052	125	122	873	5172
	Solognote24733	4129	150	112	914	5305
	Solognote24734	4186	149	123	878	5336
	Solognote24735	4120	139	117	930	5306
	Solognote24736	4004	137	121	907	5169
Gotland	Gotland24506	3929	110	107	812	4958
	Gotland24507	4186	127	103	908	5324
	Gotland24508	4005	130	120	884	5139
	Gotland24510	4059	144	118	906	5227
	Gotland24512	4096	138	122	905	5261
	Gotland24513	3861	106	100	796	4863
	Gotland24514	4212	136	126	940	5414
	Gotland24515	4102	124	110	920	5256
	Gotland24516	4070	146	125	929	5270
	Gotland24517	4090	148	120	973	5331
Drenthe Heathen	DR1	3620	128	120	877	4745
	DR2	4194	134	125	919	5372
	DR3	4413	146	127	977	5663
	DR4	4454	154	128	974	5710
	DR5	4333	134	123	980	5570
Waggir Sheep	1	4471	162	140	1020	5793
	2N	4193	129	106	914	5342
	3N	4672	153	117	1032	5974
	5N	4755	162	135	1030	6082
	6N	4223	164	123	999	5509
	7N	4419	158	132	989	5698
	8N	4662	170	138	1062	6032
	9N	4713	177	128	1082	6100
	10	4531	162	134	1080	5907
	11N	4942	164	145	1072	6323
Bonga Sheep	BQ2602	4195	123	114	980	5412
Afar Sheep	FKD2746	4098	126	108	918	5250
Mbororo Sheep	Sc12	3510	117	110	778	4515
Yankasa Sheep	Sn5	3804	128	112	941	4985
West African Dwarf Sheep	Wad-Sn16	4198	127	119	919	5363
Uda Sheep	uda-Sc3	4205	116	119	1006	5446
Djiallonke Sheep	180b	4013	149	114	980	5256
Mossi Sheep	99	4076	139	122	975	5312
Sahelian Sheep	163	3798	121	117	916	4952
Cameroon Sheep	KA-07	4158	153	122	918	5351
Awassi Sheep	AWA-21	4094	132	126	947	5299
Hamdani Sheep	HAM18	3966	128	125	915	5134
Mazekh Sheep	MAZ10	4219	132	129	980	5460
Grey-Shiraz Sheep	Iran102	3885	129	125	905	5044
Ghezel Sheep	Iran152	3875	116	107	966	5064
Afshari Sheep	Iran202	4036	142	114	945	5237
Shal Sheep	Iran229	4449	156	127	972	5704
Makui Sheep	MAK333	3636	111	111	964	4822
Moghani Sheep	MOG326	3386	102	100	964	4552
Karakul Sheep (Pakistan)	Iran4265	4018	144	133	948	5243
Asiatic mouflon	266	5136	138	131	884	6289
	267	4176	79	72	708	5035
	271	5033	79	109	795	6016
	272	5161	101	91	818	6171
	273	4844	98	83	788	5813
	TH.1	5394	119	113	848	6474
	TH.2	4459	106	96	862	5523
	KR.4	4628	94	90	816	5628
	KR.6	5300	125	119	894	6438
	SH.7	4550	97	92	826	5565
	YZ.9	4628	92	81	792	5593
	YZ.10	4449	93	91	786	5419
	YZ.11	5437	119	135	966	6657
	YZ.12	5014	134	129	915	6192
	SH.19	4533	101	112	781	5527
	SH.20	4632	98	94	822	5646
Note: DEL, deletions; INV, inversions; DUP, duplication; TRA: translocation

## Sheet: Supp. Data 6
Supplementary Data 6. Summary information for SNPs of the 248 individuals identified in this study with the Ovis aries dbSNP database (version 151).
Species/Populations	Sample ID	Samtools			GATK			Common			Common (after filtering)
		SNPs identified	Present in dbSNP	Validation rate	SNPs identified	Present in dbSNP	Validation rate	SNPs identified	Present in dbSNP	Validation rate	SNPs identified	Present in dbSNP	Validation rate
Small-tailed Han Sheep	SXW16	12871954	11414131	0.886744	18058689	12813421	0.709543	7649736	7319800	0.95687	6724468	6466415	0.961625
	SXW17	12859474	11375405	0.884593	17988550	12724533	0.707368	7605054	7274281	0.956506	6693154	6434409	0.961342
	SXW19	12854346	11369655	0.884499	17993345	12719871	0.706921	7600325	7267940	0.956267	6682138	6423340	0.96127
	SXW20	12870572	11387588	0.884777	18038436	12762832	0.707535	7620030	7287329	0.956339	6677921	6418752	0.96119
	SXW23	12969005	11486426	0.885683	18272306	12947906	0.708608	7704699	7373113	0.956963	6689952	6432530	0.961521
	SXW25	12809482	11346676	0.885803	17940381	12714717	0.708721	7593813	7264493	0.956633	6680803	6425439	0.961776
	SXW26	12923929	11433625	0.884686	18081039	12793318	0.707554	7644177	7311772	0.956515	6729121	6470675	0.961593
	SXW28	12842810	11364002	0.884853	17960252	12715700	0.707991	7607115	7275107	0.956356	6696590	6436533	0.961166
	SXW29	12812803	11353730	0.886124	17956663	12729746	0.708915	7599333	7268976	0.956528	6683030	6427555	0.961773
	SXW30	12845298	11368754	0.885052	18018322	12740830	0.707104	7606956	7278059	0.956764	6700572	6443286	0.961602
Sishui Fur Sheep	SSS32	12716996	11355862	0.892967	17966084	12755345	0.709968	7559687	7283402	0.963453	6627054	6429324	0.970163
	SSS35	12756738	11401870	0.893792	18125719	12821238	0.707351	7595952	7322714	0.964028	6640584	6446866	0.970828
	SSS37	12750252	11381235	0.892628	18041517	12787628	0.708789	7574605	7296846	0.96333	6645488	6445831	0.969956
	SSS39	12726629	11372769	0.89362	18049463	12791205	0.708675	7573915	7299460	0.963763	6635030	6439029	0.97046
	SSS40	12686135	11335677	0.893549	17977960	12741833	0.708747	7540238	7269696	0.96412	6616172	6425114	0.971123
	SSS41	12410662	11059992	0.891169	17616538	12420102	0.705025	7349493	7077557	0.962999	6451468	6254765	0.96951
	SSS43	12409560	11053293	0.890708	17631063	12407543	0.703732	7337425	7064874	0.962855	6449871	6253224	0.969511
	SSS44	12161561	10824318	0.890043	17408979	12163223	0.698675	7183804	6917688	0.962956	6291826	6101133	0.969692
	SSS45	12544338	11178607	0.891128	17876949	12558877	0.702518	7430497	7154503	0.962857	6522440	6323323	0.969472
	SSS46	12064799	10741869	0.890348	17189290	12050734	0.701061	7129688	6868323	0.963341	6233819	6047375	0.970092
Large-tailed Han Sheep	HDW47	12745278	11308480	0.887268	17899294	12695232	0.709259	7575143	7251508	0.957277	6653215	6401933	0.962231
	HDW48	12773883	11336303	0.887459	17927218	12723481	0.70973	7589537	7269388	0.957817	6656121	6408075	0.962734
	HDW49	12834735	11385214	0.887063	18067278	12785991	0.707688	7632463	7304879	0.95708	6713173	6457522	0.961918
	HDW50	12641150	11205677	0.886444	17735327	12564452	0.708442	7510024	7185082	0.956732	6598248	6344892	0.961603
	HDW51	12826353	11375259	0.886866	17980025	12757183	0.70952	7623174	7294811	0.956926	6700791	6444892	0.961811
	HDW52	12840698	11386480	0.886749	18039026	12779227	0.708421	7622708	7296939	0.957263	6703484	6452146	0.962506
	HDW54	12768891	11330544	0.887355	17975326	12716832	0.70746	7584742	7263376	0.95763	6661454	6411737	0.962513
	HDW56	12806412	11349482	0.886234	18036874	12747841	0.706766	7605227	7274861	0.956561	6664550	6407170	0.961381
	HDW59	12814287	11359397	0.886463	17984002	12747241	0.70881	7614560	7282387	0.956377	6682443	6425077	0.961486
	HDW60	12677183	11221737	0.885192	17847089	12603824	0.706212	7524202	7191274	0.955752	6596383	6338199	0.96086
Hu Sheep	HU62	12794215	11332811	0.885776	18064642	12731812	0.704792	7596376	7265717	0.956471	6644230	6386598	0.961225
	HU63	12734186	11293989	0.886903	17914266	12683352	0.708003	7569848	7245521	0.957155	6619982	6367991	0.961935
	HU64	12762527	11316500	0.886697	18048523	12723584	0.704965	7588311	7262212	0.957026	6645096	6389217	0.961494
	HU65	12701516	11259585	0.886476	17991607	12666126	0.704002	7551117	7224764	0.956781	6594866	6341646	0.961603
	HU66	12793573	11350556	0.887208	18026473	12749819	0.707283	7606812	7280470	0.957099	6655880	6401449	0.961773
	HU68	12787138	11342748	0.887044	17988322	12739132	0.708189	7602868	7274716	0.956838	6652480	6396779	0.961563
	HU69	12730271	11289545	0.886827	17924491	12678519	0.707329	7564221	7237751	0.95684	6639107	6383975	0.961571
	HU73	12662441	11220039	0.886088	17718378	12585020	0.710281	7523168	7194228	0.956276	6582559	6324995	0.960872
	HU75	12819435	11367294	0.886723	17922130	12742865	0.711013	7612747	7284568	0.956891	6675675	6418135	0.961421
	HU76	12778914	11329035	0.886541	17949264	12706515	0.707913	7587089	7258565	0.9567	6660533	6404571	0.96157
Tan Sheep	TAN78	12776960	11324812	0.886346	17899802	12697197	0.709348	7583476	7256051	0.956824	6664094	6410533	0.961951
	TAN79	12779307	11316327	0.88552	17938390	12689405	0.707388	7575064	7245615	0.956509	6664913	6407168	0.961328
	TAN80	12756567	11299372	0.885769	17941491	12674406	0.70643	7574818	7246972	0.956719	6660258	6404825	0.961648
	TAN82	12803100	11332512	0.885138	17940693	12705123	0.708173	7598330	7262496	0.955802	6681476	6419289	0.960759
	TAN86	12771443	11306299	0.88528	17871560	12660355	0.708408	7571788	7241529	0.956383	6669806	6410858	0.961176
	TAN87	12719775	11266234	0.885726	17845339	12634573	0.708004	7547972	7221712	0.956775	6645943	6391938	0.96178
	TAN88	12823139	11365978	0.886365	17925131	12733710	0.710383	7616037	7287398	0.956849	6703572	6445762	0.961541
	TAN89	12761045	11301198	0.885601	17853382	12673864	0.709886	7582529	7249034	0.956018	6663508	6404535	0.961136
	TAN90	12782669	11326152	0.886055	17909641	12699262	0.709074	7583685	7257828	0.957032	6677117	6420948	0.961635
	TAN91	12687900	11228368	0.884967	17866652	12585468	0.704411	7508326	7182686	0.956629	6609908	6355292	0.96148
Wadi Sheep	WDS123	12410048	11114711	0.895622	17361880	12604138	0.725966	7563898	7244335	0.957752	6573340	6322870	0.961896
	WDS14	12402425	11131914	0.897559	17199192	12642947	0.73509	7604502	7283832	0.957832	6569668	6318984	0.961842
	WDS102	12508266	11180556	0.893853	17241596	12584913	0.729916	7575705	7254306	0.957575	6648691	6392521	0.961471
	WDS109	12414147	11118102	0.895599	17065346	12553988	0.735642	7563787	7244175	0.957744	6584272	6333151	0.96186
	WDS112	11916205	10656824	0.894314	16496442	12059901	0.731061	7252606	6938923	0.956749	6268947	6024515	0.961009
	WDS148	12519624	11167936	0.892034	17300162	12598168	0.728211	7555024	7229239	0.956878	6606052	6351868	0.961523
	WDS149	12689994	11308177	0.89111	17543469	12733755	0.72584	7639556	7310857	0.956974	6690127	6433719	0.961674
	WDS163	12647763	11265779	0.890733	17506520	12696193	0.725227	7605687	7275659	0.956608	6657674	6400263	0.961336
	WDS53	12502999	11156621	0.892316	17347235	12603709	0.726554	7559702	7233391	0.956835	6592383	6338311	0.96146
	WDS60	12462721	11121075	0.892347	17248265	12550400	0.727633	7533693	7208263	0.956803	6584793	6329848	0.961283
East Friesian Dairy Sheep	EFR208	11404448	10047568	0.881022	16317804	11272616	0.690817	6709917	6436526	0.959256	5949715	5700895	0.95818
	EFR212	11557991	10199832	0.882492	16588252	11454735	0.690533	6810587	6535817	0.959655	6020164	5769380	0.958343
	EFR213	12358837	10952761	0.886229	17436343	12294131	0.705087	7325861	7032990	0.960022	6448795	6188027	0.959563
	EFR215	12273098	10894123	0.887642	17396414	12239027	0.703537	7294257	7011257	0.961202	6395871	6147400	0.961151
	EFR216	12183923	10785539	0.885227	17261546	12109579	0.701535	7221547	6929785	0.959598	6350261	6091684	0.959281
	EFR219	12227272	10874918	0.889399	17274268	12215729	0.707163	7265398	6995665	0.962874	6386834	6148770	0.962726
	VF-02	11990203	10682531	0.890938	17309463	12160622	0.702542	7143381	6897106	0.965524	5982528	5802929	0.969979
	VF-06	11944126	10591850	0.886783	16948909	11908705	0.702624	7076080	6801173	0.96115	6156808	5921260	0.961742
	VF-10	11932398	10573917	0.886152	16988063	11868659	0.698647	7046653	6780096	0.962173	6138676	5908960	0.962579
	VF-12	11911217	10541724	0.885025	16965671	11851962	0.698585	7046628	6764512	0.959964	6136306	5893931	0.960501
Altay Sheep	AL109	12958169	11487524	0.886508	18211045	12878098	0.707159	7695414	7367374	0.957372	6757148	6500026	0.961948
	AL111	12960683	11492734	0.886738	18074204	12867023	0.7119	7703238	7371397	0.956922	6785726	6524672	0.961529
	AL113	12920805	11469548	0.887681	18044551	12853056	0.712296	7682979	7358745	0.957798	6725732	6471122	0.962144
	AL114	12742730	11289023	0.885919	17982001	12652502	0.70362	7556866	7233279	0.95718	6662755	6407867	0.961744
	AL115	12960779	11490750	0.886579	18147299	12869761	0.709183	7696589	7366315	0.957088	6763191	6504161	0.9617
	AL116	12973068	11506845	0.886979	18126000	12878477	0.710497	7702300	7375661	0.957592	6777812	6520081	0.961974
	AL117	12965525	11506134	0.887441	18177310	12910393	0.710248	7709871	7384878	0.957847	6766555	6508914	0.961924
	AL118	12727614	11258926	0.884606	17810521	12591611	0.706976	7529869	7205840	0.956968	6645329	6387746	0.961238
	AL119	12971653	11504526	0.886897	18239317	12905434	0.707561	7697901	7372492	0.957728	6773205	6516290	0.962069
	AL120	12915496	11451367	0.886638	18070855	12839051	0.710484	7676395	7345125	0.956846	6775928	6513869	0.961325
Bashibai Sheep	BSB123	12900486	11442662	0.886995	18055465	12828246	0.710491	7668979	7344270	0.957659	6691117	6434059	0.961582
	BSB126	12952048	11487002	0.886887	18077121	12873024	0.712117	7704952	7378916	0.957685	6720478	6460858	0.961369
	BSB128	13002034	11532981	0.887014	18185389	12921653	0.710551	7720139	7397402	0.958195	6732046	6475141	0.961838
	BSB129	12858399	11406952	0.887121	17931010	12776482	0.712536	7638280	7316058	0.957815	6676965	6422673	0.961915
	BSB130	14706009	12304392	0.836691	20183787	13814969	0.684459	9110839	7942261	0.871738	6844397	6586035	0.962252
	BSB136	12840642	11381126	0.886336	18034843	12762658	0.707667	7634487	7307212	0.957132	6673940	6415436	0.961267
	BSB137	12904691	11436211	0.886206	18075433	12815630	0.709008	7661352	7336890	0.95765	6698855	6443530	0.961885
	BSB139	13706641	11861759	0.865402	19003637	13309643	0.700373	8321879	7641727	0.918269	6773296	6523144	0.963068
	BSB140	14053575	12029633	0.855984	19488402	13515498	0.693515	8591472	7753748	0.902494	6800270	6552402	0.96355
	BSB141	12930293	11483284	0.888092	18238073	12917863	0.708291	7704468	7381122	0.958031	6703646	6446736	0.961676
Dorper Sheep (white head)	WDP142	12543229	11138532	0.888012	17598204	12484670	0.709429	7437773	7144930	0.960628	6328002	6093471	0.962938
	WDP147	12811298	11378191	0.888137	17943771	12772070	0.711783	7616530	7307391	0.959412	6499435	6250425	0.961687
	WDP149	12920300	11482899	0.888749	18071099	12882697	0.71289	7696076	7385906	0.959698	6571253	6319378	0.96167
	WDP153	12650368	11215235	0.886554	17781086	12576447	0.707294	7510700	7202178	0.958922	6408358	6157060	0.960786
	WDP155	12793692	11364464	0.888287	17896209	12748216	0.712342	7606050	7300591	0.95984	6507088	6256187	0.961442
Dorper Sheep (black head)	BDP357	12582454	11161267	0.88705	17638344	12506874	0.709073	7456609	7161186	0.960381	6458501	6201765	0.960248
	BDP370	12260776	10869227	0.886504	17282351	12189383	0.705308	7248291	6960326	0.960271	6214581	5971357	0.960862
	BDP358	12685816	11259584	0.887573	17849044	12674386	0.710088	7540768	7239946	0.960107	6416486	6160727	0.96014
	BDP360	12698393	11282474	0.888496	17822472	12660659	0.710376	7554078	7258341	0.960851	6478203	6226879	0.961205
	BDP369	12428659	11027884	0.887295	17540455	12384118	0.706032	7367604	7078539	0.960765	6363031	6112601	0.960643
Chinese Merino Sheep (fine wool)	MFW157	12783050	11358676	0.888573	18131818	12770380	0.704308	7590338	7301144	0.9619	6825760	6548693	0.959409
	MFW159	12749800	11325531	0.888291	18047831	12729313	0.70531	7579075	7286185	0.961355	6850696	6567910	0.958722
	MFW160	12746771	11344669	0.890003	17932884	12757040	0.711377	7610313	7317282	0.961496	6790946	6514819	0.959339
	MFW161	12737946	11325761	0.889136	17949876	12730899	0.709247	7585452	7294097	0.96159	6788048	6512017	0.959336
	MFW163	12762517	11349807	0.889308	17878260	12735480	0.712344	7597237	7303421	0.961326	6849024	6568553	0.959049
	MFW164	12244527	10846781	0.885847	17349908	12186204	0.702379	7258747	6969029	0.960087	6534818	6258888	0.957775
	MFW165	12774214	11362782	0.889509	17926232	12770504	0.712392	7618615	7322983	0.961196	6865461	6583759	0.958968
	MFW167	12799982	11374856	0.888662	18071450	12782458	0.707329	7613580	7321734	0.961668	6898366	6616438	0.959131
	MFW169	12840499	11405138	0.888216	18065464	12797057	0.708371	7622346	7328785	0.961487	6867519	6585616	0.958951
	MFW170	12766935	11342553	0.888432	18105653	12759253	0.704711	7598388	7304140	0.961275	6839100	6557243	0.958787
Chinese Merino Sheep (super fine wool)	MSF173	12765100	11341001	0.888438	18030193	12735085	0.70632	7576624	7287281	0.961811	6849040	6571292	0.959447
	MSF174	12824253	11369501	0.886562	18116888	12754000	0.703984	7587474	7292841	0.961168	6860755	6577680	0.95874
	MSF175	12630217	11219830	0.888332	17808195	12587104	0.706815	7503207	7213760	0.961424	6575063	6315884	0.960582
	MSF176	12735538	11341833	0.890566	17953360	12739902	0.709611	7595785	7311914	0.962628	6566616	6316313	0.961882
	MSF177	12756121	11338867	0.888896	18058102	12758761	0.706539	7598141	7304246	0.96132	6845486	6565164	0.95905
	MSF180	12380907	10974766	0.886427	17519839	12328070	0.703663	7346531	7051230	0.959804	6508633	6235089	0.957972
	MSF181	12790257	11350353	0.887422	18021662	12726483	0.706177	7574129	7283891	0.96168	6827191	6547305	0.959004
	MSF184	12760973	11344060	0.888965	17985111	12750122	0.708927	7598170	7304833	0.961394	6845941	6565125	0.958981
	MSF186	12752925	11351037	0.890073	17916880	12765272	0.712472	7603690	7313836	0.96188	6844536	6565239	0.959194
	MSF190	12534452	11132586	0.888159	17813370	12534207	0.70364	7459223	7169310	0.961134	6604039	6337995	0.959715
Suffolk Sheep	SFK193	12192107	10805564	0.886275	17293346	12148405	0.70249	7221146	6939029	0.960932	6365451	6109510	0.959792
	SFK194	12149214	10748277	0.884689	17179895	12042032	0.700937	7178576	6895327	0.960542	6336797	6079481	0.959393
	SFK195	12450562	11043147	0.88696	17658255	12407186	0.702628	7393194	7103167	0.960771	6516486	6254236	0.959756
	SFK197	12073061	10712132	0.887276	17133907	12048231	0.703181	7166162	6888828	0.9613	6323110	6071889	0.960269
	SFK198	11673145	10313259	0.883503	16700646	11596985	0.694403	6892057	6612864	0.959491	6093333	5841072	0.9586
	SFK201	12376076	10987843	0.887829	17645015	12355341	0.700217	7328855	7050111	0.961966	6443989	6199809	0.962107
	SFK203	12142748	10745901	0.884965	17291433	12071431	0.698116	7177467	6888877	0.959792	6327604	6068627	0.959072
	SFK204	12174515	10791164	0.886373	17252967	12118288	0.702389	7210467	6927535	0.960761	6359235	6105004	0.960022
	SFK205	12364758	10942805	0.885	17511540	12284521	0.70151	7314912	7016274	0.959174	6437428	6173527	0.959005
	SFK206	12207072	10811363	0.885664	17281297	12132811	0.702078	7221471	6932707	0.960013	6315518	6062199	0.959889
Celle Black Sheep	CLS222	12583129	11154859	0.886493	17753685	12532728	0.705923	7480937	7159397	0.957019	6551254	6300012	0.96165
	CLS226	12635780	11192994	0.885817	17866616	12587761	0.704541	7506215	7178995	0.956407	6581358	6323774	0.960862
	CLS227	12821145	11375318	0.887231	18043308	12776784	0.708118	7637709	7307720	0.956795	6685595	6429358	0.961673
	CLS228	12642294	11208282	0.88657	17879280	12611857	0.70539	7522704	7196459	0.956632	6585025	6331379	0.961481
	CLS233	12790741	11329278	0.885741	18056353	12739918	0.705564	7606547	7273899	0.956268	6662611	6401874	0.960866
	CLS234	12730023	11307592	0.888262	18100597	12737034	0.70368	7578687	7264732	0.958574	6636582	6393197	0.963327
	CLS235	12887723	11402409	0.88475	18243486	12799433	0.701589	7630679	7299694	0.956624	6693730	6435736	0.961457
	CLSA	12875961	11402450	0.885561	18144508	12793690	0.7051	7637507	7306017	0.956597	6697992	6437808	0.961155
	CLSB	12710118	11264044	0.886227	17880245	12632631	0.706513	7536439	7217147	0.957634	6604732	6357183	0.962519
	CLSD	12820572	11358009	0.885921	18014648	12733152	0.706822	7607171	7280213	0.95702	6673862	6418041	0.961668
Duolang Sheep	DLS249	12801575	11333903	0.885352	17948730	12708603	0.70805	7585502	7258518	0.956894	6670265	6415627	0.961825
	DLS305	12750326	11374204	0.892072	18093835	12775231	0.706054	7565105	7290168	0.963657	6630229	6430079	0.969813
	DLS309	12774447	11388282	0.891489	18011258	12762796	0.708601	7571921	7295151	0.963448	6641123	6436313	0.96916
	DLS311	12801644	11403137	0.890756	18058807	12774987	0.70741	7582549	7301176	0.962892	6652198	6443650	0.96865
	DLS313	12698609	11302613	0.890067	18017444	12664502	0.702902	7499367	7224779	0.963385	6590009	6384435	0.968805
	DLS317	12711506	11339867	0.892095	18033115	12740590	0.706511	7550195	7274405	0.963472	6607695	6408957	0.969923
	DLS325	12819218	11367789	0.886777	17962725	12750300	0.70982	7619071	7293599	0.957282	6684476	6431371	0.962135
	DLS333	12892194	11437268	0.887147	18084238	12837471	0.709871	7668491	7342139	0.957442	6724296	6468242	0.961921
	DLS334	12847935	11365070	0.884583	18118462	12744263	0.703385	7607229	7274026	0.956199	6683700	6423060	0.961004
	DLS348	12769268	11316162	0.886203	17892063	12688240	0.709155	7584055	7256977	0.956873	6656469	6400561	0.961555
Finnsheep	FINN300	12499461	11089164	0.887171	17696957	12450903	0.703562	7418874	7128183	0.960817	6421671	6179074	0.962222
	FINN303	12493279	11077370	0.886666	17686373	12440210	0.703378	7418813	7122805	0.9601	6418687	6170844	0.961387
	FINN304	12117195	10735145	0.885943	17183771	12046673	0.701049	7177749	6894544	0.960544	6213901	5975524	0.961638
	FINN305	12450336	11011502	0.884434	17657266	12355504	0.69974	7366064	7066329	0.959309	6380312	6128892	0.960594
	FINN306	12379697	10992899	0.887978	17509449	12356350	0.705696	7361272	7072580	0.960782	6384239	6141775	0.962021
	FINN307	12442187	11030976	0.886579	17622426	12386093	0.70286	7373338	7084578	0.960837	6403440	6160740	0.962098
	FINN313	12559906	11137216	0.886728	17782976	12503024	0.70309	7450622	7155964	0.960452	6462390	6214242	0.961601
	FINN314	12386500	10994766	0.887641	17330570	12319421	0.710849	7357682	7070146	0.96092	6374344	6133194	0.962169
	FINN315	12469038	11076971	0.888358	17483032	12437828	0.711423	7424322	7132938	0.960753	6425680	6183045	0.96224
	FINN317	12464795	11053549	0.886781	17450650	12383205	0.709613	7397156	7103120	0.96025	6405914	6160535	0.961695
Ouessant	OUE0331	11620637	10291868	0.885654	16591363	11554960	0.696444	6811584	6558492	0.962844	5948964	5740120	0.964894
	OUE81037	11239048	9881688	0.879228	16121797	11094468	0.688166	6568227	6287062	0.957193	5715113	5481758	0.959169
	OUE72647	11286400	9981392	0.884373	16303925	11209177	0.687514	6586735	6342512	0.962922	5742639	5551003	0.966629
	Ouessant24802	11654152	10310455	0.884702	16593640	11571870	0.697368	6848697	6580030	0.960771	5973344	5752105	0.962962
	Ouessant24946	11716476	10335271	0.882114	16677305	11627840	0.697225	6903555	6608134	0.957207	6015006	5769431	0.959173
	Ouessant24947	11222452	9886012	0.880914	16115598	11089088	0.688097	6558451	6291387	0.959279	5734867	5513294	0.961364
	Ouessant24948	11404566	10065629	0.882596	16248885	11313914	0.696289	6686606	6412634	0.959027	5770531	5544553	0.960839
	Ouessant24949	11596243	10261381	0.884888	16448576	11520626	0.700403	6814419	6544766	0.960429	5951411	5729205	0.962663
	Ouessant24951	11019019	9702517	0.880525	15777950	10886425	0.689977	6433543	6166819	0.958542	5617573	5396156	0.960585
	Ouessant24953	11801037	10417800	0.882787	16670271	11695287	0.701565	6946323	6655536	0.958138	6064226	5823193	0.960253
Shetland	Shetland23342	12467164	11060887	0.887202	17455546	12413094	0.711126	7419418	7114652	0.958923	6390634	6144179	0.961435
	Shetland23343	12443186	11030438	0.886464	17453230	12372813	0.708913	7391630	7087457	0.958849	6386350	6139358	0.961325
	Shetland23344	12280132	10868238	0.885026	17290267	12195297	0.705327	7281805	6975388	0.95792	6271961	6024204	0.960498
	Shetland23345	12372422	10967482	0.886446	17451254	12310813	0.70544	7356364	7052856	0.958742	6331736	6086888	0.96133
	Shetland23346	12353578	11018426	0.891922	17548595	12366952	0.704726	7332212	7075441	0.96498	6306734	6113799	0.969408
	Shetland23347	12316790	10988604	0.892165	17460262	12347329	0.707167	7318057	7061241	0.964907	6300996	6108083	0.969384
	Shetland23354	12257032	10941247	0.892651	17419508	12275757	0.704713	7280425	7028680	0.965422	6261143	6074459	0.970184
Solognote	Solognote24727	11717183	10412271	0.888633	16706163	11681682	0.699244	6910407	6667150	0.964798	5993592	5796323	0.967087
	Solognote24728	12074617	10747070	0.890055	17179997	12042001	0.700931	7124386	6877298	0.965318	6180497	5989526	0.969101
	Solognote24729	11916785	10589727	0.88864	17041683	11868826	0.696459	7014605	6766513	0.964632	6124079	5928481	0.968061
	Solognote24730	11952838	10548430	0.882504	16881923	11788771	0.698307	7026632	6737662	0.958875	6111701	5874310	0.961158
	Solognote24731	11824654	10509358	0.888767	16895731	11780636	0.697255	6963828	6716791	0.964526	6058561	5869364	0.968772
	Solognote24732	12018525	10625764	0.884115	17059796	11925981	0.699069	7087306	6799043	0.959327	6129431	5893257	0.961469
	Solognote24733	12108570	10707198	0.884266	17078662	11998363	0.702535	7148211	6852824	0.958677	6225503	5982221	0.960922
	Solognote24734	12077924	10685387	0.884704	17080681	11968301	0.700692	7135383	6847804	0.959697	6220628	5982143	0.961662
	Solognote24735	12007355	10622684	0.884681	16968544	11896043	0.701064	7091433	6804027	0.959471	6181838	5944803	0.961656
	Solognote24736	11866676	10552031	0.889215	16950124	11836232	0.698298	6993543	6747358	0.964798	6073978	5884896	0.96887
Gotland	Gotland24506	12048434	10661180	0.88486	17220686	11988735	0.696182	7113987	6825285	0.959418	6171063	5928395	0.960676
	Gotland24507	12190081	10794800	0.88554	17294007	12114798	0.70052	7191776	6902400	0.959763	6373275	6119299	0.96015
	Gotland24508	12075173	10678188	0.884309	17106876	11973951	0.69995	7131703	6836343	0.958585	6322378	6063830	0.959106
	Gotland24510	11515573	10214466	0.887013	16480270	11452412	0.694917	6760062	6514708	0.963705	5902274	5707706	0.967035
	Gotland24512	11756173	10372907	0.882337	16658769	11628926	0.698066	6913199	6623247	0.958058	6123572	5868417	0.958332
	Gotland24513	11950737	10563863	0.883951	17026578	11853982	0.696205	7046570	6757547	0.958984	6222508	5971327	0.959633
	Gotland24514	11937176	10614277	0.889178	16928496	11898868	0.70289	7034803	6783118	0.964223	6243803	6035139	0.966581
	Gotland24515	11890770	10579248	0.889703	16946689	11887460	0.701462	7028105	6773512	0.963775	6179946	5973834	0.966648
	Gotland24516	11942584	10620638	0.889308	17071803	11939361	0.699361	7058192	6804630	0.964076	6205520	6001681	0.967152
	Gotland24517	11899958	10538381	0.885581	16855729	11839672	0.702412	7030630	6748462	0.959866	6238639	5990051	0.960153
Drenthe Heathen	DR1	12288015	10987153	0.894136	17377950	12390289	0.712989	7353016	7096311	0.965088	6264922	6084629	0.971222
	DR2	12174569	10852113	0.891376	17203925	12166530	0.707195	7214437	6964086	0.965299	6202968	6012455	0.969287
	DR3	12297740	10971411	0.892149	17262236	12288433	0.711868	7299012	7046305	0.965378	6264649	6072989	0.969406
	DR4	12269987	10940348	0.891635	17291273	12254243	0.708695	7281965	7027710	0.965084	6274717	6078155	0.968674
	DR5	12295721	10969558	0.892144	17297979	12299317	0.711026	7298263	7045458	0.965361	6262256	6071514	0.969541
Waggir Sheep	1	12422999	11047640	0.889289	17540984	12387170	0.706184	7363823	7081224	0.961623	6467633	6262418	0.96827
	2N	12557682	11183281	0.890553	17885026	12568448	0.702736	7462852	7177710	0.961792	6548784	6345615	0.968976
	3N	12978956	11486715	0.885026	18271999	12898108	0.705895	7713527	7373510	0.955919	6779465	6515982	0.961135
	5N	13027752	11528270	0.884901	18317838	12935890	0.706191	7737115	7397217	0.956069	6818161	6554123	0.961274
	6N	12915545	11458430	0.887181	18112997	12887415	0.711501	7707392	7372849	0.956595	6781922	6521290	0.96157
	7N	12832007	11362403	0.885474	18052201	12753182	0.706461	7633083	7297874	0.956085	6703112	6447686	0.961894
	8N	12980497	11502271	0.886119	18116394	12894188	0.711741	7715016	7381236	0.956736	6799416	6540392	0.961905
	9N	12697392	11232331	0.884617	17796550	12587378	0.707293	7527915	7197475	0.956105	6619555	6368102	0.962014
	10	12857397	11472884	0.892318	18067578	12872200	0.712447	7651702	7368352	0.962969	6738744	6531386	0.969229
	11N	13002789	11504800	0.884795	18154745	12889776	0.709995	7714000	7375363	0.956101	6794368	6532718	0.96149
Bonga Sheep	BQ2602	12584774	11055034	0.878445	16914251	12225815	0.722811	10307905	9557957	0.927245	8499487	8137427	0.957402
Afar Sheep	FKD2746	12910141	11400800	0.883089	17344917	12687553	0.731485	10620470	9884854	0.930736	8541702	8189541	0.958772
Mbororo Sheep	Sc12	12765011	11284582	0.884024	17274670	12497155	0.723438	10458974	9771283	0.934249	8658441	8331236	0.96221
Yankasa Sheep	Sn5	12935335	11384716	0.880125	17344921	12619878	0.727583	10653883	9885889	0.927914	8821371	8438140	0.956557
West African Dwarf Sheep	Wad-Sn16	12646937	11078887	0.876013	17048104	12235859	0.717726	10323009	9565920	0.92666	8619980	8240255	0.955948
Uda Sheep	uda-Sc3	13079800	11490992	0.87853	17600894	12741405	0.723907	10743681	9964553	0.92748	8908592	8518151	0.956173
Djiallonke Sheep	180b	12841832	11292369	0.879343	17263119	12501098	0.724151	10547110	9786278	0.927863	8763668	8381280	0.956367
Mossi Sheep	99	12875769	11337727	0.880548	17327246	12577785	0.725896	10603482	9844925	0.928462	8830692	8449969	0.956886
Sahelian Sheep	163	12692839	11176056	0.880501	17075224	12394903	0.7259	10454413	9704734	0.928291	8648762	8271843	0.956419
Cameroon Sheep	KA-07	12067588	10602644	0.878605	16301311	11705091	0.718046	9856106	9161186	0.929493	8114547	7771454	0.957719
Awassi Sheep	AWA-21	13131451	11567833	0.880926	17574542	12834772	0.730305	10829397	10054191	0.928417	8883138	8506029	0.957548
Hamdani Sheep	HAM18	13191302	11608951	0.880046	17673975	12869821	0.728179	10868261	10084147	0.927853	8923811	8539889	0.956978
Mazekh Sheep	MAZ10	13130005	11566367	0.880911	17590126	12816697	0.72863	10814982	10041831	0.928511	8880600	8498508	0.956975
Grey-Shiraz Sheep	Iran102	12967662	11529839	0.889122	17439463	12819143	0.735065	10735124	10046009	0.935807	8791694	8474086	0.963874
Ghezel Sheep	Iran152	13135082	11574768	0.88121	17630549	12852280	0.728978	10843183	10069607	0.928658	8849508	8473041	0.957459
Afshari Sheep	Iran202	12554557	11105054	0.884544	16986902	12298096	0.723975	10287470	9617545	0.93488	8443362	8126858	0.962514
Shal Sheep	Iran229	13116542	11603362	0.884636	17728784	12853240	0.724993	10766921	10061746	0.934505	8854005	8521105	0.962401
Makui Sheep	MAK333	12907924	11381306	0.88173	17368738	12668466	0.729383	10640081	9893242	0.929809	8631684	8270278	0.95813
Moghani Sheep	MOG326	13075319	11538786	0.882486	17535760	12840289	0.732235	10818147	10052595	0.929234	8829853	8457642	0.957846
Karakul Sheep (Pakistan)	Iran4265	12739337	11264147	0.884202	17254383	12502958	0.724625	10454283	9763473	0.933921	8552946	8238901	0.963282
Asiatic mouflon	266	15561512	12337284	0.792808	21328363	13845677	0.649167	9886742	7977639	0.806903	7975186	6693546	0.839297
	267	15490547	12356975	0.797711	21460854	13928794	0.649033	9841489	8008924	0.813792	7831311	6670953	0.851831
	271	16478354	12555932	0.761965	22261410	14097767	0.633283	10617298	8118139	0.764614	8581962	6867479	0.800222
	272	16306655	12527595	0.76825	22086375	14052208	0.636239	10439905	8086039	0.774532	8616145	6867190	0.797014
	273	16178188	12354728	0.763666	22071263	13875043	0.628647	10329504	7960312	0.770638	9157510	6875312	0.750784
	TH.1	16397389	12498479	0.762224	22346499	14010578	0.62697	10511785	8040636	0.764916	8299332	6763999	0.815005
	TH.2	15450656	12246675	0.792631	21235204	13783655	0.649095	9847499	7935762	0.805866	7768802	6598246	0.849326
	KR.4	16404921	12705088	0.774468	22476810	14324968	0.637322	10549973	8231825	0.78027	8711819	6991503	0.802531
	KR.6	16249931	12564033	0.773175	22117266	14080618	0.636635	10380132	8098565	0.780199	8525978	6867585	0.805489
	SH.7	15939598	12543304	0.786927	21885574	14113942	0.644897	10160927	8116661	0.798811	8636712	6935635	0.803041
	YZ.9	16359331	12652473	0.77341	22364120	14253584	0.637342	10528313	8192558	0.778145	8588993	6937804	0.807755
	YZ.10	16368280	12811940	0.78273	22349585	14436624	0.645946	10513422	8312706	0.790676	8599981	7036741	0.818228
	YZ.11	15672639	12130029	0.773962	21391319	13581671	0.634915	9928773	7789868	0.784575	8128139	6575099	0.80893
	YZ.12	15856087	12428593	0.783837	21515195	13944983	0.648146	10096623	8038671	0.796174	8133992	6755862	0.830572
	SH.19	16272503	12498785	0.768092	24381585	15134569	0.620738	10591595	8250611	0.778977	8130745	6701882	0.824264
	SH.20	16021901	12508599	0.780719	21817152	14072923	0.645039	10238297	8111722	0.792292	8692980	6931647	0.797384

## Sheet: Supp. Data 7
Supplementary Data 7. Summary information for SNPs of 223 individuals identified in this study with Ovis aries SNP site in the Ovine Infinium HD SNP BeadChip.
Species/Populations	Sample ID	Samtools			GATK			Common			Common (after filtering)
		Common site in chip	Validation by chip (concordance of genotypes)	Validation rate	Common site in chip	Validation by chip (concordance of genotypes)	Validation rate	Common site in chip	Validation by chip (concordance of genotypes)	Validation rate	Common site in chip	Validation by chip (concordance of genotypes)	Validation rate
Small-tailed Han Sheep	SXW16	318434	313019	0.982995	327405	320916	0.980181	248000	245887	0.99148	175223	174018	0.993123
	SXW17	316421	311330	0.983911	325071	318866	0.980912	246335	244358	0.991974	174434	173248	0.993201
	SXW19	316054	311024	0.984085	324710	318602	0.981189	245925	244015	0.992233	174251	173115	0.993481
	SXW20	317241	311284	0.981222	326152	319039	0.978191	247089	244619	0.990004	174418	173127	0.992598
	SXW23	320821	309360	0.964276	330757	317128	0.958795	250140	243611	0.973899	174548	171419	0.982074
	SXW25	316657	311411	0.983433	325315	319029	0.980677	246539	244426	0.991429	174699	173442	0.992805
	SXW26	317604	312330	0.983394	326287	319950	0.980578	247190	245053	0.991355	175348	174072	0.992723
	SXW28	317733	312461	0.983407	326405	319992	0.980353	247422	245303	0.991436	175107	173850	0.992822
	SXW29	315556	310286	0.983299	324384	317984	0.98027	245604	243537	0.991584	173860	172656	0.993075
	SXW30	317022	311652	0.983061	325712	319260	0.980191	246901	244726	0.991191	175226	173892	0.992387
Sishui Fur Sheep	SSS32	313795	308035	0.981644	322675	315777	0.978622	244684	242326	0.990363	173053	171844	0.993014
	SSS35	314742	308823	0.981194	323696	316721	0.978452	245392	242961	0.990093	173375	172140	0.992877
	SSS37	313864	307841	0.98081	322659	315605	0.978138	244438	241911	0.989662	172693	171397	0.992495
	SSS39	313583	307819	0.981619	322489	315536	0.97844	244180	241789	0.990208	172585	171312	0.992624
	SSS40	312558	306610	0.98097	321463	314449	0.978181	243539	241090	0.989944	172026	170771	0.992705
	SSS41	305096	299085	0.980298	313613	306629	0.977731	237390	234917	0.989583	167392	166126	0.992437
	SSS43	305100	298950	0.979843	313872	306642	0.976965	237752	235112	0.988896	167639	166234	0.991619
	SSS44	298593	292631	0.980033	307121	300172	0.977374	232662	230188	0.989367	163783	162517	0.99227
	SSS45	309188	303562	0.981804	317934	311171	0.978728	240820	238469	0.990238	170078	168866	0.992874
	SSS46	296989	290915	0.979548	305424	298461	0.977202	231428	228980	0.989422	162684	161525	0.992876
Large-tailed Han Sheep	HDW47	315805	310316	0.982619	324686	318179	0.979959	245896	243694	0.991045	173847	172635	0.993028
	HDW48	315554	310066	0.982608	324334	317820	0.979916	245835	243656	0.991136	173870	172642	0.992937
	HDW49	317440	312337	0.983925	326328	320126	0.980995	247330	245372	0.992083	175162	174007	0.993406
	HDW50	313449	308426	0.983975	321994	315909	0.981102	244262	242275	0.991865	172889	171750	0.993412
	HDW51	317103	311822	0.983346	325933	319583	0.980517	247067	245010	0.991674	174769	173614	0.993391
	HDW52	317051	311888	0.983716	325827	319601	0.980892	247013	245019	0.991928	175008	173869	0.993492
	HDW54	316324	310772	0.982448	325090	318511	0.979763	246369	244123	0.990884	174185	172904	0.992646
	HDW56	316186	310026	0.980518	324906	317825	0.978206	246155	243606	0.989645	173486	172154	0.992322
	HDW59	317653	312063	0.982402	326483	319892	0.979812	247298	245093	0.991084	174727	173508	0.993023
	HDW60	313702	308095	0.982126	322366	315821	0.979697	244379	242158	0.990912	172488	171255	0.992852
Hu Sheep	HU62	316024	310614	0.982881	324903	318445	0.980123	246133	244021	0.991419	173974	172838	0.99347
	HU63	315079	309553	0.982462	323872	317309	0.979736	245478	243314	0.991185	173260	172085	0.993218
	HU64	316269	310630	0.98217	325180	318546	0.979599	246331	244134	0.991081	174177	172977	0.99311
	HU65	314811	308620	0.980334	323732	316571	0.97788	245069	242576	0.989827	172595	171372	0.992914
	HU66	316886	311421	0.982754	325775	319316	0.980173	246843	244710	0.991359	174579	173445	0.993504
	HU68	317431	311590	0.981599	326226	319443	0.979208	247104	244759	0.99051	174181	172990	0.993162
	HU69	315218	309823	0.982885	323987	317573	0.980203	245630	243511	0.991373	173206	172041	0.993274
	HU73	313367	307783	0.982181	322073	315569	0.979806	244183	241982	0.990986	172233	171064	0.993213
	HU75	316500	311166	0.983147	325211	318900	0.980594	246367	244303	0.991622	174422	173266	0.993372
	HU76	315721	310414	0.983191	324382	318074	0.980554	245925	243869	0.99164	173940	172788	0.993377
Tan Sheep	TAN78	315384	310042	0.983062	324172	317812	0.980381	245526	243421	0.991427	173724	172523	0.993087
	TAN79	315127	310011	0.983765	323902	317659	0.980726	245294	243260	0.991708	173478	172302	0.993221
	TAN80	315607	310487	0.983777	324438	318210	0.980804	245907	243868	0.991708	174001	172829	0.993264
	TAN82	316501	311524	0.984275	325180	319147	0.981447	246468	244577	0.992328	174865	173742	0.993578
	TAN86	315326	310372	0.984289	324014	317988	0.981402	245518	243591	0.992151	174063	172925	0.993462
	TAN87	314137	309292	0.984577	322819	316869	0.981569	244737	242888	0.992445	173285	172206	0.993773
	TAN88	316249	311374	0.984585	325008	319041	0.98164	246328	244464	0.992433	174756	173654	0.993694
	TAN89	314762	309951	0.984715	323574	317678	0.981779	245041	243206	0.992511	173631	172573	0.993907
	TAN90	315880	310506	0.982987	324589	318131	0.980104	245953	243697	0.990828	174497	173156	0.992315
	TAN91	312769	307440	0.982962	321316	314912	0.980069	243582	241320	0.990714	172409	171097	0.99239
Wadi Sheep	WDS123	304950	292063	0.957741	314923	300013	0.952655	238064	231577	0.972751	167917	164199	0.977858
	WDS102	305046	293194	0.961147	314380	300653	0.956336	238154	232325	0.975524	170083	166409	0.978399
	WDS109	303647	291337	0.95946	313514	299246	0.95449	237493	231438	0.974505	167812	164193	0.978434
	WDS112	292055	279639	0.957487	301583	287412	0.953011	228316	222158	0.973029	160174	156680	0.978186
	WDS148	303905	291846	0.96032	313433	299528	0.955636	237197	231193	0.974688	168841	165145	0.97811
	WDS149	306678	294293	0.959616	316255	301984	0.954875	239325	233184	0.97434	170825	167064	0.977983
	WDS163	305066	292497	0.958799	314599	300172	0.954142	237775	231567	0.973891	169645	165887	0.977848
	WDS53	303858	291275	0.958589	313391	298922	0.953831	237238	230934	0.973428	168332	164609	0.977883
	WDS60	303100	291133	0.960518	312746	298860	0.9556	236410	230528	0.975119	168024	164416	0.978527
East Friesian Dairy Sheep	EFR208	280188	275894	0.984675	288071	282609	0.981039	218197	216576	0.992571	155738	154775	0.993817
	EFR212	284090	279566	0.984075	291912	286423	0.981196	221229	219592	0.9926	157619	156684	0.994068
	EFR213	305037	300542	0.985264	313466	307872	0.982154	237629	235928	0.992842	169842	168793	0.993824
	EFR215	303167	298573	0.984847	311641	305970	0.981803	236304	234592	0.992755	168812	167798	0.993993
	EFR216	301173	296223	0.983564	309510	303460	0.980453	234651	232634	0.991404	167295	165988	0.992187
	EFR219	301467	296809	0.984549	309927	304085	0.98115	234945	233087	0.992092	168153	166982	0.993036
	VF-06	284878	276838	0.971777	293377	283822	0.967431	221911	218116	0.982899	160051	157579	0.984555
	VF-10	283992	275913	0.971552	292247	282653	0.967172	221113	217331	0.982896	159808	157339	0.98455
	VF-12	282752	274598	0.971162	291202	281532	0.966793	220363	216455	0.982266	159060	156494	0.983868
Altay Sheep	AL109	319214	314355	0.984778	327939	321986	0.981847	248566	246721	0.992577	176031	174963	0.993933
	AL111	320018	314948	0.984157	328840	322742	0.981456	249213	247220	0.992003	176576	175462	0.993691
	AL113	319326	314183	0.983894	328130	321933	0.981114	248880	246850	0.991843	176307	175131	0.99333
	AL114	314819	309793	0.984035	323465	317365	0.981142	244934	243007	0.992133	173314	172210	0.99363
	AL115	319392	314449	0.984524	328202	322175	0.981636	248947	247061	0.992424	176423	175368	0.99402
	AL116	320184	314813	0.983225	328964	322505	0.980366	249221	247042	0.991257	176765	175480	0.99273
	AL117	320074	314907	0.983857	328952	322683	0.980943	249311	247291	0.991898	176559	175388	0.993368
	AL118	313668	308707	0.984184	322172	316110	0.981184	244075	242124	0.992007	172900	171746	0.993326
	AL119	319453	314316	0.983919	328216	322063	0.981253	248664	246667	0.991969	176192	175033	0.993422
	AL120	319118	314030	0.984056	327904	321760	0.981263	248330	246356	0.992051	175834	174712	0.993619
Bashibai Sheep	BSB123	318547	313402	0.983849	327314	321183	0.981269	248015	246059	0.992113	175305	174220	0.993811
	BSB126	319839	314768	0.984145	328800	322614	0.981186	248906	246915	0.992001	176133	175002	0.993579
	BSB128	320275	315163	0.984039	329044	322854	0.981188	249800	247775	0.991894	176901	175685	0.993126
	BSB129	317214	312190	0.984162	326051	319973	0.981359	247183	245235	0.992119	174935	173795	0.993483
	BSB130	327606	321286	0.980709	336634	329171	0.977831	254838	252053	0.989071	181109	179446	0.990818
	BSB136	316889	311914	0.9843	325560	319458	0.981257	246652	244709	0.992123	174518	173435	0.993794
	BSB137	318179	313342	0.984798	326952	320998	0.981789	247889	246054	0.992597	175482	174411	0.993897
	BSB139	322815	317272	0.982829	331916	325286	0.980025	251477	249177	0.990854	178543	177250	0.992758
	BSB140	323814	317957	0.981912	332855	325938	0.979219	251839	249449	0.99051	178565	177187	0.992283
	BSB141	319768	314208	0.982612	328729	322166	0.980035	249017	246875	0.991398	175880	174744	0.993541
Dorper Sheep (white head)	WDP142	308967	303539	0.982432	317579	311209	0.979942	240606	238516	0.991314	170450	169307	0.993294
	WDP147	317143	311726	0.982919	326018	319579	0.98025	246977	244832	0.991315	175401	174180	0.993039
	WDP149	319111	313840	0.983482	328008	321741	0.980894	248749	246746	0.991948	176801	175663	0.993563
	WDP153	313098	307607	0.982462	321578	315125	0.979933	244032	241883	0.991194	172774	171573	0.993049
	WDP155	316143	310717	0.982837	325018	318565	0.980146	246431	244303	0.991365	174769	173581	0.993202
Dorper Sheep (black head)	BDP357	295667	291312	0.985271	303921	298702	0.982828	231118	229496	0.992982	166727	165795	0.99441
	BDP370	287073	281982	0.982266	295063	289255	0.980316	224212	222221	0.99112	160836	159717	0.993043
	BDP358	298037	289059	0.969876	306951	296808	0.966956	233219	228640	0.980366	165501	163418	0.987414
	BDP360	298992	293063	0.98017	307340	300673	0.978307	233895	231388	0.989282	167694	166356	0.992021
	BDP369	291738	285962	0.980201	299966	293367	0.978001	227816	225333	0.989101	163872	162417	0.991121
Chinese Merino Sheep (fine wool)	MFW157	313910	308818	0.983779	322662	316425	0.98067	244344	242350	0.991839	174707	173585	0.993578
	MFW159	313844	308642	0.983425	322659	316300	0.980292	244371	242310	0.991566	174820	173598	0.99301
	MFW160	314715	309309	0.982823	323639	317202	0.980111	245338	243228	0.9914	174705	173610	0.993732
	MFW161	313990	308977	0.984035	322782	316686	0.981114	244568	242631	0.99208	174891	173742	0.99343
	MFW163	314684	309891	0.984769	323385	317464	0.981691	245177	243342	0.992516	175666	174588	0.993863
	MFW164	301991	296632	0.982254	310423	304077	0.979557	235353	233206	0.990878	167591	166437	0.993114
	MFW165	315607	310320	0.983248	324458	318077	0.980333	245885	243800	0.99152	175740	174585	0.993428
	MFW169	315462	310705	0.984921	324167	318259	0.981775	245927	244107	0.992599	176131	175072	0.993987
	MFW170	313648	308558	0.983772	322376	316198	0.980836	244284	242273	0.991768	174838	173661	0.993268
Chinese Merino Sheep (super fine wool)	MSF173	313523	308199	0.983019	322232	315728	0.979816	244334	242096	0.99084	174961	173557	0.991975
	MSF174	313244	308547	0.985005	321847	315978	0.981765	243776	242003	0.992727	174863	173788	0.993852
	MSF175	310178	305363	0.984477	318881	312971	0.981466	241675	239885	0.992593	172247	171218	0.994026
	MSF176	313670	308653	0.984005	322380	316306	0.981159	244514	242572	0.992058	174136	173034	0.993672
	MSF177	313964	308679	0.983167	322751	316354	0.98018	244476	242419	0.991586	174505	173386	0.993588
	MSF180	305234	299670	0.981771	313865	307371	0.97931	237976	235822	0.990949	169201	168070	0.993316
	MSF181	314051	309202	0.98456	322639	316707	0.981614	244598	242760	0.992486	175019	173964	0.993972
	MSF184	314929	309790	0.983682	323672	317472	0.980845	245427	243463	0.991998	175393	174291	0.993717
	MSF186	314746	309483	0.983279	323565	317199	0.980325	245184	243083	0.991431	175405	174211	0.993193
	MSF190	309402	302877	0.978911	318155	310665	0.976458	241096	238190	0.987947	171555	169915	0.99044
Suffolk Sheep	SFK193	299166	294017	0.982789	307554	301511	0.980351	232748	230915	0.992125	165510	164501	0.993904
	SFK194	298035	293410	0.984482	306200	300613	0.981754	232243	230576	0.992822	165459	164470	0.994023
	SFK195	306970	302054	0.983985	315529	309506	0.980911	239127	237246	0.992134	170602	169484	0.993447
	SFK197	297711	291708	0.979836	306107	299183	0.97738	231848	229338	0.989174	164710	163351	0.991749
	SFK198	287631	282577	0.982429	295518	289574	0.979886	223667	221827	0.991773	158666	157678	0.993773
	SFK201	304486	299633	0.984062	312937	307039	0.981153	237048	235223	0.992301	169100	168031	0.993678
	SFK203	298194	293368	0.983816	306447	300681	0.981184	232014	230271	0.992488	165118	164163	0.994216
	SFK204	299331	294148	0.982685	307721	301563	0.979988	233218	231265	0.991626	165947	164879	0.993564
	SFK205	304991	299931	0.983409	313442	307403	0.980733	237339	235470	0.992125	168741	167684	0.993736
	SFK206	300039	294935	0.982989	308401	302366	0.980431	233556	231677	0.991955	166167	165117	0.993681
Celle Black Sheep	CLS222	310689	305279	0.982587	319362	312961	0.979957	241999	239843	0.991091	170814	169641	0.993133
	CLS226	312597	307190	0.982703	321329	314977	0.980232	243464	241320	0.991194	171615	170512	0.993573
	CLS227	317984	312490	0.982722	326903	320398	0.980101	247617	245460	0.991289	175041	173841	0.993144
	CLS228	312582	307006	0.982161	321321	314852	0.979867	243198	241011	0.991007	171306	170165	0.993339
	CLS233	316065	310713	0.983067	324906	318554	0.98045	246257	244175	0.991545	173862	172698	0.993305
	CLS234	315167	309795	0.982955	324035	317629	0.980231	245333	243223	0.991399	173101	171993	0.993599
	CLS235	317315	312316	0.984246	325954	319887	0.981387	246885	244993	0.992337	174837	173768	0.993886
	CLSA	317333	312093	0.983487	326100	319876	0.980914	247128	245130	0.991915	174839	173714	0.993566
	CLSB	313592	308377	0.98337	322199	315983	0.980708	244364	242351	0.991762	172525	171387	0.993404
	CLSD	316559	311312	0.983425	325199	318963	0.980824	246537	244477	0.991644	174430	173284	0.99343
Duolang Sheep	DLS249	315347	310170	0.983583	324097	317797	0.980561	245593	243570	0.991763	173824	172646	0.993223
	DLS305	313022	307706	0.983017	321791	315321	0.979894	243952	241839	0.991338	172951	171830	0.993518
	DLS309	313588	308380	0.983392	322182	315917	0.980554	244179	242122	0.991576	173136	172063	0.993803
	DLS311	313760	308617	0.983608	322463	316210	0.980609	244561	242572	0.991867	173386	172353	0.994042
	DLS313	310136	304784	0.982743	318700	312208	0.97963	241251	239040	0.990835	171135	169876	0.992643
	DLS317	312439	306900	0.982272	321120	314520	0.979447	243614	241387	0.990858	172271	171161	0.993557
	DLS325	315688	310649	0.984038	324600	318504	0.98122	245998	244108	0.992317	173939	172876	0.993889
	DLS333	318372	313092	0.983416	327235	320906	0.980659	248244	246177	0.991674	175442	174291	0.993439
	DLS334	316787	311721	0.984008	325425	319256	0.981043	246451	244497	0.992071	174352	173211	0.993456
	DLS348	315506	310567	0.984346	324202	318160	0.981363	245717	243839	0.992357	173946	172879	0.993866
Finnsheep	FINN300	306984	302190	0.984384	315599	309779	0.981559	238916	237156	0.992633	169998	168967	0.993935
	FINN303	307511	302735	0.984469	316005	310191	0.981602	239368	237614	0.992672	170060	169049	0.994055
	FINN304	298556	293883	0.984348	306825	301164	0.98155	232651	230924	0.992577	165188	164192	0.993971
	FINN305	304638	299858	0.984309	313069	307179	0.981186	237139	235310	0.992287	168752	167662	0.993541
	FINN306	305692	300713	0.983712	314304	308324	0.980974	238202	236306	0.99204	169385	168304	0.993618
	FINN307	305578	300882	0.984632	314104	308306	0.981541	237923	236098	0.992329	169317	168227	0.993562
	FINN313	307905	303314	0.98509	316420	310748	0.982074	239481	237813	0.993035	170501	169515	0.994217
	FINN314	305150	300563	0.984968	313591	307942	0.981986	237736	236011	0.992744	169181	168143	0.993865
	FINN315	306438	301796	0.984852	315075	309293	0.981649	238684	236963	0.99279	169916	168893	0.993979
	FINN317	305564	300991	0.985034	314090	308428	0.981973	237880	236180	0.992854	169284	168266	0.993986
Ouessant	OUE0331	275817	267630	0.970317	283907	274321	0.966235	214428	210685	0.982544	153365	151002	0.984592
	OUE81037	264716	256237	0.967969	272533	262853	0.964481	205865	201993	0.981192	146526	144203	0.984146
	OUE72647	266607	258361	0.969071	274434	264909	0.965292	207353	203656	0.982171	148214	145918	0.984509
	Ouessant24802	276297	267863	0.969475	284304	274589	0.965829	214884	211060	0.982204	153691	151341	0.98471
	Ouessant24946	276613	268255	0.969785	284825	275143	0.966007	215337	211489	0.98213	154289	151918	0.984633
	Ouessant24947	265540	257576	0.970008	273239	264003	0.966198	206618	203059	0.982775	147616	145359	0.98471
	Ouessant24948	269189	257889	0.958022	277348	264863	0.954984	209681	204127	0.973512	147781	144855	0.9802
	Ouessant24949	275185	266926	0.969987	283236	273696	0.966318	213885	210109	0.982346	153072	150687	0.984419
	Ouessant24951	259847	251805	0.969051	267436	258236	0.965599	202287	198687	0.982204	144192	141988	0.984715
	Ouessant24953	278391	270005	0.969877	286537	276897	0.966357	216556	212761	0.982476	155215	152844	0.984724
Shetland	Shetland23342	296281	287648	0.970862	305142	295004	0.966776	230861	226813	0.982466	166079	163508	0.984519
	Shetland23343	294765	286096	0.97059	303515	293378	0.966601	229632	225572	0.98232	165433	162820	0.984205
	Shetland23344	289956	281162	0.969671	298668	288405	0.965637	226050	221904	0.981659	162430	159809	0.983864
	Shetland23345	294005	285045	0.969524	302725	292326	0.965649	229196	224995	0.981671	164467	161867	0.984191
	Shetland23346	295008	286363	0.970696	303662	293584	0.966812	229732	225736	0.982606	165127	162598	0.984685
	Shetland23347	294248	285637	0.970736	303023	293004	0.966937	229263	225287	0.982657	164782	162271	0.984762
	Shetland23354	292797	284261	0.970847	301434	291439	0.966842	228136	224098	0.9823	164206	161631	0.984318
Solognote	Solognote24727	279285	270919	0.970045	287431	277753	0.966329	217455	213628	0.982401	155603	153203	0.984576
	Solognote24728	287172	278889	0.971157	295534	285807	0.967087	223592	219756	0.982844	160531	158085	0.984763
	Solognote24729	282827	274748	0.971435	291089	281571	0.967302	220006	216304	0.983173	158069	155710	0.985076
	Solognote24730	281736	273577	0.97104	289828	280286	0.967077	219213	215432	0.982752	157388	154956	0.984548
	Solognote24731	281701	273264	0.97005	289801	280058	0.96638	219136	215269	0.982353	156962	154535	0.984538
	Solognote24732	284247	274574	0.96597	292726	281738	0.962463	221518	216944	0.979352	157863	155182	0.983017
	Solognote24733	286396	277749	0.969808	294740	284687	0.965892	222926	218907	0.981972	160026	157477	0.984071
	Solognote24734	286394	278040	0.97083	294674	284936	0.966953	223116	219277	0.982794	160190	157722	0.984593
	Solognote24735	284491	276205	0.970874	292745	283088	0.967012	221648	217794	0.982612	158963	156510	0.984569
	Solognote24736	282187	273944	0.970789	290376	280728	0.966774	219594	215825	0.982837	157451	155008	0.984484
Gotland	Gotland24506	285166	274887	0.963954	293653	282061	0.960525	221721	216711	0.977404	158532	155717	0.982243
	Gotland24507	288668	280212	0.970707	297078	287248	0.966911	224453	220528	0.982513	162363	159853	0.984541
	Gotland24508	286283	277976	0.970983	294560	284821	0.966937	222811	218901	0.982451	161106	158572	0.984271
	Gotland24510	272652	264512	0.970145	280704	271259	0.966352	212055	208370	0.982622	152321	150001	0.984769
	Gotland24512	278061	268996	0.967399	286288	275915	0.963767	216580	212347	0.980455	155524	153039	0.984022
	Gotland24513	282311	274043	0.970713	290595	280902	0.966644	219806	215995	0.982662	158459	156027	0.984652
	Gotland24514	283918	275524	0.970435	292265	282433	0.966359	220932	217074	0.982538	159498	157062	0.984727
	Gotland24515	283234	274502	0.96917	291643	281562	0.965434	220492	216386	0.981378	159089	156472	0.98355
	Gotland24516	285111	276467	0.969682	293624	283638	0.965991	222083	218087	0.982007	160061	157544	0.984275
	Gotland24517	282881	274350	0.969842	291218	281379	0.966214	220224	216272	0.982055	158712	156294	0.984765
Drenthe Heathen	DR1	295852	286171	0.967278	305008	293903	0.963591	230533	225895	0.979881	164520	161857	0.983814
	DR2	290413	282260	0.971926	298882	289232	0.967713	226160	222347	0.98314	162335	159884	0.984902
	DR3	293397	284984	0.971326	302140	292123	0.966846	228546	224603	0.982747	164351	161794	0.984442
	DR4	293356	285191	0.972167	301978	292266	0.967839	228621	224804	0.983304	164486	161976	0.98474
	DR5	292924	284206	0.970238	301568	291406	0.966303	228176	224130	0.982268	163626	161068	0.984367
Waggir Sheep	1	298707	290404	0.972204	307553	297565	0.967524	232835	228927	0.983216	166741	164178	0.984629
	2N	302567	294063	0.971894	311478	301386	0.9676	235696	231727	0.983161	168712	166136	0.984731
	3N	309367	300792	0.972282	318439	308234	0.967953	240873	236830	0.983215	172686	170033	0.984637
	5N	310391	301820	0.972386	319565	309288	0.967841	241706	237704	0.983443	173638	171023	0.98494
	6N	309817	301072	0.971774	319203	308801	0.967413	241569	237415	0.982804	173226	170543	0.984512
	7N	306735	298286	0.972455	315739	305617	0.967942	239209	235230	0.983366	171574	168969	0.984817
	8N	310095	301505	0.972299	319161	308912	0.967888	241784	237736	0.983258	173657	171009	0.984752
	9N	303693	295250	0.972199	312508	302499	0.967972	236704	232690	0.983042	169884	167232	0.984389
	10	309007	300486	0.972425	318103	307942	0.968058	240804	236753	0.983177	173039	170360	0.984518
	11N	309787	301280	0.972539	318933	308733	0.968018	241293	237275	0.983348	173293	170652	0.98476
Bonga Sheep	BQ2602	299320	290671	0.971105	304797	294797	0.967191	284160	277955	0.978164	152014	149718	0.984896
Afar Sheep	FKD2746	309383	291791	0.943138	315834	296834	0.939842	293837	280757	0.955486	152881	149020	0.974745
Mbororo Sheep	Sc12	304867	295339	0.968747	310602	299640	0.964707	289519	282509	0.975787	155186	152553	0.983033
Yankasa Sheep	Sn5	307539	298150	0.969471	313457	302675	0.965603	292176	285363	0.976682	157208	154587	0.983328
West African Dwarf Sheep	Wad-Sn16	297605	289183	0.971701	303002	293274	0.967895	282465	276425	0.978617	152085	149859	0.985363
Uda Sheep	uda-Sc3	310293	301159	0.970563	316468	305369	0.964929	294863	288260	0.977607	158470	156026	0.984578
Cameroon Sheep	KA-07	287578	279239	0.971003	292722	283121	0.967201	273109	267165	0.978236	146176	143978	0.984963
Mazekh Sheep	MAZ10	315347	306361	0.971504	321262	310803	0.967444	299635	293155	0.978374	160713	158353	0.985315
Grey-Shiraz Sheep	Iran102	314727	305412	0.970403	320967	310169	0.966358	299320	292572	0.977456	160078	157672	0.98497
Ghezel Sheep	Iran152	315434	306222	0.970796	321546	310880	0.966829	299758	293134	0.977902	160639	158203	0.984836
Afshari Sheep	Iran202	302879	294317	0.971731	308547	298601	0.967765	287789	281642	0.978641	153986	151772	0.985622
Shal Sheep	Iran229	316122	307313	0.972134	321969	311720	0.968168	300339	293985	0.978844	161266	158883	0.985223
Asiatic mouflon	267	294107	284367	0.966883	302816	291595	0.962944	227956	223094	0.978671	174922	171516	0.980528
	273	288917	279145	0.966177	297229	285961	0.96209	223557	218674	0.978158	172131	168684	0.979975

## Sheet: Supp. Data 8
Supplementary Data 8. Details of CNV validation by qPCR and PCR.
CNVs	ID	Upstream Primer (Forward)	Downstream Primer (Reverse)	Sample ID	Actual PCR product length	Method	2*2-ΔΔCT	2*2-(ΔΔCT+s)	2*2-(ΔΔCT-s)	Validate rate
Duplication (Chr6: 3,343,400-3,343,600)	Duplication2	TGATGACCACTCCAGAAA	TGGTTTCACCGTAATGTC	AL113	173bp	qPCR	4.11538	2.72283	6.22013	1
				CLS228			3.74451	2.84324	4.93148
				DLS305			4.37998	3.5534	5.39884
				DR3			5.70263	4.45149	7.30541
				HDW49			4.47502	3.79648	5.27483
				FIN307 (control sample)			2	1.59525	2.50745
Duplication (Chr11: 55,722,301-55,722,501)	Duplication7	AGGAATGGAAGAGCAGAT	GTCAGACACGATCAAGCA	1	170bp	qPCR	2.72017	2.34761	3.15186	0.3333
				AL120			1.89843	0.884382	4.0752
				CLSA			2.38403	1.80772	3.14407
				FINN307			2.11853	1.91712	2.34111
				HDW49			2.35703	2.02261	2.74675
				HU66 (control sample)			2	1.50463	2.65846
Duplication (Chr13: 62,837,601-62,837,801)	Duplication10	ATGATTGTTCTTGCCTTTT	TGTTTCCTCAGCTTGTTG	AL111	92bp	qPCR	14.3713	10.7952	19.1321	0.8333
				BDP370			4.34805	3.67614	5.14277
				CLSA			4.24735	3.51084	5.13836
				HU76			2.10219	1.83215	2.41204
				MSF176			2.96603	2.53643	3.46839
				HDW49 (control sample)			2	1.85414	2.15733
Duplication (Chr14: 49,357,101-49,357,500)	Duplication13	GTTCACCAATCCCCAAGA	GAGCCAAGTCGGCAGTTT	BSB137	227bp	qPCR	27.2135	23.1838	31.9437	1
				CLS227			24.9148	23.6069	26.2952
				CLSB			24.6034	21.4513	28.2186
				HDW51			25.0088	21.817	28.6676
				HU73			8.73232	7.42229	10.2736
				FINN307 (control sample)			2	1.73005	2.31207
Duplication (Chr20: 26,892,101-26,892,301)	Duplication15	GGAAGTCCCCTCCCAAGA	CAAGATGCTGCTCAGTCA	HDW51	153bp	qPCR	2.96765	2.71318	3.24599	0.5
				HU63			0.564843	0.459515	0.694315
				MFW167			1.03406	0.859482	1.24409
				OUE24953			1.70407	1.46743	1.97889
				SXW17			4.4052	3.67858	5.27535
				FINN307 (control sample)			2	1.71054	2.33845
Duplication (Chr20: 31,947,300-31,947,500)	Duplication17	GGGTGACTTTGCTTTGGG	TTGCTCCACCTTTCCTTC	CLSA	164bp	qPCR	5.24802	3.36909	8.17482	1
				FIN305			5.73414	4.29363	7.65795
				HDW49			2.44916	2.20065	2.72573
				HU73			6.00469	3.96847	9.08568
				FINN307 (control sample)			2	1.28809	3.10538
Deletion (Chr19: 55,245,631-55,245,982)	Deletion24	TCAAGAGCTCAAGACG	AGGAAACCCAAACAAC	SHE23347	184bp	qPCR	1.40761	1.10599	1.7915	0.6666
				AL119			0.231334	0.216042	0.247708
				HU75			3.55659	3.05949	4.13446
				MFW164			1.73847	1.64907	1.83271
				SHE23346			0.0644121	0.0360604	0.115054
				MSF181 (control sample)			2	1.32451	3.01999
Deletion (Chr2:230,545,104-230,545,454)	Deletion4	CCTCTTCGGCCTCTTCTG	GGCTGGGACTGGTCTTTA	TAN87	246/600bp	PCR	-	-	-	0.8333
				AL118	246bp
				BSB137	246bp
				SFK194	246/600bp
				SSS41	600bp
				7N (control sample)	600bp
Deletion (Chr7:70,415,035-70,415,300)	Deletion8	AATAGTAAAGCATGTGAA	AAGTGTTAAATTGAGGAA	TAN87	425/715bp	PCR	-	-	-	0.5
				SXW23	425bp
				WDS14	425bp
				BSB140	425/715bp
				HU68	425bp
				MSF174 (control sample)	715bp
Deletion (Chr13:8,991,901-8,992,200)	Deletion 14	GGAATCGGCCTCTGAATA	CATCCCTGACTCCCCAAA	TAN87	383bp	PCR	-	-	-	1
				1	383/683bp
				BSB129	383bp
				CLS228	383bp
				FIN304	383bp
				GOT24506 (control sample)	683bp
Deletion (Chr16:13,890,034-13,890,360)	Deletion 19	TTTGAATTTCCTGCGTCAT	GGCTACATTGGTGGCTTT	3N	386/713bp	PCR	-	-	-	0.8333
				TAN87	386/713bp
				CLSB	386/713bp
				MSF176	386/713bp
				FIN305	386/713bp
				AL119 (control sample)	713bp
Deletion (Chr22:15,466,401-15,466,700)	Deletion 26	AAAAGGTAAGGGCAAATC	CGAGCCTATCCAAAGAAA	7N	305/605bp	PCR	-	-	-	0.5
				TAN87	305/605bp
				HDW50	305/605bp
				HU66	305/605bp
				WDS14	305/605bp
				SHE23347 (control sample)	605bp
Deletion (Chr26:20,922,001-20,922,276)	Deletion 29	CATCCCTTAGGTGGTGTT	GGTATTCTTCCCTGCTGA	CLS226	364bp	PCR	-	-	-	0.6667
				DR4	364bp
				FIN305	364bp
				HDW54	364bp
				OUE24802	364bp
				TAN87 (control sample)	640bp
Deletion (Chr26:21,639,801-21,640,100)	Deletion 30	ATCATAGCGATCCATCCA	GTCCCAACATAAGTCCACTC	BSB128	392bp	PCR	-	-	-	1
				CLSA	392bp
				DR4	392bp
				TAN87	392bp
				FIN305	392bp
				AL111 (control sample)	692bp
Note- The samples which were not experimentally validated are marked with red color.

## Sheet: Supp. Data 9
Supplementary Data 9. Functional annotation of common CNVs in the 248 domestic and wild individuals.
Chromosome	CNV start	CNV end	Gene start	Gene end	Gene ID	Annotation
1	4938801	4939168	4824924	5419056	AGAP1	LOW QUALITY PROTEIN: arf-GAP with GTPase, ANK repeat and PH domain-containing protein 1 isoform X1
1	7089101	7089400	7005744	7173895	UGT1A9	UDP-glucuronosyltransferase 1-9 precursor
1	7089101	7089400	7005744	7161813	UGT1A6	UDP-glucuronosyltransferase 1-6 precursor
1	7089101	7089400	7005744	7130320	UGT1A3	UDP-glucuronosyltransferase 1-3 precursor
1	7089101	7089400	7005744	7104355	UGT1A4	UDP-glucuronosyltransferase 1-4 precursor
1	7150362	7150600	7005744	7173895	UGT1A9	UDP-glucuronosyltransferase 1-9 precursor
1	7150362	7150600	7005744	7161813	UGT1A6	UDP-glucuronosyltransferase 1-6 precursor
1	8306544	8307800	8172936	8489511	CSMD2	LOW QUALITY PROTEIN: CUB and sushi domain-containing protein 2 isoform X1
1	13711232	13711764	13541086	13881011	MACF1	LOW QUALITY PROTEIN: microtubule-actin cross-linking factor 1 isoform X1
1	13895101	13896075	13886163	13926348	BMP8A	LOW QUALITY PROTEIN: bone morphogenetic protein 8A isoform X1
1	14794401	14794601	14786586	14810741	ZFP69B	LOW QUALITY PROTEIN: zinc finger protein ZFP69B isoform X1
1	14794601	14795400	14786586	14810741	ZFP69B	LOW QUALITY PROTEIN: zinc finger protein ZFP69B isoform X1
1	15432229	15432800	15310087	15477872	SCMH1	polycomb protein SCMH1 isoform X1
1	17090700	17090800	17088018	17094620	ZNF691	zinc finger protein 691
1	21229901	21253300	21241846	21254428	LOC101105863	taurochenodeoxycholic 6 alpha-hydroxylase-like isoform X1
1	21253300	21253400	21241846	21254428	LOC101105863	taurochenodeoxycholic 6 alpha-hydroxylase-like isoform X1
1	21253400	21253500	21241846	21254428	LOC101105863	taurochenodeoxycholic 6 alpha-hydroxylase-like isoform X1
1	21253500	21254100	21241846	21254428	LOC101105863	taurochenodeoxycholic 6 alpha-hydroxylase-like isoform X1
1	21254100	21254200	21241846	21254428	LOC101105863	taurochenodeoxycholic 6 alpha-hydroxylase-like isoform X1
1	22586501	22587159	22553749	22686442	SPATA6	spermatogenesis-associated protein 6 isoform X1
1	23562501	23562964	22762286	24241103	AGBL4	cytosolic carboxypeptidase 6 isoform X1
1	26273034	26273201	26243063	26320467	LOC106990795	translation initiation factor IF-2-like
1	26273201	26274500	26243063	26320467	LOC106990795	translation initiation factor IF-2-like
1	26274500	26274600	26243063	26320467	LOC106990795	translation initiation factor IF-2-like
1	26274600	26274700	26243063	26320467	LOC106990795	translation initiation factor IF-2-like
1	34111901	34112001	33747073	34270060	FGGY	FGGY carbohydrate kinase domain-containing protein isoform X1
1	34112001	34112701	33747073	34270060	FGGY	FGGY carbohydrate kinase domain-containing protein isoform X1
1	34112701	34115000	33747073	34270060	FGGY	FGGY carbohydrate kinase domain-containing protein isoform X1
1	34115000	34115600	33747073	34270060	FGGY	FGGY carbohydrate kinase domain-containing protein isoform X1
1	41132601	41133201	40890147	41562280	PDE4B	cAMP-specific 3',5'-cyclic phosphodiesterase 4B isoform X2
1	41133201	41134300	40890147	41562280	PDE4B	cAMP-specific 3',5'-cyclic phosphodiesterase 4B isoform X2
1	41134300	41134600	40890147	41562280	PDE4B	cAMP-specific 3',5'-cyclic phosphodiesterase 4B isoform X2
1	41134600	41134700	40890147	41562280	PDE4B	cAMP-specific 3',5'-cyclic phosphodiesterase 4B isoform X2
1	41335101	41335582	40890147	41562280	PDE4B	cAMP-specific 3',5'-cyclic phosphodiesterase 4B isoform X2
1	49779301	49780268	49665976	49862041	LRRIQ3	leucine-rich repeat and IQ domain-containing protein 3 isoform X1
1	49866501	49867098	49862081	49870682	FPGT	fucose-1-phosphate guanylyltransferase isoform X1
1	49866501	49867098	49863659	50258038	LOC101120030	serine/threonine-protein kinase TNNI3K isoform X1
1	51787601	51787900	51649820	52288598	ST6GALNAC3	alpha-N-acetylgalactosaminide alpha-2,6-sialyltransferase 3
1	52136501	52136800	51649820	52288598	ST6GALNAC3	alpha-N-acetylgalactosaminide alpha-2,6-sialyltransferase 3
1	53118500	53118600	53039431	53312552	AK5	adenylate kinase isoenzyme 5 isoform X1
1	61155801	61156100	61143059	61226466	LPAR3	lysophosphatidic acid receptor 3
1	61314000	61314290	61250886	61320674	MCOLN2	mucolipin-2 isoform X1
1	61746501	61746701	61640746	61789617	DDAH1	N(G),N(G)-dimethylarginine dimethylaminohydrolase 1 isoform X1
1	61746701	61746801	61640746	61789617	DDAH1	N(G),N(G)-dimethylarginine dimethylaminohydrolase 1 isoform X1
1	61746801	61746901	61640746	61789617	DDAH1	N(G),N(G)-dimethylarginine dimethylaminohydrolase 1 isoform X1
1	61746901	61747001	61640746	61789617	DDAH1	N(G),N(G)-dimethylarginine dimethylaminohydrolase 1 isoform X1
1	61747001	61748400	61640746	61789617	DDAH1	N(G),N(G)-dimethylarginine dimethylaminohydrolase 1 isoform X1
1	61748400	61748900	61640746	61789617	DDAH1	N(G),N(G)-dimethylarginine dimethylaminohydrolase 1 isoform X1
1	61748900	61749000	61640746	61789617	DDAH1	N(G),N(G)-dimethylarginine dimethylaminohydrolase 1 isoform X1
1	62206501	62206601	62138448	62538281	COL24A1	collagen alpha-1(XXIV) chain isoform X1
1	62206601	62207300	62138448	62538281	COL24A1	collagen alpha-1(XXIV) chain isoform X1
1	62207300	62207400	62138448	62538281	COL24A1	collagen alpha-1(XXIV) chain isoform X1
1	62297501	62297900	62138448	62538281	COL24A1	collagen alpha-1(XXIV) chain isoform X1
1	62383301	62383700	62138448	62538281	COL24A1	collagen alpha-1(XXIV) chain isoform X1
1	62383700	62383800	62138448	62538281	COL24A1	collagen alpha-1(XXIV) chain isoform X1
1	62530701	62531292	62138448	62538281	COL24A1	collagen alpha-1(XXIV) chain isoform X1
1	65729701	65735700	65719863	65744126	LOC101120617	guanylate-binding protein 6-like isoform X1
1	65735700	65735934	65719863	65744126	LOC101120617	guanylate-binding protein 6-like isoform X1
1	65874501	65874845	65872715	65895768	LOC101114579	golgin subfamily A member 6-like protein 22 isoform X1
1	67753101	67754900	67680171	67807138	HFM1	probable ATP-dependent DNA helicase HFM1 isoform X1
1	70672601	70672701	70664347	70744945	ABCD3	ATP-binding cassette sub-family D member 3 isoform X1
1	71310501	71310800	71216152	71318730	ALG14	LOW QUALITY PROTEIN: UDP-N-acetylglucosamine transferase subunit ALG14 homolog isoform X1
1	76680035	76680350	76676314	76705511	RTCA	RNA 3'-terminal phosphate cyclase isoform X1
1	84329803	84330600	84022440	84447248	VAV3	guanine nucleotide exchange factor VAV3 isoform X1
1	85998601	85998701	85991135	86011628	LOC101107401	glutathione S-transferase Mu 1 isoform X2
1	87718100	87718370	87717532	87731144	LOC101106738	acidic mammalian chitinase-like
1	87828201	87828301	87823391	87829599	LOC101114067	protein pitchfork isoform X1
1	87828301	87828577	87823391	87829599	LOC101114067	protein pitchfork isoform X1
1	90281201	90281900	90257478	90309480	HIPK1	homeodomain-interacting protein kinase 1 isoform X1
1	93888000	93888200	93799217	93959091	MAN1A2	mannosyl-oligosaccharide 1,2-alpha-mannosidase IB isoform X1
1	93888200	93888300	93799217	93959091	MAN1A2	mannosyl-oligosaccharide 1,2-alpha-mannosidase IB isoform X1
1	94521401	94521773	94402785	94663136	SPAG17	sperm-associated antigen 17 isoform X1
1	94532000	94532100	94402785	94663136	SPAG17	sperm-associated antigen 17 isoform X1
1	94532100	94532300	94402785	94663136	SPAG17	sperm-associated antigen 17 isoform X1
1	94532300	94532400	94402785	94663136	SPAG17	sperm-associated antigen 17 isoform X1
1	95648901	95649001	95579871	95677975	WARS2	tryptophan--tRNA ligase, mitochondrial isoform X1
1	95649001	95649300	95579871	95677975	WARS2	tryptophan--tRNA ligase, mitochondrial isoform X1
1	99934101	99934400	99926484	99935139	PSMD4	26S proteasome non-ATPase regulatory subunit 4 isoform X1
1	107893440	107894100	107892949	107902126	LOC101120044	LOW QUALITY PROTEIN: olfactory receptor 6K3-like
1	111531501	111531782	111463784	111820195	LOC101108006	carboxyl-terminal PDZ ligand of neuronal nitric oxide synthase protein isoform X7
1	112010708	112010901	112000637	112032759	UAP1	UDP-N-acetylhexosamine pyrophosphorylase isoform X1
1	112010901	112011001	112000637	112032759	UAP1	UDP-N-acetylhexosamine pyrophosphorylase isoform X1
1	112011001	112012300	112000637	112032759	UAP1	UDP-N-acetylhexosamine pyrophosphorylase isoform X1
1	112012300	112012400	112000637	112032759	UAP1	UDP-N-acetylhexosamine pyrophosphorylase isoform X1
1	114682801	114683087	114430822	114730218	PBX1	LOW QUALITY PROTEIN: pre-B-cell leukemia transcription factor 1 isoform X1
1	116571814	116572464	116570656	116595296	LOC101109936	dimethylaniline monooxygenase [N-oxide-forming
1	122457501	122457601	122247448	122526064	TIAM1	LOW QUALITY PROTEIN: T-lymphoma invasion and metastasis-inducing protein 1 isoform X1
1	128320801	128320901	128262345	128575986	APP	amyloid beta A4 protein isoform X1
1	128320901	128322500	128262345	128575986	APP	amyloid beta A4 protein isoform X1
1	134910827	134913014	134758772	134938011	LOC101120465	lysophosphatidylcholine acyltransferase 2B-like
1	141053800	141054000	141041503	141143085	LOC101122496	multidrug resistance-associated protein 1-like isoform X3
1	141054000	141054100	141041503	141143085	LOC101122496	multidrug resistance-associated protein 1-like isoform X3
1	142382520	142383500	141848157	143332463	ROBO2	roundabout homolog 2 isoform X1
1	142550644	142551200	141848157	143332463	ROBO2	roundabout homolog 2 isoform X1
1	142716509	142716900	141848157	143332463	ROBO2	roundabout homolog 2 isoform X1
1	142948243	142948669	141848157	143332463	ROBO2	roundabout homolog 2 isoform X1
1	144561301	144561600	144440605	145015611	ROBO1	roundabout homolog 1 isoform X1
1	144757001	144757787	144440605	145015611	ROBO1	roundabout homolog 1 isoform X1
1	152013601	152018700	151253636	152556909	CADM2	cell adhesion molecule 2 isoform X1
1	156755201	156755462	156715021	156776907	NSUN3	putative methyltransferase NSUN3 isoform X1
1	160013534	160014000	159342242	160312220	EPHA6	LOW QUALITY PROTEIN: ephrin type-A receptor 6 isoform X1
1	160104601	160104701	159342242	160312220	EPHA6	LOW QUALITY PROTEIN: ephrin type-A receptor 6 isoform X1
1	160104701	160104801	159342242	160312220	EPHA6	LOW QUALITY PROTEIN: ephrin type-A receptor 6 isoform X1
1	160104801	160106500	159342242	160312220	EPHA6	LOW QUALITY PROTEIN: ephrin type-A receptor 6 isoform X1
1	160638101	160661900	160641234	160642178	LOC101103944	olfactory receptor 5AC1-like
1	160638101	160661900	160652061	160652951	LOC101104620	olfactory receptor 5AC1-like
1	170539806	170540600	170447198	170735877	BBX	HMG box transcription factor BBX isoform X1
1	172113415	172113841	172000189	172173533	MORC1	MORC family CW-type zinc finger protein 1 isoform X1
1	178663422	178664152	178656559	179360619	LSAMP	limbic system-associated membrane protein isoform X1
1	178924111	178924492	178656559	179360619	LSAMP	limbic system-associated membrane protein isoform X1
1	182978801	182979391	182770957	182986452	GSK3B	glycogen synthase kinase-3 beta isoform X1
1	183825801	183826200	183733453	184057849	STXBP5L	syntaxin-binding protein 5-like isoform X2
1	192431032	192431768	192396885	192716067	MB21D2	protein MB21D2 isoform X1
1	200293405	200294300	200204246	200466574	VPS8	vacuolar protein sorting-associated protein 8 homolog isoform X1
1	205899401	205899671	205887318	205900016	KCNMB3	calcium-activated potassium channel subunit beta-3 isoform X1
1	206257401	206257501	206186299	206501720	KCNMB2	calcium-activated potassium channel subunit beta-2
1	206424901	206425001	206186299	206501720	KCNMB2	calcium-activated potassium channel subunit beta-2
1	206426900	206427000	206186299	206501720	KCNMB2	calcium-activated potassium channel subunit beta-2
1	209397440	209397901	209241427	210427158	NAALADL2	inactive N-acetylated-alpha-linked acidic dipeptidase-like protein 2 isoform X1
1	209430801	209431200	209241427	210427158	NAALADL2	inactive N-acetylated-alpha-linked acidic dipeptidase-like protein 2 isoform X1
1	210049100	210049200	209241427	210427158	NAALADL2	inactive N-acetylated-alpha-linked acidic dipeptidase-like protein 2 isoform X1
1	210049200	210049367	209241427	210427158	NAALADL2	inactive N-acetylated-alpha-linked acidic dipeptidase-like protein 2 isoform X1
1	210319501	210319900	209241427	210427158	NAALADL2	inactive N-acetylated-alpha-linked acidic dipeptidase-like protein 2 isoform X1
1	211182901	211183400	211024890	212002363	NLGN1	neuroligin-1 isoform X1
1	211304301	211306500	211024890	212002363	NLGN1	neuroligin-1 isoform X1
1	211306500	211306600	211024890	212002363	NLGN1	neuroligin-1 isoform X1
1	211306600	211306700	211024890	212002363	NLGN1	neuroligin-1 isoform X1
1	211306700	211306800	211024890	212002363	NLGN1	neuroligin-1 isoform X1
1	211306800	211307100	211024890	212002363	NLGN1	neuroligin-1 isoform X1
1	211307100	211307400	211024890	212002363	NLGN1	neuroligin-1 isoform X1
1	211307400	211307500	211024890	212002363	NLGN1	neuroligin-1 isoform X1
1	211307500	211307600	211024890	212002363	NLGN1	neuroligin-1 isoform X1
1	213086901	213087394	213040318	213328313	FNDC3B	fibronectin type III domain-containing protein 3B
1	214156801	214157636	213937866	214341267	TNIK	TRAF2 and NCK-interacting protein kinase isoform X1
1	216956921	216957400	216406336	217060926	LOC101114669	LOW QUALITY PROTEIN: multiple epidermal growth factor-like domains protein 6 isoform X1
1	217595101	217595201	217583476	217633512	PDCD10	programmed cell death protein 10
1	217595201	217595401	217583476	217633512	PDCD10	programmed cell death protein 10
1	217595401	217595501	217583476	217633512	PDCD10	programmed cell death protein 10
1	217595501	217598264	217583476	217633512	PDCD10	programmed cell death protein 10
1	220167601	220168094	220153657	220268466	SI	sucrase-isomaltase, intestinal isoform X1
1	224089701	224092300	224063546	224097303	NMD3	60S ribosomal export protein NMD3
1	224092300	224092400	224063546	224097303	NMD3	60S ribosomal export protein NMD3
1	224325336	224325600	224306283	224636269	PPM1L	protein phosphatase 1L isoform X1
1	225052301	225052501	224976313	225110738	IFT80	intraflagellar transport protein 80 homolog isoform X1
1	225053400	225053700	224976313	225110738	IFT80	intraflagellar transport protein 80 homolog isoform X1
1	225053700	225053800	224976313	225110738	IFT80	intraflagellar transport protein 80 homolog isoform X1
1	225494701	225494801	225457313	225512374	SCHIP1	schwannomin-interacting protein 1 isoform X1
1	225494801	225495100	225457313	225512374	SCHIP1	schwannomin-interacting protein 1 isoform X1
1	230090102	230090201	229872681	230127747	PLCH1	1-phosphatidylinositol 4,5-bisphosphate phosphodiesterase eta-1 isoform X1
1	230090401	230090601	229872681	230127747	PLCH1	1-phosphatidylinositol 4,5-bisphosphate phosphodiesterase eta-1 isoform X1
1	230091300	230091400	229872681	230127747	PLCH1	1-phosphatidylinositol 4,5-bisphosphate phosphodiesterase eta-1 isoform X1
1	230091400	230091500	229872681	230127747	PLCH1	1-phosphatidylinositol 4,5-bisphosphate phosphodiesterase eta-1 isoform X1
1	230439701	230439801	230437014	230545919	MME	neprilysin isoform X1
1	230439801	230440101	230437014	230545919	MME	neprilysin isoform X1
1	230440101	230441271	230437014	230545919	MME	neprilysin isoform X1
1	236502000	236502100	236375474	236522403	WWTR1	LOW QUALITY PROTEIN: WW domain-containing transcription regulator protein 1
1	238733304	238733653	238511026	238849306	LOC106990808	translation initiation factor IF-2-like
1	243377631	243378000	242957265	243610472	SLC9A9	sodium/hydrogen exchanger 9 isoform X3
1	243406976	243407300	242957265	243610472	SLC9A9	sodium/hydrogen exchanger 9 isoform X3
1	244745801	244746069	244679743	244876391	TFDP2	transcription factor Dp-2 isoform X1
1	245748212	245748992	245684438	245762452	SPSB4	LOW QUALITY PROTEIN: SPRY domain-containing SOCS box protein 4
1	246727910	246728300	246232349	246966970	CLSTN2	calsyntenin-2 isoform X1
1	248476136	248477268	248430835	248511980	CEP70	centrosomal protein of 70 kDa isoform X1
1	250562538	250563200	250330220	250801909	STAG1	cohesin subunit SA-1 isoform X1
1	250653414	250653700	250330220	250801909	STAG1	cohesin subunit SA-1 isoform X1
1	250872001	250873400	250806912	250900083	PCCB	propionyl-CoA carboxylase beta chain, mitochondrial
1	250873400	250873800	250806912	250900083	PCCB	propionyl-CoA carboxylase beta chain, mitochondrial
1	250873800	250873900	250806912	250900083	PCCB	propionyl-CoA carboxylase beta chain, mitochondrial
1	250873900	250874000	250806912	250900083	PCCB	propionyl-CoA carboxylase beta chain, mitochondrial
1	253934901	253935600	253919790	254345521	TMEM108	LOW QUALITY PROTEIN: transmembrane protein 108 isoform X1
1	254176101	254176867	253919790	254345521	TMEM108	LOW QUALITY PROTEIN: transmembrane protein 108 isoform X1
1	254825000	254825100	254784943	254840273	NPHP3	LOW QUALITY PROTEIN: nephrocystin-3 isoform X1
1	254943001	254943201	254875533	254991082	ACAD11	acyl-CoA dehydrogenase family member 11 isoform X1
1	254943201	254944200	254875533	254991082	ACAD11	acyl-CoA dehydrogenase family member 11 isoform X1
1	254944200	254944300	254875533	254991082	ACAD11	acyl-CoA dehydrogenase family member 11 isoform X1
1	254958501	254960000	254950204	254958865	ACKR4	atypical chemokine receptor 4
1	254958501	254960000	254875533	254991082	ACAD11	acyl-CoA dehydrogenase family member 11 isoform X1
1	255752101	255752700	255653057	256280931	CPNE4	copine-4 isoform X1
1	255752700	255752996	255653057	256280931	CPNE4	copine-4 isoform X1
1	255930801	255930901	255653057	256280931	CPNE4	copine-4 isoform X1
1	255930901	255931001	255653057	256280931	CPNE4	copine-4 isoform X1
1	255931001	255931101	255653057	256280931	CPNE4	copine-4 isoform X1
1	255931101	255938500	255653057	256280931	CPNE4	copine-4 isoform X1
1	255938500	255938700	255653057	256280931	CPNE4	copine-4 isoform X1
1	255938700	255938800	255653057	256280931	CPNE4	copine-4 isoform X1
1	255938800	255938900	255653057	256280931	CPNE4	copine-4 isoform X1
1	255938900	255939000	255653057	256280931	CPNE4	copine-4 isoform X1
1	255939000	255939100	255653057	256280931	CPNE4	copine-4 isoform X1
1	256104517	256104889	255653057	256280931	CPNE4	copine-4 isoform X1
1	256158118	256158301	255653057	256280931	CPNE4	copine-4 isoform X1
1	257791633	257791900	257770040	257832577	IGSF5	immunoglobulin superfamily member 5 isoform X1
1	257801433	257807200	257770040	257832577	IGSF5	immunoglobulin superfamily member 5 isoform X1
1	257807200	257809000	257770040	257832577	IGSF5	immunoglobulin superfamily member 5 isoform X1
1	257809000	257809400	257770040	257832577	IGSF5	immunoglobulin superfamily member 5 isoform X1
1	257809400	257809800	257770040	257832577	IGSF5	immunoglobulin superfamily member 5 isoform X1
1	257809800	257809900	257770040	257832577	IGSF5	immunoglobulin superfamily member 5 isoform X1
1	257809900	257810000	257770040	257832577	IGSF5	immunoglobulin superfamily member 5 isoform X1
1	258357601	258357900	258078105	258910592	DSCAM	LOW QUALITY PROTEIN: Down syndrome cell adhesion molecule isoform X1
1	258416920	258417300	258078105	258910592	DSCAM	LOW QUALITY PROTEIN: Down syndrome cell adhesion molecule isoform X1
1	258751001	258751101	258078105	258910592	DSCAM	LOW QUALITY PROTEIN: Down syndrome cell adhesion molecule isoform X1
1	258751101	258751301	258078105	258910592	DSCAM	LOW QUALITY PROTEIN: Down syndrome cell adhesion molecule isoform X1
1	258751301	258752600	258078105	258910592	DSCAM	LOW QUALITY PROTEIN: Down syndrome cell adhesion molecule isoform X1
1	258752600	258752699	258078105	258910592	DSCAM	LOW QUALITY PROTEIN: Down syndrome cell adhesion molecule isoform X1
1	259519403	259519967	259515555	259554042	MX2	interferon-induced GTP-binding protein Mx2
1	260243301	260243401	260223334	260310028	UMODL1	uromodulin-like 1 isoform X1
1	260243501	260243800	260223334	260310028	UMODL1	uromodulin-like 1 isoform X1
1	260243800	260244312	260223334	260310028	UMODL1	uromodulin-like 1 isoform X1
1	260638401	260638501	260603020	260643842	UBASH3A	ubiquitin-associated and SH3 domain-containing protein A isoform X1
1	260638501	260639800	260603020	260643842	UBASH3A	ubiquitin-associated and SH3 domain-containing protein A isoform X1
1	260639800	260639900	260603020	260643842	UBASH3A	ubiquitin-associated and SH3 domain-containing protein A isoform X1
1	260639900	260640000	260603020	260643842	UBASH3A	ubiquitin-associated and SH3 domain-containing protein A isoform X1
1	260943733	260944065	260864996	260944974	PDE9A	high affinity cGMP-specific 3',5'-cyclic phosphodiesterase 9A isoform X2
1	262615801	262616400	262607535	262622042	SUMO3	small ubiquitin-related modifier 3 isoform X1
1	263990401	263990700	263951972	264057781	PCNT	LOW QUALITY PROTEIN: pericentrin isoform X1
1	264454301	264454401	264441273	264463068	TDRP	testis development-related protein isoform X1
1	264454401	264454501	264441273	264463068	TDRP	testis development-related protein isoform X1
1	264454501	264454601	264441273	264463068	TDRP	testis development-related protein isoform X1
1	264454601	264454701	264441273	264463068	TDRP	testis development-related protein isoform X1
1	264454701	264454801	264441273	264463068	TDRP	testis development-related protein isoform X1
1	264454801	264455401	264441273	264463068	TDRP	testis development-related protein isoform X1
1	264455401	264456300	264441273	264463068	TDRP	testis development-related protein isoform X1
1	264456300	264456500	264441273	264463068	TDRP	testis development-related protein isoform X1
1	264456500	264456600	264441273	264463068	TDRP	testis development-related protein isoform X1
1	264456600	264456700	264441273	264463068	TDRP	testis development-related protein isoform X1
1	269739601	269740500	269653942	269821155	COL6A5	collagen alpha-5(VI) chain isoform X1
1	271363407	271364101	271170898	271392712	RFTN1	raftlin isoform X1
1	271364101	271365500	271170898	271392712	RFTN1	raftlin isoform X1
1	271365500	271365600	271170898	271392712	RFTN1	raftlin isoform X1
1	271365600	271365700	271170898	271392712	RFTN1	raftlin isoform X1
1	271365700	271365800	271170898	271392712	RFTN1	raftlin isoform X1
1	272095000	272095100	271965200	272561957	TBC1D5	LOW QUALITY PROTEIN: TBC1 domain family member 5 isoform X1
1	272110725	272111000	271965200	272561957	TBC1D5	LOW QUALITY PROTEIN: TBC1 domain family member 5 isoform X1
2	667001	667101	621576	715559	SNTG2	gamma-2-syntrophin isoform X1
2	667101	667201	621576	715559	SNTG2	gamma-2-syntrophin isoform X1
2	667201	667301	621576	715559	SNTG2	gamma-2-syntrophin isoform X1
2	667301	667401	621576	715559	SNTG2	gamma-2-syntrophin isoform X1
2	667401	667501	621576	715559	SNTG2	gamma-2-syntrophin isoform X1
2	667501	668101	621576	715559	SNTG2	gamma-2-syntrophin isoform X1
2	668101	672700	621576	715559	SNTG2	gamma-2-syntrophin isoform X1
2	672700	672800	621576	715559	SNTG2	gamma-2-syntrophin isoform X1
2	672800	672900	621576	715559	SNTG2	gamma-2-syntrophin isoform X1
2	793509	793800	771318	821893	PXDN	LOW QUALITY PROTEIN: peroxidasin homolog isoform X1
2	11319906	11320146	11320141	11332316	LOC105606715	translation initiation factor IF-2-like
2	12078721	12079200	12024185	12115654	KIAA0368	proteasome-associated protein ECM29 homolog isoform X1
2	12970101	12971300	12776720	12977818	SVEP1	LOW QUALITY PROTEIN: sushi, von Willebrand factor type A, EGF and pentraxin domain-containing protein 1 isoform X1
2	14368728	14369200	14341110	14394179	IKBKAP	elongator complex protein 1
2	21932201	21932488	21751025	22041881	PLPPR1	lipid phosphate phosphatase-related protein type 1
2	26691731	26692060	26622762	26884732	ROR2	LOW QUALITY PROTEIN: tyrosine-protein kinase transmembrane receptor ROR2 isoform X1
2	26750518	26750957	26622762	26884732	ROR2	LOW QUALITY PROTEIN: tyrosine-protein kinase transmembrane receptor ROR2 isoform X1
2	28372501	28372900	28362147	28406442	FGD3	FYVE, RhoGEF and PH domain-containing protein 3 isoform X1
2	28372900	28373000	28362147	28406442	FGD3	FYVE, RhoGEF and PH domain-containing protein 3 isoform X1
2	28373000	28373100	28362147	28406442	FGD3	FYVE, RhoGEF and PH domain-containing protein 3 isoform X1
2	28491301	28492200	28463441	28519209	BICD2	LOW QUALITY PROTEIN: protein bicaudal D homolog 2 isoform X1
2	35763459	35763968	35738935	35830929	GKAP1	G kinase-anchoring protein 1 isoform X1
2	36571901	36572001	36490881	36577787	RASEF	ras and EF-hand domain-containing protein isoform X1
2	36572001	36573200	36490881	36577787	RASEF	ras and EF-hand domain-containing protein isoform X1
2	38327901	38328773	38326267	38350486	TRIM35	LOW QUALITY PROTEIN: tripartite motif-containing protein 35 isoform X1
2	41151052	41151600	41141228	41163899	ADAMDEC1	ADAM DEC1 isoform X1
2	42608901	42609001	42608549	42608991	LOC101113726	60S ribosomal protein L22-like 1
2	42608901	42609001	42472757	42712905	PEBP4	phosphatidylethanolamine-binding protein 4
2	42609001	42609600	42472757	42712905	PEBP4	phosphatidylethanolamine-binding protein 4
2	48077314	48077600	48075099	48079334	LOC101123268	dolichyl-diphosphooligosaccharide--protein glycosyltransferase subunit 1
2	52624434	52624900	52623154	52624931	LOC101116452	P antigen family member 4-like
2	56127001	56127201	56125045	56129647	LOC101111526	LOW QUALITY PROTEIN: nuclear pore-associated protein 1-like isoform X1
2	56127201	56127301	56125045	56129647	LOC101111526	LOW QUALITY PROTEIN: nuclear pore-associated protein 1-like isoform X1
2	56127301	56127601	56125045	56129647	LOC101111526	LOW QUALITY PROTEIN: nuclear pore-associated protein 1-like isoform X1
2	56127601	56127701	56125045	56129647	LOC101111526	LOW QUALITY PROTEIN: nuclear pore-associated protein 1-like isoform X1
2	56127701	56129200	56125045	56129647	LOC101111526	LOW QUALITY PROTEIN: nuclear pore-associated protein 1-like isoform X1
2	56129200	56129400	56125045	56129647	LOC101111526	LOW QUALITY PROTEIN: nuclear pore-associated protein 1-like isoform X1
2	59550526	59551133	59418104	59711800	PRUNE2	protein prune homolog 2 isoform X1
2	59570901	59571200	59418104	59711800	PRUNE2	protein prune homolog 2 isoform X1
2	68133620	68134400	68069641	68338494	DOCK8	LOW QUALITY PROTEIN: dedicator of cytokinesis protein 8 isoform X1
2	70662321	70662900	70654517	70708582	PUM3	pumilio domain-containing protein KIAA0020 homolog isoform X1
2	72413100	72413369	72404585	72488052	SPATA6L	spermatogenesis associated 6-like protein isoform X1
2	72427401	72427501	72404585	72488052	SPATA6L	spermatogenesis associated 6-like protein isoform X1
2	72427501	72427601	72404585	72488052	SPATA6L	spermatogenesis associated 6-like protein isoform X1
2	72427601	72427701	72404585	72488052	SPATA6L	spermatogenesis associated 6-like protein isoform X1
2	72427701	72431900	72404585	72488052	SPATA6L	spermatogenesis associated 6-like protein isoform X1
2	72625526	72625874	72583237	72644875	RCL1	RNA 3'-terminal phosphate cyclase-like protein isoform X1
2	72841608	72842216	72812001	72927328	JAK2	tyrosine-protein kinase JAK2 isoform X1
2	73019601	73020569	73007925	73052553	PLGRKT	plasminogen receptor (KT)
2	76730501	76731200	75711919	78193978	PTPRD	receptor-type tyrosine-protein phosphatase delta isoform X1
2	76920001	76920488	75711919	78193978	PTPRD	receptor-type tyrosine-protein phosphatase delta isoform X1
2	77191201	77191801	75711919	78193978	PTPRD	receptor-type tyrosine-protein phosphatase delta isoform X1
2	77537101	77537201	75711919	78193978	PTPRD	receptor-type tyrosine-protein phosphatase delta isoform X1
2	77614501	77614758	75711919	78193978	PTPRD	receptor-type tyrosine-protein phosphatase delta isoform X1
2	83198616	83198901	83148036	83271110	TTC39B	tetratricopeptide repeat protein 39B isoform X1
2	83199001	83199201	83148036	83271110	TTC39B	tetratricopeptide repeat protein 39B isoform X1
2	83199201	83199800	83148036	83271110	TTC39B	tetratricopeptide repeat protein 39B isoform X1
2	85457201	85457460	85453298	85677187	SH3GL2	endophilin-A1 isoform X1
2	86378201	86383500	85816830	86932676	ADAMTSL1	ADAMTS-like protein 1 isoform X1
2	86413301	86413401	85816830	86932676	ADAMTSL1	ADAMTS-like protein 1 isoform X1
2	86413401	86414500	85816830	86932676	ADAMTSL1	ADAMTS-like protein 1 isoform X1
2	91436701	91437400	91398309	91542934	ELAVL2	ELAV-like protein 2 isoform X1
2	96451701	96452600	95654790	97084782	LINGO2	leucine-rich repeat and immunoglobulin-like domain-containing nogo receptor-interacting protein 2
2	96452600	96452898	95654790	97084782	LINGO2	leucine-rich repeat and immunoglobulin-like domain-containing nogo receptor-interacting protein 2
2	96453101	96454800	95654790	97084782	LINGO2	leucine-rich repeat and immunoglobulin-like domain-containing nogo receptor-interacting protein 2
2	96454800	96455100	95654790	97084782	LINGO2	leucine-rich repeat and immunoglobulin-like domain-containing nogo receptor-interacting protein 2
2	96455100	96455200	95654790	97084782	LINGO2	leucine-rich repeat and immunoglobulin-like domain-containing nogo receptor-interacting protein 2
2	96493701	96493801	95654790	97084782	LINGO2	leucine-rich repeat and immunoglobulin-like domain-containing nogo receptor-interacting protein 2
2	96493801	96494900	95654790	97084782	LINGO2	leucine-rich repeat and immunoglobulin-like domain-containing nogo receptor-interacting protein 2
2	98613501	98614600	98613484	98615144	LOC101112287	spermine synthase isoform X1
2	98614600	98615000	98613484	98615144	LOC101112287	spermine synthase isoform X1
2	98615000	98615100	98613484	98615144	LOC101112287	spermine synthase isoform X1
2	102167701	102168500	102051924	102169797	INTS9	integrator complex subunit 9 isoform X1
2	102491901	102492149	102416077	102599262	KIF13B	kinesin-like protein KIF13B isoform X2
2	104200650	104201191	104148652	104202931	BLK	tyrosine-protein kinase Blk isoform X1
2	106589001	106589301	106521080	108008281	GALNTL6	polypeptide N-acetylgalactosaminyltransferase-like 6 isoform X1
2	106589301	106590800	106521080	108008281	GALNTL6	polypeptide N-acetylgalactosaminyltransferase-like 6 isoform X1
2	106590800	106591000	106521080	108008281	GALNTL6	polypeptide N-acetylgalactosaminyltransferase-like 6 isoform X1
2	106591000	106591100	106521080	108008281	GALNTL6	polypeptide N-acetylgalactosaminyltransferase-like 6 isoform X1
2	107003811	107004100	106521080	108008281	GALNTL6	polypeptide N-acetylgalactosaminyltransferase-like 6 isoform X1
2	107102357	107102578	106521080	108008281	GALNTL6	polypeptide N-acetylgalactosaminyltransferase-like 6 isoform X1
2	107312301	107312501	106521080	108008281	GALNTL6	polypeptide N-acetylgalactosaminyltransferase-like 6 isoform X1
2	107312501	107312801	106521080	108008281	GALNTL6	polypeptide N-acetylgalactosaminyltransferase-like 6 isoform X1
2	107312801	107314000	106521080	108008281	GALNTL6	polypeptide N-acetylgalactosaminyltransferase-like 6 isoform X1
2	107314000	107314100	106521080	108008281	GALNTL6	polypeptide N-acetylgalactosaminyltransferase-like 6 isoform X1
2	107314100	107314300	106521080	108008281	GALNTL6	polypeptide N-acetylgalactosaminyltransferase-like 6 isoform X1
2	107716101	107716201	106521080	108008281	GALNTL6	polypeptide N-acetylgalactosaminyltransferase-like 6 isoform X1
2	113793101	113793495	113783333	113831877	PLEKHB2	pleckstrin homology domain-containing family B member 2 isoform X1
2	116347601	116347872	116314937	116388438	SAP130	histone deacetylase complex subunit SAP130 isoform X1
2	117112601	117113374	117089001	117120157	ERCC3	TFIIH basal transcription factor complex helicase XPB subunit isoform X1
2	119933901	119934500	119686072	120013756	GULP1	PTB domain-containing engulfment adapter protein 1 isoform X4
2	119934500	119934600	119686072	120013756	GULP1	PTB domain-containing engulfment adapter protein 1 isoform X4
2	123785601	123786100	123531052	123879441	ZNF804A	LOW QUALITY PROTEIN: zinc finger protein 804A
2	126074701	126075700	126074695	126075841	LOC101119111	ribosome biogenesis protein NSA2 homolog
2	128931600	128931700	128927788	128994278	CWC22	pre-mRNA-splicing factor CWC22 homolog
2	129312501	129312601	129075333	129560323	ZNF385B	LOW QUALITY PROTEIN: zinc finger protein 385B isoform X1
2	129312601	129312701	129075333	129560323	ZNF385B	LOW QUALITY PROTEIN: zinc finger protein 385B isoform X1
2	129312701	129312801	129075333	129560323	ZNF385B	LOW QUALITY PROTEIN: zinc finger protein 385B isoform X1
2	129312801	129313201	129075333	129560323	ZNF385B	LOW QUALITY PROTEIN: zinc finger protein 385B isoform X1
2	129313201	129313501	129075333	129560323	ZNF385B	LOW QUALITY PROTEIN: zinc finger protein 385B isoform X1
2	129313501	129315300	129075333	129560323	ZNF385B	LOW QUALITY PROTEIN: zinc finger protein 385B isoform X1
2	129315300	129315400	129075333	129560323	ZNF385B	LOW QUALITY PROTEIN: zinc finger protein 385B isoform X1
2	130986801	130986901	130959671	131386165	PDE11A	dual 3',5'-cyclic-AMP and -GMP phosphodiesterase 11A isoform X1
2	130986901	130987101	130959671	131386165	PDE11A	dual 3',5'-cyclic-AMP and -GMP phosphodiesterase 11A isoform X1
2	130987101	130987201	130959671	131386165	PDE11A	dual 3',5'-cyclic-AMP and -GMP phosphodiesterase 11A isoform X1
2	130987201	130987301	130959671	131386165	PDE11A	dual 3',5'-cyclic-AMP and -GMP phosphodiesterase 11A isoform X1
2	131339601	131339701	130959671	131386165	PDE11A	dual 3',5'-cyclic-AMP and -GMP phosphodiesterase 11A isoform X1
2	134082440	134084288	133968674	134183107	CHN1	N-chimaerin isoform X1
2	137060221	137060501	137054613	137107969	LOC101106919	cytochrome b reductase 1 isoform X1
2	137060501	137061500	137054613	137107969	LOC101106919	cytochrome b reductase 1 isoform X1
2	139099001	139099600	139005538	139167294	LRP2	low-density lipoprotein receptor-related protein 2 isoform X1
2	139099600	139099700	139005538	139167294	LRP2	low-density lipoprotein receptor-related protein 2 isoform X1
2	139712800	139712900	139496885	139847611	CERS6	ceramide synthase 6 isoform X1
2	139792701	139793200	139496885	139847611	CERS6	ceramide synthase 6 isoform X1
2	140858001	140858101	140846912	141064263	LOC106990335	zinc finger protein ZIC 5-like isoform X1
2	140858101	140858774	140846912	141064263	LOC106990335	zinc finger protein ZIC 5-like isoform X1
2	142193800	142193900	142077832	142242444	SCN9A	sodium channel protein type 9 subunit alpha isoform X1
2	142210110	142210600	142077832	142242444	SCN9A	sodium channel protein type 9 subunit alpha isoform X1
2	148485945	148486200	148376586	148520238	ITGB6	integrin beta-6 isoform X1
2	149129801	149129901	148974823	149301148	BAZ2B	bromodomain adjacent to zinc finger domain protein 2B isoform X1
2	149129901	149131200	148974823	149301148	BAZ2B	bromodomain adjacent to zinc finger domain protein 2B isoform X1
2	149131200	149131300	148974823	149301148	BAZ2B	bromodomain adjacent to zinc finger domain protein 2B isoform X1
2	150339806	150340700	150134932	150452984	CCDC148	coiled-coil domain-containing protein 148 isoform X1
2	150476901	150477279	150477027	150521674	UPP2	uridine phosphorylase 2 isoform X1
2	154065704	154066400	153960317	154608046	GALNT13	polypeptide N-acetylgalactosaminyltransferase 13 isoform X1
2	154125801	154125901	153960317	154608046	GALNT13	polypeptide N-acetylgalactosaminyltransferase 13 isoform X1
2	154126201	154126301	153960317	154608046	GALNT13	polypeptide N-acetylgalactosaminyltransferase 13 isoform X1
2	154127800	154127900	153960317	154608046	GALNT13	polypeptide N-acetylgalactosaminyltransferase 13 isoform X1
2	156391601	156392173	156337802	156613705	CACNB4	voltage-dependent L-type calcium channel subunit beta-4 isoform X1
2	156845301	156846000	156690312	156893984	NEB	nebulin isoform X3
2	160017001	160017700	159922229	160113386	MBD5	methyl-CpG-binding domain protein 5 isoform X1
2	164748522	164749696	164652801	165026571	GTDC1	glycosyltransferase-like domain-containing protein 1 isoform X2
2	165081501	165082000	165081477	165082011	LOC101123186	60S ribosomal protein L26
2	165834001	165834201	165192462	165900760	ARHGAP15	rho GTPase-activating protein 15 isoform X1
2	165834201	165834800	165192462	165900760	ARHGAP15	rho GTPase-activating protein 15 isoform X1
2	165834800	165835500	165192462	165900760	ARHGAP15	rho GTPase-activating protein 15 isoform X1
2	167076101	167076393	166948548	169135064	LRP1B	low-density lipoprotein receptor-related protein 1B isoform X1
2	167312701	167312801	166948548	169135064	LRP1B	low-density lipoprotein receptor-related protein 1B isoform X1
2	167312801	167313001	166948548	169135064	LRP1B	low-density lipoprotein receptor-related protein 1B isoform X1
2	167313001	167313101	166948548	169135064	LRP1B	low-density lipoprotein receptor-related protein 1B isoform X1
2	167313101	167313301	166948548	169135064	LRP1B	low-density lipoprotein receptor-related protein 1B isoform X1
2	167313301	167313401	166948548	169135064	LRP1B	low-density lipoprotein receptor-related protein 1B isoform X1
2	167313401	167313800	166948548	169135064	LRP1B	low-density lipoprotein receptor-related protein 1B isoform X1
2	167313800	167314000	166948548	169135064	LRP1B	low-density lipoprotein receptor-related protein 1B isoform X1
2	167314000	167314600	166948548	169135064	LRP1B	low-density lipoprotein receptor-related protein 1B isoform X1
2	167314600	167314700	166948548	169135064	LRP1B	low-density lipoprotein receptor-related protein 1B isoform X1
2	167547649	167548400	166948548	169135064	LRP1B	low-density lipoprotein receptor-related protein 1B isoform X1
2	168369307	168369600	166948548	169135064	LRP1B	low-density lipoprotein receptor-related protein 1B isoform X1
2	168739601	168740500	166948548	169135064	LRP1B	low-density lipoprotein receptor-related protein 1B isoform X1
2	169063590	169064697	166948548	169135064	LRP1B	low-density lipoprotein receptor-related protein 1B isoform X1
2	171495732	171496052	171495175	171539066	HNMT	histamine N-methyltransferase
2	172061001	172061255	171875603	172949664	THSD7B	thrombospondin type-1 domain-containing protein 7B isoform X1
2	172693001	172693800	171875603	172949664	THSD7B	thrombospondin type-1 domain-containing protein 7B isoform X1
2	175281701	175281901	175275765	175531985	MGAT5	alpha-1,6-mannosylglycoprotein 6-beta-N-acetylglucosaminyltransferase A isoform X1
2	175281901	175282101	175275765	175531985	MGAT5	alpha-1,6-mannosylglycoprotein 6-beta-N-acetylglucosaminyltransferase A isoform X1
2	175282101	175283577	175275765	175531985	MGAT5	alpha-1,6-mannosylglycoprotein 6-beta-N-acetylglucosaminyltransferase A isoform X1
2	175487824	175488486	175275765	175531985	MGAT5	alpha-1,6-mannosylglycoprotein 6-beta-N-acetylglucosaminyltransferase A isoform X1
2	176871001	176871300	176170342	177315553	NCKAP5	nck-associated protein 5 isoform X1
2	176871300	176871500	176170342	177315553	NCKAP5	nck-associated protein 5 isoform X1
2	176912400	176912500	176170342	177315553	NCKAP5	nck-associated protein 5 isoform X1
2	176920501	176920900	176170342	177315553	NCKAP5	nck-associated protein 5 isoform X1
2	180158418	180158988	178565400	180206200	DPP10	inactive dipeptidyl peptidase 10 isoform X1
2	182112801	182113001	182043911	182152967	CCDC93	coiled-coil domain-containing protein 93 isoform X1
2	188623701	188624001	188476904	189558341	CNTNAP5	contactin-associated protein-like 5
2	188624001	188625289	188476904	189558341	CNTNAP5	contactin-associated protein-like 5
2	189359401	189360300	188476904	189558341	CNTNAP5	contactin-associated protein-like 5
2	189360300	189360400	188476904	189558341	CNTNAP5	contactin-associated protein-like 5
2	189436362	189436690	188476904	189558341	CNTNAP5	contactin-associated protein-like 5
2	189524801	189525300	188476904	189558341	CNTNAP5	contactin-associated protein-like 5
2	197220601	197220863	197034071	197298552	DNAH7	dynein heavy chain 7, axonemal isoform X1
2	199270542	199270975	199002291	199376076	PLCL1	inactive phospholipase C-like protein 1 isoform X1
2	199311101	199312200	199002291	199376076	PLCL1	inactive phospholipase C-like protein 1 isoform X1
2	199312200	199313000	199002291	199376076	PLCL1	inactive phospholipase C-like protein 1 isoform X1
2	199313000	199313100	199002291	199376076	PLCL1	inactive phospholipase C-like protein 1 isoform X1
2	204642701	204643001	204625568	204656079	CD28	T-cell-specific surface glycoprotein CD28 isoform X1
2	204643001	204644300	204625568	204656079	CD28	T-cell-specific surface glycoprotein CD28 isoform X1
2	204644300	204644400	204625568	204656079	CD28	T-cell-specific surface glycoprotein CD28 isoform X1
2	204644400	204644500	204625568	204656079	CD28	T-cell-specific surface glycoprotein CD28 isoform X1
2	204654450	204654800	204625568	204656079	CD28	T-cell-specific surface glycoprotein CD28 isoform X1
2	207471717	207472100	207440259	207632542	ADAM23	LOW QUALITY PROTEIN: disintegrin and metalloproteinase domain-containing protein 23 isoform X1
2	207472100	207472200	207440259	207632542	ADAM23	LOW QUALITY PROTEIN: disintegrin and metalloproteinase domain-containing protein 23 isoform X1
2	212259229	212259900	212091751	213385983	ERBB4	receptor tyrosine-protein kinase erbB-4 isoform X1
2	212376101	212376500	212091751	213385983	ERBB4	receptor tyrosine-protein kinase erbB-4 isoform X1
2	212765301	212766191	212091751	213385983	ERBB4	receptor tyrosine-protein kinase erbB-4 isoform X1
2	212904801	212905900	212091751	213385983	ERBB4	receptor tyrosine-protein kinase erbB-4 isoform X1
2	216144001	216144101	215944410	216151625	ABCA12	ATP-binding cassette sub-family A member 12 isoform X1
2	216144101	216144301	215944410	216151625	ABCA12	ATP-binding cassette sub-family A member 12 isoform X1
2	216144301	216145200	215944410	216151625	ABCA12	ATP-binding cassette sub-family A member 12 isoform X1
2	216288301	216288600	216274053	216303061	ATIC	bifunctional purine biosynthesis protein PURH
2	217003505	217003895	216936582	217007591	MREG	LOW QUALITY PROTEIN: melanoregulin isoform X1
2	218986601	218986842	218893118	219134913	TNS1	tensin-1 isoform X1
2	228200500	228200600	228131136	228270614	RHBDD1	rhomboid-related protein 4
2	229353201	229353401	229172741	229362822	SPHKAP	A-kinase anchor protein SPHKAP isoform X1
2	229353401	229353752	229172741	229362822	SPHKAP	A-kinase anchor protein SPHKAP isoform X1
2	231407618	231408600	231403223	231428319	LOC101120993	nuclear autoantigen Sp-100 isoform X1
2	231408600	231409000	231403223	231428319	LOC101120993	nuclear autoantigen Sp-100 isoform X1
2	231409000	231409100	231403223	231428319	LOC101120993	nuclear autoantigen Sp-100 isoform X1
2	231409100	231409199	231403223	231428319	LOC101120993	nuclear autoantigen Sp-100 isoform X1
2	234378708	234379063	234366218	234386897	LCK	tyrosine-protein kinase Lck isoform X1
2	237381025	237381500	237302678	237481657	EPB41	protein 4.1 isoform X1
2	240177701	240178100	240174715	240325876	MAN1C1	LOW QUALITY PROTEIN: mannosyl-oligosaccharide 1,2-alpha-mannosidase IC
2	242804816	242805135	242784858	242924412	EPHB2	ephrin type-B receptor 2 isoform X1
2	243955401	243955767	243919746	243974904	USP48	ubiquitin carboxyl-terminal hydrolase 48 isoform X1
2	245788101	245788500	245734831	245838817	TMCO4	transmembrane and coiled-coil domain-containing protein 4 isoform X2
2	248342701	248342983	248285826	248352997	PADI2	LOW QUALITY PROTEIN: protein-arginine deiminase type-2 isoform X1
3	766701	767100	698017	772005	EXD3	exonuclease mut-7 homolog isoform X1
3	1802001	1802300	1797029	1814377	LOC106990978	proline-rich protein 36-like
3	2535301	2535577	2534407	2540370	MED22	LOW QUALITY PROTEIN: mediator of RNA polymerase II transcription subunit 22 isoform X1
3	3330485	3330900	3314423	3340164	UBAC1	ubiquitin-associated domain-containing protein 1 isoform X1
3	3592101	3603700	3598212	3599322	LOC105614895	proline, histidine and glycine-rich protein 1
3	14194001	14194400	14167143	14234407	GGTA2P	glycoprotein, alpha-galactosyltransferase 2, pseudogene isoform X1
3	18544042	18544500	18471094	18585996	ASAP2	arf-GAP with SH3 domain, ANK repeat and PH domain-containing protein 2 isoform X1
3	27663201	27664500	27653940	27674772	MATN3	LOW QUALITY PROTEIN: matrilin-3 isoform X1
3	27664500	27664800	27653940	27674772	MATN3	LOW QUALITY PROTEIN: matrilin-3 isoform X1
3	28371801	28373000	28372219	28373073	LOC101104217	28 kDa heat- and acid-stable phosphoprotein
3	28371801	28373000	28318061	28413910	LDAH	lipid droplet-associated hydrolase isoform X1
3	31107728	31108087	31092383	31278316	KLHL29	kelch-like protein 29 isoform X2
3	31196900	31197182	31092383	31278316	KLHL29	kelch-like protein 29 isoform X2
3	31431112	31431790	31306526	31434168	ATAD2B	ATPase family AAA domain-containing protein 2B isoform X1
3	32095402	32095800	32093513	32180715	ADCY3	adenylate cyclase type 3 isoform X1
3	36329401	36329700	35830774	36564588	ALK	LOW QUALITY PROTEIN: ALK tyrosine kinase receptor isoform X1
3	37531233	37532000	37510294	37730855	GALNT14	polypeptide N-acetylgalactosaminyltransferase 14 isoform X1
3	39505350	39506100	39498823	39514293	PROKR1	prokineticin receptor 1
3	50496201	50496501	50385527	51765279	CTNNA2	catenin alpha-2 isoform X1
3	51037844	51038154	50385527	51765279	CTNNA2	catenin alpha-2 isoform X1
3	51175901	51176279	50385527	51765279	CTNNA2	catenin alpha-2 isoform X1
3	56306200	56306300	56079786	56363169	DNAH6	LOW QUALITY PROTEIN: dynein heavy chain 6, axonemal
3	56351301	56352300	56079786	56363169	DNAH6	LOW QUALITY PROTEIN: dynein heavy chain 6, axonemal
3	56725801	56726467	56694077	56885168	TCF7L1	LOW QUALITY PROTEIN: transcription factor 7-like 1 isoform X1
3	57672616	57673393	57641371	57726889	POLR1A	LOW QUALITY PROTEIN: DNA-directed RNA polymerase I subunit RPA1
3	57809900	57810000	57807108	57814020	MRPL35	39S ribosomal protein L35, mitochondrial isoform X1
3	57888746	57889050	57817475	57954699	REEP1	receptor expression-enhancing protein 1 isoform X1
3	58970801	58971390	58948308	59030829	EIF2AK3	eukaryotic translation initiation factor 2-alpha kinase 3 isoform X1
3	58990001	58990473	58948308	59030829	EIF2AK3	eukaryotic translation initiation factor 2-alpha kinase 3 isoform X1
3	68796326	68796588	68753985	68806711	RTN4	reticulon-4 isoform X1
3	73341822	73342053	73066113	74278588	NRXN1	LOW QUALITY PROTEIN: neurexin-1-beta isoform X1
3	77390901	77392000	77341330	77411104	SOCS5	suppressor of cytokine signaling 5
3	77392000	77392165	77341330	77411104	SOCS5	suppressor of cytokine signaling 5
3	78198902	78199232	77913448	78461119	PRKCE	protein kinase C epsilon type isoform X1
3	79651501	79652089	79317696	79733745	CAMKMT	calmodulin-lysine N-methyltransferase isoform X1
3	79687100	79687200	79317696	79733745	CAMKMT	calmodulin-lysine N-methyltransferase isoform X1
3	80229104	80229400	80200805	80232162	ABCG5	ATP-binding cassette sub-family G member 5
3	80357222	80358900	80285739	80384392	PLEKHH2	pleckstrin homology domain-containing family H member 2
3	90407520	90407800	90338540	90798326	LTBP1	LOW QUALITY PROTEIN: latent-transforming growth factor beta-binding protein 1 isoform X1
3	90407800	90407900	90338540	90798326	LTBP1	LOW QUALITY PROTEIN: latent-transforming growth factor beta-binding protein 1 isoform X1
3	90689223	90689900	90338540	90798326	LTBP1	LOW QUALITY PROTEIN: latent-transforming growth factor beta-binding protein 1 isoform X1
3	91202140	91203400	91100901	91310880	BIRC6	baculoviral IAP repeat-containing protein 6 isoform X1
3	93957401	93957900	93903926	94614810	EXOC6B	exocyst complex component 6B isoform X1
3	94239122	94239401	93903926	94614810	EXOC6B	exocyst complex component 6B isoform X1
3	94239401	94240273	93903926	94614810	EXOC6B	exocyst complex component 6B isoform X1
3	94389442	94389900	93903926	94614810	EXOC6B	exocyst complex component 6B isoform X1
3	96708101	96708201	96607507	96776777	TACR1	substance-P receptor isoform X1
3	96708201	96708401	96607507	96776777	TACR1	substance-P receptor isoform X1
3	96708401	96708701	96607507	96776777	TACR1	substance-P receptor isoform X1
3	96708701	96708901	96607507	96776777	TACR1	substance-P receptor isoform X1
3	96708901	96709001	96607507	96776777	TACR1	substance-P receptor isoform X1
3	96709001	96709301	96607507	96776777	TACR1	substance-P receptor isoform X1
3	96709301	96709500	96607507	96776777	TACR1	substance-P receptor isoform X1
3	96709500	96709600	96607507	96776777	TACR1	substance-P receptor isoform X1
3	96709600	96709700	96607507	96776777	TACR1	substance-P receptor isoform X1
3	96709700	96709800	96607507	96776777	TACR1	substance-P receptor isoform X1
3	96709800	96710000	96607507	96776777	TACR1	substance-P receptor isoform X1
3	96710000	96710200	96607507	96776777	TACR1	substance-P receptor isoform X1
3	96710200	96710300	96607507	96776777	TACR1	substance-P receptor isoform X1
3	96710300	96710400	96607507	96776777	TACR1	substance-P receptor isoform X1
3	96710400	96710500	96607507	96776777	TACR1	substance-P receptor isoform X1
3	96710500	96710600	96607507	96776777	TACR1	substance-P receptor isoform X1
3	99943701	99944000	99915158	99963950	RFX8	DNA-binding protein RFX8 isoform X1
3	100324663	100325093	100259752	100387645	NPAS2	neuronal PAS domain-containing protein 2 isoform X1
3	102292125	102292600	102271905	102389852	MGAT4A	alpha-1,3-mannosyl-glycoprotein 4-beta-N-acetylglucosaminyltransferase A isoform X1
3	110851445	110856800	110660320	110903505	KCNC2	LOW QUALITY PROTEIN: potassium voltage-gated channel subfamily C member 2 isoform X1
3	110856800	110856900	110660320	110903505	KCNC2	LOW QUALITY PROTEIN: potassium voltage-gated channel subfamily C member 2 isoform X1
3	111019518	111021000	111014694	111052333	GLIPR1L1	GLIPR1-like protein 1
3	111021000	111021572	111014694	111052333	GLIPR1L1	GLIPR1-like protein 1
3	117083924	117084361	117002643	117511677	PPFIA2	liprin-alpha-2 isoform X4
3	122180936	122181271	121974440	122837985	MGAT4C	alpha-1,3-mannosyl-glycoprotein 4-beta-N-acetylglucosaminyltransferase C
3	122368300	122368600	121974440	122837985	MGAT4C	alpha-1,3-mannosyl-glycoprotein 4-beta-N-acetylglucosaminyltransferase C
3	122761521	122761701	121974440	122837985	MGAT4C	alpha-1,3-mannosyl-glycoprotein 4-beta-N-acetylglucosaminyltransferase C
3	122761701	122761801	121974440	122837985	MGAT4C	alpha-1,3-mannosyl-glycoprotein 4-beta-N-acetylglucosaminyltransferase C
3	122761801	122762001	121974440	122837985	MGAT4C	alpha-1,3-mannosyl-glycoprotein 4-beta-N-acetylglucosaminyltransferase C
3	122762001	122763000	121974440	122837985	MGAT4C	alpha-1,3-mannosyl-glycoprotein 4-beta-N-acetylglucosaminyltransferase C
3	122791214	122791500	121974440	122837985	MGAT4C	alpha-1,3-mannosyl-glycoprotein 4-beta-N-acetylglucosaminyltransferase C
3	130331749	130332246	130261508	130408651	CEP83	centrosomal protein of 83 kDa isoform X1
3	136431104	136431700	136374425	136525351	SPATS2	spermatogenesis-associated serine-rich protein 2 isoform X1
3	140862701	140863000	140753874	140931366	ANO6	anoctamin-6 isoform X1
3	141187801	141187901	141165327	141202592	DBX2	homeobox protein DBX2
3	141187901	141188001	141165327	141202592	DBX2	homeobox protein DBX2
3	141188001	141191000	141165327	141202592	DBX2	homeobox protein DBX2
3	141191000	141192100	141165327	141202592	DBX2	homeobox protein DBX2
3	141192100	141192800	141165327	141202592	DBX2	homeobox protein DBX2
3	141192800	141193000	141165327	141202592	DBX2	homeobox protein DBX2
3	142179733	142180200	141898331	142484896	TMEM117	transmembrane protein 117 isoform X1
3	142203501	142203601	141898331	142484896	TMEM117	transmembrane protein 117 isoform X1
3	142203601	142204300	141898331	142484896	TMEM117	transmembrane protein 117 isoform X1
3	142204300	142204400	141898331	142484896	TMEM117	transmembrane protein 117 isoform X1
3	142821541	142821800	142777223	142984034	ADAMTS20	A disintegrin and metalloproteinase with thrombospondin motifs 20 isoform X1
3	142821800	142821966	142777223	142984034	ADAMTS20	A disintegrin and metalloproteinase with thrombospondin motifs 20 isoform X1
3	145714601	145715600	145641947	145919757	CNTN1	contactin-1 isoform X1
3	145831501	145831701	145641947	145919757	CNTN1	contactin-1 isoform X1
3	145831701	145833000	145641947	145919757	CNTN1	contactin-1 isoform X1
3	145833000	145833100	145641947	145919757	CNTN1	contactin-1 isoform X1
3	147337826	147338400	147312242	147402954	C3H12orf40	uncharacterized protein C12orf40 homolog isoform X1
3	148299414	148299900	148056039	148320002	CPNE8	copine-8 isoform X1
3	154762401	154763000	154750307	154799074	GNS	N-acetylglucosamine-6-sulfatase
3	155326701	155326975	155292487	155592652	SRGAP1	LOW QUALITY PROTEIN: SLIT-ROBO Rho GTPase-activating protein 1 isoform X1
3	157183519	157183894	157039505	157605161	FAM19A2	protein FAM19A2
3	157191801	157192101	157039505	157605161	FAM19A2	protein FAM19A2
3	157192101	157194600	157039505	157605161	FAM19A2	protein FAM19A2
3	157194600	157194800	157039505	157605161	FAM19A2	protein FAM19A2
3	157198701	157199001	157039505	157605161	FAM19A2	protein FAM19A2
3	157199001	157200800	157039505	157605161	FAM19A2	protein FAM19A2
3	157200800	157201000	157039505	157605161	FAM19A2	protein FAM19A2
3	157201000	157201100	157039505	157605161	FAM19A2	protein FAM19A2
3	157201100	157201300	157039505	157605161	FAM19A2	protein FAM19A2
3	157201300	157201500	157039505	157605161	FAM19A2	protein FAM19A2
3	157201500	157201600	157039505	157605161	FAM19A2	protein FAM19A2
3	157316401	157317700	157039505	157605161	FAM19A2	protein FAM19A2
3	163382801	163382901	163382429	163383429	LOC101106418	LOW QUALITY PROTEIN: olfactory receptor 2AP1-like
3	163382901	163383001	163382429	163383429	LOC101106418	LOW QUALITY PROTEIN: olfactory receptor 2AP1-like
3	163383001	163383101	163382429	163383429	LOC101106418	LOW QUALITY PROTEIN: olfactory receptor 2AP1-like
3	163383101	163384201	163382429	163383429	LOC101106418	LOW QUALITY PROTEIN: olfactory receptor 2AP1-like
3	168721701	168721957	167731416	168880678	ANKS1B	ankyrin repeat and sterile alpha motif domain-containing protein 1B isoform X1
3	169653301	169653900	169412537	169857047	ANO4	anoctamin-4 isoform X1
3	173397839	173398700	173390639	173403995	C3H12orf45	uncharacterized protein C12orf45 homolog isoform X1
3	176040251	176040800	175967721	176422099	SYN3	synapsin-3
3	176948501	176948800	176640686	176970420	LARGE	glycosyltransferase-like protein LARGE1 isoform X1
3	179342869	179343900	179333637	179411124	MYH9	LOW QUALITY PROTEIN: myosin-9 isoform X1
3	182062601	182063400	181984134	182231687	BICD1	protein bicaudal D homolog 1 isoform X4
3	182064801	182064901	181984134	182231687	BICD1	protein bicaudal D homolog 1 isoform X4
3	182064901	182065001	181984134	182231687	BICD1	protein bicaudal D homolog 1 isoform X4
3	182065001	182065201	181984134	182231687	BICD1	protein bicaudal D homolog 1 isoform X4
3	182065201	182065301	181984134	182231687	BICD1	protein bicaudal D homolog 1 isoform X4
3	182065301	182065401	181984134	182231687	BICD1	protein bicaudal D homolog 1 isoform X4
3	182065401	182065601	181984134	182231687	BICD1	protein bicaudal D homolog 1 isoform X4
3	182065601	182067500	181984134	182231687	BICD1	protein bicaudal D homolog 1 isoform X4
3	182067500	182067700	181984134	182231687	BICD1	protein bicaudal D homolog 1 isoform X4
3	182067700	182068000	181984134	182231687	BICD1	protein bicaudal D homolog 1 isoform X4
3	182068000	182068100	181984134	182231687	BICD1	protein bicaudal D homolog 1 isoform X4
3	182068100	182068200	181984134	182231687	BICD1	protein bicaudal D homolog 1 isoform X4
3	182068200	182068300	181984134	182231687	BICD1	protein bicaudal D homolog 1 isoform X4
3	182068300	182068400	181984134	182231687	BICD1	protein bicaudal D homolog 1 isoform X4
3	182068400	182068500	181984134	182231687	BICD1	protein bicaudal D homolog 1 isoform X4
3	182085401	182085668	181984134	182231687	BICD1	protein bicaudal D homolog 1 isoform X4
3	183379914	183380481	183328819	183398245	IPO8	importin-8 isoform X1
3	184798601	184798900	184780977	184874984	FAR2	fatty acyl-CoA reductase 2 isoform X1
3	186076501	186076601	185706850	186137208	CCDC91	coiled-coil domain-containing protein 91 isoform X1
3	186076601	186077301	185706850	186137208	CCDC91	coiled-coil domain-containing protein 91 isoform X1
3	186077301	186077900	185706850	186137208	CCDC91	coiled-coil domain-containing protein 91 isoform X1
3	186077900	186078100	185706850	186137208	CCDC91	coiled-coil domain-containing protein 91 isoform X1
3	186078100	186078200	185706850	186137208	CCDC91	coiled-coil domain-containing protein 91 isoform X1
3	186078200	186078600	185706850	186137208	CCDC91	coiled-coil domain-containing protein 91 isoform X1
3	186078600	186078700	185706850	186137208	CCDC91	coiled-coil domain-containing protein 91 isoform X1
3	186078700	186078800	185706850	186137208	CCDC91	coiled-coil domain-containing protein 91 isoform X1
3	186078800	186078900	185706850	186137208	CCDC91	coiled-coil domain-containing protein 91 isoform X1
3	188005701	188006487	187546858	188152028	ITPR2	inositol 1,4,5-trisphosphate receptor type 2 isoform X1
3	192485501	192485601	192401125	192584084	ST8SIA1	alpha-N-acetylneuraminide alpha-2,8-sialyltransferase
3	193454313	193454670	193447368	193531240	SLCO1B3	solute carrier organic anion transporter family member 1B3
3	196018801	196019400	195922763	196393238	PIK3C2G	phosphatidylinositol 4-phosphate 3-kinase C2 domain-containing subunit gamma isoform X1
3	204542400	204542500	204524164	204548977	LOC101102973	C-type lectin domain family 2 member D11-like isoform X1
3	204542500	204542700	204524164	204548977	LOC101102973	C-type lectin domain family 2 member D11-like isoform X1
3	204542900	204543000	204524164	204548977	LOC101102973	C-type lectin domain family 2 member D11-like isoform X1
3	205933701	205934400	205468492	206602991	LOC105608615	antigen WC1.1 isoform X1
3	208241172	208242200	208074739	208261043	ANO2	LOW QUALITY PROTEIN: anoctamin-2 isoform X1
3	209347601	209347701	209328435	209372165	C3H12orf4	protein C12orf4 homolog
3	209347701	209347801	209328435	209372165	C3H12orf4	protein C12orf4 homolog
3	209347801	209347901	209328435	209372165	C3H12orf4	protein C12orf4 homolog
3	209347901	209348001	209328435	209372165	C3H12orf4	protein C12orf4 homolog
3	209348001	209348101	209328435	209372165	C3H12orf4	protein C12orf4 homolog
3	209348101	209348301	209328435	209372165	C3H12orf4	protein C12orf4 homolog
3	209348301	209348401	209328435	209372165	C3H12orf4	protein C12orf4 homolog
3	209348401	209348501	209328435	209372165	C3H12orf4	protein C12orf4 homolog
3	209348501	209353568	209328435	209372165	C3H12orf4	protein C12orf4 homolog
3	210280001	210280397	210238973	210302945	LOC101118175	LOW QUALITY PROTEIN: tetraspanin-11 isoform X1
3	210818201	210819258	210765673	210887202	IQSEC3	LOW QUALITY PROTEIN: IQ motif and SEC7 domain-containing protein 3 isoform X1
3	212915511	212916700	212909778	213005394	MICAL3	protein-methionine sulfoxide oxidase MICAL3 isoform X1
3	213428000	213428100	213409790	213430228	EIF3L	eukaryotic translation initiation factor 3 subunit L
3	214956341	214957100	214913132	215000525	ENTHD1	ENTH domain-containing protein 1
3	215542801	215547600	215483795	215659409	LOC101102638	LOW QUALITY PROTEIN: MKL/myocardin-like protein 1 isoform X1
3	215547600	215547700	215483795	215659409	LOC101102638	LOW QUALITY PROTEIN: MKL/myocardin-like protein 1 isoform X1
3	215547700	215547800	215483795	215659409	LOC101102638	LOW QUALITY PROTEIN: MKL/myocardin-like protein 1 isoform X1
3	215552101	215553000	215483795	215659409	LOC101102638	LOW QUALITY PROTEIN: MKL/myocardin-like protein 1 isoform X1
3	218236801	218237100	218050463	218316253	EFCAB6	LOW QUALITY PROTEIN: EF-hand calcium-binding domain-containing protein 6 isoform X1
3	220583101	220583201	220582075	220727161	LOC101111090	LOW QUALITY PROTEIN: cadherin EGF LAG seven-pass G-type receptor 1 isoform X1
3	220583201	220583600	220582075	220727161	LOC101111090	LOW QUALITY PROTEIN: cadherin EGF LAG seven-pass G-type receptor 1 isoform X1
4	2075501	2075601	1948272	2124907	LOC105614180	LOW QUALITY PROTEIN: single-stranded DNA-binding protein, mitochondrial-like isoform X1
4	2075601	2075801	1948272	2124907	LOC105614180	LOW QUALITY PROTEIN: single-stranded DNA-binding protein, mitochondrial-like isoform X1
4	2075801	2076101	1948272	2124907	LOC105614180	LOW QUALITY PROTEIN: single-stranded DNA-binding protein, mitochondrial-like isoform X1
4	2076101	2076801	1948272	2124907	LOC105614180	LOW QUALITY PROTEIN: single-stranded DNA-binding protein, mitochondrial-like isoform X1
4	2076801	2077700	1948272	2124907	LOC105614180	LOW QUALITY PROTEIN: single-stranded DNA-binding protein, mitochondrial-like isoform X1
4	2077700	2078200	1948272	2124907	LOC105614180	LOW QUALITY PROTEIN: single-stranded DNA-binding protein, mitochondrial-like isoform X1
4	2078200	2078300	1948272	2124907	LOC105614180	LOW QUALITY PROTEIN: single-stranded DNA-binding protein, mitochondrial-like isoform X1
4	4690801	4691100	4617350	4746411	LOC101106517	protein cordon-bleu isoform X1
4	4755001	4755101	4732293	4810457	LOC106990241	protein cordon-bleu-like isoform X2
4	4755101	4755201	4732293	4810457	LOC106990241	protein cordon-bleu-like isoform X2
4	5482213	5482500	5440450	5538575	IKZF1	LOW QUALITY PROTEIN: DNA-binding protein Ikaros isoform X1
4	8199420	8199862	7860580	8490274	CDK14	cyclin-dependent kinase 14 isoform X1
4	8275601	8275877	7860580	8490274	CDK14	cyclin-dependent kinase 14 isoform X1
4	9688600	9689000	9687133	9753200	PEX1	peroxisome biogenesis factor 1 isoform X2
4	9689000	9689100	9687133	9753200	PEX1	peroxisome biogenesis factor 1 isoform X2
4	9689100	9689200	9687133	9753200	PEX1	peroxisome biogenesis factor 1 isoform X2
4	13104784	13105092	12910270	13318035	DYNC1I1	cytoplasmic dynein 1 intermediate chain 1 isoform X5
4	15054258	15054568	14982584	15134856	ASNS	asparagine synthetase [glutamine-hydrolyzing
4	15373255	15373600	15302077	15485087	COL28A1	collagen alpha-1(XXVIII) chain isoform X1
4	15694401	15694800	15570571	15833163	UMAD1	UBAP1-MVB12-associated (UMA)-domain containing protein 1
4	16234830	16235292	16085442	16248502	ICA1	islet cell autoantigen 1 isoform X1
4	22751861	22752200	22427893	23306033	DGKB	diacylglycerol kinase beta isoform X1
4	22999601	23000163	22427893	23306033	DGKB	diacylglycerol kinase beta isoform X1
4	23005402	23005686	22427893	23306033	DGKB	diacylglycerol kinase beta isoform X1
4	24791451	24792000	24602948	24972288	ISPD	isoprenoid synthase domain-containing protein isoform X1
4	37514926	37515500	37400993	37770518	PCLO	protein piccolo isoform X1
4	42006101	42006201	41759708	43273506	MAGI2	LOW QUALITY PROTEIN: membrane-associated guanylate kinase, WW and PDZ domain-containing protein 2 isoform X1
4	42006201	42007400	41759708	43273506	MAGI2	LOW QUALITY PROTEIN: membrane-associated guanylate kinase, WW and PDZ domain-containing protein 2 isoform X1
4	42060601	42061300	41759708	43273506	MAGI2	LOW QUALITY PROTEIN: membrane-associated guanylate kinase, WW and PDZ domain-containing protein 2 isoform X1
4	42061300	42061600	41759708	43273506	MAGI2	LOW QUALITY PROTEIN: membrane-associated guanylate kinase, WW and PDZ domain-containing protein 2 isoform X1
4	42061600	42061871	41759708	43273506	MAGI2	LOW QUALITY PROTEIN: membrane-associated guanylate kinase, WW and PDZ domain-containing protein 2 isoform X1
4	42390600	42390700	41759708	43273506	MAGI2	LOW QUALITY PROTEIN: membrane-associated guanylate kinase, WW and PDZ domain-containing protein 2 isoform X1
4	44418736	44419064	44402129	44459013	NAPEPLD	N-acyl-phosphatidylethanolamine-hydrolyzing phospholipase D isoform X2
4	45354801	45355300	45317347	45393017	ORC5	origin recognition complex subunit 5 isoform X1
4	46897100	46897200	46705246	46959737	ATXN7L1	ataxin-7-like protein 1 isoform X1
4	50932425	50933100	50908727	50977444	ASZ1	ankyrin repeat, SAM and basic leucine zipper domain-containing protein 1
4	55868101	55868600	55866553	55877399	LSMEM1	leucine-rich single-pass membrane protein 1 isoform X1
4	57682401	57683200	56754837	57718366	IMMP2L	mitochondrial inner membrane protease subunit 2 isoform X1
4	60904324	60904707	60840832	60911123	KIAA0895	uncharacterized protein KIAA0895 homolog isoform X1
4	61874301	61874801	61843126	61941301	DPY19L2	probable C-mannosyltransferase DPY19L2 isoform X1
4	61874801	61875000	61843126	61941301	DPY19L2	probable C-mannosyltransferase DPY19L2 isoform X1
4	61875000	61875300	61843126	61941301	DPY19L2	probable C-mannosyltransferase DPY19L2 isoform X1
4	61875300	61875400	61843126	61941301	DPY19L2	probable C-mannosyltransferase DPY19L2 isoform X1
4	61875400	61875500	61843126	61941301	DPY19L2	probable C-mannosyltransferase DPY19L2 isoform X1
4	67678101	67678700	67260581	67700539	CREB5	LOW QUALITY PROTEIN: cyclic AMP-responsive element-binding protein 5 isoform X1
4	67678700	67678800	67260581	67700539	CREB5	LOW QUALITY PROTEIN: cyclic AMP-responsive element-binding protein 5 isoform X1
4	67678800	67679000	67260581	67700539	CREB5	LOW QUALITY PROTEIN: cyclic AMP-responsive element-binding protein 5 isoform X1
4	68152514	68153200	68111515	68270988	JAZF1	juxtaposed with another zinc finger protein 1 isoform X1
4	69181701	69181801	69097314	69263927	SKAP2	src kinase-associated phosphoprotein 2 isoform X1
4	69181801	69182874	69097314	69263927	SKAP2	src kinase-associated phosphoprotein 2 isoform X1
4	70626212	70626604	70623450	70665861	C4H7orf31	uncharacterized protein C7orf31 homolog
4	73353301	73354500	72852055	73433337	ZNF804B	zinc finger protein 804B
4	73354500	73354700	72852055	73433337	ZNF804B	zinc finger protein 804B
4	73354700	73354800	72852055	73433337	ZNF804B	zinc finger protein 804B
4	77701301	77701700	77551433	78040762	HECW1	LOW QUALITY PROTEIN: E3 ubiquitin-protein ligase HECW1 isoform X1
4	85122343	85122700	84697809	85252337	KCND2	LOW QUALITY PROTEIN: potassium voltage-gated channel subfamily D member 2 isoform X1
4	85197041	85197500	84697809	85252337	KCND2	LOW QUALITY PROTEIN: potassium voltage-gated channel subfamily D member 2 isoform X1
4	85197500	85197600	84697809	85252337	KCND2	LOW QUALITY PROTEIN: potassium voltage-gated channel subfamily D member 2 isoform X1
4	86828701	86828969	86711328	87285526	CADPS2	calcium-dependent secretion activator 2 isoform X7
4	96666092	96666267	96457222	96740280	CHCHD3	MICOS complex subunit MIC19 isoform X1
4	97159156	97159800	96928708	97718195	EXOC4	LOW QUALITY PROTEIN: exocyst complex component 4 isoform X1
4	97327201	97327800	96928708	97718195	EXOC4	LOW QUALITY PROTEIN: exocyst complex component 4 isoform X1
4	98197201	98197500	98177933	98198236	LOC101107697	LOW QUALITY PROTEIN: aldo-keto reductase family 1 member B10 isoform X1
4	98835103	98835500	98817470	98836710	STRA8	stimulated by retinoic acid gene 8 protein homolog
4	101120501	101120601	100802356	101312507	DGKI	diacylglycerol kinase iota isoform X1
4	101120601	101121600	100802356	101312507	DGKI	diacylglycerol kinase iota isoform X1
4	101479202	101479500	101345454	101503803	CREB3L2	cyclic AMP-responsive element-binding protein 3-like protein 2 isoform X1
4	106719101	106725800	106721718	106722647	LOC101118438	olfactory receptor 2A2-like
4	109550301	109550670	109410144	111067671	CNTNAP2	contactin-associated protein-like 2 isoform X1
4	109692814	109693069	109410144	111067671	CNTNAP2	contactin-associated protein-like 2 isoform X1
4	109800601	109801000	109410144	111067671	CNTNAP2	contactin-associated protein-like 2 isoform X1
4	115806301	115806600	115456833	116266516	DPP6	LOW QUALITY PROTEIN: dipeptidyl aminopeptidase-like protein 6 isoform X1
5	1097401	1097783	1087605	1104861	C5H5orf45	UPF0544 protein C5orf45 homolog isoform X1
5	3853501	3853800	3847180	3860611	TMEM161A	LOW QUALITY PROTEIN: transmembrane protein 161A isoform X1
5	6880051	6880201	6864754	6884784	LOC101120492	LOW QUALITY PROTEIN: olfactory receptor 10H4-like
5	6880201	6880801	6864754	6884784	LOC101120492	LOW QUALITY PROTEIN: olfactory receptor 10H4-like
5	6880801	6881001	6864754	6884784	LOC101120492	LOW QUALITY PROTEIN: olfactory receptor 10H4-like
5	6881001	6882300	6864754	6884784	LOC101120492	LOW QUALITY PROTEIN: olfactory receptor 10H4-like
5	6882300	6882500	6864754	6884784	LOC101120492	LOW QUALITY PROTEIN: olfactory receptor 10H4-like
5	6882500	6882700	6864754	6884784	LOC101120492	LOW QUALITY PROTEIN: olfactory receptor 10H4-like
5	6882700	6883000	6864754	6884784	LOC101120492	LOW QUALITY PROTEIN: olfactory receptor 10H4-like
5	6883000	6883752	6864754	6884784	LOC101120492	LOW QUALITY PROTEIN: olfactory receptor 10H4-like
5	9172478	9173333	9153799	9216866	ADGRE3	adhesion G protein-coupled receptor E3 isoform X1
5	10427934	10428352	10427923	10428319	LOC101103232	60S ribosomal protein L36
5	10920422	10921200	10911050	10931101	LOC105610484	zinc finger protein 791-like isoform X1
5	11888501	11888601	11877855	11907788	LOC105615213	zinc finger protein 684
5	11888601	11888701	11877855	11907788	LOC105615213	zinc finger protein 684
5	11888701	11888801	11877855	11907788	LOC105615213	zinc finger protein 684
5	11888801	11891000	11877855	11907788	LOC105615213	zinc finger protein 684
5	11891000	11891600	11877855	11907788	LOC105615213	zinc finger protein 684
5	11896501	11896601	11877855	11907788	LOC105615213	zinc finger protein 684
5	11896601	11896701	11877855	11907788	LOC105615213	zinc finger protein 684
5	11896701	11897601	11877855	11907788	LOC105615213	zinc finger protein 684
5	11897601	11898300	11877855	11907788	LOC105615213	zinc finger protein 684
5	11898300	11898500	11877855	11907788	LOC105615213	zinc finger protein 684
5	11898500	11898900	11877855	11907788	LOC105615213	zinc finger protein 684
5	11898900	11899000	11877855	11907788	LOC105615213	zinc finger protein 684
5	12428101	12430182	12422368	12432664	LOC101112563	intercellular adhesion molecule 1-like
5	15027620	15027900	15020344	15066298	LOC101106588	adhesion G protein-coupled receptor E3-like isoform X1
5	15056401	15056501	15020344	15066298	LOC101106588	adhesion G protein-coupled receptor E3-like isoform X1
5	15056501	15056601	15020344	15066298	LOC101106588	adhesion G protein-coupled receptor E3-like isoform X1
5	15056601	15057400	15020344	15066298	LOC101106588	adhesion G protein-coupled receptor E3-like isoform X1
5	15057400	15057500	15020344	15066298	LOC101106588	adhesion G protein-coupled receptor E3-like isoform X1
5	15057500	15057600	15020344	15066298	LOC101106588	adhesion G protein-coupled receptor E3-like isoform X1
5	23633514	23633864	23501072	23711116	LOC105608687	uncharacterized protein LOC105608687
5	24124901	24126200	23996181	24164954	MEGF10	multiple epidermal growth factor-like domains protein 10 isoform X1
5	24865514	24866098	24814381	24885103	GRAMD3	GRAM domain-containing protein 3 isoform X3
5	35086902	35087488	35039809	35220397	COMMD10	COMM domain-containing protein 10 isoform X1
5	37915501	37922700	37916039	37929851	LOC105614551	LOW QUALITY PROTEIN: interferon-inducible GTPase 1-like isoform X1
5	37922700	37922900	37916039	37929851	LOC105614551	LOW QUALITY PROTEIN: interferon-inducible GTPase 1-like isoform X1
5	37922900	37923200	37916039	37929851	LOC105614551	LOW QUALITY PROTEIN: interferon-inducible GTPase 1-like isoform X1
5	37923200	37927100	37916039	37929851	LOC105614551	LOW QUALITY PROTEIN: interferon-inducible GTPase 1-like isoform X1
5	37927100	37927200	37916039	37929851	LOC105614551	LOW QUALITY PROTEIN: interferon-inducible GTPase 1-like isoform X1
5	37927200	37929000	37916039	37929851	LOC105614551	LOW QUALITY PROTEIN: interferon-inducible GTPase 1-like isoform X1
5	42742601	42742900	42135161	42806634	FSTL4	follistatin-related protein 4 isoform X1
5	43154432	43154900	43144225	43169214	PPP2CA	serine/threonine-protein phosphatase 2A catalytic subunit alpha isoform isoform X1
5	45772900	45773000	45664388	46009097	SPOCK1	testican-1 isoform X1
5	52799526	52799900	52640314	52954339	KCTD16	BTB/POZ domain-containing protein KCTD16
5	55972701	55973000	55848993	55985398	STK32A	serine/threonine-protein kinase 32A isoform X1
5	58321301	58321600	58296310	58343516	CSNK1A1	casein kinase I isoform alpha isoform X1
5	58388801	58389300	58364246	58420894	ARHGEF37	rho guanine nucleotide exchange factor 37
5	58698220	58698500	58630893	58713228	PDE6A	rod cGMP-specific 3',5'-cyclic phosphodiesterase subunit alpha isoform X2
5	65308601	65308701	64993787	65436963	SGCD	delta-sarcoglycan
5	65308701	65309600	64993787	65436963	SGCD	delta-sarcoglycan
5	70415035	70415300	70198092	70507975	GABRB2	gamma-aminobutyric acid receptor subunit beta-2 isoform X1
5	71026827	71027100	70994803	71128824	GABRG2	gamma-aminobutyric acid receptor subunit gamma-2 isoform X1
5	71027100	71027200	70994803	71128824	GABRG2	gamma-aminobutyric acid receptor subunit gamma-2 isoform X1
5	77046543	77047300	76784919	77555594	LOC101120408	LOW QUALITY PROTEIN: teneurin-2 isoform X1
5	77698101	77698600	77663998	77743600	WWC1	protein KIBRA isoform X1
5	78081901	78082001	77997905	78187876	MSH3	DNA mismatch repair protein Msh3 isoform X1
5	78082001	78082401	77997905	78187876	MSH3	DNA mismatch repair protein Msh3 isoform X1
5	78545701	78546375	78539842	78548703	ZCCHC9	LOW QUALITY PROTEIN: zinc finger CCHC domain-containing protein 9
5	81339601	81340800	81058803	81399110	EDIL3	EGF-like repeat and discoidin I-like domain-containing protein 3 isoform X1
5	81340800	81341000	81058803	81399110	EDIL3	EGF-like repeat and discoidin I-like domain-containing protein 3 isoform X1
5	81341000	81341500	81058803	81399110	EDIL3	EGF-like repeat and discoidin I-like domain-containing protein 3 isoform X1
5	81341500	81341700	81058803	81399110	EDIL3	EGF-like repeat and discoidin I-like domain-containing protein 3 isoform X1
5	87331320	87332400	87291508	87343055	POLR3G	DNA-directed RNA polymerase III subunit RPC7 isoform X1
5	90440212	90441100	90368215	90763314	FAM172A	protein FAM172A isoform X1
5	90441100	90441294	90368215	90763314	FAM172A	protein FAM172A isoform X1
5	92858828	92859100	92790783	92937144	LOC105607634	uncharacterized protein LOC105607634 isoform X1
5	92859100	92859238	92790783	92937144	LOC105607634	uncharacterized protein LOC105607634 isoform X1
5	93045604	93046200	92996990	93049213	PCSK1	neuroendocrine convertase 1
5	105045001	105045101	104965161	105407389	FER	tyrosine-protein kinase Fer isoform X1
5	105059245	105059605	104965161	105407389	FER	tyrosine-protein kinase Fer isoform X1
5	105186701	105186801	104965161	105407389	FER	tyrosine-protein kinase Fer isoform X1
5	105186801	105187600	104965161	105407389	FER	tyrosine-protein kinase Fer isoform X1
5	105187600	105187868	104965161	105407389	FER	tyrosine-protein kinase Fer isoform X1
6	4447031	4447561	4433115	4473343	TNIP3	TNFAIP3-interacting protein 3 isoform X1
6	10596101	10596201	10552473	10875691	NDST4	bifunctional heparan sulfate N-deacetylase/N-sulfotransferase 4
6	10596201	10596701	10552473	10875691	NDST4	bifunctional heparan sulfate N-deacetylase/N-sulfotransferase 4
6	10596701	10596801	10552473	10875691	NDST4	bifunctional heparan sulfate N-deacetylase/N-sulfotransferase 4
6	10603900	10604000	10552473	10875691	NDST4	bifunctional heparan sulfate N-deacetylase/N-sulfotransferase 4
6	12107501	12108800	11870778	12192040	CAMK2D	calcium/calmodulin-dependent protein kinase type II subunit delta isoform X1
6	12108800	12108900	11870778	12192040	CAMK2D	calcium/calmodulin-dependent protein kinase type II subunit delta isoform X1
6	12108900	12109100	11870778	12192040	CAMK2D	calcium/calmodulin-dependent protein kinase type II subunit delta isoform X1
6	12109100	12109200	11870778	12192040	CAMK2D	calcium/calmodulin-dependent protein kinase type II subunit delta isoform X1
6	15492001	15492300	15466302	15560158	EGF	LOW QUALITY PROTEIN: pro-epidermal growth factor isoform X1
6	15746615	15746901	15745884	15748744	LOC105615411	uncharacterized protein LOC105615411
6	15746615	15746901	15736828	15757412	CASP6	caspase-6 isoform X1
6	15746901	15747600	15745884	15748744	LOC105615411	uncharacterized protein LOC105615411
6	15746901	15747600	15736828	15757412	CASP6	caspase-6 isoform X1
6	15753301	15753600	15736828	15757412	CASP6	caspase-6 isoform X1
6	15842601	15843101	15761054	15861792	CCDC109B	calcium uniporter regulatory subunit MCUb, mitochondrial isoform X1
6	15843101	15843700	15761054	15861792	CCDC109B	calcium uniporter regulatory subunit MCUb, mitochondrial isoform X1
6	16423701	16424488	16061452	16578068	COL25A1	collagen alpha-1(XXV) chain isoform X1
6	16513501	16513701	16061452	16578068	COL25A1	collagen alpha-1(XXV) chain isoform X1
6	16513701	16514600	16061452	16578068	COL25A1	collagen alpha-1(XXV) chain isoform X1
6	16514600	16514800	16061452	16578068	COL25A1	collagen alpha-1(XXV) chain isoform X1
6	18275501	18280400	18210859	18343939	DKK2	dickkopf-related protein 2
6	18280500	18281600	18210859	18343939	DKK2	dickkopf-related protein 2
6	23721136	23721400	23626025	23780621	PPP3CA	serine/threonine-protein phosphatase 2B catalytic subunit alpha isoform isoform X1
6	23721400	23721500	23626025	23780621	PPP3CA	serine/threonine-protein phosphatase 2B catalytic subunit alpha isoform isoform X1
6	23721500	23721600	23626025	23780621	PPP3CA	serine/threonine-protein phosphatase 2B catalytic subunit alpha isoform isoform X1
6	25182201	25187200	25111906	25212277	C6H4orf17	uncharacterized protein C4orf17 homolog isoform X1
6	25187200	25188600	25188017	25204270	LOC101111713	LOW QUALITY PROTEIN: alcohol dehydrogenase class 4 mu/sigma chain isoform X1
6	25187200	25188600	25111906	25212277	C6H4orf17	uncharacterized protein C4orf17 homolog isoform X1
6	25188600	25189200	25188017	25204270	LOC101111713	LOW QUALITY PROTEIN: alcohol dehydrogenase class 4 mu/sigma chain isoform X1
6	25188600	25189200	25111906	25212277	C6H4orf17	uncharacterized protein C4orf17 homolog isoform X1
6	25189200	25189400	25188017	25204270	LOC101111713	LOW QUALITY PROTEIN: alcohol dehydrogenase class 4 mu/sigma chain isoform X1
6	25189200	25189400	25111906	25212277	C6H4orf17	uncharacterized protein C4orf17 homolog isoform X1
6	25189400	25189500	25188017	25204270	LOC101111713	LOW QUALITY PROTEIN: alcohol dehydrogenase class 4 mu/sigma chain isoform X1
6	25189400	25189500	25111906	25212277	C6H4orf17	uncharacterized protein C4orf17 homolog isoform X1
6	25189500	25189700	25188017	25204270	LOC101111713	LOW QUALITY PROTEIN: alcohol dehydrogenase class 4 mu/sigma chain isoform X1
6	25189500	25189700	25111906	25212277	C6H4orf17	uncharacterized protein C4orf17 homolog isoform X1
6	25189700	25189800	25188017	25204270	LOC101111713	LOW QUALITY PROTEIN: alcohol dehydrogenase class 4 mu/sigma chain isoform X1
6	25189700	25189800	25111906	25212277	C6H4orf17	uncharacterized protein C4orf17 homolog isoform X1
6	26421165	26421694	26263668	26422898	LOC101102064	sperm-tail PG-rich repeat-containing protein 2 isoform X1
6	26597201	26597500	26516134	26620721	LOC106990267	sperm-tail PG-rich repeat-containing protein 2-like
6	29339653	29340000	29295574	29461660	BMPR1B	bone morphogenetic protein receptor type-1B
6	31066401	31066784	30703853	32342398	GRID2	glutamate receptor ionotropic, delta-2 isoform X1
6	31243701	31243801	30703853	32342398	GRID2	glutamate receptor ionotropic, delta-2 isoform X1
6	31713737	31714076	30703853	32342398	GRID2	glutamate receptor ionotropic, delta-2 isoform X1
6	31753401	31753501	30703853	32342398	GRID2	glutamate receptor ionotropic, delta-2 isoform X1
6	32277731	32278000	30703853	32342398	GRID2	glutamate receptor ionotropic, delta-2 isoform X1
6	33097501	33098000	32953705	34428908	CCSER1	serine-rich coiled-coil domain-containing protein 1 isoform X1
6	33406700	33406800	32953705	34428908	CCSER1	serine-rich coiled-coil domain-containing protein 1 isoform X1
6	33977401	33977781	32953705	34428908	CCSER1	serine-rich coiled-coil domain-containing protein 1 isoform X1
6	34047301	34047501	32953705	34428908	CCSER1	serine-rich coiled-coil domain-containing protein 1 isoform X1
6	34049100	34049200	32953705	34428908	CCSER1	serine-rich coiled-coil domain-containing protein 1 isoform X1
6	37405321	37406400	37274935	37426290	LCORL	ligand-dependent nuclear receptor corepressor-like protein isoform X1
6	39798401	39799100	39616737	40019700	SLIT2	slit homolog 2 protein isoform X1
6	39818257	39818600	39616737	40019700	SLIT2	slit homolog 2 protein isoform X1
6	41140176	41140301	40081833	41393752	KCNIP4	Kv channel-interacting protein 4 isoform X1
6	41140301	41140582	40081833	41393752	KCNIP4	Kv channel-interacting protein 4 isoform X1
6	50063601	50063701	49767878	50239327	PCDH7	LOW QUALITY PROTEIN: protocadherin-7 isoform X1
6	50065000	50065100	49767878	50239327	PCDH7	LOW QUALITY PROTEIN: protocadherin-7 isoform X1
6	50065400	50065500	49767878	50239327	PCDH7	LOW QUALITY PROTEIN: protocadherin-7 isoform X1
6	50065500	50065600	49767878	50239327	PCDH7	LOW QUALITY PROTEIN: protocadherin-7 isoform X1
6	55555534	55555701	55384477	55565899	ARAP2	arf-GAP with Rho-GAP domain, ANK repeat and PH domain-containing protein 2 isoform X1
6	55555701	55556465	55384477	55565899	ARAP2	arf-GAP with Rho-GAP domain, ANK repeat and PH domain-containing protein 2 isoform X1
6	57941301	57941969	57937625	57947460	TLR1	toll-like receptor 1 isoform X1
6	58041601	58041900	57987721	58059143	FAM114A1	protein NOXP20 isoform X1
6	58041900	58042000	57987721	58059143	FAM114A1	protein NOXP20 isoform X1
6	58233636	58234062	58172637	58238056	KLHL5	kelch-like protein 5 isoform X2
6	65592901	65593300	65504517	65952647	GABRB1	gamma-aminobutyric acid receptor subunit beta-1
6	65593300	65593400	65504517	65952647	GABRB1	gamma-aminobutyric acid receptor subunit beta-1
6	66837300	66837400	66709922	66853836	TEC	tyrosine-protein kinase Tec isoform X1
6	70836726	70837197	70783114	70906343	CLOCK	circadian locomoter output cycles protein kaput isoform X1
6	76613119	76613400	76563990	77498166	ADGRL3	adhesion G protein-coupled receptor L3 isoform X1
6	76615245	76615600	76563990	77498166	ADGRL3	adhesion G protein-coupled receptor L3 isoform X1
6	76624601	76625101	76563990	77498166	ADGRL3	adhesion G protein-coupled receptor L3 isoform X1
6	76745841	76746200	76563990	77498166	ADGRL3	adhesion G protein-coupled receptor L3 isoform X1
6	76893791	76894001	76563990	77498166	ADGRL3	adhesion G protein-coupled receptor L3 isoform X1
6	76902901	76904000	76563990	77498166	ADGRL3	adhesion G protein-coupled receptor L3 isoform X1
6	76904000	76904100	76563990	77498166	ADGRL3	adhesion G protein-coupled receptor L3 isoform X1
6	77198501	77199000	76563990	77498166	ADGRL3	adhesion G protein-coupled receptor L3 isoform X1
6	84454341	84454758	84384950	84545573	LOC101122788	UDP-glucuronosyltransferase 2C1-like isoform X2
6	84712501	84713101	84701793	84726948	UGT2A1	UDP-glucuronosyltransferase 2A1 isoform X1
6	84713101	84713901	84701793	84726948	UGT2A1	UDP-glucuronosyltransferase 2A1 isoform X1
6	84713901	84714001	84701793	84726948	UGT2A1	UDP-glucuronosyltransferase 2A1 isoform X1
6	84714001	84715000	84701793	84726948	UGT2A1	UDP-glucuronosyltransferase 2A1 isoform X1
6	84715000	84715100	84701793	84726948	UGT2A1	UDP-glucuronosyltransferase 2A1 isoform X1
6	84715100	84715200	84701793	84726948	UGT2A1	UDP-glucuronosyltransferase 2A1 isoform X1
6	84715200	84715300	84701793	84726948	UGT2A1	UDP-glucuronosyltransferase 2A1 isoform X1
6	84715300	84715400	84701793	84726948	UGT2A1	UDP-glucuronosyltransferase 2A1 isoform X1
6	84715400	84715500	84701793	84726948	UGT2A1	UDP-glucuronosyltransferase 2A1 isoform X1
6	84715500	84715600	84701793	84726948	UGT2A1	UDP-glucuronosyltransferase 2A1 isoform X1
6	88707000	88707100	88670619	88811988	MTHFD2L	probable bifunctional methylenetetrahydrofolate dehydrogenase/cyclohydrolase 2 isoform X1
6	90293712	90294000	90283806	90339932	PPEF2	serine/threonine-protein phosphatase with EF-hands 2 isoform X2
6	90303136	90303388	90283806	90339932	PPEF2	serine/threonine-protein phosphatase with EF-hands 2 isoform X2
6	92808601	92808881	92297908	92815212	FRAS1	extracellular matrix protein FRAS1 isoform X1
6	93570901	93571200	93569591	93579545	NAA11	N-alpha-acetyltransferase 11
6	94765709	94766000	94551028	95245751	C6H4orf22	uncharacterized protein C4orf22 homolog isoform X1
6	94783501	94783701	94551028	95245751	C6H4orf22	uncharacterized protein C4orf22 homolog isoform X1
6	101166015	101166488	101036596	101213149	PTPN13	tyrosine-protein phosphatase non-receptor type 13 isoform X1
6	101241401	101241501	101221991	101249661	SLC10A6	solute carrier family 10 member 6
6	101241501	101241601	101221991	101249661	SLC10A6	solute carrier family 10 member 6
6	101241601	101242700	101221991	101249661	SLC10A6	solute carrier family 10 member 6
6	101242700	101242800	101221991	101249661	SLC10A6	solute carrier family 10 member 6
6	101242800	101242900	101221991	101249661	SLC10A6	solute carrier family 10 member 6
6	102613801	102614566	102560222	102667042	JAKMIP1	LOW QUALITY PROTEIN: janus kinase and microtubule-interacting protein 1 isoform X1
6	102957601	102958700	102930478	103008592	LOC101113496	LOW QUALITY PROTEIN: ellis-van Creveld syndrome protein isoform X1
6	102958700	102958900	102930478	103008592	LOC101113496	LOW QUALITY PROTEIN: ellis-van Creveld syndrome protein isoform X1
6	103585500	103585600	103213333	103596190	STK32B	serine/threonine-protein kinase 32B isoform X1
6	104102201	104102401	104067805	104185526	STX18	syntaxin-18 isoform X1
6	104102401	104103300	104067805	104185526	STX18	syntaxin-18 isoform X1
6	104103300	104103495	104067805	104185526	STX18	syntaxin-18 isoform X1
6	111219600	111219700	111038349	111510007	LDB2	LIM domain-binding protein 2 isoform X1
6	111262769	111263100	111038349	111510007	LDB2	LIM domain-binding protein 2 isoform X1
6	112110931	112111500	112109304	112128867	QDPR	LOW QUALITY PROTEIN: dihydropteridine reductase
6	113054201	113054401	113037829	113393958	SORCS2	LOW QUALITY PROTEIN: VPS10 domain-containing receptor SorCS2 isoform X1
6	113054401	113054601	113037829	113393958	SORCS2	LOW QUALITY PROTEIN: VPS10 domain-containing receptor SorCS2 isoform X1
6	113054601	113055800	113037829	113393958	SORCS2	LOW QUALITY PROTEIN: VPS10 domain-containing receptor SorCS2 isoform X1
6	113055800	113055900	113037829	113393958	SORCS2	LOW QUALITY PROTEIN: VPS10 domain-containing receptor SorCS2 isoform X1
6	113127701	113128349	113037829	113393958	SORCS2	LOW QUALITY PROTEIN: VPS10 domain-containing receptor SorCS2 isoform X1
6	113281801	113281901	113037829	113393958	SORCS2	LOW QUALITY PROTEIN: VPS10 domain-containing receptor SorCS2 isoform X1
6	113281901	113282001	113037829	113393958	SORCS2	LOW QUALITY PROTEIN: VPS10 domain-containing receptor SorCS2 isoform X1
6	113282001	113282101	113037829	113393958	SORCS2	LOW QUALITY PROTEIN: VPS10 domain-containing receptor SorCS2 isoform X1
6	113282101	113282201	113037829	113393958	SORCS2	LOW QUALITY PROTEIN: VPS10 domain-containing receptor SorCS2 isoform X1
6	113282201	113282301	113037829	113393958	SORCS2	LOW QUALITY PROTEIN: VPS10 domain-containing receptor SorCS2 isoform X1
6	113282301	113282401	113037829	113393958	SORCS2	LOW QUALITY PROTEIN: VPS10 domain-containing receptor SorCS2 isoform X1
6	113282401	113282800	113037829	113393958	SORCS2	LOW QUALITY PROTEIN: VPS10 domain-containing receptor SorCS2 isoform X1
6	113282800	113282900	113037829	113393958	SORCS2	LOW QUALITY PROTEIN: VPS10 domain-containing receptor SorCS2 isoform X1
6	113282900	113283500	113037829	113393958	SORCS2	LOW QUALITY PROTEIN: VPS10 domain-containing receptor SorCS2 isoform X1
6	113603301	113604172	113576044	113721510	ABLIM2	actin-binding LIM protein 2 isoform X1
6	113604200	113604620	113576044	113721510	ABLIM2	actin-binding LIM protein 2 isoform X1
7	2801501	2801601	2654990	3170865	KCNN2	LOW QUALITY PROTEIN: small conductance calcium-activated potassium channel protein 2 isoform X1
7	2801601	2801801	2654990	3170865	KCNN2	LOW QUALITY PROTEIN: small conductance calcium-activated potassium channel protein 2 isoform X1
7	5402301	5402579	5379522	5434938	SFXN1	sideroflexin-1 isoform X1
7	6802969	6803201	6790994	6855584	ANKDD1B	LOW QUALITY PROTEIN: ankyrin repeat and death domain-containing protein 1B
7	6803301	6803769	6790994	6855584	ANKDD1B	LOW QUALITY PROTEIN: ankyrin repeat and death domain-containing protein 1B
7	8673901	8674001	8626482	8710768	TBCA	tubulin-specific chaperone A
7	8674001	8675100	8626482	8710768	TBCA	tubulin-specific chaperone A
7	8948638	8948966	8920962	9161107	AP3B1	AP-3 complex subunit beta-1 isoform X2
7	9102001	9102300	8920962	9161107	AP3B1	AP-3 complex subunit beta-1 isoform X2
7	10059418	10060000	10051380	10127813	JMY	LOW QUALITY PROTEIN: junction-mediating and -regulatory protein
7	10918601	10918900	10864670	10971142	SERINC5	serine incorporator 5
7	12332201	12332488	12282824	12338119	SLC24A1	sodium/potassium/calcium exchanger 1 isoform X1
7	12604201	12605300	12544761	12859526	MEGF11	multiple epidermal growth factor-like domains protein 11 isoform X1
7	15976901	15977201	15970082	16057404	PAQR5	membrane progestin receptor gamma isoform X1
7	15977201	15977301	15970082	16057404	PAQR5	membrane progestin receptor gamma isoform X1
7	15977301	15978000	15970082	16057404	PAQR5	membrane progestin receptor gamma isoform X1
7	15978000	15978100	15970082	16057404	PAQR5	membrane progestin receptor gamma isoform X1
7	15978100	15978200	15970082	16057404	PAQR5	membrane progestin receptor gamma isoform X1
7	18155601	18156531	17722301	18412109	THSD4	thrombospondin type-1 domain-containing protein 4 isoform X1
7	19539702	19540000	19504096	19737382	NEO1	LOW QUALITY PROTEIN: neogenin isoform X1
7	25757906	25758400	25702908	26281027	RYR3	LOW QUALITY PROTEIN: ryanodine receptor 3
7	26698128	26698651	26394775	26885340	FMN1	formin-1 isoform X1
7	35916045	35917454	35916061	35917448	LOC101111733	eukaryotic translation initiation factor 2 subunit 2
7	37147101	37147560	36950772	37880755	MDGA2	MAM domain-containing glycosylphosphatidylinositol anchor protein 2 isoform X1
7	43037345	43037901	42985972	43103759	DAPK2	LOW QUALITY PROTEIN: death-associated protein kinase 2 isoform X1
7	43037901	43038697	42985972	43103759	DAPK2	LOW QUALITY PROTEIN: death-associated protein kinase 2 isoform X1
7	44581739	44582500	44249454	44756066	TLN2	talin-2 isoform X3
7	49244230	49244500	49171691	49289792	ALDH1A2	retinal dehydrogenase 2
7	51833201	51833501	51792394	51862192	DYX1C1	dyslexia susceptibility 1 candidate gene 1 protein isoform X1
7	51833501	51833701	51792394	51862192	DYX1C1	dyslexia susceptibility 1 candidate gene 1 protein isoform X1
7	51833701	51836900	51792394	51862192	DYX1C1	dyslexia susceptibility 1 candidate gene 1 protein isoform X1
7	52735501	52735601	52604880	53308399	UNC13C	protein unc-13 homolog C isoform X1
7	52735601	52736800	52604880	53308399	UNC13C	protein unc-13 homolog C isoform X1
7	52800003	52800500	52604880	53308399	UNC13C	protein unc-13 homolog C isoform X1
7	53197601	53198000	52604880	53308399	UNC13C	protein unc-13 homolog C isoform X1
7	55039101	55040300	55000178	55120737	MYO5C	unconventional myosin-Vc isoform X1
7	55040300	55040600	55000178	55120737	MYO5C	unconventional myosin-Vc isoform X1
7	55040600	55040700	55000178	55120737	MYO5C	unconventional myosin-Vc isoform X1
7	55067801	55068700	55000178	55120737	MYO5C	unconventional myosin-Vc isoform X1
7	57751201	57751490	57740594	57804130	FGF7	fibroblast growth factor 7 isoform X1
7	57751201	57751490	57652046	57867901	FAM227B	protein FAM227B isoform X1
7	61845328	61845700	61840332	61855840	BLOC1S6	biogenesis of lysosome-related organelles complex 1 subunit 6
7	65491017	65491900	65470194	65615428	PELI2	E3 ubiquitin-protein ligase pellino homolog 2 isoform X3
7	65532732	65533200	65470194	65615428	PELI2	E3 ubiquitin-protein ligase pellino homolog 2 isoform X3
7	67607900	67608000	67564238	67707295	KIAA0586	protein TALPID3 isoform X1
7	67642101	67646900	67564238	67707295	KIAA0586	protein TALPID3 isoform X1
7	69087146	69087456	69022745	69152428	LOC101117591	leucine-rich repeat-containing protein 9 isoform X1
7	69969001	69969455	69775371	69995638	MNAT1	CDK-activating kinase assembly factor MAT1 isoform X1
7	70018601	70018900	70009764	70073263	SLC38A6	probable sodium-coupled neutral amino acid transporter 6
7	74653401	74653700	74367886	74682108	FUT8	alpha-(1,6)-fucosyltransferase
7	78758200	78758400	78648340	78810297	SLC8A3	sodium/calcium exchanger 3 isoform X1
7	80610501	80610601	80317370	80898542	RGS6	regulator of G-protein signaling 6 isoform X1
7	80610601	80610801	80317370	80898542	RGS6	regulator of G-protein signaling 6 isoform X1
7	80610801	80610901	80317370	80898542	RGS6	regulator of G-protein signaling 6 isoform X1
7	80610901	80611500	80317370	80898542	RGS6	regulator of G-protein signaling 6 isoform X1
7	81111001	81111101	80992353	81261438	DPF3	zinc finger protein DPF3 isoform X1
7	86860465	86860767	86267141	88044716	NRXN3	neurexin 3 isoform X1
7	97658101	97658201	97615263	98030657	FOXN3	forkhead box protein N3 isoform X1
7	97658201	97658400	97615263	98030657	FOXN3	forkhead box protein N3 isoform X1
8	2211601	2211701	2013414	2225066	FILIP1	filamin-A-interacting protein 1 isoform X1
8	2211701	2212301	2013414	2225066	FILIP1	filamin-A-interacting protein 1 isoform X1
8	2324500	2331900	2325109	2462063	SENP6	sentrin-specific protease 6 isoform X2
8	2345200	2356200	2325109	2462063	SENP6	sentrin-specific protease 6 isoform X2
8	2365400	2365800	2325109	2462063	SENP6	sentrin-specific protease 6 isoform X2
8	2365900	2366000	2325109	2462063	SENP6	sentrin-specific protease 6 isoform X2
8	2366000	2366100	2325109	2462063	SENP6	sentrin-specific protease 6 isoform X2
8	2366100	2366300	2325109	2462063	SENP6	sentrin-specific protease 6 isoform X2
8	2418700	2418800	2325109	2462063	SENP6	sentrin-specific protease 6 isoform X2
8	4553101	4553500	4465933	4704871	MEI4	meiosis-specific protein MEI4-like isoform X1
8	10273535	10273900	10260386	10474744	ME1	NADP-dependent malic enzyme
8	11214607	11215000	11192813	11287467	RSPO3	R-spondin-3
8	13115222	13115697	13054782	13147176	TPD52L1	tumor protein D53 isoform X2
8	14821111	14821400	14774159	15185565	TRDN	triadin isoform X1
8	16882506	16883193	16859886	17055296	TBC1D32	protein broad-minded
8	17017501	17017900	16859886	17055296	TBC1D32	protein broad-minded
8	17021205	17021500	16859886	17055296	TBC1D32	protein broad-minded
8	18013116	18013801	18013140	18014973	LOC101122794	glycylpeptide N-tetradecanoyltransferase 1
8	18013801	18014800	18013140	18014973	LOC101122794	glycylpeptide N-tetradecanoyltransferase 1
8	18014800	18014900	18013140	18014973	LOC101122794	glycylpeptide N-tetradecanoyltransferase 1
8	19053901	19054101	19020943	19147041	FAM184A	protein FAM184A isoform X1
8	19054101	19054500	19020943	19147041	FAM184A	protein FAM184A isoform X1
8	20444778	20445703	20391724	20514183	ROS1	proto-oncogene tyrosine-protein kinase ROS isoform X1
8	21053501	21053789	21032918	21066071	LOC101104832	amine sulfotransferase-like
8	23276701	23277272	23141586	23442993	HS3ST5	heparan sulfate glucosamine 3-O-sulfotransferase 5
8	27043001	27044000	26931520	27051373	METTL24	LOW QUALITY PROTEIN: methyltransferase-like protein 24
8	27108101	27108800	27049406	27173630	WASF1	wiskott-Aldrich syndrome protein family member 1 isoform X1
8	27631926	27632101	27457780	27635698	FIG4	polyphosphoinositide phosphatase isoform X1
8	27632101	27633000	27457780	27635698	FIG4	polyphosphoinositide phosphatase isoform X1
8	27633000	27633100	27457780	27635698	FIG4	polyphosphoinositide phosphatase isoform X1
8	27981101	27981201	27864003	28057872	LOC101108397	transmembrane protein FLJ37396 isoform X1
8	27981201	27981301	27864003	28057872	LOC101108397	transmembrane protein FLJ37396 isoform X1
8	27981301	27982100	27864003	28057872	LOC101108397	transmembrane protein FLJ37396 isoform X1
8	28862727	28863371	28724170	28920309	LACE1	lactation elevated protein 1
8	35198301	35198900	34905375	35639009	GRIK2	glutamate receptor ionotropic, kainate 2 isoform X1
8	35346036	35346345	34905375	35639009	GRIK2	glutamate receptor ionotropic, kainate 2 isoform X1
8	36308401	36309200	36127435	36469149	ASCC3	activating signal cointegrator 1 complex subunit 3
8	40857901	40858001	40796931	40924108	LOC101106531	homeobox protein MIXL1
8	47942315	47942980	47938744	47981037	GABRR2	gamma-aminobutyric acid receptor subunit rho-2
8	52587201	52587437	52491740	52610946	LOC101117851	cytochrome b5 reductase 4 isoform X1
8	52911601	52911952	52884803	53083904	THEMIS	protein THEMIS isoform X1
8	53020001	53020268	52884803	53083904	THEMIS	protein THEMIS isoform X1
8	54660401	54660684	54315641	54842723	LAMA2	laminin subunit alpha-2 isoform X1
8	56798601	56798701	56741967	56826015	ENPP3	ectonucleotide pyrophosphatase/phosphodiesterase family member 3 isoform X1
8	56798701	56798801	56741967	56826015	ENPP3	ectonucleotide pyrophosphatase/phosphodiesterase family member 3 isoform X1
8	56798801	56799776	56741967	56826015	ENPP3	ectonucleotide pyrophosphatase/phosphodiesterase family member 3 isoform X1
8	61657701	61657900	61511304	61740165	MAP3K5	LOW QUALITY PROTEIN: mitogen-activated protein kinase kinase kinase 5 isoform X1
8	61657900	61658000	61511304	61740165	MAP3K5	LOW QUALITY PROTEIN: mitogen-activated protein kinase kinase kinase 5 isoform X1
8	63733301	63733695	63727677	63742619	ABRACL	costars family protein ABRACL
8	66506601	66506900	66494293	66567153	VTA1	vacuolar protein sorting-associated protein VTA1 homolog isoform X1
8	67431828	67432200	67382474	67640933	AIG1	androgen-induced gene 1 protein isoform X1
8	67432200	67432300	67382474	67640933	AIG1	androgen-induced gene 1 protein isoform X1
8	71865731	71866000	71627931	72658989	SASH1	LOW QUALITY PROTEIN: SAM and SH3 domain-containing protein 1 isoform X1
8	72267435	72267700	71627931	72658989	SASH1	LOW QUALITY PROTEIN: SAM and SH3 domain-containing protein 1 isoform X1
8	74483301	74484092	74370001	74530466	PLEKHG1	LOW QUALITY PROTEIN: pleckstrin homology domain-containing family G member 1 isoform X1
8	80669701	80670900	80585824	80876103	ZDHHC14	LOW QUALITY PROTEIN: probable palmitoyltransferase ZDHHC14 isoform X1
8	80670900	80671000	80585824	80876103	ZDHHC14	LOW QUALITY PROTEIN: probable palmitoyltransferase ZDHHC14 isoform X1
8	83130700	83130800	83069713	83169093	SLC22A3	LOW QUALITY PROTEIN: solute carrier family 22 member 3
8	83130800	83131000	83069713	83169093	SLC22A3	LOW QUALITY PROTEIN: solute carrier family 22 member 3
8	84821443	84821884	84770637	85311244	PACRG	parkin coregulated gene protein isoform X1
8	85211301	85211401	84770637	85311244	PACRG	parkin coregulated gene protein isoform X1
8	85211401	85211601	84770637	85311244	PACRG	parkin coregulated gene protein isoform X1
8	85211601	85211701	84770637	85311244	PACRG	parkin coregulated gene protein isoform X1
8	87234501	87235000	87039739	87395395	PDE10A	cAMP and cAMP-inhibited cGMP 3',5'-cyclic phosphodiesterase 10A isoform X1
8	87235000	87235169	87039739	87395395	PDE10A	cAMP and cAMP-inhibited cGMP 3',5'-cyclic phosphodiesterase 10A isoform X1
8	87260901	87261200	87039739	87395395	PDE10A	cAMP and cAMP-inhibited cGMP 3',5'-cyclic phosphodiesterase 10A isoform X1
8	88093001	88093500	87946415	88109559	RPS6KA2	ribosomal protein S6 kinase alpha-2 isoform X1
8	88093500	88093600	87946415	88109559	RPS6KA2	ribosomal protein S6 kinase alpha-2 isoform X1
8	88093600	88093700	87946415	88109559	RPS6KA2	ribosomal protein S6 kinase alpha-2 isoform X1
8	88093700	88093800	87946415	88109559	RPS6KA2	ribosomal protein S6 kinase alpha-2 isoform X1
8	88567732	88568115	88536679	88573210	UNC93A	protein unc-93 homolog A isoform X1
9	1125201	1126400	629883	1271962	KCNQ5	LOW QUALITY PROTEIN: potassium voltage-gated channel subfamily KQT member 5 isoform X1
9	1135701	1136100	629883	1271962	KCNQ5	LOW QUALITY PROTEIN: potassium voltage-gated channel subfamily KQT member 5 isoform X1
9	4043003	4043609	4020827	4496190	COL19A1	collagen alpha-1(XIX) chain isoform X1
9	4341014	4341300	4020827	4496190	COL19A1	collagen alpha-1(XIX) chain isoform X1
9	5273530	5274000	5161237	6053371	ADGRB3	adhesion G protein-coupled receptor B3 isoform X1
9	5286101	5286201	5161237	6053371	ADGRB3	adhesion G protein-coupled receptor B3 isoform X1
9	12816601	12816701	12767884	12847596	PHF3	PHD finger protein 3 isoform X1
9	21535801	21535901	21506986	21582491	LRRC6	protein tilB homolog isoform X1
9	21535901	21536900	21506986	21582491	LRRC6	protein tilB homolog isoform X1
9	21536900	21537000	21506986	21582491	LRRC6	protein tilB homolog isoform X1
9	26790546	26791261	26790570	26791254	LOC101104157	ubiquitin-conjugating enzyme E2 D3
9	32066701	32067000	31865825	32146374	SPIDR	DNA repair-scaffolding protein isoform X2
9	32129701	32130300	31865825	32146374	SPIDR	DNA repair-scaffolding protein isoform X2
9	32233204	32233900	32162819	32293650	PRKDC	LOW QUALITY PROTEIN: DNA-dependent protein kinase catalytic subunit
9	35496201	35496500	35381274	35688058	XKR4	XK-related protein 4 isoform X1
9	36173817	36174100	36158098	36175039	SDR16C5	epidermal retinol dehydrogenase 2 isoform X1
9	38713703	38714000	38649732	38738603	CA8	carbonic anhydrase-related protein isoform X1
9	42154285	42154828	41994168	42168797	LOC101119648	25-hydroxycholesterol 7-alpha-hydroxylase isoform X1
9	42844914	42845300	42809168	42870928	PDE7A	high affinity cAMP-specific 3',5'-cyclic phosphodiesterase 7A isoform X1
9	54629003	54629355	54610740	54661654	ZC2HC1A	zinc finger C2HC domain-containing protein 1A
9	60312601	60312900	60295189	60393300	EIF3H	eukaryotic translation initiation factor 3 subunit H
9	63762700	63762900	63486102	64889567	CSMD3	CUB and sushi domain-containing protein 3 isoform X1
9	63889901	63891800	63486102	64889567	CSMD3	CUB and sushi domain-containing protein 3 isoform X1
9	63891800	63891900	63486102	64889567	CSMD3	CUB and sushi domain-containing protein 3 isoform X1
9	63891900	63892000	63486102	64889567	CSMD3	CUB and sushi domain-containing protein 3 isoform X1
9	64184701	64185100	63486102	64889567	CSMD3	CUB and sushi domain-containing protein 3 isoform X1
9	64542500	64542600	63486102	64889567	CSMD3	CUB and sushi domain-containing protein 3 isoform X1
9	67849402	67849501	67840381	67889965	TRHR	thyrotropin-releasing hormone receptor isoform X1
9	67849501	67850600	67840381	67889965	TRHR	thyrotropin-releasing hormone receptor isoform X1
9	69045800	69046000	68906725	69092099	RSPO2	R-spondin-2
9	69046000	69046100	68906725	69092099	RSPO2	R-spondin-2
9	70620303	70620764	70384059	70832044	OXR1	oxidation resistance protein 1 isoform X1
9	73384705	73385072	72847844	73449938	RIMS2	regulating synaptic membrane exocytosis protein 2 isoform X17
9	73530301	73530401	73526224	73553532	DCAF13	DDB1- and CUL4-associated factor 13 isoform X1
9	73530401	73530501	73526224	73553532	DCAF13	DDB1- and CUL4-associated factor 13 isoform X1
9	73530501	73530601	73526224	73553532	DCAF13	DDB1- and CUL4-associated factor 13 isoform X1
9	73530601	73532700	73526224	73553532	DCAF13	DDB1- and CUL4-associated factor 13 isoform X1
9	73532700	73533400	73526224	73553532	DCAF13	DDB1- and CUL4-associated factor 13 isoform X1
9	73533400	73533500	73526224	73553532	DCAF13	DDB1- and CUL4-associated factor 13 isoform X1
9	73533500	73533600	73526224	73553532	DCAF13	DDB1- and CUL4-associated factor 13 isoform X1
9	73533600	73533700	73526224	73553532	DCAF13	DDB1- and CUL4-associated factor 13 isoform X1
9	73834907	73835500	73765980	73858243	BAALC	brain and acute leukemia cytoplasmic protein isoform X1
9	76312101	76312775	76286280	76329402	ANKRD46	ankyrin repeat domain-containing protein 46
9	78145600	78145800	77980271	78255639	STK3	serine/threonine-protein kinase 3 isoform X1
9	82659901	82661000	82594733	82680605	CDH17	LOW QUALITY PROTEIN: cadherin-17
9	82661000	82661100	82594733	82680605	CDH17	LOW QUALITY PROTEIN: cadherin-17
9	85563211	85563700	85551322	85700751	SLC26A7	anion exchange transporter isoform X2
9	87028701	87029000	86861843	87249027	MMP16	matrix metalloproteinase-16 isoform X1
9	88184721	88185961	87751385	88275297	CNBD1	cyclic nucleotide-binding domain-containing protein 1
9	88231801	88234000	87751385	88275297	CNBD1	cyclic nucleotide-binding domain-containing protein 1
9	88520001	88520254	88409121	88593002	CNGB3	cyclic nucleotide-gated cation channel beta-3
9	89740201	89741000	89710022	89747349	LOC101113860	carbonic anhydrase 13 isoform X2
9	94003749	94004252	93838187	94069575	COL14A1	collagen alpha-1(XIV) chain isoform X1
9	94065101	94065348	93838187	94069575	COL14A1	collagen alpha-1(XIV) chain isoform X1
9	94094601	94094900	94085688	94127572	MRPL13	39S ribosomal protein L13, mitochondrial isoform X2
10	2573952	2574298	2442258	2986251	DIAPH3	LOW QUALITY PROTEIN: protein diaphanous homolog 3 isoform X1
10	2953121	2953400	2442258	2986251	DIAPH3	LOW QUALITY PROTEIN: protein diaphanous homolog 3 isoform X1
10	12250501	12251280	12023185	12413423	VWA8	LOW QUALITY PROTEIN: von Willebrand factor A domain-containing protein 8 isoform X1
10	12252419	12252874	12023185	12413423	VWA8	LOW QUALITY PROTEIN: von Willebrand factor A domain-containing protein 8 isoform X1
10	16031112	16031776	15997107	16077929	ERICH6B	glutamate-rich protein 6B isoform X1
10	19425960	19426400	19425954	19426655	LOC101116843	acyl carrier protein, mitochondrial
10	19425960	19426400	19400817	19454284	RCBTB1	RCC1 and BTB domain-containing protein 1 isoform X1
10	19426400	19426500	19425954	19426655	LOC101116843	acyl carrier protein, mitochondrial
10	19426400	19426500	19400817	19454284	RCBTB1	RCC1 and BTB domain-containing protein 1 isoform X1
10	21522401	21522501	21501699	21543931	DHRS12	dehydrogenase/reductase SDR family member 12
10	21522501	21522700	21501699	21543931	DHRS12	dehydrogenase/reductase SDR family member 12
10	21522700	21522800	21501699	21543931	DHRS12	dehydrogenase/reductase SDR family member 12
10	21786200	21786300	21732348	21794027	NEK5	serine/threonine-protein kinase Nek5
10	25598501	25599500	25548429	25896466	DCLK1	serine/threonine-protein kinase DCLK1 isoform X1
10	25719000	25719100	25548429	25896466	DCLK1	serine/threonine-protein kinase DCLK1 isoform X1
10	26582819	26583500	25979718	26654047	NBEA	neurobeachin isoform X1
10	31538801	31539086	31211953	31595495	MTUS2	microtubule-associated tumor suppressor candidate 2 isoform X2
10	33946301	33947000	33580017	33984779	LOC101115632	phospholipid-transporting ATPase IB isoform X1
10	40350727	40351000	39634124	40811761	PCDH9	protocadherin-9 isoform X1
10	44632001	44636500	44372905	44916819	KLHL1	kelch-like protein 1
10	44636500	44637000	44372905	44916819	KLHL1	kelch-like protein 1
10	44637000	44637900	44372905	44916819	KLHL1	kelch-like protein 1
10	44637900	44638000	44372905	44916819	KLHL1	kelch-like protein 1
10	44638000	44638100	44372905	44916819	KLHL1	kelch-like protein 1
10	44672401	44673200	44372905	44916819	KLHL1	kelch-like protein 1
10	44673200	44673500	44372905	44916819	KLHL1	kelch-like protein 1
10	44873031	44876200	44372905	44916819	KLHL1	kelch-like protein 1
10	48014713	48015878	47946975	48174554	PIBF1	progesterone-induced-blocking factor 1 isoform X1
10	51485601	51485801	51485546	51487007	LOC101103163	geranylgeranyl transferase type-2 subunit beta-like
10	51485801	51485901	51485546	51487007	LOC101103163	geranylgeranyl transferase type-2 subunit beta-like
10	51485901	51486001	51485546	51487007	LOC101103163	geranylgeranyl transferase type-2 subunit beta-like
10	51486001	51487000	51485546	51487007	LOC101103163	geranylgeranyl transferase type-2 subunit beta-like
10	52555701	52556200	52543942	52559206	FBXL3	F-box/LRR-repeat protein 3
10	53186901	53187001	53105404	53233117	SCEL	sciellin isoform X1
10	53187001	53187201	53105404	53233117	SCEL	sciellin isoform X1
10	53187201	53188500	53105404	53233117	SCEL	sciellin isoform X1
10	56207231	56208300	56207243	56208939	LOC101105339	nuclear transcription factor Y subunit beta
10	68515554	68515900	68154595	69385937	GPC6	glypican-6 isoform X1
10	68799503	68800485	68154595	69385937	GPC6	glypican-6 isoform X1
10	69062050	69062350	68154595	69385937	GPC6	glypican-6 isoform X1
10	69430352	69431500	69417007	69461605	DCT	L-dopachrome tautomerase precursor
10	69431600	69431900	69417007	69461605	DCT	L-dopachrome tautomerase precursor
10	69668401	69669500	69666122	69669365	SOX21	LOW QUALITY PROTEIN: transcription factor SOX-21 isoform X1
10	69668401	69669500	69669401	69671825	LOC105612090	uncharacterized protein LOC105612090 isoform X1
10	70267723	70280300	70243533	70484912	LOC101106781	multidrug resistance-associated protein 4-like isoform X1
10	70323513	70323982	70243533	70484912	LOC101106781	multidrug resistance-associated protein 4-like isoform X1
10	70465010	70465500	70243533	70484912	LOC101106781	multidrug resistance-associated protein 4-like isoform X1
10	71954301	71955201	71908010	72088224	LOC101109626	LOW QUALITY PROTEIN: multidrug resistance-associated protein 4-like isoform X1
10	71955201	71956451	71908010	72088224	LOC101109626	LOW QUALITY PROTEIN: multidrug resistance-associated protein 4-like isoform X1
10	71956451	71956776	71908010	72088224	LOC101109626	LOW QUALITY PROTEIN: multidrug resistance-associated protein 4-like isoform X1
10	74463523	74464800	74422909	74729144	FARP1	FERM, RhoGEF and pleckstrin domain-containing protein 1
10	75874201	75874481	75781229	75926021	CLYBL	citrate lyase subunit beta-like protein, mitochondrial isoform X1
10	76966837	76967300	76848316	77150663	NALCN	sodium leak channel non-selective protein isoform X3
10	82115183	82115500	82096383	82706669	FAM155A	LOW QUALITY PROTEIN: transmembrane protein FAM155A isoform X1
10	82307201	82308800	82096383	82706669	FAM155A	LOW QUALITY PROTEIN: transmembrane protein FAM155A isoform X1
10	84412501	84412800	84286692	84446171	LOC101115805	LOW QUALITY PROTEIN: collagen alpha-2(IV) chain isoform X1
10	85188701	85190900	85183332	85194464	LOC106991369	adhesive plaque matrix protein-like
10	85190900	85191000	85183332	85194464	LOC106991369	adhesive plaque matrix protein-like
10	85191000	85191200	85183332	85194464	LOC106991369	adhesive plaque matrix protein-like
10	85191200	85191300	85183332	85194464	LOC106991369	adhesive plaque matrix protein-like
10	85191300	85191400	85183332	85194464	LOC106991369	adhesive plaque matrix protein-like
11	630201	630801	268451	1109337	CA10	carbonic anhydrase-related protein 10 isoform X1
11	630801	631700	268451	1109337	CA10	carbonic anhydrase-related protein 10 isoform X1
11	631700	631800	268451	1109337	CA10	carbonic anhydrase-related protein 10 isoform X1
11	631800	631900	268451	1109337	CA10	carbonic anhydrase-related protein 10 isoform X1
11	631900	632100	268451	1109337	CA10	carbonic anhydrase-related protein 10 isoform X1
11	632100	632200	268451	1109337	CA10	carbonic anhydrase-related protein 10 isoform X1
11	647101	647301	268451	1109337	CA10	carbonic anhydrase-related protein 10 isoform X1
11	647301	651700	268451	1109337	CA10	carbonic anhydrase-related protein 10 isoform X1
11	772701	773201	268451	1109337	CA10	carbonic anhydrase-related protein 10 isoform X1
11	773201	773301	268451	1109337	CA10	carbonic anhydrase-related protein 10 isoform X1
11	4857201	4858000	4787716	5020128	STXBP4	syntaxin-binding protein 4 isoform X1
11	5910601	5910875	5900723	5962645	LOC101122120	LOW QUALITY PROTEIN: phosphatidylcholine transfer protein-like isoform X1
11	9610400	9610500	9486163	9615211	TRIM37	E3 ubiquitin-protein ligase TRIM37 isoform X2
11	16003601	16004000	15587156	16826160	ASIC2	acid-sensing ion channel 2 isoform X1
11	17262901	17263001	16935684	17297334	MYO1D	unconventional myosin-Id isoform X1
11	17263001	17263101	16935684	17297334	MYO1D	unconventional myosin-Id isoform X1
11	17263101	17264001	16935684	17297334	MYO1D	unconventional myosin-Id isoform X1
11	17264001	17264800	16935684	17297334	MYO1D	unconventional myosin-Id isoform X1
11	17264800	17265400	16935684	17297334	MYO1D	unconventional myosin-Id isoform X1
11	19710112	19710400	19689728	19720552	SUPT6H	LOW QUALITY PROTEIN: transcription elongation factor SPT6
11	26416227	26416900	26416218	26416934	LOC101115136	superoxide dismutase [Cu-Zn
11	37799218	37799600	37560918	37866402	SKAP1	src kinase-associated phosphoprotein 1 isoform X1
11	40828433	40828900	40819500	40831783	LOC101115138	keratin-associated protein 4-11-like isoform X1
11	41370801	41371800	41365627	41376261	HAP1	LOW QUALITY PROTEIN: huntingtin-associated protein 1 isoform X1
11	41371800	41371900	41365627	41376261	HAP1	LOW QUALITY PROTEIN: huntingtin-associated protein 1 isoform X1
11	41371900	41372358	41365627	41376261	HAP1	LOW QUALITY PROTEIN: huntingtin-associated protein 1 isoform X1
11	43144601	43145100	43130312	43152401	MPP2	MAGUK p55 subfamily member 2 isoform X1
11	46314700	46315200	46276596	46403221	TLK2	serine/threonine-protein kinase tousled-like 2 isoform X1
11	49028840	49029200	48996402	49103586	B3GNTL1	LOW QUALITY PROTEIN: UDP-GlcNAc:betaGal beta-1,3-N-acetylglucosaminyltransferase-like protein 1 isoform X1
11	54441201	54441500	54424684	54488586	RNF157	LOW QUALITY PROTEIN: RING finger protein 157 isoform X1
11	55722301	55722501	55719314	55722917	LOC101103658	CMRF35-like molecule 4
11	55722501	55722801	55719314	55722917	LOC101103658	CMRF35-like molecule 4
11	55722801	55722901	55719314	55722917	LOC101103658	CMRF35-like molecule 4
11	55745900	55746600	55746211	55753226	LOC101103909	CMRF35-like molecule 4
11	55746600	55746900	55746211	55753226	LOC101103909	CMRF35-like molecule 4
11	55748300	55748400	55746211	55753226	LOC101103909	CMRF35-like molecule 4
11	60141207	60141678	60117449	60169359	ABCA5	ATP-binding cassette sub-family A member 5 isoform X1
11	60282401	60282798	60237902	60299188	ABCA6	ATP-binding cassette sub-family A member 6 isoform X1
11	60641901	60642001	60604781	60660567	ARSG	LOW QUALITY PROTEIN: arylsulfatase G isoform X1
11	60829701	60830000	60799705	60862332	RGS9	LOW QUALITY PROTEIN: regulator of G-protein signaling 9 isoform X1
11	61579501	61579737	61479631	61759173	PRKCA	LOW QUALITY PROTEIN: protein kinase C alpha type isoform X1
11	62088606	62089300	61943713	62094438	HELZ	probable helicase with zinc finger domain isoform X1
12	2344065	2344201	2313640	2351492	TMCC2	LOW QUALITY PROTEIN: transmembrane and coiled-coil domains protein 2 isoform X1
12	4358604	4358966	4294121	4441933	LOC101114456	LOW QUALITY PROTEIN: C4b-binding protein alpha chain-like isoform X1
12	4793601	4794600	4769499	4821180	CR1L	LOW QUALITY PROTEIN: complement component receptor 1-like protein isoform X1
12	5856701	5856801	5856777	5858031	LOC101117007	biorientation of chromosomes in cell division protein 1-like
12	5856801	5858200	5856777	5858031	LOC101117007	biorientation of chromosomes in cell division protein 1-like
12	19823445	19824200	19804742	19861326	RRP15	RRP15-like protein
12	24100001	24100201	24074074	24105376	TAF1A	TATA box-binding protein-associated factor RNA polymerase I subunit A
12	24100201	24101400	24074074	24105376	TAF1A	TATA box-binding protein-associated factor RNA polymerase I subunit A
12	24101400	24101500	24074074	24105376	TAF1A	TATA box-binding protein-associated factor RNA polymerase I subunit A
12	26203417	26203800	26103140	26512095	DNAH14	dynein heavy chain 14, axonemal isoform X1
12	28952301	28952700	28902919	29658133	SMYD3	histone-lysine N-methyltransferase SMYD3 isoform X1
12	30767442	30767601	30651798	30804344	C12H1orf101	uncharacterized protein C1orf101 homolog isoform X1
12	30767601	30768201	30651798	30804344	C12H1orf101	uncharacterized protein C1orf101 homolog isoform X1
12	30768201	30768301	30651798	30804344	C12H1orf101	uncharacterized protein C1orf101 homolog isoform X1
12	30768301	30768401	30651798	30804344	C12H1orf101	uncharacterized protein C1orf101 homolog isoform X1
12	30768401	30770300	30651798	30804344	C12H1orf101	uncharacterized protein C1orf101 homolog isoform X1
12	30770300	30770500	30651798	30804344	C12H1orf101	uncharacterized protein C1orf101 homolog isoform X1
12	30770500	30770600	30651798	30804344	C12H1orf101	uncharacterized protein C1orf101 homolog isoform X1
12	31440108	31440600	31426849	31696838	AKT3	RAC-gamma serine/threonine-protein kinase isoform X1
12	31442617	31442900	31426849	31696838	AKT3	RAC-gamma serine/threonine-protein kinase isoform X1
12	31896503	31897135	31706516	31938714	SDCCAG8	serologically defined colon cancer antigen 8 isoform X1
12	31986901	31987199	31975834	32074588	CEP170	centrosomal protein of 170 kDa isoform X1
12	32724301	32724900	32499024	32906209	PLD5	inactive phospholipase D5 isoform X1
12	33119201	33119500	33069607	33208685	WDR64	WD repeat-containing protein 64
12	34970121	34970466	34841856	35081249	NME7	nucleoside diphosphate kinase 7 isoform X1
12	35059901	35060283	34841856	35081249	NME7	nucleoside diphosphate kinase 7 isoform X1
12	35647014	35647565	35634432	35776555	KIFAP3	kinesin-associated protein 3 isoform X2
12	40971501	40973300	40964504	41011235	CASZ1	LOW QUALITY PROTEIN: zinc finger protein castor homolog 1 isoform X1
12	44795401	44795900	44747973	44817535	DNAJC11	dnaJ homolog subfamily C member 11
12	47535829	47537600	47494195	47597221	MEGF6	LOW QUALITY PROTEIN: multiple epidermal growth factor-like domains protein 6 isoform X1
12	47537600	47537700	47494195	47597221	MEGF6	LOW QUALITY PROTEIN: multiple epidermal growth factor-like domains protein 6 isoform X1
12	47537700	47537800	47494195	47597221	MEGF6	LOW QUALITY PROTEIN: multiple epidermal growth factor-like domains protein 6 isoform X1
12	49290001	49290300	49289032	49292009	TNFRSF4	LOW QUALITY PROTEIN: tumor necrosis factor receptor superfamily member 4 isoform X1
12	50950401	50951600	50893615	51696858	LOC105616544	putative uncharacterized protein C1orf196
12	51243051	51243300	50893615	51696858	LOC105616544	putative uncharacterized protein C1orf196
12	51392015	51392501	50893615	51696858	LOC105616544	putative uncharacterized protein C1orf196
12	51392501	51393200	50893615	51696858	LOC105616544	putative uncharacterized protein C1orf196
12	51393200	51393500	50893615	51696858	LOC105616544	putative uncharacterized protein C1orf196
12	51506240	51506900	50893615	51696858	LOC105616544	putative uncharacterized protein C1orf196
12	52001401	52001774	51982457	52019660	PDPN	podoplanin
12	52119601	52120086	52086397	52122843	LRRC38	leucine-rich repeat-containing protein 38 isoform X1
12	53113801	53114201	53077205	53129663	KLHL20	kelch-like protein 20 isoform X1
12	53114201	53114501	53077205	53129663	KLHL20	kelch-like protein 20 isoform X1
12	53114501	53116800	53077205	53129663	KLHL20	kelch-like protein 20 isoform X1
12	53116800	53116900	53077205	53129663	KLHL20	kelch-like protein 20 isoform X1
12	53116900	53117000	53077205	53129663	KLHL20	kelch-like protein 20 isoform X1
12	53800720	53801300	53465680	54164980	RABGAP1L	rab GTPase-activating protein 1-like isoform X1
12	55250401	55250673	55157445	55389073	RFWD2	LOW QUALITY PROTEIN: E3 ubiquitin-protein ligase RFWD2 isoform X1
12	57368801	57369206	57340262	57387620	SEC16B	protein transport protein Sec16B isoform X1
12	57369269	57369600	57340262	57387620	SEC16B	protein transport protein Sec16B isoform X1
12	57830505	57831000	57517002	57907960	RASAL2	LOW QUALITY PROTEIN: ras GTPase-activating protein nGAP isoform X1
12	62310153	62310671	62248862	62316433	LAMC2	laminin subunit gamma-2 precursor
12	62432223	62433000	62323868	62536524	NMNAT2	nicotinamide/nicotinic acid mononucleotide adenylyltransferase 2 isoform X1
12	62433000	62433100	62323868	62536524	NMNAT2	nicotinamide/nicotinic acid mononucleotide adenylyltransferase 2 isoform X1
12	64910001	64910600	64723990	65264478	HMCN1	hemicentin-1 isoform X1
12	65997718	65998500	65946506	66110562	PLA2G4A	cytosolic phospholipase A2 isoform X1
12	68537001	68537201	68391165	68602545	RPS6KC1	ribosomal protein S6 kinase delta-1 isoform X1
12	68537201	68538500	68391165	68602545	RPS6KC1	ribosomal protein S6 kinase delta-1 isoform X1
12	68538500	68538700	68391165	68602545	RPS6KC1	ribosomal protein S6 kinase delta-1 isoform X1
12	68538700	68538800	68391165	68602545	RPS6KC1	ribosomal protein S6 kinase delta-1 isoform X1
12	70541840	70542600	70258502	70681117	KCNH1	potassium voltage-gated channel subfamily H member 1 isoform X1
12	71320948	71321300	71219635	71364485	SYT14	synaptotagmin-14 isoform X1
12	71523024	71523392	71507413	71537264	DIEXF	LOW QUALITY PROTEIN: digestive organ expansion factor homolog isoform X1
12	75629104	75629400	75557466	75686588	PTPRC	receptor-type tyrosine-protein phosphatase C isoform X1
12	75643101	75643201	75557466	75686588	PTPRC	receptor-type tyrosine-protein phosphatase C isoform X1
12	75646700	75646800	75557466	75686588	PTPRC	receptor-type tyrosine-protein phosphatase C isoform X1
12	78763301	78763401	78695540	78815105	NAV1	LOW QUALITY PROTEIN: neuron navigator 1 isoform X1
13	765901	766187	614294	1234909	PLCB1	1-phosphatidylinositol 4,5-bisphosphate phosphodiesterase beta-1 isoform X1
13	817301	817664	614294	1234909	PLCB1	1-phosphatidylinositol 4,5-bisphosphate phosphodiesterase beta-1 isoform X1
13	1799601	1800200	1483677	1963005	PLCB4	1-phosphatidylinositol 4,5-bisphosphate phosphodiesterase beta-4 isoform X1
13	2114801	2114901	2031504	2281611	PAK7	serine/threonine-protein kinase PAK 7 isoform X1
13	3307201	3307500	3183205	3394806	SLX4IP	LOW QUALITY PROTEIN: protein SLX4IP
13	7092553	7093050	7012483	9329604	MACROD2	O-acetyl-ADP-ribose deacetylase MACROD2 isoform X1
13	7391201	7391579	7012483	9329604	MACROD2	O-acetyl-ADP-ribose deacetylase MACROD2 isoform X1
13	8491201	8491800	7012483	9329604	MACROD2	O-acetyl-ADP-ribose deacetylase MACROD2 isoform X1
13	8991901	8992200	7012483	9329604	MACROD2	O-acetyl-ADP-ribose deacetylase MACROD2 isoform X1
13	9711101	9711201	9536194	9848679	KIF16B	LOW QUALITY PROTEIN: kinesin-like protein KIF16B isoform X1
13	10115224	10115601	10102765	10121388	LOC101106098	LOW QUALITY PROTEIN: patched domain-containing protein 3-like isoform X1
13	10115601	10116258	10102765	10121388	LOC101106098	LOW QUALITY PROTEIN: patched domain-containing protein 3-like isoform X1
13	14694260	14695100	14554352	15113275	CELF2	LOW QUALITY PROTEIN: CUGBP Elav-like family member 2 isoform X1
13	15322301	15323000	15213628	15403904	USP6NL	LOW QUALITY PROTEIN: USP6 N-terminal-like protein isoform X1
13	15825301	15825401	15788185	15834332	CDC123	cell division cycle protein 123 homolog isoform X1
13	15825401	15826300	15788185	15834332	CDC123	cell division cycle protein 123 homolog isoform X1
13	17691701	17691801	17538127	18036480	PARD3	partitioning defective 3 homolog isoform X1
13	17691801	17696800	17538127	18036480	PARD3	partitioning defective 3 homolog isoform X1
13	17696800	17696900	17538127	18036480	PARD3	partitioning defective 3 homolog isoform X1
13	17696900	17697100	17538127	18036480	PARD3	partitioning defective 3 homolog isoform X1
13	17697100	17697300	17538127	18036480	PARD3	partitioning defective 3 homolog isoform X1
13	19219614	19220100	19012814	19259874	CCDC7	uncharacterized protein CCDC7 isoform X6
13	19833001	19833101	19622102	20216487	MALRD1	MAM and LDL-receptor class A domain-containing protein 1 isoform X1
13	19833101	19834100	19622102	20216487	MALRD1	MAM and LDL-receptor class A domain-containing protein 1 isoform X1
13	20138301	20138600	19622102	20216487	MALRD1	MAM and LDL-receptor class A domain-containing protein 1 isoform X1
13	20203801	20204300	19622102	20216487	MALRD1	MAM and LDL-receptor class A domain-containing protein 1 isoform X1
13	21479250	21479700	21463290	21493823	C13H10orf113	LOW QUALITY PROTEIN: putative uncharacterized protein C10orf113 homolog
13	24251446	24252400	23929045	24433187	KIAA1217	sickle tail protein homolog isoform X1
13	24562901	24563786	24483209	24611529	ARHGAP21	LOW QUALITY PROTEIN: rho GTPase-activating protein 21 isoform X1
13	25004638	25005300	24976738	25280706	GPR158	LOW QUALITY PROTEIN: probable G-protein coupled receptor 158 isoform X1
13	30008401	30008761	29950558	30031884	PTER	phosphotriesterase-related protein
13	30298801	30299400	30098376	30306795	RSU1	ras suppressor protein 1 isoform X1
13	30846918	30848300	30793219	30943923	ST8SIA6	alpha-2,8-sialyltransferase 8F isoform X1
13	30848300	30848400	30793219	30943923	ST8SIA6	alpha-2,8-sialyltransferase 8F isoform X1
13	30848400	30848500	30793219	30943923	ST8SIA6	alpha-2,8-sialyltransferase 8F isoform X1
13	35775007	35775300	35645400	35815572	ARMC4	armadillo repeat-containing protein 4 isoform X1
13	38111901	38113400	37966149	38381415	SLC24A3	sodium/potassium/calcium exchanger 3 isoform X1
13	38113400	38113700	37966149	38381415	SLC24A3	sodium/potassium/calcium exchanger 3 isoform X1
13	41992501	41993100	41978054	42009352	GDI2	rab GDP dissociation inhibitor beta
13	41993100	41993200	41978054	42009352	GDI2	rab GDP dissociation inhibitor beta
13	41993200	41993500	41978054	42009352	GDI2	rab GDP dissociation inhibitor beta
13	52616128	52616500	52613656	52640680	LOC101114799	LOW QUALITY PROTEIN: tyrosine-protein phosphatase non-receptor type substrate 1-like isoform X1
13	52743353	52743800	52733215	52766997	LOC101105937	tyrosine-protein phosphatase non-receptor type substrate 1-like
13	52743800	52743971	52733215	52766997	LOC101105937	tyrosine-protein phosphatase non-receptor type substrate 1-like
13	52744701	52745171	52733215	52766997	LOC101105937	tyrosine-protein phosphatase non-receptor type substrate 1-like
13	52745735	52746400	52733215	52766997	LOC101105937	tyrosine-protein phosphatase non-receptor type substrate 1-like
13	70391601	70392300	70174168	71325616	PTPRT	LOW QUALITY PROTEIN: receptor-type tyrosine-protein phosphatase T isoform X1
13	70645680	70646201	70174168	71325616	PTPRT	LOW QUALITY PROTEIN: receptor-type tyrosine-protein phosphatase T isoform X1
13	70646201	70647460	70174168	71325616	PTPRT	LOW QUALITY PROTEIN: receptor-type tyrosine-protein phosphatase T isoform X1
13	73382672	73382901	73340092	73395556	TKDP5	LOW QUALITY PROTEIN: uncharacterized protein TKDP5 isoform X1
13	73382901	73386504	73340092	73395556	TKDP5	LOW QUALITY PROTEIN: uncharacterized protein TKDP5 isoform X1
13	78265301	78265900	78260706	78279423	DPM1	dolichol-phosphate mannosyltransferase subunit 1 isoform X1
13	78265900	78266300	78260706	78279423	DPM1	dolichol-phosphate mannosyltransferase subunit 1 isoform X1
13	78266300	78266400	78260706	78279423	DPM1	dolichol-phosphate mannosyltransferase subunit 1 isoform X1
13	80896301	80896700	80867765	80968389	BCAS1	breast carcinoma-amplified sequence 1 isoform X1
13	81444001	81444300	81435124	81469239	DOK5	docking protein 5 isoform X1
14	2911301	2911800	2775955	3061312	CNTNAP4	contactin-associated protein-like 4 isoform X2
14	2911800	2912000	2775955	3061312	CNTNAP4	contactin-associated protein-like 4 isoform X2
14	2912000	2912100	2775955	3061312	CNTNAP4	contactin-associated protein-like 4 isoform X2
14	4849301	4849735	4629121	5546823	WWOX	WW domain-containing oxidoreductase isoform X1
14	8059800	8059900	8000378	8098560	HSD17B2	estradiol 17-beta-dehydrogenase 2
14	17496901	17497001	17408509	17558042	ZNF423	LOW QUALITY PROTEIN: zinc finger protein 423 isoform X1
14	24910801	24911100	24887624	24914321	ADGRG5	LOW QUALITY PROTEIN: adhesion G-protein coupled receptor G5 isoform X1
14	24911100	24911200	24887624	24914321	ADGRG5	LOW QUALITY PROTEIN: adhesion G-protein coupled receptor G5 isoform X1
14	29033402	29033800	28658459	29053418	CDH8	cadherin-8
14	33576726	33581900	33570766	33591977	CMTM2	CKLF-like MARVEL transmembrane domain-containing protein 2
14	33581900	33582687	33570766	33591977	CMTM2	CKLF-like MARVEL transmembrane domain-containing protein 2
14	39150221	39150662	39025231	39372668	HYDIN	hydrocephalus-inducing protein homolog isoform X1
14	39207142	39207700	39025231	39372668	HYDIN	hydrocephalus-inducing protein homolog isoform X1
14	39207700	39207800	39025231	39372668	HYDIN	hydrocephalus-inducing protein homolog isoform X1
14	44037601	44037701	44028228	44060880	UBA2	LOW QUALITY PROTEIN: SUMO-activating enzyme subunit 2 isoform X1
14	44037701	44038400	44028228	44060880	UBA2	LOW QUALITY PROTEIN: SUMO-activating enzyme subunit 2 isoform X1
14	44038400	44038700	44028228	44060880	UBA2	LOW QUALITY PROTEIN: SUMO-activating enzyme subunit 2 isoform X1
14	44038700	44039197	44028228	44060880	UBA2	LOW QUALITY PROTEIN: SUMO-activating enzyme subunit 2 isoform X1
14	44999401	44999691	44996220	45012293	MAG	myelin-associated glycoprotein isoform X1
14	51111801	51112200	51099980	51140600	LOC101109384	zinc finger protein 227 isoform X1
14	56365101	56365501	56361031	56366202	LOC105601953	zinc finger protein 175-like isoform X1
14	56365501	56365801	56361031	56366202	LOC105601953	zinc finger protein 175-like isoform X1
14	56365801	56366118	56361031	56366202	LOC105601953	zinc finger protein 175-like isoform X1
14	56366201	56366301	56361031	56366202	LOC105601953	zinc finger protein 175-like isoform X1
14	56371574	56372600	56371604	56378089	ZNF175	zinc finger protein 175
14	57743401	57743501	57725955	57888280	LOC106991608	LOW QUALITY PROTEIN: zinc finger protein 91-like
14	57743401	57743501	57665511	57935993	LOC105601907	LOW QUALITY PROTEIN: uncharacterized protein LOC105601907 isoform X1
14	57743501	57743601	57725955	57888280	LOC106991608	LOW QUALITY PROTEIN: zinc finger protein 91-like
14	57743501	57743601	57665511	57935993	LOC105601907	LOW QUALITY PROTEIN: uncharacterized protein LOC105601907 isoform X1
14	57907944	57908191	57665511	57935993	LOC105601907	LOW QUALITY PROTEIN: uncharacterized protein LOC105601907 isoform X1
14	58144801	58162400	58149458	58154548	LOC101111827	cationic amino acid transporter 3-like
14	58302147	58302797	58293788	58319087	LOC101117868	cationic amino acid transporter 3-like isoform X1
14	58311001	58311101	58293788	58319087	LOC101117868	cationic amino acid transporter 3-like isoform X1
14	58517801	58518100	58516120	58526717	LOC101115153	cationic amino acid transporter 3-like
14	58569501	58581700	58574943	58580180	LOC101115398	cationic amino acid transporter 3-like
14	59584401	59584501	59574380	59594793	LOC101123578	immunoglobulin superfamily member 1-like isoform X1
14	59584501	59588300	59574380	59594793	LOC101123578	immunoglobulin superfamily member 1-like isoform X1
14	59588300	59588900	59574380	59594793	LOC101123578	immunoglobulin superfamily member 1-like isoform X1
14	59588900	59590200	59574380	59594793	LOC101123578	immunoglobulin superfamily member 1-like isoform X1
14	59590200	59590300	59574380	59594793	LOC101123578	immunoglobulin superfamily member 1-like isoform X1
14	59590300	59590500	59574380	59594793	LOC101123578	immunoglobulin superfamily member 1-like isoform X1
14	59590500	59590700	59574380	59594793	LOC101123578	immunoglobulin superfamily member 1-like isoform X1
14	59590700	59590800	59574380	59594793	LOC101123578	immunoglobulin superfamily member 1-like isoform X1
14	60184101	60184590	60178652	60191830	CNOT3	LOW QUALITY PROTEIN: CCR4-NOT transcription complex subunit 3 isoform X1
14	60568401	60569100	60546242	60578018	ZNF582	zinc finger protein 582 isoform X1
14	60569100	60569288	60546242	60578018	ZNF582	zinc finger protein 582 isoform X1
14	61229801	61230200	61222174	61244775	LOC101105018	zinc finger protein 805-like isoform X1
14	61230200	61230300	61222174	61244775	LOC101105018	zinc finger protein 805-like isoform X1
14	61566001	61566301	61566160	61592706	LOC101114805	zinc finger protein OZF-like isoform X2
14	61566301	61567200	61566160	61592706	LOC101114805	zinc finger protein OZF-like isoform X2
14	61567200	61569700	61566160	61592706	LOC101114805	zinc finger protein OZF-like isoform X2
14	61569700	61569800	61566160	61592706	LOC101114805	zinc finger protein OZF-like isoform X2
14	61569800	61569900	61566160	61592706	LOC101114805	zinc finger protein OZF-like isoform X2
14	62173301	62173652	62150883	62174864	LOC101118635	zinc finger protein 211-like
15	1585324	1586600	1439067	2098596	GRIA4	glutamate receptor 4 isoform X2
15	1586600	1586700	1439067	2098596	GRIA4	glutamate receptor 4 isoform X2
15	1586700	1586800	1439067	2098596	GRIA4	glutamate receptor 4 isoform X2
15	1676135	1676400	1439067	2098596	GRIA4	glutamate receptor 4 isoform X2
15	1761401	1762100	1439067	2098596	GRIA4	glutamate receptor 4 isoform X2
15	1945507	1945800	1439067	2098596	GRIA4	glutamate receptor 4 isoform X2
15	3941601	3942278	3852935	4137382	PDGFD	platelet-derived growth factor D isoform X1
15	8760115	8760665	8313097	9946894	CNTN5	contactin-5 isoform X1
15	8826601	8826801	8313097	9946894	CNTN5	contactin-5 isoform X1
15	8826801	8828300	8313097	9946894	CNTN5	contactin-5 isoform X1
15	8828300	8828400	8313097	9946894	CNTN5	contactin-5 isoform X1
15	8828400	8828500	8313097	9946894	CNTN5	contactin-5 isoform X1
15	15846601	15846701	15781742	16236443	GUCY1A2	LOW QUALITY PROTEIN: guanylate cyclase soluble subunit alpha-2 isoform X1
15	15859200	15860468	15781742	16236443	GUCY1A2	LOW QUALITY PROTEIN: guanylate cyclase soluble subunit alpha-2 isoform X1
15	15905301	15905401	15781742	16236443	GUCY1A2	LOW QUALITY PROTEIN: guanylate cyclase soluble subunit alpha-2 isoform X1
15	17427401	17428600	17303550	17454856	ATM	serine-protein kinase ATM isoform X1
15	17428600	17428749	17303550	17454856	ATM	serine-protein kinase ATM isoform X1
15	20205401	20206118	20028395	20220004	ARHGAP20	rho GTPase-activating protein 20 isoform X2
15	21403623	21404600	21332618	21448020	SIK2	serine/threonine-protein kinase SIK2 isoform X1
15	21909861	21910001	21909862	21910675	LOC101112255	prefoldin subunit 4
15	21909861	21910001	21905805	21973313	BCO2	beta,beta-carotene 9',10'-oxygenase isoform X1
15	21910001	21910101	21909862	21910675	LOC101112255	prefoldin subunit 4
15	21910001	21910101	21905805	21973313	BCO2	beta,beta-carotene 9',10'-oxygenase isoform X1
15	21910101	21910500	21909862	21910675	LOC101112255	prefoldin subunit 4
15	21910101	21910500	21905805	21973313	BCO2	beta,beta-carotene 9',10'-oxygenase isoform X1
15	21910500	21910600	21909862	21910675	LOC101112255	prefoldin subunit 4
15	21910500	21910600	21905805	21973313	BCO2	beta,beta-carotene 9',10'-oxygenase isoform X1
15	27799101	27799500	27545925	27895792	DSCAML1	Down syndrome cell adhesion molecule-like protein 1 isoform X1
15	30842050	30842500	30674561	31076279	GRIK4	glutamate receptor ionotropic, kainate 4 isoform X1
15	30923101	30923201	30674561	31076279	GRIK4	glutamate receptor ionotropic, kainate 4 isoform X1
15	30923201	30923500	30674561	31076279	GRIK4	glutamate receptor ionotropic, kainate 4 isoform X1
15	31164501	31164601	31133571	31186529	TBCEL	tubulin-specific chaperone cofactor E-like protein
15	31164701	31164901	31133571	31186529	TBCEL	tubulin-specific chaperone cofactor E-like protein
15	32918221	32918567	32779628	32934059	UBASH3B	ubiquitin-associated and SH3 domain-containing protein B
15	35774936	35775267	35542723	36032287	SOX6	transcription factor SOX-6 isoform X1
15	38119601	38120000	37958485	38269191	SPON1	spondin-1 isoform X1
15	40687601	40687701	40577303	40762548	LOC106991619	polypeptide N-acetylgalactosaminyltransferase 18-like
15	40687701	40688800	40577303	40762548	LOC106991619	polypeptide N-acetylgalactosaminyltransferase 18-like
15	40688800	40689400	40577303	40762548	LOC106991619	polypeptide N-acetylgalactosaminyltransferase 18-like
15	46501726	46502293	46501731	46502669	LOC101115824	LOW QUALITY PROTEIN: olfactory receptor 52E4-like
15	47154101	47159100	47158764	47162962	LOC101121967	olfactory receptor 51I2-like isoform X1
15	47159100	47159300	47158764	47162962	LOC101121967	olfactory receptor 51I2-like isoform X1
15	47159300	47159400	47158764	47162962	LOC101121967	olfactory receptor 51I2-like isoform X1
15	47159400	47159500	47158764	47162962	LOC101121967	olfactory receptor 51I2-like isoform X1
15	47159500	47159600	47158764	47162962	LOC101121967	olfactory receptor 51I2-like isoform X1
15	47159600	47159800	47158764	47162962	LOC101121967	olfactory receptor 51I2-like isoform X1
15	47162400	47162610	47158764	47162962	LOC101121967	olfactory receptor 51I2-like isoform X1
15	47429001	47431901	47431866	47433442	LOC101102671	LOW QUALITY PROTEIN: hemoglobin subunit epsilon-1 isoform X1
15	47431901	47451500	47431866	47433442	LOC101102671	LOW QUALITY PROTEIN: hemoglobin subunit epsilon-1 isoform X1
15	47431901	47451500	47442668	47444321	LOC101105185	hemoglobin subunit epsilon-2
15	47431901	47451500	47448172	47449349	LOC101102928	hemoglobin subunit beta-C(NA)-like
15	47459701	47460701	47460689	47462346	LOC101105437	hemoglobin subunit beta isoform X1
15	47460786	47482300	47460689	47462346	LOC101105437	hemoglobin subunit beta isoform X1
15	47482900	47483600	47483509	47485446	LOC101105945	LOW QUALITY PROTEIN: hemoglobin subunit epsilon-2-like isoform X1
15	47483600	47483700	47483509	47485446	LOC101105945	LOW QUALITY PROTEIN: hemoglobin subunit epsilon-2-like isoform X1
15	47483700	47483800	47483509	47485446	LOC101105945	LOW QUALITY PROTEIN: hemoglobin subunit epsilon-2-like isoform X1
15	47483800	47484100	47483509	47485446	LOC101105945	LOW QUALITY PROTEIN: hemoglobin subunit epsilon-2-like isoform X1
15	47484100	47484200	47483509	47485446	LOC101105945	LOW QUALITY PROTEIN: hemoglobin subunit epsilon-2-like isoform X1
15	47484200	47485900	47483509	47485446	LOC101105945	LOW QUALITY PROTEIN: hemoglobin subunit epsilon-2-like isoform X1
15	50261501	50261793	50242627	50336977	PDE2A	cGMP-dependent 3',5'-cyclic phosphodiesterase isoform X1
15	55052401	55053200	54934858	55394503	ANO3	anoctamin-3 isoform X2
15	55053200	55053700	54934858	55394503	ANO3	anoctamin-3 isoform X2
15	55059601	55059952	54934858	55394503	ANO3	anoctamin-3 isoform X2
15	55272101	55272600	54934858	55394503	ANO3	anoctamin-3 isoform X2
15	55384386	55384997	54934858	55394503	ANO3	anoctamin-3 isoform X2
15	61480500	61480621	61412200	61520808	CCDC73	coiled-coil domain-containing protein 73
15	62562201	62562700	62560711	62572617	LMO2	LOW QUALITY PROTEIN: rhombotin-2 isoform X1
15	64841501	64841853	64840220	64854206	COMMD9	COMM domain-containing protein 9 isoform X1
15	68533915	68534227	68488004	68678749	LRRC4C	leucine-rich repeat-containing protein 4C
15	72078827	72079179	72060128	72103420	ALKBH3	alpha-ketoglutarate-dependent dioxygenase alkB homolog 3 isoform X1
15	72409801	72410091	72291613	72434709	EXT2	exostosin-2 isoform X1
15	72417741	72418300	72291613	72434709	EXT2	exostosin-2 isoform X1
15	75093601	75093982	74970442	75185944	C15H11orf49	UPF0705 protein C11orf49 homolog isoform X1
15	80074430	80074762	80070263	80098612	MS4A5	membrane-spanning 4-domains subfamily A member 5
16	953801	954200	466589	1193966	SLIT3	LOW QUALITY PROTEIN: slit homolog 3 protein isoform X1
16	954200	954454	466589	1193966	SLIT3	LOW QUALITY PROTEIN: slit homolog 3 protein isoform X1
16	1962601	1963100	1579978	2052758	DOCK2	dedicator of cytokinesis protein 2 isoform X1
16	4051974	4052653	4027315	4088992	UBTD2	ubiquitin domain-containing protein 2 isoform X1
16	7711710	7712054	7693777	8025108	ARHGEF28	rho guanine nucleotide exchange factor 28 isoform X1
16	9967001	9967300	9910210	9989477	MCCC2	methylcrotonoyl-CoA carboxylase beta chain, mitochondrial
16	10156001	10156800	10129481	10176025	NAIP	baculoviral IAP repeat-containing protein 1 isoform X1
16	10322801	10323492	10310810	10333113	MARVELD2	MARVEL domain-containing protein 2
16	13890034	13890360	13851531	13899667	SGTB	small glutamine-rich tetratricopeptide repeat-containing protein beta isoform X1
16	14177101	14177800	14036589	14330578	ADAMTS6	A disintegrin and metalloproteinase with thrombospondin motifs 6 isoform X1
16	14700447	14701277	14460479	14721917	CWC27	peptidyl-prolyl cis-trans isomerase CWC27 homolog isoform X1
16	19660301	19661060	19405423	20381427	LOC101108953	LOW QUALITY PROTEIN: cAMP-specific 3',5'-cyclic phosphodiesterase 4D isoform X1
16	23298645	23299300	23241489	23310722	IL6ST	interleukin-6 receptor subunit beta
16	23299300	23299400	23241489	23310722	IL6ST	interleukin-6 receptor subunit beta
16	23831964	23832314	23797292	23888623	SKIV2L2	superkiller viralicidic activity 2-like 2 isoform X1
16	29283402	29283501	29105525	29556065	HCN1	LOW QUALITY PROTEIN: potassium/sodium hyperpolarization-activated cyclic nucleotide-gated channel 1 isoform X1
16	29283501	29283601	29105525	29556065	HCN1	LOW QUALITY PROTEIN: potassium/sodium hyperpolarization-activated cyclic nucleotide-gated channel 1 isoform X1
16	29283601	29283701	29105525	29556065	HCN1	LOW QUALITY PROTEIN: potassium/sodium hyperpolarization-activated cyclic nucleotide-gated channel 1 isoform X1
16	29283701	29283901	29105525	29556065	HCN1	LOW QUALITY PROTEIN: potassium/sodium hyperpolarization-activated cyclic nucleotide-gated channel 1 isoform X1
16	29283901	29284801	29105525	29556065	HCN1	LOW QUALITY PROTEIN: potassium/sodium hyperpolarization-activated cyclic nucleotide-gated channel 1 isoform X1
16	29284801	29284900	29105525	29556065	HCN1	LOW QUALITY PROTEIN: potassium/sodium hyperpolarization-activated cyclic nucleotide-gated channel 1 isoform X1
16	29284900	29285400	29105525	29556065	HCN1	LOW QUALITY PROTEIN: potassium/sodium hyperpolarization-activated cyclic nucleotide-gated channel 1 isoform X1
16	29285400	29285500	29105525	29556065	HCN1	LOW QUALITY PROTEIN: potassium/sodium hyperpolarization-activated cyclic nucleotide-gated channel 1 isoform X1
16	29285500	29285600	29105525	29556065	HCN1	LOW QUALITY PROTEIN: potassium/sodium hyperpolarization-activated cyclic nucleotide-gated channel 1 isoform X1
16	29285600	29285700	29105525	29556065	HCN1	LOW QUALITY PROTEIN: potassium/sodium hyperpolarization-activated cyclic nucleotide-gated channel 1 isoform X1
16	29285700	29285800	29105525	29556065	HCN1	LOW QUALITY PROTEIN: potassium/sodium hyperpolarization-activated cyclic nucleotide-gated channel 1 isoform X1
16	29285800	29285900	29105525	29556065	HCN1	LOW QUALITY PROTEIN: potassium/sodium hyperpolarization-activated cyclic nucleotide-gated channel 1 isoform X1
16	29285900	29286100	29105525	29556065	HCN1	LOW QUALITY PROTEIN: potassium/sodium hyperpolarization-activated cyclic nucleotide-gated channel 1 isoform X1
16	29286100	29286200	29105525	29556065	HCN1	LOW QUALITY PROTEIN: potassium/sodium hyperpolarization-activated cyclic nucleotide-gated channel 1 isoform X1
16	31318104	31319372	31308630	31327861	C16H5orf28	transmembrane protein C5orf28 homolog
16	33104201	33105100	33094855	33166144	PLCXD3	PI-PLC X domain-containing protein 3 isoform X1
16	36801375	36801988	36626594	36903722	WDR70	WD repeat-containing protein 70
16	40003801	40004073	39795865	40159720	ADAMTS12	A disintegrin and metalloproteinase with thrombospondin motifs 12 isoform X1
16	46435001	46435800	46435174	46435834	LOC101120952	poly(A) polymerase type 3-like
16	48747843	48748382	48675021	48861512	CDH10	cadherin-10
16	50330101	50330201	50234223	51432372	CDH12	cadherin-12
16	50330201	50332100	50234223	51432372	CDH12	cadherin-12
16	50549311	50549600	50234223	51432372	CDH12	cadherin-12
16	53139751	53140281	52940938	53862706	CDH18	cadherin-18 isoform X1
16	53355101	53355301	52940938	53862706	CDH18	cadherin-18 isoform X1
16	53355301	53356000	52940938	53862706	CDH18	cadherin-18 isoform X1
16	53356000	53356100	52940938	53862706	CDH18	cadherin-18 isoform X1
16	53416601	53417200	52940938	53862706	CDH18	cadherin-18 isoform X1
16	59244605	59244900	59099734	59365986	DNAH5	dynein heavy chain 5, axonemal isoform X1
16	59308620	59309400	59099734	59365986	DNAH5	dynein heavy chain 5, axonemal isoform X1
16	61078001	61079000	61035872	62145674	CTNND2	LOW QUALITY PROTEIN: catenin delta-2 isoform X1
16	61296313	61296600	61035872	62145674	CTNND2	LOW QUALITY PROTEIN: catenin delta-2 isoform X1
16	61455348	61455682	61035872	62145674	CTNND2	LOW QUALITY PROTEIN: catenin delta-2 isoform X1
16	61669637	61669900	61035872	62145674	CTNND2	LOW QUALITY PROTEIN: catenin delta-2 isoform X1
16	61703454	61703789	61035872	62145674	CTNND2	LOW QUALITY PROTEIN: catenin delta-2 isoform X1
16	61820628	61821400	61035872	62145674	CTNND2	LOW QUALITY PROTEIN: catenin delta-2 isoform X1
16	61895901	61896175	61035872	62145674	CTNND2	LOW QUALITY PROTEIN: catenin delta-2 isoform X1
16	62658501	62659000	62645660	62720877	43530	E3 ubiquitin-protein ligase MARCH6 isoform X1
16	67757701	67757801	67716461	67899675	ADAMTS16	A disintegrin and metalloproteinase with thrombospondin motifs 16 isoform X1
16	67757801	67757901	67716461	67899675	ADAMTS16	A disintegrin and metalloproteinase with thrombospondin motifs 16 isoform X1
16	67757901	67758255	67716461	67899675	ADAMTS16	A disintegrin and metalloproteinase with thrombospondin motifs 16 isoform X1
17	1312701	1313100	1305124	1636690	TLL1	tolloid-like protein 1 isoform X1
17	2921300	2921499	2835053	3192977	DCHS2	LOW QUALITY PROTEIN: protocadherin-23 isoform X1
17	2937503	2937900	2835053	3192977	DCHS2	LOW QUALITY PROTEIN: protocadherin-23 isoform X1
17	6388118	6388600	6346276	6530909	SH3D19	SH3 domain-containing protein 19 isoform X1
17	6894637	6895700	6626487	7373530	LRBA	lipopolysaccharide-responsive and beige-like anchor protein isoform X1
17	7409019	7409201	7383606	7572546	DCLK2	serine/threonine-protein kinase DCLK2 isoform X1
17	7409201	7409401	7383606	7572546	DCLK2	serine/threonine-protein kinase DCLK2 isoform X1
17	7409401	7409896	7383606	7572546	DCLK2	serine/threonine-protein kinase DCLK2 isoform X1
17	8297901	8303100	8122996	8364398	LOC106991695	uncharacterized protein LOC106991695 isoform X1
17	8303100	8303200	8122996	8364398	LOC106991695	uncharacterized protein LOC106991695 isoform X1
17	10058255	10058600	9815330	10192962	ARHGAP10	rho GTPase-activating protein 10
17	12268357	12269600	12111647	12302502	ZNF827	LOW QUALITY PROTEIN: zinc finger protein 827 isoform X1
17	12269600	12269700	12111647	12302502	ZNF827	LOW QUALITY PROTEIN: zinc finger protein 827 isoform X1
17	12291501	12292300	12111647	12302502	ZNF827	LOW QUALITY PROTEIN: zinc finger protein 827 isoform X1
17	14001301	14002200	13925775	14029046	FREM3	LOW QUALITY PROTEIN: FRAS1-related extracellular matrix protein 3
17	14012301	14012601	13925775	14029046	FREM3	LOW QUALITY PROTEIN: FRAS1-related extracellular matrix protein 3
17	14012601	14013100	13925775	14029046	FREM3	LOW QUALITY PROTEIN: FRAS1-related extracellular matrix protein 3
17	28473500	28473600	28442728	28691621	SCLT1	sodium channel and clathrin linker 1 isoform X1
17	35179101	35179201	34986368	35189510	KIAA1109	uncharacterized protein KIAA1109 homolog isoform X1
17	35179201	35179401	34986368	35189510	KIAA1109	uncharacterized protein KIAA1109 homolog isoform X1
17	35179401	35179501	34986368	35189510	KIAA1109	uncharacterized protein KIAA1109 homolog isoform X1
17	35179501	35179801	34986368	35189510	KIAA1109	uncharacterized protein KIAA1109 homolog isoform X1
17	35179801	35181200	34986368	35189510	KIAA1109	uncharacterized protein KIAA1109 homolog isoform X1
17	35181200	35182000	34986368	35189510	KIAA1109	uncharacterized protein KIAA1109 homolog isoform X1
17	35182000	35182100	34986368	35189510	KIAA1109	uncharacterized protein KIAA1109 homolog isoform X1
17	35182100	35182304	34986368	35189510	KIAA1109	uncharacterized protein KIAA1109 homolog isoform X1
17	36115201	36115568	35939650	36863395	FSTL5	follistatin-related protein 5 isoform X1
17	36412101	36412201	35939650	36863395	FSTL5	follistatin-related protein 5 isoform X1
17	39735001	39735481	39717467	39854824	C17H4orf45	uncharacterized protein C4orf45 homolog
17	40114701	40117401	40079631	40198064	RXFP1	relaxin receptor 1
17	41812200	41812299	41736408	41830636	GLRB	glycine receptor subunit beta
17	43830157	43830600	43776941	43855347	LOC101114390	zinc finger protein 268 isoform X4
17	43830600	43830700	43776941	43855347	LOC101114390	zinc finger protein 268 isoform X4
17	46219200	46219300	46153085	46284488	RIMBP2	LOW QUALITY PROTEIN: RIMS-binding protein 2 isoform X1
17	49486712	49487300	49486725	49520271	LOC101120019	60S ribosomal protein L10a-like
17	50521555	50522128	50489268	50583494	SCARB1	scavenger receptor class B member 1 isoform X1
17	57294101	57294900	57277566	57466160	NOS1	LOW QUALITY PROTEIN: nitric oxide synthase, brain isoform X1
17	58279201	58279565	58204610	58487021	MED13L	mediator of RNA polymerase II transcription subunit 13-like isoform X1
17	64852907	64853569	64820231	64990044	KIAA1671	LOW QUALITY PROTEIN: uncharacterized protein KIAA1671 homolog isoform X1
17	65844901	65845193	65816029	65856594	HPS4	LOW QUALITY PROTEIN: Hermansky-Pudlak syndrome 4 protein isoform X1
17	65844901	65845193	65841342	65861304	SRRD	SRR1-like protein
17	71458601	71458972	71436661	71486730	PI4KA	LOW QUALITY PROTEIN: phosphatidylinositol 4-kinase alpha isoform X1
18	3460301	3460401	3417489	4251671	GABRG3	gamma-aminobutyric acid receptor subunit gamma-3 isoform X1
18	3548801	3548901	3417489	4251671	GABRG3	gamma-aminobutyric acid receptor subunit gamma-3 isoform X1
18	3549800	3549900	3417489	4251671	GABRG3	gamma-aminobutyric acid receptor subunit gamma-3 isoform X1
18	3857520	3858047	3417489	4251671	GABRG3	gamma-aminobutyric acid receptor subunit gamma-3 isoform X1
18	3924133	3924762	3417489	4251671	GABRG3	gamma-aminobutyric acid receptor subunit gamma-3 isoform X1
18	5203301	5204464	5180771	5360604	CERS3	ceramide synthase 3 isoform X1
18	7251634	7252400	7222018	7293522	PGPEP1L	pyroglutamyl-peptidase 1-like protein isoform X1
18	7353401	7354000	7317334	7392751	FAM169B	protein FAM169B isoform X1
18	7354000	7354100	7317334	7392751	FAM169B	protein FAM169B isoform X1
18	7354100	7354200	7317334	7392751	FAM169B	protein FAM169B isoform X1
18	7354200	7354300	7317334	7392751	FAM169B	protein FAM169B isoform X1
18	7354300	7354400	7317334	7392751	FAM169B	protein FAM169B isoform X1
18	11930001	11930578	11730795	11999517	MCTP2	multiple C2 and transmembrane domain-containing protein 2 isoform X1
18	11930901	11931001	11730795	11999517	MCTP2	multiple C2 and transmembrane domain-containing protein 2 isoform X1
18	14119835	14120078	14008389	14304226	SLCO3A1	solute carrier organic anion transporter family member 3A1 isoform X1
18	14137339	14138800	14008389	14304226	SLCO3A1	solute carrier organic anion transporter family member 3A1 isoform X1
18	14138800	14138900	14008389	14304226	SLCO3A1	solute carrier organic anion transporter family member 3A1 isoform X1
18	14174447	14174862	14008389	14304226	SLCO3A1	solute carrier organic anion transporter family member 3A1 isoform X1
18	16456501	16457035	16082034	16764055	AGBL1	cytosolic carboxypeptidase 4 isoform X1
18	16645559	16646700	16082034	16764055	AGBL1	cytosolic carboxypeptidase 4 isoform X1
18	16646700	16646800	16082034	16764055	AGBL1	cytosolic carboxypeptidase 4 isoform X1
18	18175801	18176201	18013046	18432839	NTRK3	LOW QUALITY PROTEIN: NT-3 growth factor receptor isoform X1
18	18176201	18177200	18013046	18432839	NTRK3	LOW QUALITY PROTEIN: NT-3 growth factor receptor isoform X1
18	18362000	18362300	18013046	18432839	NTRK3	LOW QUALITY PROTEIN: NT-3 growth factor receptor isoform X1
18	19755101	19755201	19677236	19792029	ABHD2	abhydrolase domain-containing protein 2
18	19755201	19755301	19677236	19792029	ABHD2	abhydrolase domain-containing protein 2
18	19755301	19755401	19677236	19792029	ABHD2	abhydrolase domain-containing protein 2
18	19755401	19755501	19677236	19792029	ABHD2	abhydrolase domain-containing protein 2
18	19755501	19757900	19677236	19792029	ABHD2	abhydrolase domain-containing protein 2
18	19757900	19758600	19677236	19792029	ABHD2	abhydrolase domain-containing protein 2
18	19758600	19758700	19677236	19792029	ABHD2	abhydrolase domain-containing protein 2
18	19758700	19758900	19677236	19792029	ABHD2	abhydrolase domain-containing protein 2
18	19758900	19759000	19677236	19792029	ABHD2	abhydrolase domain-containing protein 2
18	19759000	19759100	19677236	19792029	ABHD2	abhydrolase domain-containing protein 2
18	20711301	20711574	20710958	20721038	GDPGP1	GDP-D-glucose phosphorylase 1
18	20779421	20779894	20765525	20785017	PRC1	protein regulator of cytokinesis 1 isoform X1
18	25462501	25462900	25319636	25467654	ARNT2	aryl-hydrocarbon receptor nuclear translocator 2
18	30500901	30501600	30490596	30567268	ETFA	electron transfer flavoprotein subunit alpha, mitochondrial isoform X1
18	34020401	34020501	33881691	34143547	STXBP6	syntaxin-binding protein 6 isoform X1
18	34032601	34032900	33881691	34143547	STXBP6	syntaxin-binding protein 6 isoform X1
18	35597901	35598001	35549616	35726466	NOVA1	RNA-binding protein Nova-1 isoform X2
18	40959501	40965100	40920031	41233654	NUBPL	iron-sulfur protein NUBPL isoform X1
18	40965100	40965200	40920031	41233654	NUBPL	iron-sulfur protein NUBPL isoform X1
18	40965200	40965300	40920031	41233654	NUBPL	iron-sulfur protein NUBPL isoform X1
18	41041101	41041541	40920031	41233654	NUBPL	iron-sulfur protein NUBPL isoform X1
18	55282420	55283700	55164992	55294066	CATSPERB	cation channel sperm-associated protein subunit beta isoform X1
18	55386900	55387000	55351517	55395488	TC2N	tandem C2 domains nuclear protein isoform X1
18	58980201	58980301	58890158	58991791	SYNE3	nesprin-3 isoform X1
18	58980301	58980501	58890158	58991791	SYNE3	nesprin-3 isoform X1
18	58980501	58980994	58890158	58991791	SYNE3	nesprin-3 isoform X1
18	58981068	58981201	58890158	58991791	SYNE3	nesprin-3 isoform X1
18	58981201	58981301	58890158	58991791	SYNE3	nesprin-3 isoform X1
18	58981301	58981500	58890158	58991791	SYNE3	nesprin-3 isoform X1
18	63650801	63651500	63533963	63665529	EVL	LOW QUALITY PROTEIN: ena/VASP-like protein isoform X1
18	66649101	66649201	66613584	66725350	MARK3	MAP/microtubule affinity-regulating kinase 3 isoform X1
18	66649201	66650200	66613584	66725350	MARK3	MAP/microtubule affinity-regulating kinase 3 isoform X1
19	1371711	1373000	1366595	1650566	NEK10	serine/threonine-protein kinase Nek10 isoform X1
19	2838101	2838500	2694215	2840091	ZCWPW2	zinc finger CW-type PWWP domain protein 2 isoform X1
19	3361401	3361700	2880802	3612548	LOC106991755	cortactin-binding protein 2-like
19	3450401	3450601	2880802	3612548	LOC106991755	cortactin-binding protein 2-like
19	3450601	3451400	2880802	3612548	LOC106991755	cortactin-binding protein 2-like
19	4216514	4216956	3749255	4558077	RBMS3	RNA-binding motif, single-stranded-interacting protein 3 isoform X1
19	6121244	6122300	6091195	6416190	OSBPL10	LOW QUALITY PROTEIN: oxysterol-binding protein-related protein 10 isoform X1
19	6122300	6122400	6091195	6416190	OSBPL10	LOW QUALITY PROTEIN: oxysterol-binding protein-related protein 10 isoform X1
19	6122400	6122943	6091195	6416190	OSBPL10	LOW QUALITY PROTEIN: oxysterol-binding protein-related protein 10 isoform X1
19	6928901	6929101	6885218	6944519	DYNC1LI1	LOW QUALITY PROTEIN: cytoplasmic dynein 1 light intermediate chain 1 isoform X1
19	6929101	6930500	6885218	6944519	DYNC1LI1	LOW QUALITY PROTEIN: cytoplasmic dynein 1 light intermediate chain 1 isoform X1
19	6930500	6930600	6885218	6944519	DYNC1LI1	LOW QUALITY PROTEIN: cytoplasmic dynein 1 light intermediate chain 1 isoform X1
19	6930600	6930868	6885218	6944519	DYNC1LI1	LOW QUALITY PROTEIN: cytoplasmic dynein 1 light intermediate chain 1 isoform X1
19	7347801	7348101	7262327	7365202	GLB1	beta-galactosidase isoform X1
19	7348101	7348201	7262327	7365202	GLB1	beta-galactosidase isoform X1
19	7348201	7348301	7262327	7365202	GLB1	beta-galactosidase isoform X1
19	7348301	7348501	7262327	7365202	GLB1	beta-galactosidase isoform X1
19	7348501	7348601	7262327	7365202	GLB1	beta-galactosidase isoform X1
19	7348601	7349500	7262327	7365202	GLB1	beta-galactosidase isoform X1
19	7349500	7349800	7262327	7365202	GLB1	beta-galactosidase isoform X1
19	7349800	7350200	7262327	7365202	GLB1	beta-galactosidase isoform X1
19	7350200	7350300	7262327	7365202	GLB1	beta-galactosidase isoform X1
19	7389201	7389301	7380850	7417973	CRTAP	LOW QUALITY PROTEIN: cartilage-associated protein isoform X1
19	7389301	7390100	7380850	7417973	CRTAP	LOW QUALITY PROTEIN: cartilage-associated protein isoform X1
19	7390100	7390200	7380850	7417973	CRTAP	LOW QUALITY PROTEIN: cartilage-associated protein isoform X1
19	7548183	7549000	7502983	7585282	FBXL2	LOW QUALITY PROTEIN: F-box/LRR-repeat protein 2 isoform X1
19	10453801	10453901	10414587	10500850	MLH1	DNA mismatch repair protein Mlh1 isoform X1
19	11120401	11120501	10856948	11223920	ITGA9	integrin alpha-9 isoform X1
19	11123800	11123900	10856948	11223920	ITGA9	integrin alpha-9 isoform X1
19	12348027	12348574	12314242	12362180	WDR48	WD repeat-containing protein 48
19	15289801	15290200	15257405	15471511	ANO10	anoctamin-10 isoform X1
19	15448818	15449200	15257405	15471511	ANO10	anoctamin-10 isoform X1
19	17283901	17284170	17264473	17512793	SRGAP3	LOW QUALITY PROTEIN: SLIT-ROBO Rho GTPase-activating protein 3 isoform X1
19	18659001	18659101	18570527	19471905	GRM7	metabotropic glutamate receptor 7 isoform X1
19	19270600	19270763	18570527	19471905	GRM7	metabotropic glutamate receptor 7 isoform X1
19	28303507	28304200	28150692	28419702	PDZRN3	LOW QUALITY PROTEIN: E3 ubiquitin-protein ligase PDZRN3 isoform X1
19	32329201	32329892	32184148	32383909	FRMD4B	FERM domain-containing protein 4B isoform X1
19	37105901	37106600	37026017	37376765	PRICKLE2	prickle-like protein 2 isoform X1
19	41245401	41245501	40723591	41689913	FHIT	bis(5'-adenosyl)-triphosphatase isoform X1
19	41245501	41246300	40723591	41689913	FHIT	bis(5'-adenosyl)-triphosphatase isoform X1
19	42622901	42623800	42369947	42626353	C19H3orf67	uncharacterized protein C3orf67 homolog isoform X2
19	44645501	44646700	44553818	45447326	ERC2	ERC protein 2 isoform X1
19	46734227	46734500	45952848	46824413	CACNA2D3	voltage-dependent calcium channel subunit alpha-2/delta-3 isoform X2
19	51014115	51015085	51004174	51042203	SLC25A20	mitochondrial carnitine/acylcarnitine carrier protein
19	52465101	52465383	52452997	52482652	NBEAL2	LOW QUALITY PROTEIN: neurobeachin-like protein 2 isoform X1
19	55245631	55245982	55205859	55359759	ATG7	ubiquitin-like modifier-activating enzyme ATG7 isoform X1
19	59214501	59214800	59184679	59233658	EEFSEC	selenocysteine-specific elongation factor isoform X1
19	60232303	60233300	59752804	60387634	KLF15	LOW QUALITY PROTEIN: Krueppel-like factor 15
19	60233300	60234000	59752804	60387634	KLF15	LOW QUALITY PROTEIN: Krueppel-like factor 15
20	754107	754500	204700	1026276	KHDRBS2	KH domain-containing, RNA-binding, signal transduction-associated protein 2 isoform X1
20	935050	936300	204700	1026276	KHDRBS2	KH domain-containing, RNA-binding, signal transduction-associated protein 2 isoform X1
20	2673273	2673784	2648604	2953832	PRIM2	DNA primase large subunit
20	3643965	3644285	3434447	3845893	LOC101113020	LOW QUALITY PROTEIN: dystonin isoform X1
20	4216028	4216300	4117153	4361881	COL21A1	collagen alpha-1(XXI) chain isoform X1
20	4216300	4216400	4117153	4361881	COL21A1	collagen alpha-1(XXI) chain isoform X1
20	5246114	5247300	5215036	5352430	HCRTR2	orexin receptor type 2
20	5247300	5247500	5215036	5352430	HCRTR2	orexin receptor type 2
20	6124312	6124649	6111131	6221096	TINAG	tubulointerstitial nephritis antigen isoform X1
20	8225501	8225867	8215696	8322629	GRM4	metabotropic glutamate receptor 4 isoform X1
20	10019201	10020500	9954098	10037027	SLC26A8	testis anion transporter 1 isoform X1
20	10859100	10859200	10844936	10875003	C20H6orf89	bombesin receptor-activated protein C6orf89 homolog isoform X1
20	12421801	12422293	12049374	12463898	BTBD9	BTB/POZ domain-containing protein 9
20	13775836	13776100	13676795	13811369	DAAM2	disheveled-associated activator of morphogenesis 2 isoform X2
20	20915548	20915701	20866894	21074685	PTCHD4	LOW QUALITY PROTEIN: patched domain-containing protein 4 isoform X1
20	20915701	20916101	20866894	21074685	PTCHD4	LOW QUALITY PROTEIN: patched domain-containing protein 4 isoform X1
20	20916101	20917000	20866894	21074685	PTCHD4	LOW QUALITY PROTEIN: patched domain-containing protein 4 isoform X1
20	20917000	20917100	20866894	21074685	PTCHD4	LOW QUALITY PROTEIN: patched domain-containing protein 4 isoform X1
20	20988261	20988578	20866894	21074685	PTCHD4	LOW QUALITY PROTEIN: patched domain-containing protein 4 isoform X1
20	22069501	22070100	22064104	22088509	RHAG	ammonium transporter Rh type A
20	22070100	22070500	22064104	22088509	RHAG	ammonium transporter Rh type A
20	22070500	22070600	22064104	22088509	RHAG	ammonium transporter Rh type A
20	24625801	24626071	24610477	24649136	TRAM2	translocating chain-associated membrane protein 2 isoform X1
20	25897240	25897601	25866589	25941056	LOC105603754	butyrophilin subfamily 1 member A1-like isoform X1
20	25897601	25898700	25866589	25941056	LOC105603754	butyrophilin subfamily 1 member A1-like isoform X1
20	25898700	25898900	25866589	25941056	LOC105603754	butyrophilin subfamily 1 member A1-like isoform X1
20	25898900	25899000	25866589	25941056	LOC105603754	butyrophilin subfamily 1 member A1-like isoform X1
20	25920901	25921300	25866589	25941056	LOC105603754	butyrophilin subfamily 1 member A1-like isoform X1
20	26651414	26651900	26649848	26656998	LY6G6F	LOW QUALITY PROTEIN: lymphocyte antigen 6 complex locus protein G6f
20	26884487	26891001	26835795	26906387	LOC106990117	LOW QUALITY PROTEIN: BOLA class I histocompatibility antigen, alpha chain BL3-7-like isoform X1
20	26891001	26891101	26835795	26906387	LOC106990117	LOW QUALITY PROTEIN: BOLA class I histocompatibility antigen, alpha chain BL3-7-like isoform X1
20	26891101	26892101	26835795	26906387	LOC106990117	LOW QUALITY PROTEIN: BOLA class I histocompatibility antigen, alpha chain BL3-7-like isoform X1
20	26892101	26892301	26835795	26906387	LOC106990117	LOW QUALITY PROTEIN: BOLA class I histocompatibility antigen, alpha chain BL3-7-like isoform X1
20	26892301	26898000	26835795	26906387	LOC106990117	LOW QUALITY PROTEIN: BOLA class I histocompatibility antigen, alpha chain BL3-7-like isoform X1
20	26898000	26898200	26835795	26906387	LOC106990117	LOW QUALITY PROTEIN: BOLA class I histocompatibility antigen, alpha chain BL3-7-like isoform X1
20	26898200	26907100	26900665	26903640	LOC101105609	LOW QUALITY PROTEIN: BOLA class I histocompatibility antigen, alpha chain BL3-6 isoform X1
20	26898200	26907100	26835795	26906387	LOC106990117	LOW QUALITY PROTEIN: BOLA class I histocompatibility antigen, alpha chain BL3-7-like isoform X1
20	27826826	27827900	27815830	27827646	TRIM31	E3 ubiquitin-protein ligase TRIM31
20	28068101	28069300	28068947	28069868	LOC101114220	LOW QUALITY PROTEIN: olfactory receptor 10C1
20	28830601	28836754	28836737	28840831	LOC101122314	poly(U)-specific endoribonuclease-like
20	28838800	28844500	28836737	28840831	LOC101122314	poly(U)-specific endoribonuclease-like
20	28844500	28845300	28844725	28856335	LOC101122560	putative olfactory receptor 2W6
20	28845700	28845800	28844725	28856335	LOC101122560	putative olfactory receptor 2W6
20	29298701	29298801	29298657	29304139	NKAPL	NKAP-like protein
20	29298701	29298801	29285103	29317084	LOC105603790	uncharacterized protein LOC105603790
20	29299001	29299101	29298657	29304139	NKAPL	NKAP-like protein
20	29299001	29299101	29285103	29317084	LOC105603790	uncharacterized protein LOC105603790
20	31919201	31921501	31920230	31934150	ACOT13	acyl-coenzyme A thioesterase 13
20	31921501	31925901	31920230	31934150	ACOT13	acyl-coenzyme A thioesterase 13
20	31925901	31936400	31934281	31944178	TDP2	LOW QUALITY PROTEIN: tyrosyl-DNA phosphodiesterase 2
20	31925901	31936400	31920230	31934150	ACOT13	acyl-coenzyme A thioesterase 13
20	31936400	31936500	31934281	31944178	TDP2	LOW QUALITY PROTEIN: tyrosyl-DNA phosphodiesterase 2
20	31936500	31936700	31934281	31944178	TDP2	LOW QUALITY PROTEIN: tyrosyl-DNA phosphodiesterase 2
20	31938200	31945800	31934281	31944178	TDP2	LOW QUALITY PROTEIN: tyrosyl-DNA phosphodiesterase 2
20	33700903	33701395	33697315	33709813	LOC101109399	placental prolactin-related protein 3-like
20	40448606	40448900	40330172	40561617	JARID2	LOW QUALITY PROTEIN: protein Jumonji isoform X1
20	47964601	47965200	47934768	48237324	FARS2	LOW QUALITY PROTEIN: phenylalanine--tRNA ligase, mitochondrial isoform X1
20	48109701	48109987	47934768	48237324	FARS2	LOW QUALITY PROTEIN: phenylalanine--tRNA ligase, mitochondrial isoform X1
20	48432401	48432619	48399107	48551795	CDYL	LOW QUALITY PROTEIN: chromodomain Y-like protein isoform X1
21	947601	948000	895194	1022366	CCDC67	deuterosome protein 1 isoform X1
21	9066624	9067900	9037618	9099531	CCDC83	coiled-coil domain-containing protein 83
21	9067900	9068000	9037618	9099531	CCDC83	coiled-coil domain-containing protein 83
21	9068000	9068100	9037618	9099531	CCDC83	coiled-coil domain-containing protein 83
21	9068100	9068300	9037618	9099531	CCDC83	coiled-coil domain-containing protein 83
21	9068300	9068400	9037618	9099531	CCDC83	coiled-coil domain-containing protein 83
21	9068400	9068772	9037618	9099531	CCDC83	coiled-coil domain-containing protein 83
21	9828801	9829200	9337380	11697380	DLG2	disks large homolog 2 isoform X18
21	10604001	10604671	9337380	11697380	DLG2	disks large homolog 2 isoform X18
21	10671501	10676400	9337380	11697380	DLG2	disks large homolog 2 isoform X18
21	10995158	10995301	9337380	11697380	DLG2	disks large homolog 2 isoform X18
21	11312101	11312693	9337380	11697380	DLG2	disks large homolog 2 isoform X18
21	11864301	11865100	11784017	11918074	ANKRD42	ankyrin repeat domain-containing protein 42 isoform X1
21	17728841	17729600	17719910	17731725	AQP11	aquaporin-11
21	23021700	23021800	22551476	23567362	NELL1	protein kinase C-binding protein NELL1 isoform X1
21	23617044	23622100	23583148	23649898	SLC6A5	LOW QUALITY PROTEIN: sodium- and chloride-dependent glycine transporter 2 isoform X1
21	23622100	23622200	23583148	23649898	SLC6A5	LOW QUALITY PROTEIN: sodium- and chloride-dependent glycine transporter 2 isoform X1
21	23622200	23622300	23583148	23649898	SLC6A5	LOW QUALITY PROTEIN: sodium- and chloride-dependent glycine transporter 2 isoform X1
21	23622300	23622500	23583148	23649898	SLC6A5	LOW QUALITY PROTEIN: sodium- and chloride-dependent glycine transporter 2 isoform X1
21	23622500	23622600	23583148	23649898	SLC6A5	LOW QUALITY PROTEIN: sodium- and chloride-dependent glycine transporter 2 isoform X1
21	23622600	23622700	23583148	23649898	SLC6A5	LOW QUALITY PROTEIN: sodium- and chloride-dependent glycine transporter 2 isoform X1
21	23719901	23720267	23699274	23839529	PRMT3	protein arginine N-methyltransferase 3 isoform X1
21	26401801	26401901	26388111	26402910	LOC101107914	LOW QUALITY PROTEIN: olfactory receptor 8B3-like isoform X1
21	26401901	26402001	26388111	26402910	LOC101107914	LOW QUALITY PROTEIN: olfactory receptor 8B3-like isoform X1
21	26402001	26402101	26388111	26402910	LOC101107914	LOW QUALITY PROTEIN: olfactory receptor 8B3-like isoform X1
21	26402101	26402601	26388111	26402910	LOC101107914	LOW QUALITY PROTEIN: olfactory receptor 8B3-like isoform X1
21	26402601	26402701	26388111	26402910	LOC101107914	LOW QUALITY PROTEIN: olfactory receptor 8B3-like isoform X1
21	26402701	26402901	26388111	26402910	LOC101107914	LOW QUALITY PROTEIN: olfactory receptor 8B3-like isoform X1
21	26402901	26403700	26388111	26402910	LOC101107914	LOW QUALITY PROTEIN: olfactory receptor 8B3-like isoform X1
21	26757201	26767900	26765006	26765938	LOC101113113	olfactory receptor 8B3-like
21	27679101	27679452	27661370	27690511	SLC37A2	sugar phosphate exchanger 2 isoform X1
21	33290101	33290497	33136432	33656791	OPCML	opioid-binding protein/cell adhesion molecule isoform X1
21	33538924	33539400	33136432	33656791	OPCML	opioid-binding protein/cell adhesion molecule isoform X1
21	34083186	34083400	33728035	34677401	NTM	neurotrimin isoform X2
21	36421401	36421800	36394068	36430439	SLC15A3	LOW QUALITY PROTEIN: solute carrier family 15 member 3 isoform X1
21	37184901	37185001	36885425	38167481	PAG11	pregnancy-associated glycoprotein 11 precursor
21	37185001	37185501	36885425	38167481	PAG11	pregnancy-associated glycoprotein 11 precursor
21	37185501	37186800	36885425	38167481	PAG11	pregnancy-associated glycoprotein 11 precursor
21	37186800	37186900	36885425	38167481	PAG11	pregnancy-associated glycoprotein 11 precursor
21	37647801	37647901	36885425	38167481	PAG11	pregnancy-associated glycoprotein 11 precursor
21	37647901	37648001	36885425	38167481	PAG11	pregnancy-associated glycoprotein 11 precursor
21	37648001	37652101	36885425	38167481	PAG11	pregnancy-associated glycoprotein 11 precursor
21	37652101	37655000	36885425	38167481	PAG11	pregnancy-associated glycoprotein 11 precursor
21	37655000	37655400	36885425	38167481	PAG11	pregnancy-associated glycoprotein 11 precursor
21	37655400	37655900	36885425	38167481	PAG11	pregnancy-associated glycoprotein 11 precursor
21	37655900	37660700	36885425	38167481	PAG11	pregnancy-associated glycoprotein 11 precursor
21	40541301	40541600	40507381	40548981	LOC101112776	solute carrier family 22 member 6-like isoform X1
21	40860215	40860700	40850856	40881333	LOC101118829	solute carrier family 22 member 10-like
21	40860700	40860800	40850856	40881333	LOC101118829	solute carrier family 22 member 10-like
21	41160853	41167500	41158839	41193280	LOC101120283	HRAS-like suppressor 3
21	41167500	41167600	41158839	41193280	LOC101120283	HRAS-like suppressor 3
21	44001901	44002001	43961973	44042594	C21H11orf80	uncharacterized protein C11orf80 homolog isoform X1
21	44002001	44002588	43961973	44042594	C21H11orf80	uncharacterized protein C11orf80 homolog isoform X1
21	45072040	45072300	45009604	45096859	LRP5	LOW QUALITY PROTEIN: low-density lipoprotein receptor-related protein 5 isoform X1
21	49753270	49753401	49738799	49763421	SIRT3	NAD-dependent protein deacetylase sirtuin-3, mitochondrial
21	49754600	49754900	49738799	49763421	SIRT3	NAD-dependent protein deacetylase sirtuin-3, mitochondrial
22	1060101	1060801	1060093	1061183	LOC105604204	sentrin-specific protease 7-like
22	1060801	1060901	1060093	1061183	LOC105604204	sentrin-specific protease 7-like
22	1060901	1061101	1060093	1061183	LOC105604204	sentrin-specific protease 7-like
22	1061101	1061201	1060093	1061183	LOC105604204	sentrin-specific protease 7-like
22	3406901	3407001	3293980	5300329	PCDH15	protocadherin-15 isoform X1
22	3407001	3407401	3293980	5300329	PCDH15	protocadherin-15 isoform X1
22	3407401	3410000	3293980	5300329	PCDH15	protocadherin-15 isoform X1
22	3410000	3410100	3293980	5300329	PCDH15	protocadherin-15 isoform X1
22	3410100	3410200	3293980	5300329	PCDH15	protocadherin-15 isoform X1
22	3410200	3410300	3293980	5300329	PCDH15	protocadherin-15 isoform X1
22	3410300	3410500	3293980	5300329	PCDH15	protocadherin-15 isoform X1
22	3410500	3410600	3293980	5300329	PCDH15	protocadherin-15 isoform X1
22	3716307	3716600	3293980	5300329	PCDH15	protocadherin-15 isoform X1
22	3806601	3807254	3293980	5300329	PCDH15	protocadherin-15 isoform X1
22	3855413	3856400	3293980	5300329	PCDH15	protocadherin-15 isoform X1
22	3856400	3856700	3293980	5300329	PCDH15	protocadherin-15 isoform X1
22	3856700	3856900	3293980	5300329	PCDH15	protocadherin-15 isoform X1
22	3856900	3857213	3293980	5300329	PCDH15	protocadherin-15 isoform X1
22	3888601	3888872	3293980	5300329	PCDH15	protocadherin-15 isoform X1
22	4372801	4373061	3293980	5300329	PCDH15	protocadherin-15 isoform X1
22	4607301	4607600	3293980	5300329	PCDH15	protocadherin-15 isoform X1
22	5100209	5100666	3293980	5300329	PCDH15	protocadherin-15 isoform X1
22	7811848	7812100	6698306	8092566	PRKG1	cGMP-dependent protein kinase 1 isoform X1
22	7874204	7874587	6698306	8092566	PRKG1	cGMP-dependent protein kinase 1 isoform X1
22	8510219	8510876	8477702	8662415	SGMS1	phosphatidylcholine:ceramide cholinephosphotransferase 1
22	9916636	9921600	9679035	9970319	RNLS	LOW QUALITY PROTEIN: renalase isoform X1
22	9921600	9921700	9679035	9970319	RNLS	LOW QUALITY PROTEIN: renalase isoform X1
22	9921700	9922500	9679035	9970319	RNLS	LOW QUALITY PROTEIN: renalase isoform X1
22	9922500	9923000	9679035	9970319	RNLS	LOW QUALITY PROTEIN: renalase isoform X1
22	9923000	9923100	9679035	9970319	RNLS	LOW QUALITY PROTEIN: renalase isoform X1
22	9980374	9980679	9972158	10007230	LOC101122743	lipase member J
22	10144651	10145000	10140647	10162699	LOC101123254	lipase member N isoform X1
22	15466401	15466700	15461131	15498061	HELLS	lymphoid-specific helicase
22	18993362	18994400	18729858	19420564	HPSE2	inactive heparanase-2 isoform X1
22	19863500	19863600	19842770	19875183	CUTC	copper homeostasis protein cutC homolog isoform X1
22	24338735	24339300	24257566	24912185	SORCS3	VPS10 domain-containing receptor SorCS3 isoform X1
22	24727501	24727800	24257566	24912185	SORCS3	VPS10 domain-containing receptor SorCS3 isoform X1
22	26650801	26651400	26311470	26898288	SORCS1	VPS10 domain-containing receptor SorCS1 isoform X1
22	30405608	30405900	30384070	30443228	SHOC2	leucine-rich repeat protein SHOC-2 isoform X1
22	32985801	32986100	32971722	33047544	NRAP	nebulin-related-anchoring protein isoform X1
22	33007601	33007900	32971722	33047544	NRAP	nebulin-related-anchoring protein isoform X1
22	34937601	34937972	34467463	35279716	ATRNL1	LOW QUALITY PROTEIN: attractin-like protein 1 isoform X1
22	34989865	34990200	34467463	35279716	ATRNL1	LOW QUALITY PROTEIN: attractin-like protein 1 isoform X1
22	35158000	35158361	34467463	35279716	ATRNL1	LOW QUALITY PROTEIN: attractin-like protein 1 isoform X1
22	36556001	36558800	36516506	36599063	PDZD8	LOW QUALITY PROTEIN: PDZ domain-containing protein 8 isoform X1
22	36558800	36558900	36516506	36599063	PDZD8	LOW QUALITY PROTEIN: PDZ domain-containing protein 8 isoform X1
22	36558900	36559000	36516506	36599063	PDZD8	LOW QUALITY PROTEIN: PDZ domain-containing protein 8 isoform X1
22	36559000	36559300	36516506	36599063	PDZD8	LOW QUALITY PROTEIN: PDZ domain-containing protein 8 isoform X1
22	36559300	36559700	36516506	36599063	PDZD8	LOW QUALITY PROTEIN: PDZ domain-containing protein 8 isoform X1
22	36559700	36559800	36516506	36599063	PDZD8	LOW QUALITY PROTEIN: PDZ domain-containing protein 8 isoform X1
22	36559800	36559900	36516506	36599063	PDZD8	LOW QUALITY PROTEIN: PDZ domain-containing protein 8 isoform X1
22	39766001	39766500	39726471	39780880	WDR11	WD repeat-containing protein 11 isoform X1
23	176822	191600	165571	197591	LOC105601878	olfactory receptor 5I1-like isoform X1
23	191600	197342	165571	197591	LOC105601878	olfactory receptor 5I1-like isoform X1
23	309601	309701	282266	359482	PARD6G	LOW QUALITY PROTEIN: partitioning defective 6 homolog gamma
23	3701234	3701800	3512465	3898417	ZNF407	LOW QUALITY PROTEIN: zinc finger protein 407
23	7546747	7547400	7449722	7856053	DOK6	docking protein 6 isoform X1
23	7547400	7547700	7449722	7856053	DOK6	docking protein 6 isoform X1
23	7600301	7601900	7449722	7856053	DOK6	docking protein 6 isoform X1
23	12546901	12547300	12535237	12556353	SERPINB8	serpin B8 isoform X3
23	20396801	20397475	20063187	20486494	KIAA1328	protein hinderin isoform X1
23	23121001	23121201	23097993	23562450	NOL4	nucleolar protein 4 isoform X1
23	23121201	23121501	23097993	23562450	NOL4	nucleolar protein 4 isoform X1
23	23121501	23121701	23097993	23562450	NOL4	nucleolar protein 4 isoform X1
23	23121701	23124500	23097993	23562450	NOL4	nucleolar protein 4 isoform X1
23	23124500	23125500	23097993	23562450	NOL4	nucleolar protein 4 isoform X1
23	23125500	23125600	23097993	23562450	NOL4	nucleolar protein 4 isoform X1
23	23271001	23271101	23097993	23562450	NOL4	nucleolar protein 4 isoform X1
23	23271101	23271301	23097993	23562450	NOL4	nucleolar protein 4 isoform X1
23	23271301	23274700	23097993	23562450	NOL4	nucleolar protein 4 isoform X1
23	23274700	23277000	23097993	23562450	NOL4	nucleolar protein 4 isoform X1
23	23277000	23277600	23097993	23562450	NOL4	nucleolar protein 4 isoform X1
23	23277600	23277800	23097993	23562450	NOL4	nucleolar protein 4 isoform X1
23	23277800	23277900	23097993	23562450	NOL4	nucleolar protein 4 isoform X1
23	24933411	24934398	24930036	25162682	GAREM1	LOW QUALITY PROTEIN: GRB2-associated and regulator of MAPK protein isoform X1
23	25571500	25571600	25490427	25575671	TRAPPC8	trafficking protein particle complex subunit 8 isoform X1
23	26265501	26265601	26262636	26298721	DSC2	desmocollin-2 isoform X1
23	30681701	30682000	30599241	30698972	KCTD1	LOW QUALITY PROTEIN: BTB/POZ domain-containing protein KCTD1 isoform X1
23	42532740	42533181	42499619	42761406	PIEZO2	piezo-type mechanosensitive ion channel component 2 isoform X1
23	42549401	42550000	42499619	42761406	PIEZO2	piezo-type mechanosensitive ion channel component 2 isoform X1
23	46544301	46544501	46366162	46566849	LOXHD1	LOW QUALITY PROTEIN: lipoxygenase homology domain-containing protein 1 isoform X1
23	46544501	46545600	46366162	46566849	LOXHD1	LOW QUALITY PROTEIN: lipoxygenase homology domain-containing protein 1 isoform X1
23	50558701	50559500	50551003	50606333	ME2	NAD-dependent malic enzyme, mitochondrial isoform X2
23	50559500	50560095	50551003	50606333	ME2	NAD-dependent malic enzyme, mitochondrial isoform X2
23	52221801	52222600	51893668	53182835	DCC	netrin receptor DCC isoform X1
23	56389001	56389358	56174957	56519182	WDR7	WD repeat-containing protein 7 isoform X1
23	57467701	57468500	57348257	57720795	NEDD4L	E3 ubiquitin-protein ligase NEDD4-like isoform X1
23	57468500	57469100	57348257	57720795	NEDD4L	E3 ubiquitin-protein ligase NEDD4-like isoform X1
23	61440101	61440505	61232928	61472066	PHLPP1	LOW QUALITY PROTEIN: PH domain leucine-rich repeat-containing protein phosphatase 1 isoform X1
23	61812840	61813576	61791637	61832439	KDSR	3-ketodihydrosphingosine reductase isoform X1
24	5478201	5478893	5391801	6651473	RBFOX1	LOW QUALITY PROTEIN: RNA binding protein fox-1 homolog 1 isoform X1
24	6131406	6131700	5391801	6651473	RBFOX1	LOW QUALITY PROTEIN: RNA binding protein fox-1 homolog 1 isoform X1
24	6398901	6399001	5391801	6651473	RBFOX1	LOW QUALITY PROTEIN: RNA binding protein fox-1 homolog 1 isoform X1
24	6399001	6399276	5391801	6651473	RBFOX1	LOW QUALITY PROTEIN: RNA binding protein fox-1 homolog 1 isoform X1
24	8545101	8545568	8478786	8922261	GRIN2A	LOW QUALITY PROTEIN: glutamate receptor ionotropic, NMDA 2A
24	11229801	11230050	10673482	11267171	SNX29	sorting nexin-29 isoform X1
24	11459601	11459701	11363990	11495791	CPPED1	serine/threonine-protein phosphatase CPPED1 isoform X2
24	17006101	17007042	16969807	17042743	TMC5	transmembrane channel-like protein 5 isoform X1
24	18787301	18787900	18710340	18946935	DNAH3	dynein heavy chain 3, axonemal isoform X1
24	19222105	19222476	19069682	19370715	LOC101113819	ATP-binding cassette sub-family A member 3-like isoform X1
24	19800001	19800301	19746924	19819653	C24H16orf52	uncharacterized protein C16orf52 homolog
24	19801500	19801600	19746924	19819653	C24H16orf52	uncharacterized protein C16orf52 homolog
24	19866001	19866474	19827339	19885625	VWA3A	von Willebrand factor A domain-containing protein 3A
24	23411701	23411801	23290938	23777214	HS3ST4	heparan sulfate glucosamine 3-O-sulfotransferase 4 isoform X1
24	23411801	23411901	23290938	23777214	HS3ST4	heparan sulfate glucosamine 3-O-sulfotransferase 4 isoform X1
24	23682054	23682455	23290938	23777214	HS3ST4	heparan sulfate glucosamine 3-O-sulfotransferase 4 isoform X1
24	24900001	24900101	24885639	24922574	IL4R	interleukin-4 receptor subunit alpha isoform X1
24	24900101	24900201	24885639	24922574	IL4R	interleukin-4 receptor subunit alpha isoform X1
24	24900201	24900301	24885639	24922574	IL4R	interleukin-4 receptor subunit alpha isoform X1
24	24900301	24900601	24885639	24922574	IL4R	interleukin-4 receptor subunit alpha isoform X1
24	24900601	24901300	24885639	24922574	IL4R	interleukin-4 receptor subunit alpha isoform X1
24	25255665	25256000	25143767	25321288	KIAA0556	uncharacterized protein KIAA0556 homolog isoform X1
24	27926097	27927900	27921994	27960830	CRCP	DNA-directed RNA polymerase III subunit RPC9 isoform X1
24	28689316	28689600	28500255	29006385	CALN1	calcium-binding protein 8 isoform X1
24	35551520	35551701	35549332	35565226	LOC105604872	uncharacterized protein DDB_G0271670-like
24	35551701	35551801	35549332	35565226	LOC105604872	uncharacterized protein DDB_G0271670-like
24	35551801	35553500	35549332	35565226	LOC105604872	uncharacterized protein DDB_G0271670-like
24	36055201	36055800	36051669	36055286	PVRIG	transmembrane protein PVRIG isoform X1
24	36991401	36992000	36974917	37000771	KPNA7	importin subunit alpha-8
24	36992000	36992100	36974917	37000771	KPNA7	importin subunit alpha-8
24	38135062	38135400	38124993	38144606	RAC1	ras-related C3 botulinum toxin substrate 1 isoform X1
25	5204101	5205000	5187294	5436242	SIPA1L2	signal-induced proliferation-associated 1-like protein 2 isoform X1
25	5833702	5834000	5823683	5860442	NTPCR	cancer-related nucleoside-triphosphatase
25	5945001	5945300	5868043	6182947	PCNXL2	pecanex-like protein 2 isoform X1
25	7397004	7398362	7396490	7398355	LOC101113650	eukaryotic translation initiation factor 2 subunit 2
25	8433901	8434400	8372143	8535506	LYST	lysosomal-trafficking regulator isoform X1
25	12558301	12558401	12370403	12631808	CHRM3	muscarinic acetylcholine receptor M3 isoform X1
25	12558401	12558601	12370403	12631808	CHRM3	muscarinic acetylcholine receptor M3 isoform X1
25	12558601	12558701	12370403	12631808	CHRM3	muscarinic acetylcholine receptor M3 isoform X1
25	12558701	12559982	12370403	12631808	CHRM3	muscarinic acetylcholine receptor M3 isoform X1
25	12720200	12720300	12689005	12722585	ZNF33B	zinc finger protein 33B
25	14714928	14715600	14624538	14741881	PHYHIPL	phytanoyl-CoA hydroxylase-interacting protein-like isoform X1
25	14756301	14756800	14741681	14881086	FAM13C	protein FAM13C isoform X1
25	22453001	22453391	22057711	23900527	CTNNA3	catenin alpha-3 isoform X1
25	22537401	22537501	22535004	22538429	LOC105604959	LOW QUALITY PROTEIN: S-methyl-5'-thioadenosine phosphorylase-like
25	22537401	22537501	22057711	23900527	CTNNA3	catenin alpha-3 isoform X1
25	22537501	22537601	22535004	22538429	LOC105604959	LOW QUALITY PROTEIN: S-methyl-5'-thioadenosine phosphorylase-like
25	22537501	22537601	22057711	23900527	CTNNA3	catenin alpha-3 isoform X1
25	22537601	22537701	22535004	22538429	LOC105604959	LOW QUALITY PROTEIN: S-methyl-5'-thioadenosine phosphorylase-like
25	22537601	22537701	22057711	23900527	CTNNA3	catenin alpha-3 isoform X1
25	22537701	22537801	22535004	22538429	LOC105604959	LOW QUALITY PROTEIN: S-methyl-5'-thioadenosine phosphorylase-like
25	22537701	22537801	22057711	23900527	CTNNA3	catenin alpha-3 isoform X1
25	22537801	22537901	22535004	22538429	LOC105604959	LOW QUALITY PROTEIN: S-methyl-5'-thioadenosine phosphorylase-like
25	22537801	22537901	22057711	23900527	CTNNA3	catenin alpha-3 isoform X1
25	22537901	22538001	22535004	22538429	LOC105604959	LOW QUALITY PROTEIN: S-methyl-5'-thioadenosine phosphorylase-like
25	22537901	22538001	22057711	23900527	CTNNA3	catenin alpha-3 isoform X1
25	22538001	22538101	22535004	22538429	LOC105604959	LOW QUALITY PROTEIN: S-methyl-5'-thioadenosine phosphorylase-like
25	22538001	22538101	22057711	23900527	CTNNA3	catenin alpha-3 isoform X1
25	22538101	22538600	22535004	22538429	LOC105604959	LOW QUALITY PROTEIN: S-methyl-5'-thioadenosine phosphorylase-like
25	22538101	22538600	22057711	23900527	CTNNA3	catenin alpha-3 isoform X1
25	22538600	22538700	22057711	23900527	CTNNA3	catenin alpha-3 isoform X1
25	22538700	22538800	22057711	23900527	CTNNA3	catenin alpha-3 isoform X1
25	22538800	22538900	22057711	23900527	CTNNA3	catenin alpha-3 isoform X1
25	22538900	22539000	22057711	23900527	CTNNA3	catenin alpha-3 isoform X1
25	22539000	22539100	22057711	23900527	CTNNA3	catenin alpha-3 isoform X1
25	22539100	22539300	22057711	23900527	CTNNA3	catenin alpha-3 isoform X1
25	22579501	22579601	22057711	23900527	CTNNA3	catenin alpha-3 isoform X1
25	22813350	22813746	22057711	23900527	CTNNA3	catenin alpha-3 isoform X1
25	22845231	22845900	22057711	23900527	CTNNA3	catenin alpha-3 isoform X1
25	22845900	22846253	22057711	23900527	CTNNA3	catenin alpha-3 isoform X1
25	23021201	23021401	22057711	23900527	CTNNA3	catenin alpha-3 isoform X1
25	23021401	23022300	22057711	23900527	CTNNA3	catenin alpha-3 isoform X1
25	23022300	23022500	22057711	23900527	CTNNA3	catenin alpha-3 isoform X1
25	23022500	23022700	22057711	23900527	CTNNA3	catenin alpha-3 isoform X1
25	28348808	28349100	28174027	28401179	MICU1	calcium uptake protein 1, mitochondrial isoform X1
25	28917401	28917649	28841341	28936893	P4HA1	prolyl 4-hydroxylase subunit alpha-1 isoform X2
25	30156001	30156389	29788637	30330798	ADK	adenosine kinase isoform X1
25	30593007	30593400	30580195	30625628	DUPD1	dual specificity phosphatase DUPD1 isoform X1
25	34560401	34560501	34518697	34715446	ZMIZ1	LOW QUALITY PROTEIN: zinc finger MIZ domain-containing protein 1 isoform X1
25	34560501	34560601	34518697	34715446	ZMIZ1	LOW QUALITY PROTEIN: zinc finger MIZ domain-containing protein 1 isoform X1
25	34560601	34562000	34518697	34715446	ZMIZ1	LOW QUALITY PROTEIN: zinc finger MIZ domain-containing protein 1 isoform X1
25	36771501	36771701	36388911	37621115	NRG3	LOW QUALITY PROTEIN: pro-neuregulin-3, membrane-bound isoform isoform X1
25	36771701	36772154	36388911	37621115	NRG3	LOW QUALITY PROTEIN: pro-neuregulin-3, membrane-bound isoform isoform X1
25	36772154	36772570	36388911	37621115	NRG3	LOW QUALITY PROTEIN: pro-neuregulin-3, membrane-bound isoform isoform X1
25	36772570	36772900	36388911	37621115	NRG3	LOW QUALITY PROTEIN: pro-neuregulin-3, membrane-bound isoform isoform X1
25	36772900	36773282	36388911	37621115	NRG3	LOW QUALITY PROTEIN: pro-neuregulin-3, membrane-bound isoform isoform X1
25	37089001	37090000	36388911	37621115	NRG3	LOW QUALITY PROTEIN: pro-neuregulin-3, membrane-bound isoform isoform X1
26	813363	813750	279898	905775	DLGAP2	LOW QUALITY PROTEIN: disks large-associated protein 2 isoform X1
26	2339001	2339201	1900723	3960673	CSMD1	LOW QUALITY PROTEIN: CUB and sushi domain-containing protein 1 isoform X1
26	2339201	2340200	1900723	3960673	CSMD1	LOW QUALITY PROTEIN: CUB and sushi domain-containing protein 1 isoform X1
26	2768201	2768464	1900723	3960673	CSMD1	LOW QUALITY PROTEIN: CUB and sushi domain-containing protein 1 isoform X1
26	3021907	3022400	1900723	3960673	CSMD1	LOW QUALITY PROTEIN: CUB and sushi domain-containing protein 1 isoform X1
26	3022400	3022500	1900723	3960673	CSMD1	LOW QUALITY PROTEIN: CUB and sushi domain-containing protein 1 isoform X1
26	3022500	3022600	1900723	3960673	CSMD1	LOW QUALITY PROTEIN: CUB and sushi domain-containing protein 1 isoform X1
26	3449601	3449701	1900723	3960673	CSMD1	LOW QUALITY PROTEIN: CUB and sushi domain-containing protein 1 isoform X1
26	3449701	3450262	1900723	3960673	CSMD1	LOW QUALITY PROTEIN: CUB and sushi domain-containing protein 1 isoform X1
26	3948801	3949288	1900723	3960673	CSMD1	LOW QUALITY PROTEIN: CUB and sushi domain-containing protein 1 isoform X1
26	10283701	10284252	9746237	12510853	TENM3	LOW QUALITY PROTEIN: teneurin-3 isoform X1
26	11914401	11914684	9746237	12510853	TENM3	LOW QUALITY PROTEIN: teneurin-3 isoform X1
26	12259802	12259901	9746237	12510853	TENM3	LOW QUALITY PROTEIN: teneurin-3 isoform X1
26	12450020	12450573	9746237	12510853	TENM3	LOW QUALITY PROTEIN: teneurin-3 isoform X1
26	17902227	17902694	17893972	17923237	ASAH1	acid ceramidase isoform X1
26	19620919	19621181	19604195	19684369	MSR1	macrophage scavenger receptor types I and II isoform X1
26	20611601	20612451	20548828	21673862	SGCZ	zeta-sarcoglycan
26	20620901	20621800	20548828	21673862	SGCZ	zeta-sarcoglycan
26	20922001	20922276	20548828	21673862	SGCZ	zeta-sarcoglycan
26	21448913	21449300	20548828	21673862	SGCZ	zeta-sarcoglycan
26	21455301	21455575	20548828	21673862	SGCZ	zeta-sarcoglycan
26	21524745	21525062	20548828	21673862	SGCZ	zeta-sarcoglycan
26	21605001	21605600	20548828	21673862	SGCZ	zeta-sarcoglycan
26	21605600	21605700	20548828	21673862	SGCZ	zeta-sarcoglycan
26	21639801	21640100	20548828	21673862	SGCZ	zeta-sarcoglycan
26	21650520	21651600	20548828	21673862	SGCZ	zeta-sarcoglycan
26	25376801	25376901	25358380	25448646	GTF2E2	transcription initiation factor IIE subunit beta isoform X1
26	25376901	25377101	25358380	25448646	GTF2E2	transcription initiation factor IIE subunit beta isoform X1
26	25377101	25377301	25358380	25448646	GTF2E2	transcription initiation factor IIE subunit beta isoform X1
26	25377301	25377401	25358380	25448646	GTF2E2	transcription initiation factor IIE subunit beta isoform X1
26	25377401	25379400	25358380	25448646	GTF2E2	transcription initiation factor IIE subunit beta isoform X1
26	25379400	25379500	25358380	25448646	GTF2E2	transcription initiation factor IIE subunit beta isoform X1
26	25379500	25379800	25358380	25448646	GTF2E2	transcription initiation factor IIE subunit beta isoform X1
26	25379800	25379900	25358380	25448646	GTF2E2	transcription initiation factor IIE subunit beta isoform X1
26	25803326	25803501	25787576	25905628	WRN	Werner syndrome ATP-dependent helicase isoform X1
26	25803501	25803801	25787576	25905628	WRN	Werner syndrome ATP-dependent helicase isoform X1
26	25803801	25804101	25787576	25905628	WRN	Werner syndrome ATP-dependent helicase isoform X1
26	25804101	25808059	25787576	25905628	WRN	Werner syndrome ATP-dependent helicase isoform X1
26	29485226	29485600	29356172	29990646	UNC5D	netrin receptor UNC5D isoform X1
26	33590708	33591191	33537993	33606156	IDO2	indoleamine 2,3-dioxygenase 2 isoform X1
26	34418201	34418900	34093309	34430117	ZMAT4	zinc finger matrin-type protein 4 isoform X1
26	36490801	36491164	36486677	36620604	LOC105605252	chondroitin sulfate N-acetylgalactosaminyltransferase 1-like
26	37325320	37325800	36931986	37414116	PSD3	LOW QUALITY PROTEIN: PH and SEC7 domain-containing protein 3 isoform X1
26	40533101	40533201	40531292	40551310	NKIRAS1	NF-kappa-B inhibitor-interacting Ras-like protein 1
26	40533201	40534800	40531292	40551310	NKIRAS1	NF-kappa-B inhibitor-interacting Ras-like protein 1
26	40534800	40534900	40531292	40551310	NKIRAS1	NF-kappa-B inhibitor-interacting Ras-like protein 1
X	755501	756000	747918	784554	ASMT	acetylserotonin O-methyltransferase
27	774301	774401	747918	784554	ASMT	acetylserotonin O-methyltransferase
27	1315601	1316400	1313838	1326321	ARSE	arylsulfatase E isoform X1
27	3549705	3550300	3431950	3834547	NLGN4X	LOW QUALITY PROTEIN: neuroligin-4, X-linked isoform X1
27	3576701	3578500	3431950	3834547	NLGN4X	LOW QUALITY PROTEIN: neuroligin-4, X-linked isoform X1
27	3578500	3578600	3431950	3834547	NLGN4X	LOW QUALITY PROTEIN: neuroligin-4, X-linked isoform X1
27	3578600	3578900	3431950	3834547	NLGN4X	LOW QUALITY PROTEIN: neuroligin-4, X-linked isoform X1
27	3578900	3579000	3431950	3834547	NLGN4X	LOW QUALITY PROTEIN: neuroligin-4, X-linked isoform X1
27	3579000	3579100	3431950	3834547	NLGN4X	LOW QUALITY PROTEIN: neuroligin-4, X-linked isoform X1
27	3579100	3579200	3431950	3834547	NLGN4X	LOW QUALITY PROTEIN: neuroligin-4, X-linked isoform X1
27	3579200	3579702	3431950	3834547	NLGN4X	LOW QUALITY PROTEIN: neuroligin-4, X-linked isoform X1
27	3822501	3823090	3431950	3834547	NLGN4X	LOW QUALITY PROTEIN: neuroligin-4, X-linked isoform X1
27	4569691	4570018	4529934	4684786	STS	LOW QUALITY PROTEIN: steryl-sulfatase isoform X1
27	4592326	4592600	4529934	4684786	STS	LOW QUALITY PROTEIN: steryl-sulfatase isoform X1
27	4651226	4651401	4529934	4684786	STS	LOW QUALITY PROTEIN: steryl-sulfatase isoform X1
27	4651401	4651700	4529934	4684786	STS	LOW QUALITY PROTEIN: steryl-sulfatase isoform X1
27	4651700	4651800	4529934	4684786	STS	LOW QUALITY PROTEIN: steryl-sulfatase isoform X1
27	5208101	5208301	5203588	5246943	PNPLA4	patatin-like phospholipase domain-containing protein 4 isoform X1
27	5208301	5208501	5203588	5246943	PNPLA4	patatin-like phospholipase domain-containing protein 4 isoform X1
27	5208501	5209100	5203588	5246943	PNPLA4	patatin-like phospholipase domain-containing protein 4 isoform X1
27	5209100	5209300	5203588	5246943	PNPLA4	patatin-like phospholipase domain-containing protein 4 isoform X1
27	5209300	5209439	5203588	5246943	PNPLA4	patatin-like phospholipase domain-containing protein 4 isoform X1
27	7032901	7033400	6979246	7057002	SHROOM2	LOW QUALITY PROTEIN: protein Shroom2 isoform X1
27	7046303	7046601	6979246	7057002	SHROOM2	LOW QUALITY PROTEIN: protein Shroom2 isoform X1
27	7046601	7046801	6979246	7057002	SHROOM2	LOW QUALITY PROTEIN: protein Shroom2 isoform X1
27	7046801	7047300	6979246	7057002	SHROOM2	LOW QUALITY PROTEIN: protein Shroom2 isoform X1
[truncated: 48 more rows]

## Sheet: Supp. Data 10
Supplementary Data 10. Top 15 enrichment results of gene ontology (GO) term (P value < 0.05) and KEGG pathways (P value < 0.05) for common CNVs in 248 domestic and wild individuals, unique CNVs in 232 domestic individuals and unique CNVs in 16 wild individuals, respectively.
Term name	Term type	P_value	DEG item	Background item	Genes
Common CNVs in 248 domestic and wild individuals
extracellular matrix	cellular_component	1.3809e-06	25	363	FSTL5, DGKB, CNTNAP2, GPC6, TLL1, LOC101115805, COL24A1, COL4A6, PLCH1, PPEF2, MMP16, ADAMTS16, ATRNL1, CALN1, ADAMTS6, RASEF, SPOCK1, CNTNAP5, ADAMTSL1, ADAMDEC1, KCNIP4, ADAMTS12, ADAMTS20, THSD4, CNTNAP4
membrane	cellular_component	3.5251e-06	287	10169	DNAH14, RGS6, HPSE2, MSR1, KCNQ5, CTNND2, PIBF1, SGTB, ERBB4, TMCC2, GUCY1A2, PTPRC, CDH18, CERS3, RASAL2, STRA8, CNTN1, HS3ST5, AQP11, ITPR2, PDPN, CTNNA2, EXT2, MAN1C1, KCND2, ERCC3, SLC22A3, DCHS2, ROBO1, SLC26A8, KIAA1217, NALCN, IL4R, UNC13C, PSMD4, KCNMB2, CCDC109B, LOC101120492, LOC101109626, HCRTR2, CATSPERB, SLCO1B3, LOC101111090, LOC101102211, SLC37A2, LOC101111827, TMC5, SIPA1L2, ALK, …
extracellular ligand-gated ion channel activity	molecular_function	3.6119e-05	13	147	GABRG3, GRID2, GRIA4, GRIK2, GABRB1, LOC101112115, GLRB, CSNK1A1, GRIK4, GABRB2, GABRG2, GRIN2A, GABRR2
calcium ion binding	molecular_function	5.6325e-05	50	1117	MEGF6, FSTL4, LOC101114669, TLL1, HMCN1, MAN1C1, FSTL5, DGKB, DCHS2, MATN3, PPEF2, LOC101106588, SLIT3, CDH10, SPOCK1, RASEF, CALN1, LOC101112115, PCDH15, LRP1B, CDH12, LTBP1, KCNIP4, NELL1, ADGRE3, CDH17, EDIL3, LOC101111090, DSC2, MAN1A2, LOC101113020, SVEP1, PADI2, PCDH7, UMODL1, CDH18, PLCH1, GRIN2A, MACF1, MICU1, CLSTN2, EGF, CDH8, PLCB1, DNAH7, PLCB4, EFCAB6, LRP2, PCDH9, RYR3
dystroglycan complex	cellular_component	5.7276e-05	6	32	NLGN4X, SGCD, PTPRC, SGCZ, IGSF5, NLGN1
sarcoglycan complex	cellular_component	5.7276e-05	6	32	IGSF5, NLGN1, NLGN4X, SGCD, SGCZ, PTPRC
ion channel activity	molecular_function	0.00010523	33	636	HCN1, GRIA4, KCND2, GABRB2, KCNMB3, GRIK2, LOC101112115, GABRB1, GLRB, GRIK4, KCNH1, CSNK1A1, ITPR2, KCNN2, GABRG2, GRID2, GABRG3, KCNC2, ARMC4, GRIN2A, MACF1, TMC5, GABRR2, LDB2, NALCN, DNAH14, SCN9A, KCNQ5, CACNB4, ASIC2, LSMEM1, KCNMB2, RYR3
substrate-specific channel activity	molecular_function	0.00010523	33	636	GRID2, GABRG3, KCNC2, ARMC4, MACF1, GRIN2A, TMC5, GABRR2, LDB2, DNAH14, NALCN, SCN9A, KCNQ5, CACNB4, ASIC2, KCNMB2, LSMEM1, RYR3, HCN1, KCND2, GRIA4, GABRB2, KCNMB3, GRIK2, LOC101112115, GABRB1, GLRB, GRIK4, KCNH1, CSNK1A1, ITPR2, KCNN2, GABRG2
channel activity	molecular_function	0.0001128	33	638	LDB2, DNAH14, NALCN, CACNB4, SCN9A, KCNQ5, ASIC2, LSMEM1, KCNMB2, RYR3, GABRG3, GRID2, KCNC2, ARMC4, GRIN2A, MACF1, GABRR2, TMC5, KCNMB3, GRIK2, GABRB1, LOC101112115, GLRB, CSNK1A1, KCNH1, GRIK4, ITPR2, KCNN2, GABRG2, KCND2, GRIA4, HCN1, GABRB2
passive transmembrane transporter activity	molecular_function	0.0001128	33	638	GABRB1, LOC101112115, GLRB, KCNMB3, GRIK2, GABRG2, KCNN2, KCNH1, CSNK1A1, GRIK4, ITPR2, GRIA4, KCND2, HCN1, GABRB2, LDB2, NALCN, DNAH14, LSMEM1, KCNMB2, RYR3, CACNB4, SCN9A, KCNQ5, ASIC2, GABRG3, GRID2, KCNC2, MACF1, GRIN2A, GABRR2, TMC5, ARMC4
proteinaceous extracellular matrix	cellular_component	0.00017001	15	239	PPEF2, CNTNAP4, CNTNAP5, COL4A6, PLCH1, KCNIP4, CALN1, LOC101115805, COL24A1, RASEF, SPOCK1, FSTL5, DGKB, CNTNAP2, GPC6
dystrophin-associated glycoprotein complex	cellular_component	0.00017072	6	38	IGSF5, NLGN1, PTPRC, SGCZ, SGCD, NLGN4X
oxygen binding	molecular_function	0.0003762	5	32	LOC101105185, LOC101102671, LOC101105945, LOC101102928, LOC101105437
heme binding	molecular_function	0.00056808	14	240	IDO2, ENOX2, LOC101102638, GUCY1A2, LOC101105437, GRM4, LOC101102671, LOC101102928, NOS1, LOC101105945, CDH10, LOC101119648, LOC101105185, LOC101105863
arginine metabolic process	biological_process	0.00064727	3	8	CELF2, LOC101119111, STAG1
Retinol metabolism	KEGG PATHWAY	0.000131323	13	61	UGT1A3, UGT1A4, UGT2A1, ALDH1A2, BCO2, LOC101111713, LOC101122788, UGT1A9, WWOX, PNPLA4, LOC101105863, UGT1A6, SDR16C5
Insulin secretion	KEGG PATHWAY	0.00227332	13	86	PLCB4, KCNN2, CREB5, PLCB1, KCNMB2, ADCY3, PCLO, CHRM3, PRKCA, CREB3L2, CAMK2D, KCNMB3, RIMS2
Pentose and glucuronate interconversions	KEGG PATHWAY	0.00256099	7	29	UGT1A3, UGT1A4, UGT2A1, LOC101122788, UGT1A9, UGT1A6, LOC101107697
N-Glycan biosynthesis	KEGG PATHWAY	0.00299226	9	48	LOC101123268, MAN1C1, FUT8, MGAT5, ALG14, DPM1, MAN1A2, MGAT4A, MGAT4C
Long-term depression	KEGG PATHWAY	0.0034331	10	59	PLCB4, GRID2, ITPR2, PLA2G4A, GUCY1A2, PLCB1, NOS1, PRKCA, PRKG1, PPP2CA
Ascorbate and aldarate metabolism	KEGG PATHWAY	0.00372235	6	23	UGT1A3, UGT1A4, UGT2A1, LOC101122788, UGT1A9, UGT1A6
Purine metabolism	KEGG PATHWAY	0.00388791	20	175	PDE4B, PDE7A, PDE11A, GUCY1A2, POLR1A, PRIM2, AK5, FHIT, PDE10A, POLR3G, NTPCR, ADCY3, ATIC, PDE9A, NME7, PDE2A, ENPP3, LOC101108953, PDE6A, ADK
Axon guidance	KEGG PATHWAY	0.00400923	16	127	SRGAP1, SLIT3, ROBO2, DCC, ABLIM2, ROBO1, PPP3CA, SRGAP3, RAC1, SLIT2, GSK3B, LRRC4C, EPHB2, UNC5D, EPHA6, PAK7
Morphine addiction	KEGG PATHWAY	0.00415602	13	93	PDE4B, PDE7A, PDE11A, GABRG3, PDE10A, GABRB2, ADCY3, GABRG2, PDE2A, GABRB1, LOC101108953, GABRR2, PRKCA
African trypanosomiasis	KEGG PATHWAY	0.00627351	7	35	PLCB4, IDO2, PLCB1, LOC101105437, LOC101102928, LOC101112563, PRKCA
Drug metabolism - other enzymes	KEGG PATHWAY	0.00919313	7	38	UGT1A3, UGT1A4, UGT2A1, LOC101122788, UGT1A6, UGT1A9, UPP2
Arrhythmogenic right ventricular cardiomyopathy (ARVC)	KEGG PATHWAY	0.0098411	10	70	CTNNA2, DSC2, CTNNA3, TCF7L1, ITGB6, CACNA2D3, CACNB4, ITGA9, SGCD, DMD
Starch and sucrose metabolism	KEGG PATHWAY	0.0102585	8	49	UGT1A3, UGT1A4, UGT2A1, LOC101122788, UGT1A9, ENPP3, UGT1A6, SI
Drug metabolism - cytochrome P450	KEGG PATHWAY	0.0106942	9	60	UGT1A3, UGT1A4, UGT2A1, LOC101111713, LOC101109936, LOC101107401, LOC101122788, UGT1A9, UGT1A6
Circadian entrainment	KEGG PATHWAY	0.0123804	12	96	PLCB4, GRIN2A, GUCY1A2, PLCB1, CAMK2D, RYR3, ADCY3, NOS1, PRKCA, PRKG1, GRIA4, LOC101108006
Unique CNVs in 232 domestic individuals
ion channel activity	molecular_function	5.0045e-06	36	636	KCNN2, LOC101106522, TRPM3, KCNB2, GRIA4, GRID2, SCN9A, KCNJ6, CACNA1A, SLC20A2, MARCH3, KCNMB2, ASIC2, RYR3, NALCN, GRIK2, CACNB4, GRIK1, ITPR2, SCN1A, KCND2, GRID1, GRIK4, TRPC4, GABRB2, CACNA1E, ATP10D, DNAH14, ARMC4, GLRA3, GABRG3, CACNB2, KCNH7, HCN1, KCNH5, HTR3A
substrate-specific channel activity	molecular_function	5.0045e-06	36	636	SLC20A2, CACNA1A, KCNJ6, GRID2, SCN9A, GRIA4, KCNB2, TRPM3, LOC101106522, KCNN2, CACNB4, GRIK1, GRIK2, NALCN, RYR3, ASIC2, KCNMB2, MARCH3, CACNA1E, GABRB2, GRIK4, GRID1, TRPC4, KCND2, SCN1A, ITPR2, HTR3A, KCNH5, HCN1, KCNH7, CACNB2, GABRG3, GLRA3, ARMC4, DNAH14, ATP10D
channel activity	molecular_function	5.4606e-06	36	638	CACNB4, GRIK1, GRIK2, RYR3, NALCN, ASIC2, KCNMB2, MARCH3, SLC20A2, CACNA1A, KCNJ6, SCN9A, GRID2, GRIA4, KCNB2, TRPM3, LOC101106522, KCNN2, HTR3A, KCNH5, HCN1, KCNH7, CACNB2, GABRG3, GLRA3, ARMC4, DNAH14, ATP10D, CACNA1E, GABRB2, GRID1, GRIK4, TRPC4, KCND2, SCN1A, ITPR2
passive transmembrane transporter activity	molecular_function	5.4606e-06	36	638	ATP10D, DNAH14, ARMC4, GLRA3, GABRG3, CACNB2, KCNH7, HCN1, KCNH5, HTR3A, ITPR2, SCN1A, KCND2, GRID1, GRIK4, TRPC4, GABRB2, CACNA1E, MARCH3, KCNMB2, ASIC2, RYR3, NALCN, GRIK2, GRIK1, CACNB4, KCNN2, LOC101106522, TRPM3, KCNB2, GRIA4, GRID2, SCN9A, KCNJ6, CACNA1A, SLC20A2
membrane	cellular_component	1.4409e-05	274	10169	ADGRL3, SGCD, STK17A, CCDC109B, EPB41L3, CFAP43, DSG1, SLC5A11, LOC105601996, GRIK1, CDH13, ITGA9, DSCAM, POLR3G, LOC101120921, LOC101109626, AIM1, CNGB3, IL10RB, VCAN, TRPC4, GRID1, LHFP, CTNNA2, SLC2A13, ARMC4, DNAH14, KIAA1217, SYNE2, HCN1, CDK13, NIPAL3, AP1B1, XYLT1, ARHGAP22, CCDC93, SCN9A, SIPA1L2, NFASC, COL6A5, SLC20A2, CDK19, CERS6, VPS13A, SBK1, IFT80, P2RY14, GPC5, SNX29, CACNB4, ZMYN…
proteinaceous extracellular matrix	cellular_component	3.1434e-05	16	239	COL4A6, WDR92, DGKG, PLCH1, COL27A1, GPC6, SPOCK1, COL24A1, FSTL5, CNTNAP5, GPC5, CALN1, KCNIP1, CNTNAP2, RASEF, GPC3
dystroglycan complex	cellular_component	4.4441e-05	6	32	SGCD, NLGN4X, PTPRC, SGCZ, NLGN1, SGCB
sarcoglycan complex	cellular_component	4.4441e-05	6	32	NLGN1, NLGN4X, SGCD, PTPRC, SGCZ, SGCB
extracellular matrix	cellular_component	8.0197e-05	21	363	ADAMTSL1, COL27A1, PLCH1, MMP16, GPC6, COL4A6, DGKG, ADAMTS20, WDR92, KCNIP1, GPC5, CALN1, CNTNAP5, CNTNAP2, GPC3, RASEF, SPOCK1, FSTL5, COL24A1, ADAMTS6, MMP17
dystrophin-associated glycoprotein complex	cellular_component	0.000134	6	38	NLGN1, SGCD, NLGN4X, SGCZ, PTPRC, SGCB
plasma membrane part	cellular_component	0.00021457	18	322	TEK, SCN9A, NLGN4X, SCN1A, NLGN1, SGCD, NOL4, KCNB2, CACNB4, MPZL1, PDE4B, SGCZ, RGS6, RGS7, PTPRC, SGCB, NRG3, CACNB2
calcium ion binding	molecular_function	0.0003254	46	1117	LTBP1, NIN, MAN1A2, PCDH15, CASQ2, WDR92, CRTAC1, DSG1, LRP1B, PLCB1, MCC, ADGRL4, RYR3, CDH13, SPOCK1, DCHS2, CCBE1, PCDH9, PLCH1, NELL1, CDH4, UMODL1, VCAN, CLSTN2, CDH12, DNER, DSC2, ANXA3, CBLB, DGKG, LOC101114669, CDH18, CBL, PCDH7, RASEF, CRB1, CLSTN1, CALN1, SLIT3, EDIL3, KCNIP1, FSTL5, FSTL4, FAT3, PPP2R3C, PLCB4
binding of sperm to zona pellucida	biological_process	0.00038278	7	44	ROBO2, CNTN1, CNTN6, CNTN4, IL1RAPL2, DCC, DSCAM
cell recognition	biological_process	0.00038278	7	44	CNTN1, CNTN6, ROBO2, DSCAM, CNTN4, IL1RAPL2, DCC
cell-cell recognition	biological_process	0.00038278	7	44	ROBO2, CNTN1, CNTN6, DCC, IL1RAPL2, CNTN4, DSCAM
Axon guidance	KEGG PATHWAY	0.000538438	16	127	SEMA3A, SLIT3, ROBO2, ABLIM1, EFNA5, ROBO1, DCC, NGEF, SRGAP3, PAK7, SLIT2, SEMA5A, EPHA3, UNC5D, EPHA7, RASA1
Arrhythmogenic right ventricular cardiomyopathy (ARVC)	KEGG PATHWAY	0.000783534	11	70	ITGA8, CTNNA2, CACNG2, DSC2, CTNNA3, CACNB2, SGCB, CACNB4, ITGA9, SGCD, DMD
Serotonergic synapse	KEGG PATHWAY	0.000988285	14	109	HTR7, APP, ITPR2, KCNN2, PLCB4, PLCB1, LOC101113251, LOC101117482, HTR2A, GABRB2, CACNA1A, KCND2, HTR3A, KCNJ6
Cell adhesion molecules (CAMs)	KEGG PATHWAY	0.00372098	16	156	ITGA8, MPZL1, NLGN4X, PTPRC, NFASC, CNTNAP2, NLGN1, CD276, LOC101112480, NRXN3, CNTN1, NEGR1, ITGA9, NCAM2, VCAN, CDH4
Long-term depression	KEGG PATHWAY	0.00867619	8	59	PLCB4, GRID2, ITPR2, LYN, GUCY1A2, PLCB1, CACNA1A, PRKG1
Platelet activation	KEGG PATHWAY	0.0125658	13	134	COL27A1, PLCB4, ITPR2, LYN, GUCY1A2, PLCB1, PIK3CB, AKT3, AKT1, PRKG1, VWF, COL24A1, SYK
Bacterial invasion of epithelial cells	KEGG PATHWAY	0.0158058	9	80	CBL, CTNNA2, DNM3, CTNNA3, CBLB, SEPT9, GAB1, DOCK1, PIK3CB
ABC transporters	KEGG PATHWAY	0.0182488	7	55	LOC101109626, LOC101106781, ABCD3, LOC101121256, ABCG5, LOC101106534, ABCA3
Mucin type O-Glycan biosynthesis	KEGG PATHWAY	0.0194118	5	31	LOC101122548, GALNT13, GALNTL6, GALNT10, GALNT15
Glutamatergic synapse	KEGG PATHWAY	0.02022	11	113	PLCB4, ITPR2, GRIK1, PLCB1, GRIK4, GRIK2, CACNA1A, GRM7, GRIA4, DLGAP1, GRM8
ErbB signaling pathway	KEGG PATHWAY	0.0246823	9	87	CBL, NRG3, AKT3, AKT1, GAB1, CBLB, NCK1, PIK3CB, PAK7
ECM-receptor interaction	KEGG PATHWAY	0.0277632	9	89	COL27A1, TNR, LAMA2, COL24A1, ITGA8, COL6A5, ITGA9, VWF, COL4A6
Tight junction	KEGG PATHWAY	0.028118	12	135	INADL, MAGI2, EPB41L3, PPP2R2B, CTNNA3, EPB41, AKT3, PARD3, AKT1, MAGI3, EPB41L2, CTNNA2
Hypertrophic cardiomyopathy (HCM)	KEGG PATHWAY	0.0324352	8	77	ITGA8, CACNG2, CACNB2, SGCB, CACNB4, ITGA9, SGCD, DMD
T cell receptor signaling pathway	KEGG PATHWAY	0.0342719	10	108	CBL, MAP3K7, TEC, PTPRC, AKT3, AKT1, CBLB, NCK1, PIK3CB, PAK7
Unique CNVs in 16 wild individuals
peroxisome	cellular_component	9.7945e-05	3	31	SESN3, PEX13, ACOXL
microbody	cellular_component	9.7945e-05	3	31	SESN3, ACOXL, PEX13
phosphorelay response regulator activity	molecular_function	0.00014533	2	6	MEGF10, B3GNT6
homophilic cell adhesion	biological_process	0.00028069	5	160	FAT3, PCDH9, CDH23, PCDH15, DSC3
cell-cell adhesion	biological_process	0.00040116	5	183	DSC3, PCDH15, PCDH9, FAT3, CDH23
cell adhesion	biological_process	0.00050316	9	743	PCDH15, HGF, DSC3, FAT3, CDH23, CNTN5, SESN3, DYNC2H1, PCDH9
biological adhesion	biological_process	0.00054955	9	757	DSC3, HGF, PCDH15, SESN3, CNTN5, CDH23, FAT3, DYNC2H1, PCDH9
peroxisome organization	biological_process	0.0011279	2	19	PEX13, SESN3
heterotrimeric G-protein complex	cellular_component	0.0019533	2	29	CDK5RAP2, RGS7
internal side of plasma membrane	cellular_component	0.0019533	2	29	CDK5RAP2, RGS7
extrinsic to plasma membrane	cellular_component	0.0019533	2	29	RGS7, CDK5RAP2
extrinsic to internal side of plasma membrane	cellular_component	0.0019533	2	29	CDK5RAP2, RGS7
methylenetetrahydrofolate dehydrogenase (NADP+) activity	molecular_function	0.004198	2	38	AHCYL2, MTHFD2L
folic acid-containing compound biosynthetic process	biological_process	0.0048825	2	42	MTHFD2L, AHCYL2
pteridine-containing compound biosynthetic process	biological_process	0.0053771	2	46	AHCYL2, MTHFD2L
Gap junction	KEGG PATHWAY	0.00138463	5	89	ADCY3, MAP2K5, GRM5, PDGFD, PRKCA
Insulin secretion	KEGG PATHWAY	0.00790493	4	86	ADCY3, CHRM3, PRKCA, KCNN2
Glutamatergic synapse	KEGG PATHWAY	0.0191626	4	113	ADCY3, GRM5, GRM7, PRKCA
Gastric acid secretion	KEGG PATHWAY	0.0276257	3	72	ADCY3, CHRM3, PRKCA
Mucin type O-Glycan biosynthesis	KEGG PATHWAY	0.0332346	2	31	GALNT13, B3GNT6
Focal adhesion	KEGG PATHWAY	0.0400378	5	210	PPP1R12A, COL4A6, HGF, PDGFD, PRKCA
Salivary secretion	KEGG PATHWAY	0.0474634	3	90	ADCY3, CHRM3, PRKCA
Oxytocin signaling pathway	KEGG PATHWAY	0.0521738	4	157	PPP1R12A, MAP2K5, PRKCA, ADCY3
Pancreatic secretion	KEGG PATHWAY	0.0608074	3	100	ADCY3, CHRM3, PRKCA
Retrograde endocannabinoid signaling	KEGG PATHWAY	0.0665847	3	104	ADCY3, GRM5, PRKCA
Vasopressin-regulated water reabsorption	KEGG PATHWAY	0.0676822	2	47	ADCY3, DYNC2H1
Serotonergic synapse	KEGG PATHWAY	0.0741447	3	109	LOC105604882, PRKCA, KCNN2
Amoebiasis	KEGG PATHWAY	0.0804549	3	113	COL4A6, PRKCA, IL1R2
Cholinergic synapse	KEGG PATHWAY	0.0820678	3	114	ADCY3, CHRM3, PRKCA
Calcium signaling pathway	KEGG PATHWAY	0.0842986	4	186	ADCY3, GRM5, CHRM3, PRKCA

[truncated: 39 more sheets: Supp. Data 11, Supp. Data 12, Supp. Data 13, Supp. Data 14, Supp. Data 15, Supp. Data 16, Supp. Data 17, Supp. Data 18, Supp. Data 19, Supp. Data 20, Supp. Data 21, Supp. Data 22, Supp. Data 23, Supp. Data 24, Supp. Data 25, Supp. Data 26, Supp. Data 27, Supp. Data 28, Supp. Data 29, Supp. Data 30 …]
