# Supplementary material for: Whole-genome resequencing of wild and domestic sheep identifies genes associated with morphological and agronomic traits
Source: Nat Commun. 2020 Jun 4;11:2815. doi: 10.1038/s41467-020-16485-1 (PMC7272655; doi:10.1038/s41467-020-16485-1)
Supplement: Supplementary file 6 — Source data [file 41467_2020_16485_MOESM6_ESM.zip]

Archive with 5 entries (4 files):
- Source data/
- Source data/Source data 1.xlsx
- Source data/Source data 2.xlsx
- Source data/Source data 3.xlsx
- Source data/Source data 4.zip
