# Supplementary material for: Whole-genome resequencing of wild and domestic sheep identifies genes associated with morphological and agronomic traits
Source: Nat Commun. 2020 Jun 4;11:2815. doi: 10.1038/s41467-020-16485-1 (PMC7272655; doi:10.1038/s41467-020-16485-1)
Supplement: Supplementary file 6 — Source data [file 41467_2020_16485_MOESM6_ESM.zip › Source data/Source data 1.xlsx]

## Sheet: Fig.1a
Fig.1a	Breeds	Longitude(°)	Latitude(°)
	SXW	116.147	35.616
	SSS	117.379	35.7273
	HDW	115.931	36.8002
	HUS	120.253	32.4384
	TAN	107.411	37.7895
	WDS	117.965	37.3893
	EFR	10.281	51.0977
	ALS	87.8388	47.3611
	BSB	83.0032	46.2074
	DPS	24.6104	-29.9242
	MFW	356.296	40.4279
	MSF	355.774	40.0167
	SFK	358.265	52.2804
	CLS	80.8132	37.0099
	DLS	79.0734	39.8648
	FIN	27.2854	64.7085
	OUE	2.41224	46.7636
	SHE	355.918	56.8975
	SOL	2.24666	45.4608
	GOT	15.61	63.1396
	DRS	5.01318	52.583
	WGR	79.9252	37.1293
	MOU	53.5168	33.5768
	BOG	36.25	7.27
	AFS	40.49	9.15
	MBS	9.46	13.92
	YAN	9.91	11.9
	WAD	16.88	17.74
	UDA	14.86	14.38
	DJI	356.55	11.79
	MOS	359.14	14.01
	SAH	0.47	11.46
	CAM	12.39	5.12
	AWA	42.67	35.03
	HAS	44.65	30.9
	MAZ	46.33	40.58
	GSS	52.53	29.62
	GHE	46.3	38.07
	AFH	48.48	36.67
	SHA	50	36.27
	MAK	44.93	39.05
	MOH	47.45	39.09
	KAR	61.16	36.55

## Sheet: Fig.1b&Fig.S3
Fig.1b/S3	(((((((((((((1:0.156295,(2N:0.101478,6N:0.0986288):0.053553):0.00344512,(7N:0.0961401,9N:0.0976408):0.0611143):0.00399373,((((10:0.127119,5N:0.127086):0.00473906,11N:0.131578):0.0253851,3N:0.158021):0.00170897,8N:0.157647):0.00055059):0.00760052,((((((((DLS249:0.155853,DLS313:0.157344):0.000810772,(DLS305:0.15593,DLS325:0.155537):0.000796825):0.00219774,DLS317:0.159535):0.00046064,DLS334:0.159181…

## Sheet: Fig.1c
Fig.1c	Sample ID	PC1	PC2	PC3
	1	0.0694879	0.00196258	-0.0031532
	10	0.0694086	0.00269045	-0.00517196
	11N	0.0691813	0.00282936	-0.00484617
	Shetland23347	-0.0543558	0.0240688	0.0391223
	2N	0.0709193	0.00208617	-0.00528351
	3N	0.0640944	0.00306752	-0.00333018
	5N	0.0686042	0.00120219	-0.00630493
	6N	0.0671137	0.00309654	-0.00437546
	7N	0.0668256	0.00227006	-0.00414056
	8N	0.0677011	0.00435598	-0.00695244
	9N	0.0689137	0.00205357	-0.00454677
	AL109	0.0580213	0.00549702	-0.00355276
	AL111	0.0656865	0.004831	-0.00108034
	AL113	0.0540986	0.00527758	-0.0036888
	AL114	0.0691559	0.00497392	-0.00510383
	AL115	0.0620369	0.0041238	-0.00114155
	AL116	0.0630045	0.0043874	-0.00588733
	AL117	0.0542824	0.00579681	-0.00598453
	AL118	0.065867	0.00602058	-0.00242409
	AL119	0.0635529	0.00444954	-0.00431085
	AL120	0.0696569	0.00500794	-0.00222131
	BSB123	0.0424396	0.00527281	-0.00642105
	BSB126	0.0388863	0.00569743	-0.011373
	BSB128	0.0385083	0.00522715	-0.00779396
	BSB129	0.0504775	0.00593784	-0.0061284
	BSB130	0.0357167	-0.0295871	-0.00377769
	BSB136	0.0476455	0.00474361	-0.00507609
	BSB137	0.0483382	0.00618635	-0.00465714
	BSB139	0.0325465	-0.00946724	-0.00563608
	BSB140	0.0390443	-0.0139511	-0.0053288
	BSB141	0.0393252	0.00702514	-0.00745442
	CLS222	0.0633173	0.00402698	-0.00297814
	CLS226	0.0627559	0.00351755	-0.00445445
	CLS227	0.0601884	0.00446956	-0.00291789
	CLS228	0.0616639	0.00619343	-0.00281802
	CLS233	0.0626559	0.00410653	-0.00218902
	CLS234	0.0632992	0.00497681	-0.00262455
	CLS235	0.0614361	0.00451708	-0.00278086
	CLSA	0.0607973	0.0045601	-0.00113454
	CLSB	0.0601658	0.00545992	-0.000930488
	CLSD	0.0605424	0.00615335	-0.00494099
	DLS249	0.0648408	0.00411953	-0.00292791
	DLS305	0.0660463	0.00293514	-0.00363229
	DLS309	0.0637049	0.00354328	-0.00122136
	DLS311	0.0631032	0.0032391	-0.00363933
	DLS313	0.0633072	0.00355471	-0.00295491
	DLS317	0.0638063	0.00310835	-0.00355972
	DLS325	0.0657018	0.00267085	-0.00433924
	DLS333	0.0628858	0.00113728	-0.00241729
	DLS334	0.0650858	0.00405085	-0.00455084
	DLS348	0.0620074	0.00228607	-0.0028212
	DR1	-0.0466884	0.022636	0.016802
	DR2	-0.0459442	0.02199	0.0151053
	DR3	-0.0473438	0.02062	0.0122402
	DR4	-0.0465658	0.0218698	0.0154527
	DR5	-0.0460555	0.0205627	0.0122022
	FINN300	-0.0361507	0.0181966	0.0408335
	FINN303	-0.0377701	0.0191347	0.039838
	FINN304	-0.0387402	0.0198582	0.0423163
	FINN305	-0.0378647	0.0210234	0.0412858
	FINN306	-0.0397794	0.0220475	0.0461608
	FINN307	-0.0391585	0.0219765	0.0452039
	FINN313	-0.0371824	0.0194468	0.0395255
	FINN314	-0.035644	0.0195446	0.0395146
	FINN315	-0.0385665	0.0208187	0.0389251
	FINN317	-0.037722	0.018624	0.0419625
	HDW47	0.0668482	0.00646571	0.000910879
	HDW48	0.0617978	0.00579114	-0.000223386
	HDW49	0.0653087	0.00511662	0.00199623
	HDW50	0.0623472	0.00628731	-0.00068101
	HDW51	0.0643544	0.00707981	0.00019097
	HDW52	0.0641317	0.00676606	2.79347e-05
	HDW54	0.0639132	0.00692245	0.00105724
	HDW56	0.0668933	0.00638319	0.00145415
	HDW59	0.0648396	0.00531267	0.00363633
	HDW60	0.0668506	0.00626956	0.00223905
	HU62	0.0585834	0.00415193	0.00148249
	HU63	0.057749	0.00604565	0.00191305
	HU64	0.0584558	0.00576674	0.00233208
	HU65	0.0604521	0.00595663	0.00330493
	HU66	0.0548665	0.00612754	0.00011415
	HU68	0.0580161	0.00725116	0.00214573
	HU69	0.0627054	0.00729816	0.00303874
	HU73	0.0564026	0.00736787	-0.000243962
	HU75	0.0580651	0.00520967	0.00304232
	HU76	0.0617425	0.00581517	0.00364946
	OUE0331	-0.115139	0.08385	0.138919
	OUE72647	-0.123587	0.0915666	0.145748
	OUE81037	-0.121821	0.0890041	0.146337
	Ouessant24802	-0.112395	0.0837798	0.130888
	Ouessant24946	-0.11178	0.082192	0.128927
	Ouessant24947	-0.124461	0.0937882	0.148393
	Ouessant24948	-0.123361	0.0953749	0.149074
	Ouessant24949	-0.116273	0.0845978	0.132708
	Ouessant24951	-0.125438	0.0963548	0.156094
	Ouessant24953	-0.115199	0.0849669	0.13505
	SSS32	0.0632655	0.0068085	0.000825123
	SSS35	0.0576191	0.00830064	-0.0007863
	SSS37	0.0639874	0.00851279	-0.00135905
	SSS39	0.060557	0.00860218	-0.000254352
	SSS40	0.0648836	0.00783073	-0.000187411
	SSS41	0.0661271	0.00816358	0.00269361
	SSS43	0.0691988	0.00706047	-9.38424e-05
	SSS44	0.0667264	0.00921734	-0.00104137
	SSS45	0.065814	0.0062885	-0.00129584
	SSS46	0.0655245	0.00721194	0.000139696
	SXW16	0.0648782	0.00682878	0.00346083
	SXW17	0.0630265	0.00802729	-0.00021368
	SXW19	0.0648419	0.00660602	-0.00106546
	SXW20	0.0633667	0.00598758	0.00122075
	SXW23	0.0653647	0.00561315	0.00175076
	SXW25	0.0659344	0.00637272	0.000280599
	SXW26	0.06193	0.00537944	0.00302839
	SXW28	0.0630822	0.00806681	0.00335953
	SXW29	0.0660963	0.00677006	-0.000604706
	SXW30	0.0651199	0.00495054	0.00173236
	Shetland23342	-0.0501162	0.0204879	0.0361678
	Shetland23343	-0.0545455	0.0226281	0.0395991
	Shetland23344	-0.0504396	0.0225637	0.0333976
	Shetland23345	-0.0499914	0.0210473	0.0361973
	Shetland23346	-0.0523832	0.0229538	0.0352056
	Shetland23354	-0.0492364	0.0206323	0.0340011
	Solognote24727	-0.0850917	0.0506402	-0.0209075
	Solognote24728	-0.0844827	0.049484	-0.0201658
	Solognote24729	-0.0941874	0.0562441	-0.0237072
	Solognote24730	-0.0846795	0.0481183	-0.0218945
	Solognote24731	-0.0924928	0.0559293	-0.0234516
	Solognote24732	-0.0855008	0.05142	-0.0204123
	Solognote24733	-0.0888765	0.0525316	-0.0225079
	Solognote24734	-0.089934	0.0546333	-0.0226865
	Solognote24735	-0.0905302	0.053082	-0.0235276
	Solognote24736	-0.0851534	0.0505341	-0.0205392
	TAN78	0.0676852	0.00653967	0.00104428
	TAN79	0.0666668	0.00623437	0.00199334
	TAN80	0.0656753	0.00481536	0.00112749
	TAN82	0.0655012	0.00621779	-0.000237468
	TAN86	0.0662673	0.0071971	0.000812926
	TAN87	0.0658695	0.00602624	0.00388913
	TAN88	0.064913	0.00482624	0.00245862
	TAN89	0.0637561	0.00589339	0.00146111
	TAN90	0.066726	0.00691618	0.000534281
	TAN91	0.0690054	0.00547409	0.00129458
	WDS102	0.0643811	0.00852361	0.000535637
	WDS109	0.0660056	0.00634775	0.00204476
	WDS112	0.0660199	0.00571442	0.00134172
	WDS123	0.0644656	0.00644136	0.00313133
	WDS14	0.0643328	0.00442131	0.00149792
	WDS148	0.0669664	0.00580813	-0.000129412
	WDS149	0.0650052	0.00560378	0.00200475
	WDS163	0.0647818	0.0058095	0.000953042
	WDS53	0.0669359	0.00804819	0.000831563
	WDS60	0.068597	0.00701471	0.00328105
	163	-0.00308022	-0.0263674	-0.0208349
	180b	-0.00156916	-0.0293121	-0.0197556
	99	-0.0017901	-0.0276104	-0.019594
	AWA-21	0.0427657	-0.00872046	-0.011018
	BQ2602	0.0195838	-0.0305122	-0.0136177
	FKD2746	0.0283218	-0.0289516	-0.0176587
	HAM18	0.0417753	-0.00853615	-0.00927312
	Iran102	0.0451127	-0.00492985	-0.00952559
	Iran152	0.0298324	-0.00324277	-0.00536491
	Iran202	0.0439299	-0.00676099	-0.00998557
	Iran229	0.0456761	-0.00667702	-0.00846954
	Iran4265	0.0530955	-0.00229039	-0.00260775
	KA-07	-0.0176283	-0.0222716	-0.00829683
	MAK333	0.0321725	-0.00203799	-0.00810094
	MAZ10	0.0403981	-0.00380809	-0.00877878
	MOG326	0.0352019	-0.00295795	-0.00757763
	Sc12	-0.00202104	-0.030411	-0.0176926
	Sn5	0.00138673	-0.0249806	-0.0193249
	Wad-Sn16	-0.00144658	-0.0346136	-0.0167363
	uda-Sc3	0.00126945	-0.0275111	-0.019584
	BDP357	-0.0124805	-0.0077491	0.000104636
	BDP358	-0.00545066	-0.00976528	-0.00399482
	BDP360	-0.00743731	-0.0110623	-0.00229862
	BDP369	-0.0128651	-0.00930104	0.000564956
	BDP370	-0.0141351	-0.00563562	-0.000112198
	EFR208	-0.0479351	0.0178065	0.0546592
	EFR212	-0.0474432	0.0172464	0.0550709
	EFR213	-0.0289822	0.0157344	0.0430299
	EFR215	-0.0224529	0.0161089	0.043477
	EFR216	-0.0297034	0.016707	0.0441199
	EFR219	-0.0242838	0.0138275	0.0460652
	Gotland24506	-0.0458999	0.0232767	0.0809552
	Gotland24507	-0.0527559	0.0256614	0.100955
	Gotland24508	-0.0539365	0.026284	0.101592
	Gotland24510	-0.0481571	0.0233527	0.0853105
	Gotland24512	-0.0570502	0.027412	0.112474
	Gotland24513	-0.0519776	0.0256335	0.10031
	Gotland24514	-0.054815	0.0277685	0.107449
	Gotland24515	-0.0529152	0.0246745	0.0973835
	Gotland24516	-0.0521874	0.0266663	0.0996471
	Gotland24517	-0.0560875	0.0290016	0.109961
	MFW157	-0.0845528	0.0460845	-0.184267
	MFW159	-0.0867425	0.0477575	-0.195943
	MFW160	-0.0808498	0.0440497	-0.168078
	MFW161	-0.0806855	0.0427772	-0.171591
	MFW163	-0.0838668	0.0447791	-0.184326
	MFW164	-0.0880637	0.0487697	-0.199864
	MFW165	-0.0850104	0.0453877	-0.192146
	MFW167	-0.0886281	0.0478945	-0.198131
	MFW169	-0.0848342	0.0458232	-0.189796
	MFW170	-0.0873157	0.0450484	-0.189998
	MSF173	-0.086841	0.0478757	-0.196593
	MSF174	-0.0903611	0.04739	-0.1944
	MSF175	-0.0612335	0.0312213	-0.103074
	MSF176	-0.0512265	0.0214126	-0.0621848
	MSF177	-0.0885459	0.0478658	-0.188816
	MSF180	-0.073332	0.0398263	-0.144829
	MSF181	-0.0831508	0.0457923	-0.18517
	MSF184	-0.0833814	0.04693	-0.192221
	MSF186	-0.0854383	0.0441248	-0.185618
	MSF190	-0.0739192	0.0399411	-0.148293
	SFK193	-0.0677664	0.0266023	0.0391004
	SFK194	-0.0674761	0.0251285	0.038961
	SFK195	-0.0636362	0.0247524	0.0263644
	SFK197	-0.0673534	0.026451	0.039996
	SFK198	-0.0704665	0.0276829	0.0421505
	SFK201	-0.0432762	0.0230655	0.034621
	SFK203	-0.0584562	0.025044	0.0379457
	SFK204	-0.0592105	0.0234406	0.0369549
	SFK205	-0.0494947	0.0237167	0.0379248
	SFK206	-0.0452917	0.0215877	0.0331536
	VF-02	-0.040986	0.0162401	0.0411281
	VF-06	-0.0401693	0.0180137	0.0392607
	VF-10	-0.0404941	0.0156866	0.041651
	VF-12	-0.0392222	0.0160249	0.0392762
	WDP142	0.0234838	0.00235421	0.00605105
	WDP147	0.0208883	0.00284949	0.00647104
	WDP149	0.0196563	0.00198692	-0.000891129
	WDP153	0.0212515	-0.000887763	-0.00269158
	WDP155	0.0135238	0.0016479	0.00174399
	266	-0.0636494	-0.203655	0.00471048
	267	-0.0607167	-0.19168	0.00494553
	271	-0.0719292	-0.243152	0.00671758
	272	-0.0713355	-0.239229	0.00656841
	273	-0.0710616	-0.23956	0.00696174
	KR.4	-0.0709958	-0.239303	0.00567396
	KR.6	-0.0713254	-0.2391	0.00743849
	SH.19	-0.0653351	-0.213804	0.00639058
	SH.20	-0.069605	-0.229561	0.00611495
	SH.7	-0.0687393	-0.228947	0.00698224
	TH.1	-0.0708035	-0.240571	0.00592897
	TH.2	-0.0613408	-0.196612	0.00535243
	YZ.10	-0.067666	-0.223414	0.00515383
	YZ.11	-0.0702093	-0.232708	0.00513883
	YZ.12	-0.0640102	-0.205509	0.00437836
	YZ.9	-0.0714026	-0.237277	0.00671977

## Sheet: Fig.1d
Fig.1d	Wild			Native			Improved
	Bin ID	R2		Bin ID	R2		Bin ID	R2
	0	0.481234		0	0.64838		0	0.669877
	1	0.438114		1	0.618209		1	0.641152
	2	0.414787		2	0.599757		2	0.623354
	3	0.398463		3	0.58638		3	0.610838
	4	0.385244		4	0.575733		4	0.600416
	5	0.373506		5	0.566081		5	0.59149
	6	0.363209		6	0.557588		6	0.583112
	7	0.353314		7	0.549554		7	0.575264
	8	0.344434		8	0.541912		8	0.567964
	9	0.336274		9	0.535273		9	0.561576
	10	0.328628		10	0.52849		10	0.555267
	11	0.321239		11	0.522129		11	0.549228
	12	0.314566		12	0.516171		12	0.543416
	13	0.308258		13	0.511023		13	0.538397
	14	0.30165		14	0.504976		14	0.53247
	15	0.296423		15	0.500662		15	0.528355
	16	0.290701		16	0.495236		16	0.523124
	17	0.28552		17	0.490496		17	0.518478
	18	0.280093		18	0.485639		18	0.51384
	19	0.275731		19	0.481508		19	0.509978
	20	0.271223		20	0.477176		20	0.505594
	21	0.266687		21	0.473191		21	0.501863
	22	0.262436		22	0.469165		22	0.497834
	23	0.258125		23	0.465455		23	0.494326
	24	0.254444		24	0.461932		24	0.490777
	25	0.250436		25	0.458082		25	0.487397
	26	0.247456		26	0.455018		26	0.484213
	27	0.244132		27	0.451922		27	0.481312
	28	0.240436		28	0.448538		28	0.478033
	29	0.237126		29	0.445516		29	0.47509
	30	0.234301		30	0.442401		30	0.471985
	31	0.231381		31	0.439631		31	0.469354
	32	0.228633		32	0.436935		32	0.466768
	33	0.225549		33	0.434158		33	0.464138
	34	0.223068		34	0.431383		34	0.461606
	35	0.220382		35	0.428649		35	0.458882
	36	0.217787		36	0.426131		36	0.456687
	37	0.215628		37	0.423839		37	0.454429
	38	0.21306		38	0.421298		38	0.451905
	39	0.210822		39	0.418942		39	0.449568
	40	0.208877		40	0.41662		40	0.447351
	41	0.206566		41	0.414699		41	0.445361
	42	0.204756		42	0.412435		42	0.443407
	43	0.202581		43	0.410176		43	0.441191
	44	0.200404		44	0.408087		44	0.439027
	45	0.198479		45	0.405935		45	0.437238
	46	0.196619		46	0.404272		46	0.435405
	47	0.194911		47	0.402294		47	0.433402
	48	0.193426		48	0.40019		48	0.431418
	49	0.191403		49	0.3984		49	0.429684
	50	0.189972		50	0.396781		50	0.428187
	51	0.188309		51	0.394957		51	0.426517
	52	0.186564		52	0.393366		52	0.424577
	53	0.18543		53	0.391463		53	0.423162
	54	0.183711		54	0.389789		54	0.421537
	55	0.182353		55	0.388148		55	0.419874
	56	0.180956		56	0.386699		56	0.418545
	57	0.179269		57	0.384942		57	0.416833
	58	0.17845		58	0.383915		58	0.41563
	59	0.176659		59	0.381726		59	0.413601
	60	0.175488		60	0.380291		60	0.412313
	61	0.174473		61	0.378975		61	0.410897
	62	0.173302		62	0.377706		62	0.40952
	63	0.171867		63	0.376585		63	0.408681
	64	0.170807		64	0.374897		64	0.406994
	65	0.169596		65	0.373563		65	0.40566
	66	0.168616		66	0.372217		66	0.404358
	67	0.167516		67	0.370988		67	0.403132
	68	0.16676		68	0.369963		68	0.402207
	69	0.16557		69	0.368601		69	0.401001
	70	0.164703		70	0.367483		70	0.399721
	71	0.163587		71	0.36609		71	0.398507
	72	0.162824		72	0.365092		72	0.397662
	73	0.161768		73	0.363729		73	0.396478
	74	0.160889		74	0.362618		74	0.395239
	75	0.159963		75	0.361357		75	0.394111
	76	0.159284		76	0.360459		76	0.393103
	77	0.158201		77	0.359145		77	0.391748
	78	0.157466		78	0.357969		78	0.39077
	79	0.156642		79	0.356798		79	0.389742
	80	0.155964		80	0.35606		80	0.389031
	81	0.154967		81	0.354855		81	0.387911
	82	0.154323		82	0.353903		82	0.386765
	83	0.153731		83	0.352766		83	0.385735
	84	0.152733		84	0.351941		84	0.384905
	85	0.152337		85	0.351151		85	0.38431
	86	0.151683		86	0.350444		86	0.383485
	87	0.150891		87	0.349085		87	0.382201
	88	0.150188		88	0.348145		88	0.381155
	89	0.149402		89	0.347323		89	0.380418
	90	0.14904		90	0.346377		90	0.379689
	91	0.148498		91	0.345738		91	0.379068
	92	0.147596		92	0.344687		92	0.377958
	93	0.146949		93	0.343735		93	0.377166
	94	0.146664		94	0.342981		94	0.376367
	95	0.145967		95	0.342277		95	0.375661
	96	0.145399		96	0.34142		96	0.374726
	97	0.144953		97	0.340764		97	0.374329
	98	0.144197		98	0.339937		98	0.373591
	99	0.143699		99	0.339013		99	0.372594
	100	0.143156		100	0.337893		100	0.371525
	101	0.142789		101	0.337456		101	0.371061
	102	0.142218		102	0.336674		102	0.370265
	103	0.141735		103	0.335988		103	0.369638
	104	0.141332		104	0.335103		104	0.368983
	105	0.14078		105	0.334381		105	0.368216
	106	0.140237		106	0.333612		106	0.367406
	107	0.13985		107	0.332968		107	0.366799
	108	0.139307		108	0.332212		108	0.36587
	109	0.138981		109	0.331402		109	0.365397
	110	0.13843		110	0.330796		110	0.364704
	111	0.138164		111	0.330072		111	0.364036
	112	0.137745		112	0.329558		112	0.363643
	113	0.137256		113	0.329001		113	0.363027
	114	0.136993		114	0.328222		114	0.362335
	115	0.136492		115	0.327539		115	0.361543
	116	0.136301		116	0.326867		116	0.360879
	117	0.135741		117	0.326103		117	0.360156
	118	0.135414		118	0.325569		118	0.359812
	119	0.134932		119	0.324709		119	0.358956
	120	0.134443		120	0.324268		120	0.35846
	121	0.134503		121	0.323894		121	0.358265
	122	0.134034		122	0.323205		122	0.357598
	123	0.133757		123	0.322669		123	0.356978
	124	0.133284		124	0.321931		124	0.356301
	125	0.133045		125	0.321308		125	0.355547
	126	0.132528		126	0.320826		126	0.355066
	127	0.132339		127	0.320219		127	0.354695
	128	0.131991		128	0.319604		128	0.353852
	129	0.131485		129	0.318911		129	0.353449
	130	0.131329		130	0.318494		130	0.352868
	131	0.130898		131	0.317587		131	0.352174
	132	0.130506		132	0.317156		132	0.351712
	133	0.130299		133	0.316657		133	0.351242
	134	0.130081		134	0.316225		134	0.350889
	135	0.1298		135	0.315749		135	0.350382
	136	0.129317		136	0.3149		136	0.349619
	137	0.129165		137	0.314693		137	0.349517
	138	0.129042		138	0.314328		138	0.349206
	139	0.128719		139	0.313496		139	0.348314
	140	0.128389		140	0.31309		140	0.348006
	141	0.128129		141	0.31249		141	0.347495
	142	0.127977		142	0.312147		142	0.347034
	143	0.127694		143	0.31161		143	0.346538
	144	0.127309		144	0.311112		144	0.345952
	145	0.127106		145	0.310899		145	0.345681
	146	0.126821		146	0.310288		146	0.3451
	147	0.126653		147	0.309672		147	0.344534
	148	0.12635		148	0.309257		148	0.344007
	149	0.126048		149	0.309013		149	0.343892
	150	0.125765		150	0.308272		150	0.343119
	151	0.125668		151	0.307683		151	0.342806
	152	0.125423		152	0.307443		152	0.342468
	153	0.12543		153	0.307067		153	0.342245
	154	0.125035		154	0.306467		154	0.34151
	155	0.124738		155	0.306031		155	0.340969
	156	0.12457		156	0.305485		156	0.340538
	157	0.124583		157	0.305057		157	0.340158
	158	0.124038		158	0.304694		158	0.339722
	159	0.123865		159	0.304354		159	0.339513
	160	0.12376		160	0.303631		160	0.338777
	161	0.123644		161	0.303347		161	0.338694
	162	0.123404		162	0.303019		162	0.338385
	163	0.123132		163	0.302581		163	0.337811
	164	0.123038		164	0.301879		164	0.337396
	165	0.122777		165	0.301484		165	0.336906
	166	0.122762		166	0.301181		166	0.336648
	167	0.122433		167	0.300811		167	0.336221
	168	0.122481		168	0.300467		168	0.336015
	169	0.122089		169	0.29996		169	0.335303
	170	0.121905		170	0.299803		170	0.335228
	171	0.121707		171	0.299097		171	0.334762
	172	0.1214		172	0.298798		172	0.334427
	173	0.121353		173	0.298546		173	0.33417
	174	0.121208		174	0.297873		174	0.333563
	175	0.121095		175	0.297654		175	0.333255
	176	0.120743		176	0.297253		176	0.333023
	177	0.120742		177	0.296875		177	0.332591
	178	0.120689		178	0.296473		178	0.332487
	179	0.120334		179	0.295918		179	0.331664
	180	0.120163		180	0.295828		180	0.331661
	181	0.12032		181	0.295436		181	0.331195
	182	0.12		182	0.294984		182	0.330835
	183	0.119953		183	0.294762		183	0.330458
	184	0.119831		184	0.294285		184	0.330279
	185	0.119631		185	0.293988		185	0.329938
	186	0.119444		186	0.29362		186	0.329469
	187	0.119323		187	0.293251		187	0.329299
	188	0.119186		188	0.293004		188	0.328937
	189	0.118971		189	0.292476		189	0.328426
	190	0.118789		190	0.292296		190	0.328067
	191	0.118483		191	0.291741		191	0.327764
	192	0.118444		192	0.291564		192	0.327645
	193	0.118384		193	0.291034		193	0.326933
	194	0.118347		194	0.290766		194	0.326724
	195	0.118057		195	0.29045		195	0.326452
	196	0.118054		196	0.290147		196	0.326177
	197	0.117789		197	0.289779		197	0.325822
	198	0.11761		198	0.289546		198	0.325639
	199	0.117578		199	0.289263		199	0.325565
	200	0.11746		200	0.288859		200	0.324894
	201	0.117344		201	0.288524		201	0.324656
	202	0.117171		202	0.288124		202	0.324322
	203	0.117127		203	0.287941		203	0.324122
	204	0.11684		204	0.287475		204	0.323621
	205	0.116892		205	0.287384		205	0.323694
	206	0.116648		206	0.286751		206	0.323075
	207	0.116592		207	0.28674		207	0.323119
	208	0.116544		208	0.286198		208	0.322607
	209	0.116437		209	0.286069		209	0.322532
	210	0.116242		210	0.285744		210	0.322125
	211	0.116122		211	0.285295		211	0.321746
	212	0.116075		212	0.285073		212	0.321447
	213	0.115914		213	0.284625		213	0.3209
	214	0.1158		214	0.284364		214	0.320843
	215	0.115513		215	0.284008		215	0.320463
	216	0.11565		216	0.283858		216	0.320352
	217	0.115498		217	0.283598		217	0.320158
	218	0.115409		218	0.283134		218	0.319441
	219	0.115288		219	0.28293		219	0.319189
	220	0.115197		220	0.282671		220	0.319069
	221	0.115038		221	0.282469		221	0.318902
	222	0.114982		222	0.282079		222	0.318575
	223	0.114842		223	0.281657		223	0.318227
	224	0.114783		224	0.281281		224	0.317888
	225	0.114682		225	0.281149		225	0.317675
	226	0.114628		226	0.280924		226	0.317509
	227	0.114404		227	0.280705		227	0.31717
	228	0.114557		228	0.280421		228	0.316954
	229	0.1143		229	0.28009		229	0.31677
	230	0.114158		230	0.279836		230	0.316431
	231	0.114168		231	0.279649		231	0.31627
	232	0.113933		232	0.279254		232	0.315926
	233	0.113875		233	0.279037		233	0.315541
	234	0.113702		234	0.278661		234	0.315388
	235	0.113689		235	0.278412		235	0.315149
	236	0.113561		236	0.278334		236	0.314961
	237	0.113524		237	0.278016		237	0.314856
	238	0.113409		238	0.277901		238	0.314574
	239	0.113424		239	0.277551		239	0.314509
	240	0.113268		240	0.277313		240	0.314171
	241	0.113069		241	0.277192		241	0.313921
	242	0.113034		242	0.276406		242	0.313297
	243	0.112993		243	0.276307		243	0.313237
	244	0.112971		244	0.276234		244	0.313033
	245	0.112744		245	0.275804		245	0.312719
	246	0.112777		246	0.275667		246	0.312802
	247	0.112814		247	0.275537		247	0.312679
	248	0.112623		248	0.275139		248	0.312303
	249	0.112629		249	0.274785		249	0.311845
	250	0.112625		250	0.274712		250	0.311825
	251	0.112362		251	0.274474		251	0.31151
	252	0.112399		252	0.274169		252	0.311471
	253	0.112283		253	0.273873		253	0.310968
	254	0.112151		254	0.273772		254	0.310994
	255	0.112049		255	0.273426		255	0.310634
	256	0.112066		256	0.273254		256	0.310428
	257	0.112023		257	0.272898		257	0.310147
	258	0.111899		258	0.272786		258	0.310089
	259	0.111819		259	0.272617		259	0.309675
	260	0.111743		260	0.272081		260	0.309381
	261	0.111665		261	0.272063		261	0.309239
	262	0.111496		262	0.271934		262	0.309124
	263	0.111618		263	0.271452		263	0.308783
	264	0.111466		264	0.271397		264	0.308512
	265	0.111294		265	0.270967		265	0.308396
	266	0.111351		266	0.270834		266	0.30812
	267	0.111271		267	0.270629		267	0.30792
	268	0.111233		268	0.270628		268	0.307923
	269	0.111135		269	0.270177		269	0.307522
	270	0.111006		270	0.269977		270	0.307236
	271	0.110893		271	0.269657		271	0.307379
	272	0.110799		272	0.269463		272	0.306803
	273	0.110877		273	0.269081		273	0.306759
	274	0.11085		274	0.269014		274	0.30646
	275	0.110776		275	0.268726		275	0.306182
	276	0.110685		276	0.268564		276	0.305995
	277	0.110754		277	0.268432		277	0.305874
	278	0.110661		278	0.267993		278	0.305569
	279	0.11046		279	0.267861		279	0.30538
	280	0.110458		280	0.267679		280	0.305212
	281	0.110427		281	0.267349		281	0.304857
	282	0.110454		282	0.267245		282	0.304717
	283	0.110338		283	0.26703		283	0.304527
	284	0.110292		284	0.266789		284	0.304524
	285	0.110117		285	0.266775		285	0.304501
	286	0.110126		286	0.266425		286	0.304168
	287	0.109858		287	0.26629		287	0.303917
	288	0.109888		288	0.26613		288	0.303804
	289	0.109954		289	0.265819		289	0.303478
	290	0.109926		290	0.265526		290	0.30326
	291	0.109804		291	0.265359		291	0.302984
	292	0.109654		292	0.265248		292	0.303033
	293	0.109624		293	0.264916		293	0.302677
	294	0.109521		294	0.264659		294	0.302439
	295	0.10943		295	0.264505		295	0.302467
	296	0.109484		296	0.26434		296	0.302178
	297	0.109526		297	0.264238		297	0.301975
	298	0.109484		298	0.264084		298	0.30201
	299	0.109357		299	0.263702		299	0.301443
	300	0.109344		300	0.263575		300	0.30148
	301	0.109084		301	0.263364		301	0.301201
	302	0.109095		302	0.263205		302	0.301234
	303	0.109125		303	0.262917		303	0.300848
	304	0.109009		304	0.262839		304	0.300768
	305	0.109029		305	0.262608		305	0.300531
	306	0.109066		306	0.262356		306	0.300372
	307	0.109016		307	0.262088		307	0.300187
	308	0.108777		308	0.261932		308	0.299889
	309	0.108808		309	0.261795		309	0.299954
	310	0.108723		310	0.261511		310	0.299586
	311	0.108711		311	0.261404		311	0.299387
	312	0.108763		312	0.261282		312	0.29933
	313	0.108698		313	0.261114		313	0.299333
	314	0.108609		314	0.260894		314	0.299072
	315	0.108546		315	0.260638		315	0.298786
	316	0.108448		316	0.260482		316	0.298498
	317	0.108558		317	0.260322		317	0.298692
	318	0.108175		318	0.259981		318	0.298281
	319	0.10829		319	0.259785		319	0.298015
	320	0.10827		320	0.259523		320	0.297955
	321	0.10828		321	0.259657		321	0.29784
	322	0.108229		322	0.25948		322	0.297722
	323	0.108185		323	0.259349		323	0.297658
	324	0.108003		324	0.259129		324	0.297182
	325	0.107996		325	0.258824		325	0.297181
	326	0.108084		326	0.258669		326	0.297007
	327	0.108022		327	0.258474		327	0.296764
	328	0.108163		328	0.258353		328	0.296658
	329	0.107932		329	0.258197		329	0.296631
	330	0.107874		330	0.257873		330	0.296458
	331	0.107922		331	0.257733		331	0.29621
	332	0.107786		332	0.257616		332	0.295882
	333	0.107704		333	0.257465		333	0.295882
	334	0.107792		334	0.257183		334	0.295582
	335	0.107795		335	0.257122		335	0.295502
	336	0.107664		336	0.256768		336	0.295048
	337	0.107531		337	0.25667		337	0.295113
	338	0.107433		338	0.256404		338	0.294877
	339	0.107594		339	0.256221		339	0.294692
	340	0.107511		340	0.256149		340	0.294659
	341	0.107416		341	0.255847		341	0.294313
	342	0.107463		342	0.255617		342	0.294042
	343	0.107511		343	0.255569		343	0.294108
	344	0.107336		344	0.255367		344	0.293934
	345	0.107337		345	0.255234		345	0.29404
	346	0.107269		346	0.255164		346	0.293951
	347	0.10726		347	0.254822		347	0.293434
	348	0.107254		348	0.254741		348	0.293547
	349	0.107132		349	0.254637		349	0.293206
	350	0.107126		350	0.254374		350	0.293169
	351	0.107094		351	0.254254		351	0.29282
	352	0.107		352	0.254067		352	0.292796
	353	0.106932		353	0.254048		353	0.292744
	354	0.106972		354	0.253791		354	0.292347
	355	0.10688		355	0.25364		355	0.292225
	356	0.106999		356	0.253514		356	0.29229
	357	0.106904		357	0.253343		357	0.292047
	358	0.106789		358	0.253208		358	0.29192
	359	0.106861		359	0.252998		359	0.291639
	360	0.106721		360	0.252968		360	0.291772
	361	0.106762		361	0.252578		361	0.291237
	362	0.106618		362	0.252473		362	0.291215
	363	0.106659		363	0.252431		363	0.291189
	364	0.106718		364	0.252203		364	0.290967
	365	0.106695		365	0.252164		365	0.291022
	366	0.106557		366	0.251786		366	0.29059
	367	0.106594		367	0.251797		367	0.290686
	368	0.106438		368	0.251645		368	0.290585
	369	0.106398		369	0.25148		369	0.290406
	370	0.106404		370	0.251268		370	0.290098
	371	0.106377		371	0.251019		371	0.289954
	372	0.106276		372	0.250947		372	0.289872
	373	0.106471		373	0.250924		373	0.289704
	374	0.106196		374	0.250765		374	0.289606
	375	0.106203		375	0.2505		375	0.289492
	376	0.106238		376	0.250341		376	0.289228
	377	0.106211		377	0.250085		377	0.289202
	378	0.106086		378	0.25002		378	0.288957
	379	0.106178		379	0.249998		379	0.288841
	380	0.106125		380	0.249698		380	0.288638
	381	0.1061		381	0.249626		381	0.288507
	382	0.106071		382	0.249548		382	0.288546
	383	0.106007		383	0.249395		383	0.288395
	384	0.106065		384	0.249274		384	0.288192
	385	0.105981		385	0.249053		385	0.288109
	386	0.105789		386	0.248994		386	0.287915
	387	0.105823		387	0.248832		387	0.287655
	388	0.10585		388	0.248727		388	0.287768
	389	0.105924		389	0.248497		389	0.287605
	390	0.105774		390	0.248289		390	0.287354
	391	0.105724		391	0.248247		391	0.287253
	392	0.105736		392	0.248194		392	0.287434
	393	0.105724		393	0.247961		393	0.287036
	394	0.105597		394	0.247776		394	0.286904
	395	0.105592		395	0.247805		395	0.286955
	396	0.10567		396	0.247463		396	0.286564
	397	0.105657		397	0.247457		397	0.286497
	398	0.105587		398	0.24703		398	0.286209
	399	0.105452		399	0.247078		399	0.286062
	400	0.105397		400	0.247006		400	0.286234
	401	0.105342		401	0.246923		401	0.286109
	402	0.105424		402	0.246695		402	0.285868
	403	0.105431		403	0.24662		403	0.285852
	404	0.105443		404	0.246368		404	0.285655
	405	0.105218		405	0.246391		405	0.285542
	406	0.105362		406	0.246273		406	0.285419
	407	0.1053		407	0.246167		407	0.285256
	408	0.105264		408	0.245885		408	0.285007
	409	0.10524		409	0.245847		409	0.285011
	410	0.105393		410	0.245575		410	0.284806
	411	0.105295		411	0.245556		411	0.284814
	412	0.105114		412	0.245356		412	0.284523
	413	0.105187		413	0.24528		413	0.284743
	414	0.105256		414	0.245242		414	0.284471
	415	0.105259		415	0.245006		415	0.284269
	416	0.10511		416	0.24495		416	0.284082
	417	0.10514		417	0.244684		417	0.283903
	418	0.104983		418	0.244549		418	0.283759
	419	0.105007		419	0.244695		419	0.283902
	420	0.1051		420	0.244239		420	0.283622
	421	0.104955		421	0.244171		421	0.283548
	422	0.104957		422	0.244146		422	0.283483
	423	0.104916		423	0.24388		423	0.283253
	424	0.104898		424	0.243683		424	0.283104
	425	0.105044		425	0.243731		425	0.283012
	426	0.105043		426	0.243489		426	0.282838
	427	0.104843		427	0.243368		427	0.282656
	428	0.104828		428	0.243361		428	0.282673
	429	0.104749		429	0.243181		429	0.282521
	430	0.104715		430	0.243223		430	0.28263
	431	0.10469		431	0.242924		431	0.282388
	432	0.104746		432	0.242958		432	0.282325
	433	0.104668		433	0.242877		433	0.2824
	434	0.104711		434	0.242415		434	0.281795
	435	0.104594		435	0.242423		435	0.281824
	436	0.104631		436	0.242462		436	0.281724
	437	0.104585		437	0.242289		437	0.28164
	438	0.104546		438	0.242216		438	0.281557
	439	0.10463		439	0.242051		439	0.28158
	440	0.104691		440	0.241984		440	0.281393
	441	0.104418		441	0.241772		441	0.281234
	442	0.104473		442	0.241706		442	0.28097
	443	0.104526		443	0.241515		443	0.281002
	444	0.104311		444	0.241451		444	0.28081
	445	0.104366		445	0.24116		445	0.280541
	446	0.104527		446	0.241316		446	0.280702
	447	0.10448		447	0.241064		447	0.280476
	448	0.104305		448	0.240984		448	0.280401
	449	0.104399		449	0.240914		449	0.280268
	450	0.104339		450	0.240666		450	0.280041
	451	0.104353		451	0.240616		451	0.280054
	452	0.104299		452	0.240459		452	0.279924
	453	0.104235		453	0.240429		453	0.279835
	454	0.104099		454	0.240398		454	0.279874
	455	0.104238		455	0.240186		455	0.279915
	456	0.104126		456	0.240048		456	0.279637
	457	0.104238		457	0.240049		457	0.279611
	458	0.104266		458	0.23974		458	0.279385
	459	0.104082		459	0.239856		459	0.279561
	460	0.10403		460	0.239698		460	0.279428
	461	0.104075		461	0.23944		461	0.278875
	462	0.104095		462	0.239427		462	0.278991
	463	0.104036		463	0.239278		463	0.278887
	464	0.104055		464	0.239203		464	0.278889
	465	0.103911		465	0.239205		465	0.278729
	466	0.103968		466	0.239044		466	0.278807
	467	0.103942		467	0.23892		467	0.278585
	468	0.103927		468	0.238764		468	0.2784
	469	0.103803		469	0.238687		469	0.278381
	470	0.103814		470	0.238588		470	0.278216
	471	0.103898		471	0.238383		471	0.278174
	472	0.103838		472	0.238277		472	0.27798
	473	0.103817		473	0.238265		473	0.277923
	474	0.103646		474	0.238095		474	0.277755
	475	0.10382		475	0.238073		475	0.277778
	476	0.103811		476	0.237957		476	0.2776
	477	0.103739		477	0.237714		477	0.277509
	478	0.103894		478	0.23768		478	0.277586
	479	0.103737		479	0.237582		479	0.277458
	480	0.103775		480	0.237293		480	0.277303
	481	0.103836		481	0.237255		481	0.277012
	482	0.10356		482	0.237222		482	0.277205
	483	0.10361		483	0.237032		483	0.276899
	484	0.103714		484	0.236936		484	0.276838
	485	0.103521		485	0.236879		485	0.276867
	486	0.103625		486	0.236678		486	0.276476
	487	0.103541		487	0.236637		487	0.276662
	488	0.103488		488	0.236677		488	0.276593
	489	0.103477		489	0.236313		489	0.276166
	490	0.103575		490	0.236237		490	0.27612
	491	0.103403		491	0.236328		491	0.276304
	492	0.103326		492	0.236037		492	0.276132
	493	0.103375		493	0.236222		493	0.276086
	494	0.103504		494	0.235928		494	0.275715
	495	0.103556		495	0.235829		495	0.27575
	496	0.103279		496	0.235694		496	0.275613
	497	0.103419		497	0.235587		497	0.275583
	498	0.103321		498	0.23549		498	0.275344
	499	0.103462		499	0.235349		499	0.275546
	500	0.103349		500	0.235421		500	0.275457
	501	0.103242		501	0.235153		501	0.275219
	502	0.103376		502	0.235338		502	0.275318
	503	0.103274		503	0.234994		503	0.27502
	504	0.103273		504	0.234931		504	0.274856
	505	0.103262		505	0.23494		505	0.275032
	506	0.103296		506	0.234753		506	0.274733
	507	0.103289		507	0.234687		507	0.274611
	508	0.103321		508	0.234611		508	0.274582
	509	0.103318		509	0.234531		509	0.274489
	510	0.103222		510	0.234513		510	0.274522
	511	0.103173		511	0.234138		511	0.274118
	512	0.103191		512	0.234165		512	0.274187
	513	0.103153		513	0.234203		513	0.274013
	514	0.103075		514	0.234098		514	0.274059
	515	0.102986		515	0.234017		515	0.273956
	516	0.103275		516	0.233827		516	0.273762
	517	0.103166		517	0.233763		517	0.273761
	518	0.103127		518	0.233604		518	0.273543
	519	0.103172		519	0.233613		519	0.273511
	520	0.103148		520	0.233397		520	0.2735
	521	0.103136		521	0.233305		521	0.273506
	522	0.103079		522	0.233346		522	0.273504
	523	0.103043		523	0.233039		523	0.273122
	524	0.103029		524	0.233094		524	0.273245
	525	0.102989		525	0.232977		525	0.273115
	526	0.103051		526	0.232961		526	0.273032
	527	0.102888		527	0.232825		527	0.272925
	528	0.102968		528	0.232595		528	0.272701
	529	0.102899		529	0.232575		529	0.272553
	530	0.102998		530	0.232551		530	0.272718
	531	0.103019		531	0.232514		531	0.272557
	532	0.102832		532	0.232398		532	0.272498
	533	0.103025		533	0.232246		533	0.272552
	534	0.10283		534	0.23216		534	0.272241
	535	0.102825		535	0.232017		535	0.272206
	536	0.102812		536	0.231926		536	0.272
	537	0.102898		537	0.231908		537	0.271939
	538	0.102772		538	0.231842		538	0.272018
	539	0.102766		539	0.231761		539	0.271968
	540	0.102662		540	0.231622		540	0.271636
	541	0.102821		541	0.231443		541	0.271575
	542	0.102628		542	0.231503		542	0.27152
	543	0.102713		543	0.231337		543	0.271613
	544	0.102697		544	0.231254		544	0.271601
	545	0.102593		545	0.23125		545	0.271343
	546	0.102722		546	0.231088		546	0.271397
	547	0.102562		547	0.230952		547	0.271298
	548	0.102638		548	0.230973		548	0.271168
	549	0.102578		549	0.230839		549	0.270981
	550	0.102624		550	0.230787		550	0.27098
	551	0.102515		551	0.230568		551	0.270888
	552	0.102568		552	0.230633		552	0.270769
	553	0.102438		553	0.230417		553	0.270547
	554	0.102531		554	0.230293		554	0.270697
	555	0.102473		555	0.230219		555	0.270572
	556	0.102592		556	0.230314		556	0.270519
	557	0.102578		557	0.230041		557	0.270255
	558	0.102458		558	0.230021		558	0.270378
	559	0.102342		559	0.229891		559	0.270445
	560	0.102544		560	0.229811		560	0.270372
	561	0.102507		561	0.229721		561	0.270188
	562	0.102436		562	0.229667		562	0.270285
	563	0.102436		563	0.229667		563	0.270084
	564	0.102385		564	0.229439		564	0.269961
	565	0.102462		565	0.229463		565	0.269855
	566	0.102407		566	0.229367		566	0.269884
	567	0.102358		567	0.229218		567	0.269622
	568	0.10229		568	0.229243		568	0.269609
	569	0.102368		569	0.229088		569	0.269616
	570	0.102435		570	0.229076		570	0.26942
	571	0.102375		571	0.229048		571	0.269501
	572	0.102412		572	0.228898		572	0.269354
	573	0.102281		573	0.228796		573	0.26918
	574	0.10248		574	0.228732		574	0.269045
	575	0.102259		575	0.228666		575	0.269008
	576	0.102332		576	0.228498		576	0.268857
	577	0.102316		577	0.228402		577	0.268841
	578	0.102307		578	0.228305		578	0.268773
	579	0.102158		579	0.228128		579	0.268517
	580	0.102048		580	0.228112		580	0.268523
	581	0.102099		581	0.228242		581	0.268559
	582	0.102136		582	0.228054		582	0.268444
	583	0.102183		583	0.227928		583	0.268308
	584	0.102113		584	0.227927		584	0.268198
	585	0.102122		585	0.227959		585	0.268263
	586	0.102062		586	0.227761		586	0.268228
	587	0.102084		587	0.227619		587	0.268004
	588	0.102022		588	0.227645		588	0.268009
	589	0.1021		589	0.227428		589	0.268016
	590	0.10199		590	0.227395		590	0.267668
	591	0.102142		591	0.22722		591	0.267839
	592	0.101981		592	0.227195		592	0.267769
	593	0.101928		593	0.227168		593	0.267601
	594	0.101972		594	0.22711		594	0.267306
	595	0.102035		595	0.227009		595	0.267334
	596	0.101965		596	0.226977		596	0.267568
	597	0.101961		597	0.226905		597	0.267383
	598	0.101899		598	0.226799		598	0.267394
	599	0.101943		599	0.226619		599	0.267161
	600	0.101825		600	0.226669		600	0.267087
	601	0.101953		601	0.226603		601	0.26715
	602	0.101917		602	0.226478		602	0.267138
	603	0.101915		603	0.226242		603	0.266881
	604	0.101801		604	0.226252		604	0.266846
	605	0.101975		605	0.226244		605	0.266777
	606	0.101955		606	0.226221		606	0.266777
	607	0.101856		607	0.226024		607	0.266493
	608	0.10192		608	0.226031		608	0.266693
	609	0.101842		609	0.225808		609	0.266461
	610	0.101699		610	0.225808		610	0.266275
	611	0.101837		611	0.225682		611	0.266325
	612	0.101888		612	0.225597		612	0.26611
	613	0.101857		613	0.22554		613	0.266144
	614	0.101767		614	0.225522		614	0.266213
	615	0.101886		615	0.225248		615	0.266015
	616	0.101846		616	0.225401		616	0.266053
	617	0.10183		617	0.225171		617	0.265789
	618	0.101812		618	0.225183		618	0.265788
	619	0.101895		619	0.224992		619	0.265836
	620	0.101895		620	0.225022		620	0.265717
	621	0.10185		621	0.224957		621	0.265484
	622	0.101702		622	0.224912		622	0.265559
	623	0.101699		623	0.224768		623	0.26543
	624	0.101719		624	0.22468		624	0.265479
	625	0.101639		625	0.224702		625	0.265477
	626	0.101538		626	0.224555		626	0.265308
	627	0.101653		627	0.224484		627	0.2653
	628	0.101695		628	0.224429		628	0.265298
	629	0.101735		629	0.224262		629	0.265075
	630	0.101813		630	0.224287		630	0.26508
	631	0.101605		631	0.224166		631	0.264937
	632	0.101761		632	0.224091		632	0.264882
	633	0.101609		633	0.224103		633	0.264954
	634	0.101793		634	0.224094		634	0.264643
	635	0.101674		635	0.224007		635	0.264764
	636	0.101682		636	0.223937		636	0.26462
	637	0.101731		637	0.223843		637	0.264305
	638	0.101649		638	0.223761		638	0.264444
	639	0.101736		639	0.223754		639	0.26436
	640	0.101643		640	0.223638		640	0.264269
	641	0.101504		641	0.223446		641	0.264213
	642	0.101489		642	0.223388		642	0.264203
	643	0.101622		643	0.223274		643	0.264154
	644	0.10148		644	0.223301		644	0.263991
	645	0.101491		645	0.223304		645	0.264253
	646	0.101638		646	0.223218		646	0.264065
	647	0.101634		647	0.223107		647	0.263936
	648	0.101536		648	0.223009		648	0.263581
	649	0.101535		649	0.222948		649	0.263611
	650	0.10149		650	0.223003		650	0.263656
	651	0.101458		651	0.222904		651	0.263609
	652	0.101447		652	0.222706		652	0.263448
	653	0.101535		653	0.222734		653	0.263527
	654	0.101418		654	0.222625		654	0.263245
	655	0.101484		655	0.222579		655	0.263327
	656	0.101439		656	0.222343		656	0.263051
	657	0.101334		657	0.222469		657	0.263192
	658	0.101383		658	0.222363		658	0.263313
	659	0.10137		659	0.222336		659	0.263074
	660	0.101497		660	0.222238		660	0.263111
	661	0.101333		661	0.222201		661	0.263114
	662	0.101469		662	0.22219		662	0.262879
	663	0.101423		663	0.222044		663	0.262844
	664	0.101345		664	0.222032		664	0.262949
	665	0.101425		665	0.222013		665	0.262881
	666	0.101319		666	0.221936		666	0.262775
	667	0.101382		667	0.221827		667	0.262459
	668	0.101369		668	0.221737		668	0.262481
	669	0.10135		669	0.221665		669	0.262388
	670	0.101338		670	0.221576		670	0.262338
	671	0.101402		671	0.221439		671	0.26215
	672	0.101257		672	0.221446		672	0.262147
	673	0.101348		673	0.221499		673	0.262323
	674	0.101279		674	0.221366		674	0.262141
	675	0.101314		675	0.221368		675	0.262365
	676	0.101342		676	0.221198		676	0.262253
	677	0.101389		677	0.22124		677	0.262077
	678	0.101306		678	0.221127		678	0.262167
	679	0.101264		679	0.221174		679	0.262173
	680	0.1013		680	0.220987		680	0.262093
	681	0.101204		681	0.220993		681	0.262014
	682	0.101217		682	0.220811		682	0.26187
	683	0.101259		683	0.220788		683	0.261867
	684	0.101199		684	0.22079		684	0.261681
	685	0.101114		685	0.220588		685	0.261392
	686	0.101131		686	0.220649		686	0.261529
	687	0.101097		687	0.220595		687	0.261512
	688	0.101087		688	0.220561		688	0.261461
	689	0.101276		689	0.220445		689	0.261184
	690	0.101151		690	0.220403		690	0.261403
	691	0.101088		691	0.220346		691	0.261258
	692	0.101211		692	0.220351		692	0.261374
	693	0.101146		693	0.220159		693	0.261235
	694	0.101138		694	0.22008		694	0.261278
	695	0.101075		695	0.220018		695	0.261203
	696	0.101215		696	0.22004		696	0.26093
	697	0.101079		697	0.219989		697	0.260999
	698	0.101124		698	0.219808		698	0.260794
	699	0.101052		699	0.219832		699	0.26082
	700	0.10114		700	0.219898		700	0.261011
	701	0.101154		701	0.219667		701	0.260586
	702	0.100996		702	0.219658		702	0.260747
	703	0.101108		703	0.219503		703	0.260563
	704	0.101041		704	0.219482		704	0.260427
	705	0.101014		705	0.219439		705	0.260484
	706	0.101154		706	0.219422		706	0.260426
	707	0.100962		707	0.219344		707	0.260474
	708	0.10107		708	0.219292		708	0.260376
	709	0.101076		709	0.219247		709	0.260336
	710	0.101034		710	0.219141		710	0.260369
	711	0.101044		711	0.219143		711	0.260205
	712	0.100973		712	0.219114		712	0.260152
	713	0.10104		713	0.219093		713	0.260019
	714	0.100817		714	0.218887		714	0.260152
	715	0.101017		715	0.218922		715	0.259935
	716	0.101053		716	0.218938		716	0.259851
	717	0.100945		717	0.218855		717	0.25981
	718	0.100844		718	0.218683		718	0.259764
	719	0.101064		719	0.21873		719	0.259877
	720	0.101256		720	0.218554		720	0.259723
	721	0.101013		721	0.21861		721	0.259772
	722	0.100871		722	0.218508		722	0.259576
	723	0.100942		723	0.218454		723	0.259544
	724	0.100948		724	0.218435		724	0.259643
	725	0.101031		725	0.218314		725	0.259496
	726	0.100937		726	0.218377		726	0.259428
	727	0.101027		727	0.218211		727	0.259278
	728	0.100928		728	0.21821		728	0.259418
	729	0.100948		729	0.218199		729	0.259412
	730	0.100918		730	0.218099		730	0.259204
	731	0.100985		731	0.218116		731	0.259088
	732	0.100897		732	0.217958		732	0.259143
	733	0.10089		733	0.217836		733	0.258945
	734	0.100893		734	0.217701		734	0.258869
	735	0.100909		735	0.217799		735	0.25885
	736	0.100873		736	0.217729		736	0.258828
	737	0.100957		737	0.217771		737	0.258805
	738	0.100975		738	0.217599		738	0.258755
	739	0.100885		739	0.2175		739	0.258656
	740	0.100889		740	0.21754		740	0.258628
	741	0.100897		741	0.21738		741	0.258485
	742	0.100814		742	0.217426		742	0.258426
	743	0.100938		743	0.21733		743	0.258511
	744	0.100793		744	0.217354		744	0.258602
	745	0.100903		745	0.217176		745	0.258484
	746	0.100823		746	0.217139		746	0.258417
	747	0.10096		747	0.217143		747	0.258428
	748	0.100818		748	0.217093		748	0.25844
	749	0.100797		749	0.217075		749	0.258353
	750	0.100771		750	0.216959		750	0.258361
	751	0.100795		751	0.216903		751	0.258239
	752	0.100799		752	0.21689		752	0.258099
	753	0.100888		753	0.216751		753	0.258051
	754	0.100697		754	0.216815		754	0.258081
	755	0.100809		755	0.21671		755	0.257767
	756	0.100774		756	0.216732		756	0.257961
	757	0.100854		757	0.216714		757	0.25802
	758	0.100735		758	0.216573		758	0.257857
	759	0.100914		759	0.216485		759	0.257744
	760	0.100688		760	0.216469		760	0.25767
	761	0.100717		761	0.2164		761	0.257631
	762	0.100625		762	0.216251		762	0.257693
	763	0.100744		763	0.216293		763	0.257665
	764	0.100699		764	0.21633		764	0.257781
	765	0.100601		765	0.216247		765	0.25769
	766	0.100695		766	0.216127		766	0.257497
	767	0.100573		767	0.21615		767	0.257444
	768	0.100554		768	0.216042		768	0.257402
	769	0.100597		769	0.215931		769	0.257298
	770	0.100606		770	0.215946		770	0.25741
	771	0.100687		771	0.215968		771	0.257286
	772	0.100605		772	0.215791		772	0.25716
	773	0.100596		773	0.215827		773	0.257293
	774	0.100574		774	0.215677		774	0.257233
	775	0.10054		775	0.215638		775	0.257012
	776	0.100449		776	0.215616		776	0.257054
	777	0.100609		777	0.215515		777	0.256966
	778	0.100565		778	0.215459		778	0.25698
	779	0.100652		779	0.2155		779	0.256854
	780	0.100581		780	0.215362		780	0.256809
	781	0.10051		781	0.215372		781	0.256755
	782	0.100457		782	0.21534		782	0.256725
	783	0.100518		783	0.215248		783	0.256728
	784	0.100479		784	0.215275		784	0.256639
	785	0.100578		785	0.215119		785	0.25668
	786	0.10045		786	0.215255		786	0.256761
	787	0.100581		787	0.215174		787	0.256479
	788	0.100499		788	0.215051		788	0.256308
	789	0.100416		789	0.215008		789	0.256448
	790	0.100623		790	0.214922		790	0.256237
	791	0.100522		791	0.214931		791	0.256271
	792	0.100443		792	0.21484		792	0.256212
	793	0.100472		793	0.21477		793	0.256005
	794	0.100474		794	0.214745		794	0.255929
	795	0.100387		795	0.214668		795	0.255989
	796	0.100428		796	0.214627		796	0.256046
	797	0.100279		797	0.21458		797	0.255952
	798	0.100399		798	0.21449		798	0.255764
	799	0.100283		799	0.214536		799	0.255832
	800	0.100372		800	0.214564		800	0.255891
	801	0.10044		801	0.21452		801	0.255629
	802	0.100411		802	0.214432		802	0.255626
	803	0.100398		803	0.214362		803	0.255581
	804	0.100345		804	0.214242		804	0.255546
	805	0.100315		805	0.214207		805	0.255575
	806	0.100325		806	0.214221		806	0.255526
	807	0.100495		807	0.214078		807	0.255543
	808	0.100385		808	0.214126		808	0.255465
	809	0.10045		809	0.214074		809	0.255512
	810	0.100287		810	0.214043		810	0.25545
	811	0.100316		811	0.214012		811	0.255397
	812	0.10045		812	0.213945		812	0.25536
	813	0.100447		813	0.213983		813	0.255302
	814	0.100266		814	0.213892		814	0.255164
	815	0.100289		815	0.213909		815	0.255141
	816	0.100329		816	0.213915		816	0.255317
	817	0.100354		817	0.213842		817	0.255163
	818	0.100351		818	0.213678		818	0.254793
	819	0.100267		819	0.21359		819	0.255064
	820	0.100415		820	0.213657		820	0.255148
	821	0.10015		821	0.21356		821	0.255165
	822	0.100188		822	0.213558		822	0.254974
	823	0.100397		823	0.213479		823	0.254978
	824	0.100271		824	0.21349		824	0.254917
	825	0.100214		825	0.213335		825	0.255111
	826	0.100258		826	0.213434		826	0.254824
	827	0.100193		827	0.213325		827	0.254731
	828	0.100221		828	0.213216		828	0.254736
	829	0.100229		829	0.213165		829	0.25462
	830	0.10018		830	0.213042		830	0.254507
	831	0.10011		831	0.21303		831	0.254654
	832	0.100122		832	0.213094		832	0.254439
	833	0.10013		833	0.213031		833	0.25445
	834	0.100109		834	0.212932		834	0.254541
	835	0.1002		835	0.212923		835	0.25458
	836	0.10017		836	0.212908		836	0.254253
	837	0.100273		837	0.212934		837	0.254528
	838	0.100031		838	0.212635		838	0.254353
	839	0.10009		839	0.212766		839	0.254305
	840	0.100008		840	0.212724		840	0.254105
	841	0.100061		841	0.212537		841	0.254007
	842	0.100098		842	0.21251		842	0.254073
	843	0.100134		843	0.212592		843	0.254195
	844	0.10002		844	0.212473		844	0.254116
	845	0.100028		845	0.212462		845	0.254071
	846	0.10005		846	0.212403		846	0.253954
	847	0.100014		847	0.212354		847	0.253881
	848	0.100016		848	0.212294		848	0.253795
	849	0.10003		849	0.212291		849	0.25381
	850	0.100035		850	0.212175		850	0.253882
	851	0.100077		851	0.212133		851	0.253804
	852	0.10004		852	0.21207		852	0.253756
	853	0.100052		853	0.212139		853	0.253831
	854	0.100065		854	0.212085		854	0.253706
	855	0.0999777		855	0.211944		855	0.25388
	856	0.099974		856	0.211934		856	0.25364
	857	0.099884		857	0.21202		857	0.253741
	858	0.100016		858	0.211833		858	0.253668
	859	0.100019		859	0.211805		859	0.25347
	860	0.100021		860	0.211753		860	0.253353
	861	0.100098		861	0.211784		861	0.253275
	862	0.100093		862	0.211818		862	0.253554
	863	0.0999738		863	0.21168		863	0.253318
	864	0.100066		864	0.211722		864	0.253387
	865	0.100024		865	0.21167		865	0.253368
	866	0.0999903		866	0.21154		866	0.253211
	867	0.099941		867	0.211589		867	0.253307
	868	0.100153		868	0.211419		868	0.253393
	869	0.100082		869	0.211486		869	0.25323
	870	0.100007		870	0.211429		870	0.253225
	871	0.0999666		871	0.211367		871	0.253149
	872	0.100021		872	0.211365		872	0.253012
	873	0.0998667		873	0.211328		873	0.253061
	874	0.0999964		874	0.211137		874	0.252895
	875	0.100098		875	0.211264		875	0.252961
	876	0.0998954		876	0.211135		876	0.252837
	877	0.0999883		877	0.21112		877	0.252978
	878	0.0999006		878	0.211003		878	0.252927
	879	0.0998053		879	0.21102		879	0.252891
	880	0.0999113		880	0.211025		880	0.252857
	881	0.0999392		881	0.210906		881	0.25276
	882	0.099895		882	0.210881		882	0.25273
	883	0.0999138		883	0.210929		883	0.252769
	884	0.100049		884	0.210839		884	0.25282
	885	0.0998448		885	0.210735		885	0.252565
	886	0.0998928		886	0.210793		886	0.252546
	887	0.0999082		887	0.210773		887	0.252606
	888	0.0998609		888	0.210683		888	0.252474
	889	0.100055		889	0.21068		889	0.252601
	890	0.0998526		890	0.210708		890	0.252563
	891	0.0999125		891	0.210546		891	0.252225
	892	0.0999772		892	0.21053		892	0.25216
	893	0.0999535		893	0.210539		893	0.252292
	894	0.0999299		894	0.210451		894	0.252206
	895	0.0999986		895	0.210428		895	0.252207
	896	0.0999829		896	0.210283		896	0.252039
	897	0.0998554		897	0.210299		897	0.252099
	898	0.0998749		898	0.210325		898	0.252099
	899	0.099908		899	0.210282		899	0.252068
	900	0.0999881		900	0.21025		900	0.251894
	901	0.0999885		901	0.210233		901	0.251932
	902	0.0998939		902	0.210204		902	0.251831
	903	0.0998159		903	0.210121		903	0.25194
	904	0.10002		904	0.210037		904	0.251825
	905	0.0999174		905	0.210116		905	0.251895
	906	0.0999961		906	0.210042		906	0.25168
	907	0.0999119		907	0.209891		907	0.2517
	908	0.0998922		908	0.209969		908	0.251789
	909	0.0998002		909	0.209886		909	0.251781
	910	0.0998947		910	0.209859		910	0.251661
	911	0.0999587		911	0.20983		911	0.251588
	912	0.0998245		912	0.209808		912	0.25153
	913	0.0998116		913	0.209738		913	0.251366
	914	0.0999804		914	0.209755		914	0.251429
	915	0.0999654		915	0.209744		915	0.251405
	916	0.0999112		916	0.209653		916	0.251512
	917	0.0998875		917	0.209591		917	0.251299
	918	0.0998555		918	0.209603		918	0.251295
	919	0.0998427		919	0.209462		919	0.251422
	920	0.0999534		920	0.209363		920	0.251146
	921	0.099811		921	0.209484		921	0.251202
	922	0.100012		922	0.209353		922	0.251069
	923	0.0998604		923	0.20935		923	0.251364
	924	0.0999451		924	0.209227		924	0.251196
	925	0.0998889		925	0.20934		925	0.251162
	926	0.0999027		926	0.209202		926	0.251136
	927	0.0998536		927	0.209275		927	0.251114
	928	0.0998811		928	0.209111		928	0.251094
	929	0.0998201		929	0.209269		929	0.251187
	930	0.0998556		930	0.209108		930	0.251092
	931	0.0997929		931	0.209086		931	0.251016
	932	0.0999008		932	0.209099		932	0.251135
	933	0.0997562		933	0.20912		933	0.251072
	934	0.0998853		934	0.209009		934	0.250841
	935	0.0997272		935	0.208984		935	0.250909
	936	0.0998454		936	0.2089		936	0.250889
	937	0.0997687		937	0.208843		937	0.250701
	938	0.0997885		938	0.208845		938	0.250709
	939	0.099866		939	0.208819		939	0.250743
	940	0.0997		940	0.208846		940	0.250751
	941	0.0997511		941	0.208777		941	0.250619
	942	0.0996792		942	0.208698		942	0.250494
	943	0.0998374		943	0.208658		943	0.25062
	944	0.0996569		944	0.208674		944	0.250394
	945	0.0997273		945	0.208634		945	0.250444
	946	0.0997417		946	0.208669		946	0.250468
	947	0.0997013		947	0.208577		947	0.250416
	948	0.099656		948	0.208521		948	0.250441
	949	0.0997573		949	0.208403		949	0.250079
	950	0.0996453		950	0.208449		950	0.250222
	951	0.0997051		951	0.20839		951	0.25015
	952	0.0997553		952	0.208385		952	0.250173
	953	0.0997126		953	0.208325		953	0.250396
	954	0.0997052		954	0.208287		954	0.250174
	955	0.0995652		955	0.208294		955	0.250134
	956	0.099643		956	0.208269		956	0.250191
	957	0.0997599		957	0.208133		957	0.249874
	958	0.0995985		958	0.208246		958	0.249933
	959	0.0996345		959	0.208183		959	0.249782
	960	0.0996549		960	0.208154		960	0.250001
	961	0.0995669		961	0.208101		961	0.250031
	962	0.0996306		962	0.208049		962	0.250007
	963	0.0995977		963	0.20801		963	0.25003
	964	0.0995764		964	0.207943		964	0.249874
	965	0.0996255		965	0.208005		965	0.249936
	966	0.099746		966	0.207927		966	0.249771
	967	0.0996791		967	0.207929		967	0.249799
	968	0.0997202		968	0.20778		968	0.249815
	969	0.0996284		969	0.207825		969	0.249823
	970	0.0996784		970	0.207831		970	0.249777
	971	0.0995782		971	0.20775		971	0.249697
	972	0.0996746		972	0.207682		972	0.24959
	973	0.0996592		973	0.207721		973	0.2497
	974	0.0996855		974	0.207677		974	0.249602
	975	0.0996594		975	0.207624		975	0.249396
	976	0.0996462		976	0.207658		976	0.249535
	977	0.0998031		977	0.207527		977	0.249341
	978	0.0997195		978	0.207507		978	0.249251
	979	0.0995109		979	0.207497		979	0.249379
	980	0.0995664		980	0.207388		980	0.249345
	981	0.0994943		981	0.207377		981	0.249314
	982	0.0995896		982	0.207414		982	0.249286
	983	0.0995324		983	0.20739		983	0.249269
	984	0.0996116		984	0.207286		984	0.249187
	985	0.0996329		985	0.207304		985	0.249168
	986	0.0996208		986	0.207328		986	0.249212
	987	0.0994825		987	0.207211		987	0.249091
	988	0.0994231		988	0.207232		988	0.249191
	989	0.0996286		989	0.207197		989	0.249138
	990	0.0994211		990	0.207141		990	0.249061
	991	0.099573		991	0.207116		991	0.249025
	992	0.0995401		992	0.207143		992	0.249255
	993	0.0996042		993	0.20704		993	0.249135
	994	0.0994989		994	0.206951		994	0.249105
	995	0.0996346		995	0.206979		995	0.248978
	996	0.0994451		996	0.206976		996	0.249131
	997	0.0995093		997	0.206991		997	0.249038
	998	0.0994003		998	0.206848		998	0.248872
	999	0.0995		999	0.206855		999	0.248895
	1000	0.0994069		1000	0.206854		1000	0.248733
	1001	0.0993764		1001	0.206853		1001	0.248807
	1002	0.0994087		1002	0.20676		1002	0.24865
	1003	0.0994607		1003	0.206723		1003	0.248702
	1004	0.0995313		1004	0.206696		1004	0.248732
	1005	0.0994786		1005	0.206609		1005	0.248711
	1006	0.0995041		1006	0.20657		1006	0.248727
	1007	0.099516		1007	0.206552		1007	0.248409
	1008	0.0994812		1008	0.206513		1008	0.248437
	1009	0.0995873		1009	0.206542		1009	0.248455
	1010	0.0994672		1010	0.206562		1010	0.248552
	1011	0.0995278		1011	0.206534		1011	0.248611
	1012	0.0995507		1012	0.206515		1012	0.248364
	1013	0.0994467		1013	0.206447		1013	0.24844
	1014	0.0994137		1014	0.206384		1014	0.248395
	1015	0.0994593		1015	0.20643		1015	0.248276
	1016	0.0994374		1016	0.206302		1016	0.248358
	1017	0.0993452		1017	0.206288		1017	0.248348
	1018	0.0993109		1018	0.206233		1018	0.248137
	1019	0.0993608		1019	0.206256		1019	0.248031
	1020	0.0994115		1020	0.206245		1020	0.248031
	1021	0.0994578		1021	0.206146		1021	0.248024
	1022	0.0994212		1022	0.206144		1022	0.248019
	1023	0.0994008		1023	0.206035		1023	0.247969
	1024	0.099423		1024	0.206135		1024	0.248064
	1025	0.0994429		1025	0.206126		1025	0.248014
	1026	0.0993783		1026	0.206027		1026	0.248059
	1027	0.0993705		1027	0.205998		1027	0.247966
	1028	0.0993502		1028	0.206003		1028	0.248021
	1029	0.0992771		1029	0.205995		1029	0.24783
	1030	0.0994487		1030	0.205942		1030	0.247729
	1031	0.0993428		1031	0.205973		1031	0.247691
	1032	0.0994066		1032	0.205924		1032	0.247795
	1033	0.0993401		1033	0.205882		1033	0.247767
	1034	0.0993533		1034	0.205828		1034	0.247728
	1035	0.0993024		1035	0.205808		1035	0.247748
	1036	0.0993424		1036	0.205857		1036	0.2478
	1037	0.0993532		1037	0.205795		1037	0.247712
	1038	0.0991978		1038	0.205766		1038	0.247497
	1039	0.0994087		1039	0.20573		1039	0.247666
	1040	0.0993838		1040	0.205757		1040	0.247621
	1041	0.099362		1041	0.205692		1041	0.247575
	1042	0.0995108		1042	0.205627		1042	0.247677
	1043	0.0992559		1043	0.205597		1043	0.247457
	1044	0.0993009		1044	0.205576		1044	0.247517
	1045	0.0992465		1045	0.205479		1045	0.247393
	1046	0.0994359		1046	0.205514		1046	0.247376
	1047	0.0992801		1047	0.20546		1047	0.247414
	1048	0.0993784		1048	0.205441		1048	0.247475
	1049	0.0994016		1049	0.205469		1049	0.247508
	1050	0.0993501		1050	0.205424		1050	0.247484
	1051	0.0994487		1051	0.205325		1051	0.247237
	1052	0.0994267		1052	0.205351		1052	0.247204
	1053	0.0993834		1053	0.205359		1053	0.247273
	1054	0.0993834		1054	0.205262		1054	0.24716
	1055	0.0993489		1055	0.205344		1055	0.247074
	1056	0.0993486		1056	0.20524		1056	0.247111
	1057	0.0994421		1057	0.205255		1057	0.247181
	1058	0.0992593		1058	0.205178		1058	0.247152
	1059	0.0994383		1059	0.205054		1059	0.247083
	1060	0.0993748		1060	0.205173		1060	0.247102
	1061	0.0993075		1061	0.204997		1061	0.246978
	1062	0.0992676		1062	0.205037		1062	0.24692
	1063	0.0992767		1063	0.205002		1063	0.24693
	1064	0.09927		1064	0.204995		1064	0.246874
	1065	0.0992681		1065	0.204982		1065	0.246821
	1066	0.0992467		1066	0.204859		1066	0.246699
	1067	0.09934		1067	0.204942		1067	0.2468
	1068	0.0993503		1068	0.204831		1068	0.246866
	1069	0.0992659		1069	0.20485		1069	0.246876
	1070	0.0992385		1070	0.204849		1070	0.246649
	1071	0.0993262		1071	0.204821		1071	0.246723
	1072	0.0993261		1072	0.204771		1072	0.246764
	1073	0.0993214		1073	0.204716		1073	0.246726
	1074	0.0992144		1074	0.204667		1074	0.246588
	1075	0.0992923		1075	0.204636		1075	0.24657
	1076	0.0991912		1076	0.204595		1076	0.246499
	1077	0.0992709		1077	0.204576		1077	0.24655
	1078	0.0992413		1078	0.204551		1078	0.246523
	1079	0.0992603		1079	0.204582		1079	0.24661
	1080	0.099184		1080	0.20446		1080	0.246495
	1081	0.0992095		1081	0.204462		1081	0.246342
	1082	0.0991884		1082	0.204422		1082	0.246339
	1083	0.0992064		1083	0.204455		1083	0.24637
	1084	0.0991085		1084	0.204323		1084	0.246142
	1085	0.0992768		1085	0.204437		1085	0.246382
	1086	0.0992452		1086	0.204371		1086	0.246205
	1087	0.0992447		1087	0.204263		1087	0.246117
	1088	0.0992159		1088	0.204337		1088	0.246346
	1089	0.0992563		1089	0.204353		1089	0.246172
	1090	0.0992201		1090	0.204432		1090	0.246337
	1091	0.0993044		1091	0.204302		1091	0.246419
	1092	0.099195		1092	0.20435		1092	0.246184
	1093	0.0992632		1093	0.204225		1093	0.246229
	1094	0.0992929		1094	0.204207		1094	0.246231
	1095	0.0993136		1095	0.204224		1095	0.24606
	1096	0.0993442		1096	0.204246		1096	0.246095
	1097	0.0991687		1097	0.204185		1097	0.246214
	1098	0.0993434		1098	0.204155		1098	0.245931
	1099	0.0992758		1099	0.204177		1099	0.246026
	1100	0.0993248		1100	0.203993		1100	0.245841
	1101	0.0993066		1101	0.204019		1101	0.246094
	1102	0.0993138		1102	0.204052		1102	0.245941
	1103	0.0992554		1103	0.204027		1103	0.245956
	1104	0.0992507		1104	0.203978		1104	0.245801
	1105	0.0991835		1105	0.203933		1105	0.245918
	1106	0.0992609		1106	0.204043		1106	0.245635
	1107	0.0990317		1107	0.203879		1107	0.245793
	1108	0.0991222		1108	0.203858		1108	0.245972
	1109	0.0991875		1109	0.203855		1109	0.246074
	1110	0.0990895		1110	0.203811		1110	0.245724
	1111	0.099248		1111	0.203885		1111	0.245733
	1112	0.0992102		1112	0.203776		1112	0.245727
	1113	0.0990514		1113	0.203736		1113	0.24566
	1114	0.0990091		1114	0.20376		1114	0.245586
	1115	0.0991005		1115	0.203677		1115	0.245578
	1116	0.0991506		1116	0.203762		1116	0.245625
	1117	0.0992245		1117	0.203629		1117	0.245553
	1118	0.0990939		1118	0.203567		1118	0.245493
	1119	0.099185		1119	0.203571		1119	0.245716
	1120	0.0992548		1120	0.203603		1120	0.245734
	1121	0.099089		1121	0.203702		1121	0.245566
	1122	0.0991383		1122	0.203544		1122	0.245553
	1123	0.0990377		1123	0.203518		1123	0.245427
	1124	0.0992538		1124	0.203396		1124	0.245399
	1125	0.0992277		1125	0.203364		1125	0.245515
	1126	0.0990061		1126	0.203407		1126	0.245462
	1127	0.0991942		1127	0.203347		1127	0.245567
	1128	0.0992294		1128	0.203427		1128	0.245358
	1129	0.0991772		1129	0.203267		1129	0.245426
	1130	0.0991451		1130	0.20338		1130	0.245375
	1131	0.0992309		1131	0.203255		1131	0.245214
	1132	0.0991778		1132	0.203288		1132	0.245167
	1133	0.0991272		1133	0.203253		1133	0.245261
	1134	0.0990893		1134	0.203265		1134	0.245265
	1135	0.099055		1135	0.203212		1135	0.245104
	1136	0.0990782		1136	0.203141		1136	0.24487
	1137	0.0991641		1137	0.203154		1137	0.245019
	1138	0.0990837		1138	0.20308		1138	0.245206
	1139	0.0991582		1139	0.203113		1139	0.245139
	1140	0.0992116		1140	0.203081		1140	0.244995
	1141	0.0991187		1141	0.202937		1141	0.244966
	1142	0.0990246		1142	0.203012		1142	0.24498
	1143	0.0991212		1143	0.202926		1143	0.244961
	1144	0.0991243		1144	0.202874		1144	0.245002
	1145	0.0989777		1145	0.20291		1145	0.244894
	1146	0.0991516		1146	0.202882		1146	0.244677
	1147	0.0990266		1147	0.202837		1147	0.244801
	1148	0.0990317		1148	0.202856		1148	0.244902
	1149	0.0990614		1149	0.202834		1149	0.24482
	1150	0.0991838		1150	0.202745		1150	0.244856
	1151	0.0991433		1151	0.20283		1151	0.244673
	1152	0.0991011		1152	0.202882		1152	0.244648
	1153	0.0991319		1153	0.202715		1153	0.244632
	1154	0.0991926		1154	0.20272		1154	0.244776
	1155	0.0990958		1155	0.202741		1155	0.244532
	1156	0.0991706		1156	0.202773		1156	0.244809
	1157	0.0991392		1157	0.202722		1157	0.244688
	1158	0.0990829		1158	0.202611		1158	0.244586
	1159	0.0991771		1159	0.202628		1159	0.24443
	1160	0.099048		1160	0.202597		1160	0.244655
	1161	0.0990479		1161	0.202565		1161	0.24467
	1162	0.0991401		1162	0.202567		1162	0.244491
	1163	0.0990042		1163	0.202531		1163	0.244487
	1164	0.0990215		1164	0.202526		1164	0.244406
	1165	0.0991483		1165	0.202501		1165	0.244654
	1166	0.0990449		1166	0.202332		1166	0.244511
	1167	0.0991136		1167	0.202503		1167	0.244437
	1168	0.0990482		1168	0.202452		1168	0.244271
	1169	0.0990067		1169	0.202414		1169	0.244319
	1170	0.0989854		1170	0.20247		1170	0.244368
	1171	0.0990212		1171	0.202374		1171	0.244375
	1172	0.0989196		1172	0.202246		1172	0.244331
	1173	0.0989886		1173	0.202332		1173	0.244186
	1174	0.099124		1174	0.202286		1174	0.244343
	1175	0.0989414		1175	0.202277		1175	0.244289
	1176	0.0991322		1176	0.202264		1176	0.244151
	1177	0.0990686		1177	0.202246		1177	0.244221
	1178	0.0989902		1178	0.202227		1178	0.244235
	1179	0.0990082		1179	0.202197		1179	0.244262
	1180	0.0990393		1180	0.202123		1180	0.244244
	1181	0.0991351		1181	0.202144		1181	0.244202
	1182	0.0989615		1182	0.202032		1182	0.244104
	1183	0.0989853		1183	0.202013		1183	0.244138
	1184	0.0990014		1184	0.202073		1184	0.244229
	1185	0.098969		1185	0.202059		1185	0.244011
	1186	0.0989271		1186	0.202027		1186	0.243984
	1187	0.0991113		1187	0.202005		1187	0.244214
	1188	0.0991341		1188	0.202002		1188	0.244182
	1189	0.0990396		1189	0.202013		1189	0.24418
	1190	0.0988299		1190	0.201953		1190	0.244123
	1191	0.098945		1191	0.201886		1191	0.244011
	1192	0.0989246		1192	0.201957		1192	0.244072
	1193	0.0988904		1193	0.201829		1193	0.243901
	1194	0.0989115		1194	0.20191		1194	0.243992
	1195	0.0989232		1195	0.201856		1195	0.243959
	1196	0.0988482		1196	0.201771		1196	0.243996
	1197	0.0988835		1197	0.201713		1197	0.243819
	1198	0.0991127		1198	0.201718		1198	0.243793
	1199	0.0988553		1199	0.201697		1199	0.243797
	1200	0.099112		1200	0.2017		1200	0.243666
	1201	0.0989312		1201	0.201671		1201	0.243813
	1202	0.0989272		1202	0.201676		1202	0.243569
	1203	0.098932		1203	0.201616		1203	0.243724
	1204	0.0989559		1204	0.201647		1204	0.243732
	1205	0.0989229		1205	0.201549		1205	0.243551
	1206	0.0990212		1206	0.201541		1206	0.243803
	1207	0.0989422		1207	0.201635		1207	0.243558
	1208	0.0990607		1208	0.201539		1208	0.243487
	1209	0.0989998		1209	0.201545		1209	0.243609
	1210	0.0989075		1210	0.201491		1210	0.243575
	1211	0.0990019		1211	0.201513		1211	0.24357
	1212	0.0989744		1212	0.201447		1212	0.243437
	1213	0.0990056		1213	0.201505		1213	0.243545
	1214	0.0989328		1214	0.201405		1214	0.243481
	1215	0.0989395		1215	0.201481		1215	0.243404
	1216	0.0989672		1216	0.201328		1216	0.243469
	1217	0.0989829		1217	0.201364		1217	0.243416
	1218	0.0989933		1218	0.201323		1218	0.243521
	1219	0.0989658		1219	0.201351		1219	0.243513
	1220	0.0989174		1220	0.201329		1220	0.243409
	1221	0.0988293		1221	0.201287		1221	0.243353
	1222	0.0988737		1222	0.201166		1222	0.243408
	1223	0.0989372		1223	0.2012		1223	0.243441
	1224	0.0989224		1224	0.201177		1224	0.243444
	1225	0.0989683		1225	0.201247		1225	0.243424
	1226	0.0988427		1226	0.201216		1226	0.243307
	1227	0.098939		1227	0.201144		1227	0.243272
	1228	0.0989303		1228	0.201172		1228	0.243095
	1229	0.0989307		1229	0.201114		1229	0.243348
	1230	0.0989184		1230	0.201044		1230	0.243257
	1231	0.098779		1231	0.201013		1231	0.24319
	1232	0.0989258		1232	0.200975		1232	0.243124
	1233	0.0988343		1233	0.201006		1233	0.243208
	1234	0.0988433		1234	0.200989		1234	0.243194
	1235	0.0988672		1235	0.200889		1235	0.243301
	1236	0.0988088		1236	0.200929		1236	0.243154
	1237	0.0987765		1237	0.201007		1237	0.24311
	1238	0.098819		1238	0.200908		1238	0.243091
	1239	0.0988603		1239	0.200886		1239	0.243191
	1240	0.0988703		1240	0.200806		1240	0.243086
	1241	0.0989385		1241	0.200808		1241	0.243119
	1242	0.0988792		1242	0.200835		1242	0.242883
	1243	0.0988064		1243	0.200792		1243	0.242946
	1244	0.0987156		1244	0.200807		1244	0.242922
	1245	0.0989117		1245	0.200822		1245	0.242897
	1246	0.0989032		1246	0.200738		1246	0.242857
	1247	0.0987269		1247	0.200725		1247	0.242872
	1248	0.0989426		1248	0.200682		1248	0.242979
	1249	0.098919		1249	0.200642		1249	0.24279
	1250	0.0989453		1250	0.200665		1250	0.24291
	1251	0.0989606		1251	0.200626		1251	0.242708
	1252	0.0988494		1252	0.200627		1252	0.242791
	1253	0.098971		1253	0.200564		1253	0.242847
	1254	0.0989317		1254	0.200521		1254	0.242635
	1255	0.0988153		1255	0.200588		1255	0.242577
	1256	0.0989419		1256	0.200533		1256	0.242662
	1257	0.0988461		1257	0.200548		1257	0.242764
	1258	0.0989219		1258	0.200597		1258	0.242864
	1259	0.0989353		1259	0.200539		1259	0.24258
	1260	0.0988705		1260	0.200514		1260	0.242421
	1261	0.0989365		1261	0.200524		1261	0.242789
	1262	0.0988462		1262	0.200515		1262	0.242637
	1263	0.0989532		1263	0.200514		1263	0.24259
	1264	0.0987864		1264	0.200379		1264	0.242421
	1265	0.0988454		1265	0.200419		1265	0.242602
	1266	0.0988466		1266	0.200411		1266	0.242275
	1267	0.0988778		1267	0.200379		1267	0.242342
	1268	0.0988583		1268	0.200375		1268	0.24237
	1269	0.098819		1269	0.20033		1269	0.242402
	1270	0.0988138		1270	0.200282		1270	0.242325
	1271	0.0988979		1271	0.20023		1271	0.242233
	1272	0.098861		1272	0.200304		1272	0.242343
	1273	0.0988641		1273	0.200263		1273	0.242191
	1274	0.098704		1274	0.200233		1274	0.242296
	1275	0.0988944		1275	0.200308		1275	0.242246
	1276	0.0986648		1276	0.20024		1276	0.242124
	1277	0.0988329		1277	0.200194		1277	0.242141
	1278	0.0988569		1278	0.200197		1278	0.242166
	1279	0.0989446		1279	0.200149		1279	0.242122
	1280	0.0987711		1280	0.200129		1280	0.242042
	1281	0.0988096		1281	0.200228		1281	0.242193
	1282	0.0987066		1282	0.200164		1282	0.241985
	1283	0.0987583		1283	0.200061		1283	0.242138
	1284	0.0987341		1284	0.200068		1284	0.241983
	1285	0.0987818		1285	0.200078		1285	0.242108
	1286	0.0986956		1286	0.20003		1286	0.24199
	1287	0.098825		1287	0.199969		1287	0.242192
	1288	0.0987783		1288	0.19998		1288	0.242096
	1289	0.0987154		1289	0.19999		1289	0.241977
	1290	0.0987878		1290	0.200009		1290	0.242128
	1291	0.0989278		1291	0.199955		1291	0.24192
	1292	0.0987212		1292	0.199909		1292	0.24197
	1293	0.0987781		1293	0.199882		1293	0.242085
	1294	0.0988046		1294	0.199874		1294	0.242124
	1295	0.0986991		1295	0.199825		1295	0.24212
	1296	0.0987708		1296	0.199902		1296	0.242003
	1297	0.0987565		1297	0.199784		1297	0.241975
	1298	0.0987306		1298	0.199751		1298	0.241821
	1299	0.098755		1299	0.199825		1299	0.241883
	1300	0.0987519		1300	0.199773		1300	0.241916
	1301	0.0986746		1301	0.199809		1301	0.241951
	1302	0.0987976		1302	0.199827		1302	0.241855
	1303	0.0986464		1303	0.199815		1303	0.241854
	1304	0.0986902		1304	0.199765		1304	0.241722
	1305	0.098819		1305	0.199769		1305	0.242017
	1306	0.0987638		1306	0.199759		1306	0.241874
	1307	0.0986362		1307	0.199707		1307	0.241791
	1308	0.0986408		1308	0.199671		1308	0.241769
	1309	0.098704		1309	0.199694		1309	0.241768
	1310	0.0985918		1310	0.199564		1310	0.241728
	1311	0.0986292		1311	0.19968		1311	0.241769
	1312	0.0987455		1312	0.199598		1312	0.24169
	1313	0.098727		1313	0.199585		1313	0.241697
	1314	0.0986118		1314	0.199539		1314	0.241746
	1315	0.0986681		1315	0.19956		1315	0.241722
	1316	0.0986902		1316	0.199544		1316	0.241749
	1317	0.0986558		1317	0.199494		1317	0.241568
	1318	0.0987153		1318	0.199472		1318	0.241599
	1319	0.0986472		1319	0.199414		1319	0.241441
	1320	0.0987402		1320	0.199451		1320	0.24157
	1321	0.0987581		1321	0.199379		1321	0.24157
	1322	0.0987275		1322	0.199367		1322	0.241513
	1323	0.0985369		1323	0.199355		1323	0.241556
	1324	0.098612		1324	0.199385		1324	0.241441
	1325	0.0988367		1325	0.19937		1325	0.241667
	1326	0.0986819		1326	0.199278		1326	0.241458
	1327	0.0987102		1327	0.199264		1327	0.241557
	1328	0.0986305		1328	0.199273		1328	0.241449
	1329	0.0986891		1329	0.199274		1329	0.241496
	1330	0.0985328		1330	0.199198		1330	0.241373
	1331	0.0986435		1331	0.199276		1331	0.241268
	1332	0.0985596		1332	0.199331		1332	0.241329
	1333	0.0984779		1333	0.199207		1333	0.241245
	1334	0.09865		1334	0.199222		1334	0.241346
	1335	0.0985395		1335	0.199189		1335	0.24133
	1336	0.0986519		1336	0.1991		1336	0.241335
	1337	0.0986552		1337	0.199182		1337	0.241308
	1338	0.0987091		1338	0.199149		1338	0.241354
	1339	0.0986737		1339	0.199231		1339	0.241218
	1340	0.0987455		1340	0.199188		1340	0.241166
	1341	0.0987806		1341	0.199115		1341	0.241181
	1342	0.0987096		1342	0.199123		1342	0.241286
	1343	0.0985233		1343	0.199085		1343	0.241155
	1344	0.0987924		1344	0.19903		1344	0.241066
	1345	0.0986197		1345	0.199095		1345	0.241343
	1346	0.0986487		1346	0.198998		1346	0.241301
	1347	0.0987291		1347	0.198978		1347	0.241176
	1348	0.0986611		1348	0.198954		1348	0.241046
	1349	0.0987851		1349	0.199041		1349	0.241076
	1350	0.0987603		1350	0.198958		1350	0.241213
	1351	0.0986824		1351	0.199004		1351	0.241078
	1352	0.0987399		1352	0.198921		1352	0.241157
	1353	0.098663		1353	0.198841		1353	0.240956
	1354	0.0987149		1354	0.198821		1354	0.241191
	1355	0.0986676		1355	0.198798		1355	0.241233
	1356	0.0986312		1356	0.198834		1356	0.241129
	1357	0.0987179		1357	0.198821		1357	0.241209
	1358	0.0987708		1358	0.198815		1358	0.241005
	1359	0.0986233		1359	0.198774		1359	0.240931
	1360	0.0986695		1360	0.198739		1360	0.241111
	1361	0.0986233		1361	0.198713		1361	0.241053
	1362	0.0986861		1362	0.198717		1362	0.240978
	1363	0.0986192		1363	0.198747		1363	0.24102
	1364	0.0985791		1364	0.19869		1364	0.241059
	1365	0.0984926		1365	0.198673		1365	0.240851
	1366	0.0986621		1366	0.198649		1366	0.24077
	1367	0.0986057		1367	0.198685		1367	0.240921
	1368	0.0985523		1368	0.198649		1368	0.240951
	1369	0.0987097		1369	0.198671		1369	0.240956
	1370	0.0984542		1370	0.19856		1370	0.24088
	1371	0.0986201		1371	0.198577		1371	0.240869
	1372	0.0984946		1372	0.198634		1372	0.240697
	1373	0.0986251		1373	0.198599		1373	0.240788
	1374	0.0986786		1374	0.198637		1374	0.24092
	1375	0.0986797		1375	0.19856		1375	0.240794
	1376	0.0986723		1376	0.198526		1376	0.240923
	1377	0.0986795		1377	0.19853		1377	0.240786
	1378	0.0987519		1378	0.198485		1378	0.240682
	1379	0.0985262		1379	0.198525		1379	0.240771
	1380	0.0986424		1380	0.198509		1380	0.240924
	1381	0.0984687		1381	0.19849		1381	0.240617
	1382	0.0985461		1382	0.198499		1382	0.240524
	1383	0.0985625		1383	0.198506		1383	0.240571
	1384	0.0986806		1384	0.198462		1384	0.240644
	1385	0.0985862		1385	0.198428		1385	0.240687
	1386	0.0986759		1386	0.198384		1386	0.240678
	1387	0.0985686		1387	0.198399		1387	0.24065
	1388	0.0985376		1388	0.198374		1388	0.240604
	1389	0.098753		1389	0.198387		1389	0.240683
	1390	0.0987577		1390	0.198321		1390	0.240558
	1391	0.0985441		1391	0.198273		1391	0.240531
	1392	0.0985977		1392	0.198352		1392	0.240591
	1393	0.0986567		1393	0.198304		1393	0.240655
	1394	0.0986898		1394	0.198238		1394	0.240608
	1395	0.0986382		1395	0.198269		1395	0.240608
	1396	0.0987582		1396	0.198208		1396	0.240586
	1397	0.098628		1397	0.198287		1397	0.240478
	1398	0.0986719		1398	0.198202		1398	0.240415
	1399	0.0987618		1399	0.198249		1399	0.240597
	1400	0.0986496		1400	0.198139		1400	0.240454
	1401	0.0987146		1401	0.198158		1401	0.240295
	1402	0.0986875		1402	0.198159		1402	0.240556
	1403	0.0986945		1403	0.198174		1403	0.240287
	1404	0.0986631		1404	0.198058		1404	0.240526
	1405	0.098634		1405	0.19815		1405	0.240417
	1406	0.0986665		1406	0.198174		1406	0.240355
	1407	0.0986238		1407	0.198012		1407	0.240444
	1408	0.0987167		1408	0.198027		1408	0.240358
	1409	0.0985425		1409	0.197995		1409	0.2404
	1410	0.0985499		1410	0.19797		1410	0.240407
	1411	0.0987145		1411	0.19796		1411	0.240393
	1412	0.0984852		1412	0.198046		1412	0.240359
	1413	0.0986698		1413	0.197963		1413	0.240183
	1414	0.0987319		1414	0.197908		1414	0.240317
	1415	0.0986316		1415	0.197967		1415	0.240383
	1416	0.0987165		1416	0.197958		1416	0.240267
	1417	0.0986917		1417	0.197898		1417	0.240141
	1418	0.0986263		1418	0.197981		1418	0.240173
	1419	0.0985249		1419	0.197938		1419	0.240051
	1420	0.0986082		1420	0.197885		1420	0.240107
	1421	0.0986206		1421	0.197931		1421	0.240166
	1422	0.0988179		1422	0.197908		1422	0.239947
	1423	0.0986214		1423	0.197891		1423	0.239844
	1424	0.0987222		1424	0.197825		1424	0.239918
	1425	0.0986679		1425	0.197778		1425	0.239862
	1426	0.0986518		1426	0.197863		1426	0.239876
	1427	0.0986159		1427	0.197712		1427	0.23981
	1428	0.0985914		1428	0.197762		1428	0.239934
	1429	0.0985096		1429	0.197757		1429	0.239949
	1430	0.0986781		1430	0.19776		1430	0.239916
	1431	0.0987437		1431	0.197765		1431	0.239951
	1432	0.0985532		1432	0.197753		1432	0.239949
	1433	0.0986945		1433	0.197718		1433	0.239949
	1434	0.0986591		1434	0.197711		1434	0.240007
	1435	0.0985388		1435	0.197671		1435	0.239906
	1436	0.0986921		1436	0.197749		1436	0.239842
	1437	0.0986227		1437	0.197667		1437	0.239967
	1438	0.0985705		1438	0.197607		1438	0.239905
	1439	0.0984282		1439	0.197647		1439	0.240039
	1440	0.0986449		1440	0.197544		1440	0.240032
	1441	0.0984222		1441	0.197487		1441	0.239952
	1442	0.0985004		1442	0.197532		1442	0.240079
	1443	0.0984473		1443	0.197546		1443	0.239982
	1444	0.0984201		1444	0.197545		1444	0.239931
	1445	0.0985304		1445	0.197588		1445	0.239939
	1446	0.0983836		1446	0.197563		1446	0.239845
	1447	0.0984306		1447	0.197572		1447	0.239927
	1448	0.0983859		1448	0.197495		1448	0.239784
	1449	0.0984657		1449	0.197499		1449	0.239822
	1450	0.0983008		1450	0.197412		1450	0.239768
	1451	0.0984623		1451	0.197456		1451	0.239712
	1452	0.0985266		1452	0.197421		1452	0.239723
	1453	0.0985463		1453	0.197373		1453	0.239895
	1454	0.0984187		1454	0.197424		1454	0.239687
	1455	0.0985665		1455	0.197449		1455	0.239637
	1456	0.0983562		1456	0.197377		1456	0.239723
	1457	0.0984622		1457	0.197324		1457	0.239602
	1458	0.0985606		1458	0.197416		1458	0.23964
	1459	0.0984279		1459	0.197432		1459	0.239775
	1460	0.0983166		1460	0.197461		1460	0.23963
	1461	0.0984341		1461	0.197378		1461	0.239544
	1462	0.0984179		1462	0.197313		1462	0.239693
	1463	0.0984143		1463	0.197398		1463	0.239599
	1464	0.0984587		1464	0.197358		1464	0.239448
	1465	0.0984048		1465	0.197315		1465	0.239518
	1466	0.0984195		1466	0.197264		1466	0.239351
	1467	0.0983327		1467	0.197366		1467	0.239503
	1468	0.0983846		1468	0.197299		1468	0.239532
	1469	0.0983486		1469	0.197238		1469	0.23963
	1470	0.0984327		1470	0.197293		1470	0.239563
	1471	0.0984743		1471	0.197163		1471	0.239536
	1472	0.0983504		1472	0.197236		1472	0.239429
	1473	0.0984406		1473	0.19717		1473	0.239458
	1474	0.0983609		1474	0.197175		1474	0.239516
	1475	0.0984582		1475	0.197115		1475	0.239448
	1476	0.0983882		1476	0.197153		1476	0.239471
	1477	0.0983936		1477	0.19714		1477	0.239618
	1478	0.0984036		1478	0.197097		1478	0.239492
	1479	0.0984206		1479	0.197101		1479	0.239451
	1480	0.0984519		1480	0.196988		1480	0.239416
	1481	0.0983782		1481	0.197007		1481	0.239568
	1482	0.0983653		1482	0.197012		1482	0.239372
	1483	0.0984638		1483	0.196907		1483	0.239531
	1484	0.0984004		1484	0.196991		1484	0.239472
	1485	0.0984845		1485	0.196936		1485	0.239308
	1486	0.0983958		1486	0.196953		1486	0.239422
	1487	0.0983496		1487	0.196996		1487	0.23948
	1488	0.0983012		1488	0.196893		1488	0.23937
	1489	0.0983399		1489	0.196982		1489	0.239379
	1490	0.098424		1490	0.196817		1490	0.239221
	1491	0.0984684		1491	0.19687		1491	0.239242
	1492	0.0984709		1492	0.196933		1492	0.239353
	1493	0.0984473		1493	0.196924		1493	0.239411
	1494	0.0984406		1494	0.19683		1494	0.239196
	1495	0.0983725		1495	0.196825		1495	0.239261
	1496	0.0983007		1496	0.196854		1496	0.239235
	1497	0.0984542		1497	0.196862		1497	0.239147
	1498	0.0984759		1498	0.196873		1498	0.239119
	1499	0.0985185		1499	0.196793		1499	0.239145
	1500	0.0984899		1500	0.196775		1500	0.239066
	1501	0.0984634		1501	0.196723		1501	0.23903
	1502	0.098396		1502	0.196815		1502	0.239122
	1503	0.0984889		1503	0.196707		1503	0.239007
	1504	0.0983456		1504	0.196684		1504	0.239032
	1505	0.0984476		1505	0.196713		1505	0.238999
	1506	0.0983909		1506	0.196654		1506	0.239023
	1507	0.0983962		1507	0.196676		1507	0.239027
	1508	0.0984262		1508	0.196716		1508	0.239001
	1509	0.0983196		1509	0.196745		1509	0.238959
	1510	0.0984788		1510	0.196584		1510	0.238989
	1511	0.0984856		1511	0.196603		1511	0.238964
	1512	0.0985493		1512	0.1966		1512	0.238816
	1513	0.098441		1513	0.196623		1513	0.238924
	1514	0.0984626		1514	0.19657		1514	0.238784
	1515	0.0983689		1515	0.196632		1515	0.238879
	1516	0.0984005		1516	0.196529		1516	0.238724
	1517	0.0983404		1517	0.196537		1517	0.238785
	1518	0.0984051		1518	0.196498		1518	0.238744
	1519	0.0984125		1519	0.196427		1519	0.238733
	1520	0.0984097		1520	0.196494		1520	0.238637
	1521	0.098276		1521	0.196454		1521	0.238737
	1522	0.0984312		1522	0.196424		1522	0.238663
	1523	0.0984612		1523	0.196378		1523	0.238606
	1524	0.0984368		1524	0.196456		1524	0.238666
	1525	0.0984023		1525	0.196418		1525	0.238654
	1526	0.0984361		1526	0.19638		1526	0.238793
	1527	0.0984261		1527	0.196405		1527	0.238643
	1528	0.0984268		1528	0.196352		1528	0.238586
	1529	0.098552		1529	0.196333		1529	0.238479
	1530	0.0983892		1530	0.196319		1530	0.238605
	1531	0.0984218		1531	0.196289		1531	0.23849
	1532	0.0984192		1532	0.196401		1532	0.23857
	1533	0.0984234		1533	0.196328		1533	0.238445
	1534	0.0985893		1534	0.196249		1534	0.238596
	1535	0.09851		1535	0.196284		1535	0.238621
	1536	0.0983841		1536	0.196299		1536	0.238454
	1537	0.0984844		1537	0.196268		1537	0.238459
	1538	0.0984577		1538	0.19626		1538	0.238558
	1539	0.0985123		1539	0.196273		1539	0.238431
	1540	0.0984472		1540	0.196271		1540	0.23851
	1541	0.0984073		1541	0.1962		1541	0.238461
	1542	0.0983441		1542	0.196253		1542	0.238444
	1543	0.0984239		1543	0.196188		1543	0.238484
	1544	0.0984169		1544	0.196148		1544	0.238372
	1545	0.0985224		1545	0.196215		1545	0.238378
	1546	0.098406		1546	0.196149		1546	0.238205
	1547	0.0984007		1547	0.196231		1547	0.238307
	1548	0.0983464		1548	0.196135		1548	0.238324
	1549	0.0984005		1549	0.196159		1549	0.238286
	1550	0.0985537		1550	0.196052		1550	0.238325
	1551	0.0984386		1551	0.196094		1551	0.238127
	1552	0.0984502		1552	0.196029		1552	0.238219
	1553	0.0983951		1553	0.196029		1553	0.238345
	1554	0.0984588		1554	0.196011		1554	0.238104
	1555	0.0984547		1555	0.195987		1555	0.238244
	1556	0.0983693		1556	0.196022		1556	0.23819
	1557	0.0984859		1557	0.195988		1557	0.238092
	1558	0.0984167		1558	0.196071		1558	0.2382
	1559	0.0984233		1559	0.196031		1559	0.238348
	1560	0.0983146		1560	0.195928		1560	0.238174
	1561	0.0984141		1561	0.195966		1561	0.238283
	1562	0.0982891		1562	0.195959		1562	0.238121
	1563	0.098431		1563	0.195903		1563	0.238174
	1564	0.098432		1564	0.195873		1564	0.238039
	1565	0.098422		1565	0.195925		1565	0.238087
	1566	0.0983966		1566	0.195901		1566	0.238128
	1567	0.0983143		1567	0.195932		1567	0.238151
	1568	0.0984792		1568	0.195834		1568	0.238047
	1569	0.0983994		1569	0.195835		1569	0.238064
	1570	0.0984476		1570	0.195923		1570	0.238082
	1571	0.0982435		1571	0.19585		1571	0.237912
	1572	0.0983876		1572	0.19586		1572	0.237976
	1573	0.098278		1573	0.195865		1573	0.238016
	1574	0.0983976		1574	0.195787		1574	0.238063
	1575	0.0982508		1575	0.195751		1575	0.238239
	1576	0.0983083		1576	0.195776		1576	0.238133
	1577	0.0981708		1577	0.195781		1577	0.238158
	1578	0.0983627		1578	0.195778		1578	0.238138
	1579	0.0983191		1579	0.19569		1579	0.238192
	1580	0.0983934		1580	0.195715		1580	0.237977
	1581	0.0984018		1581	0.195725		1581	0.238099
	1582	0.0983261		1582	0.195693		1582	0.238104
	1583	0.0984431		1583	0.195598		1583	0.237872
	1584	0.0983262		1584	0.195687		1584	0.237877
	1585	0.0982888		1585	0.195717		1585	0.238021
	1586	0.0983584		1586	0.195662		1586	0.237915
	1587	0.0982253		1587	0.195692		1587	0.237952
	1588	0.0983701		1588	0.195649		1588	0.237735
	1589	0.0983932		1589	0.195595		1589	0.237787
	1590	0.0983911		1590	0.195697		1590	0.23786
	1591	0.0983785		1591	0.195585		1591	0.237816
	1592	0.0982819		1592	0.195694		1592	0.237757
	1593	0.0984514		1593	0.195682		1593	0.237867
	1594	0.0984013		1594	0.195722		1594	0.237977
	1595	0.0983545		1595	0.19566		1595	0.237825
	1596	0.098429		1596	0.195688		1596	0.237947
	1597	0.0984149		1597	0.195658		1597	0.237944
	1598	0.0983836		1598	0.195632		1598	0.237926
	1599	0.0985283		1599	0.195633		1599	0.237887
	1600	0.098329		1600	0.195582		1600	0.237855
	1601	0.0982998		1601	0.195555		1601	0.237886
	1602	0.0983145		1602	0.195517		1602	0.237846
	1603	0.0983206		1603	0.195575		1603	0.237856
	1604	0.0983794		1604	0.195549		1604	0.237811
	1605	0.0983947		1605	0.195518		1605	0.237652
	1606	0.0984244		1606	0.195518		1606	0.237798
	1607	0.0984341		1607	0.195439		1607	0.237822
	1608	0.0983552		1608	0.195475		1608	0.23781
	1609	0.0983339		1609	0.195507		1609	0.23792
	1610	0.0983763		1610	0.195411		1610	0.237732
	1611	0.0983267		1611	0.195375		1611	0.237854
	1612	0.0982888		1612	0.195419		1612	0.237905
	1613	0.0981619		1613	0.195414		1613	0.237976
	1614	0.0982711		1614	0.195357		1614	0.237697
	1615	0.0982464		1615	0.19538		1615	0.237743
	1616	0.0982472		1616	0.195399		1616	0.237771
	1617	0.0983051		1617	0.195289		1617	0.237652
	1618	0.0982652		1618	0.195348		1618	0.237739
	1619	0.0981969		1619	0.195331		1619	0.237836
	1620	0.0981896		1620	0.195366		1620	0.237839
	1621	0.0981991		1621	0.195334		1621	0.237671
	1622	0.0982374		1622	0.19531		1622	0.237674
	1623	0.0983604		1623	0.195267		1623	0.237684
	1624	0.0982741		1624	0.195312		1624	0.237716
	1625	0.0982928		1625	0.19535		1625	0.237706
	1626	0.0982501		1626	0.195261		1626	0.237718
	1627	0.0982512		1627	0.19521		1627	0.237652
	1628	0.0983002		1628	0.195141		1628	0.237498
	1629	0.0981517		1629	0.195163		1629	0.237536
	1630	0.0983508		1630	0.195173		1630	0.237432
	1631	0.0983812		1631	0.195131		1631	0.237409
	1632	0.0982398		1632	0.195094		1632	0.237511
	1633	0.0982237		1633	0.195116		1633	0.237428
	1634	0.0982664		1634	0.195117		1634	0.237404
	1635	0.0982335		1635	0.19508		1635	0.237447
	1636	0.0983676		1636	0.195051		1636	0.237535
	1637	0.098185		1637	0.195144		1637	0.237517
	1638	0.0982585		1638	0.19507		1638	0.237566
	1639	0.0983024		1639	0.195174		1639	0.237335
	1640	0.0982371		1640	0.195148		1640	0.237605
	1641	0.0981836		1641	0.19509		1641	0.23738
	1642	0.0981968		1642	0.19501		1642	0.237456
	1643	0.0981021		1643	0.195032		1643	0.237281
	1644	0.0981806		1644	0.195109		1644	0.23722
	1645	0.0981495		1645	0.195043		1645	0.237391
	1646	0.0981634		1646	0.195006		1646	0.237385
	1647	0.0981386		1647	0.195054		1647	0.237418
	1648	0.0982869		1648	0.195064		1648	0.237377
	1649	0.0982801		1649	0.195025		1649	0.237358
	1650	0.098329		1650	0.195042		1650	0.237538
	1651	0.0983149		1651	0.195047		1651	0.237356
	1652	0.0980847		1652	0.194955		1652	0.237371
	1653	0.0982429		1653	0.194914		1653	0.237304
	1654	0.0981262		1654	0.194899		1654	0.237297
	1655	0.0982993		1655	0.194926		1655	0.237347
	1656	0.0982086		1656	0.194927		1656	0.237223
	1657	0.0981849		1657	0.194923		1657	0.237318
	1658	0.0982165		1658	0.194926		1658	0.237272
	1659	0.0981331		1659	0.194916		1659	0.237271
	1660	0.0980678		1660	0.194841		1660	0.237127
	1661	0.0981633		1661	0.194898		1661	0.237069
	1662	0.0981692		1662	0.19491		1662	0.237291
	1663	0.0982426		1663	0.194822		1663	0.237176
	1664	0.0981034		1664	0.194857		1664	0.237152
	1665	0.0981355		1665	0.194839		1665	0.237244
	1666	0.0982352		1666	0.194829		1666	0.237213
	1667	0.0981891		1667	0.194733		1667	0.23706
	1668	0.0981405		1668	0.194748		1668	0.236997
	1669	0.0981474		1669	0.194747		1669	0.237055
	1670	0.0981983		1670	0.194731		1670	0.236954
	1671	0.0981939		1671	0.194802		1671	0.237114
	1672	0.0979931		1672	0.194786		1672	0.236896
	1673	0.0980281		1673	0.194717		1673	0.237252
	1674	0.0981362		1674	0.19472		1674	0.237274
	1675	0.0980105		1675	0.1947		1675	0.237132
	1676	0.0980868		1676	0.194748		1676	0.236988
	1677	0.0981452		1677	0.194799		1677	0.237077
	1678	0.0982158		1678	0.194771		1678	0.236982
	1679	0.0981701		1679	0.194703		1679	0.237097
	1680	0.0980871		1680	0.194688		1680	0.236965
	1681	0.0980643		1681	0.194571		1681	0.237077
	1682	0.0981925		1682	0.194608		1682	0.237005
	1683	0.0981163		1683	0.194637		1683	0.236934
	1684	0.0981489		1684	0.194618		1684	0.237024
	1685	0.0981048		1685	0.194638		1685	0.237123
	1686	0.0981507		1686	0.194656		1686	0.237016
	1687	0.0981152		1687	0.194522		1687	0.236885
	1688	0.0981598		1688	0.194672		1688	0.237061
	1689	0.0980454		1689	0.194582		1689	0.236987
	1690	0.0980332		1690	0.194561		1690	0.236927
	1691	0.0980147		1691	0.194592		1691	0.236848
	1692	0.0981104		1692	0.194619		1692	0.23698
	1693	0.0980995		1693	0.194538		1693	0.236762
	1694	0.0980031		1694	0.194498		1694	0.236739
	1695	0.097972		1695	0.19448		1695	0.236794
	1696	0.0980733		1696	0.194521		1696	0.236762
	1697	0.0979771		1697	0.194478		1697	0.236788
	1698	0.0980015		1698	0.194459		1698	0.236831
	1699	0.0981059		1699	0.194476		1699	0.236723
	1700	0.0980653		1700	0.194444		1700	0.236905
	1701	0.0979877		1701	0.194438		1701	0.236912
	1702	0.0981103		1702	0.194469		1702	0.236773
	1703	0.0979462		1703	0.194423		1703	0.236815
	1704	0.098131		1704	0.194405		1704	0.236782
	1705	0.0980409		1705	0.194414		1705	0.236881
	1706	0.0981583		1706	0.194415		1706	0.236837
	1707	0.0981245		1707	0.194408		1707	0.236855
	1708	0.0980255		1708	0.194342		1708	0.236841
	1709	0.0981066		1709	0.194306		1709	0.236728
	1710	0.0981176		1710	0.194328		1710	0.236681
	1711	0.0981601		1711	0.19429		1711	0.236692
	1712	0.0980576		1712	0.194363		1712	0.236576
	1713	0.0981236		1713	0.194266		1713	0.236741
	1714	0.098125		1714	0.194336		1714	0.236516
	1715	0.0980731		1715	0.194331		1715	0.236658
	1716	0.0980754		1716	0.19433		1716	0.236662
	1717	0.0980273		1717	0.194279		1717	0.236656
	1718	0.0980664		1718	0.194178		1718	0.236507
	1719	0.0981238		1719	0.194152		1719	0.23657
	1720	0.0979148		1720	0.194208		1720	0.236658
	1721	0.0981134		1721	0.194216		1721	0.236725
	1722	0.0980957		1722	0.194221		1722	0.236547
	1723	0.0981033		1723	0.194205		1723	0.236581
	1724	0.0981892		1724	0.194174		1724	0.236428
	1725	0.0979972		1725	0.194157		1725	0.236509
	1726	0.0980761		1726	0.194164		1726	0.236318
	1727	0.0980536		1727	0.194213		1727	0.236507
	1728	0.0982041		1728	0.194093		1728	0.236513
	1729	0.0981624		1729	0.194184		1729	0.236645
	1730	0.0980409		1730	0.194066		1730	0.236436
	1731	0.0980421		1731	0.194068		1731	0.236394
	1732	0.0980987		1732	0.194094		1732	0.236434
	1733	0.0980394		1733	0.194054		1733	0.236349
	1734	0.0979112		1734	0.194053		1734	0.236406
	1735	0.0979312		1735	0.194012		1735	0.236597
	1736	0.098095		1736	0.194029		1736	0.236518
	1737	0.0980597		1737	0.193936		1737	0.236278
	1738	0.0980312		1738	0.193947		1738	0.236239
	1739	0.0980468		1739	0.19399		1739	0.2363
	1740	0.0979851		1740	0.193932		1740	0.236271
	1741	0.0980285		1741	0.193964		1741	0.236293
	1742	0.0981145		1742	0.193892		1742	0.236411
	1743	0.0980159		1743	0.19389		1743	0.236284
	1744	0.0980374		1744	0.193921		1744	0.236216
	1745	0.0980162		1745	0.19399		1745	0.236251
	1746	0.0981197		1746	0.193842		1746	0.236188
	1747	0.0980654		1747	0.193843		1747	0.235996
	1748	0.0980537		1748	0.193975		1748	0.236355
	1749	0.0979673		1749	0.193905		1749	0.236406
	1750	0.0980829		1750	0.193815		1750	0.236269
	1751	0.0979612		1751	0.193841		1751	0.236219
	1752	0.0979941		1752	0.193882		1752	0.236235
	1753	0.0980051		1753	0.193853		1753	0.236311
	1754	0.0979809		1754	0.193783		1754	0.23638
	1755	0.0979128		1755	0.193787		1755	0.236275
	1756	0.0980036		1756	0.193769		1756	0.236313
	1757	0.0980023		1757	0.193754		1757	0.23624
	1758	0.0979565		1758	0.193803		1758	0.236487
	1759	0.0979168		1759	0.193843		1759	0.236146
	1760	0.0981303		1760	0.193779		1760	0.236154
	1761	0.0981573		1761	0.19378		1761	0.23608
	1762	0.0979505		1762	0.193677		1762	0.236136
	1763	0.0980273		1763	0.193683		1763	0.236033
	1764	0.0980852		1764	0.193722		1764	0.23606
	1765	0.0980726		1765	0.193743		1765	0.236152
	1766	0.098052		1766	0.193686		1766	0.236115
	1767	0.0980833		1767	0.193706		1767	0.236166
	1768	0.0980819		1768	0.193758		1768	0.236104
	1769	0.0980015		1769	0.193589		1769	0.236095
	1770	0.097947		1770	0.193633		1770	0.236009
	1771	0.0979901		1771	0.193627		1771	0.235955
	1772	0.0979552		1772	0.193654		1772	0.236024
	1773	0.0978759		1773	0.19365		1773	0.235972
	1774	0.0979757		1774	0.193611		1774	0.235962
	1775	0.0978615		1775	0.193633		1775	0.235992
	1776	0.0981261		1776	0.193612		1776	0.235899
	1777	0.0980049		1777	0.193641		1777	0.235919
	1778	0.0980378		1778	0.193589		1778	0.235873
	1779	0.0979101		1779	0.193539		1779	0.235872
	1780	0.0979967		1780	0.193577		1780	0.235991
	1781	0.0979912		1781	0.193594		1781	0.235915
	1782	0.0979653		1782	0.193573		1782	0.23591
	1783	0.0978471		1783	0.193557		1783	0.23592
	1784	0.0979992		1784	0.193506		1784	0.23592
	1785	0.0979529		1785	0.193549		1785	0.235817
	1786	0.0979004		1786	0.193563		1786	0.235883
	1787	0.0978599		1787	0.193462		1787	0.235787
	1788	0.0978465		1788	0.193475		1788	0.235598
	1789	0.0978637		1789	0.193539		1789	0.235691
	1790	0.0978831		1790	0.193486		1790	0.235801
	1791	0.0979685		1791	0.193487		1791	0.235675
	1792	0.097999		1792	0.193491		1792	0.235629
	1793	0.0980257		1793	0.193513		1793	0.235699
	1794	0.0979128		1794	0.193441		1794	0.235658
	1795	0.0979177		1795	0.193406		1795	0.235774
	1796	0.0978457		1796	0.193428		1796	0.235691
	1797	0.0979222		1797	0.193429		1797	0.235562
	1798	0.0978914		1798	0.193395		1798	0.235698
	1799	0.0979081		1799	0.193347		1799	0.235576
	1800	0.0980388		1800	0.193392		1800	0.235559
	1801	0.0979246		1801	0.193446		1801	0.235633
	1802	0.0978922		1802	0.193383		1802	0.235674
	1803	0.0980003		1803	0.193418		1803	0.235523
	1804	0.0978754		1804	0.193336		1804	0.235575
	1805	0.0979843		1805	0.193332		1805	0.235551
	1806	0.09786		1806	0.193343		1806	0.235424
	1807	0.0979183		1807	0.19336		1807	0.235567
	1808	0.0979098		1808	0.193361		1808	0.235535
	1809	0.0979078		1809	0.193271		1809	0.235378
	1810	0.0978017		1810	0.193301		1810	0.235588
	1811	0.0978303		1811	0.193327		1811	0.235489
	1812	0.0979174		1812	0.193341		1812	0.235437
	1813	0.097912		1813	0.193394		1813	0.235481
	1814	0.0979365		1814	0.193389		1814	0.235483
	1815	0.0977908		1815	0.193352		1815	0.235513
	1816	0.0979743		1816	0.19327		1816	0.23548
	1817	0.0979815		1817	0.193284		1817	0.235574
	1818	0.0979093		1818	0.193254		1818	0.235478
	1819	0.0978332		1819	0.19329		1819	0.23545
	1820	0.0978772		1820	0.193317		1820	0.235552
	1821	0.0978585		1821	0.193327		1821	0.235437
	1822	0.0978195		1822	0.193295		1822	0.235443
	1823	0.0979675		1823	0.193276		1823	0.235392
	1824	0.0979122		1824	0.193261		1824	0.235376
	1825	0.0979281		1825	0.193267		1825	0.235488
	1826	0.0979127		1826	0.193278		1826	0.235313
	1827	0.0979944		1827	0.193199		1827	0.235433
	1828	0.0979147		1828	0.193238		1828	0.235339
	1829	0.0979616		1829	0.193142		1829	0.235378
	1830	0.0980607		1830	0.193176		1830	0.23523
	1831	0.0979235		1831	0.193154		1831	0.235407
	1832	0.0980202		1832	0.193133		1832	0.23539
	1833	0.0979848		1833	0.193175		1833	0.235372
	1834	0.0980355		1834	0.193119		1834	0.235442
	1835	0.0979244		1835	0.193209		1835	0.235315
	1836	0.0979459		1836	0.193147		1836	0.235197
	1837	0.0979429		1837	0.19316		1837	0.235105
	1838	0.0979622		1838	0.193104		1838	0.235173
	1839	0.0980295		1839	0.193117		1839	0.235091
	1840	0.0978962		1840	0.193089		1840	0.235078
	1841	0.0980299		1841	0.193132		1841	0.235156
	1842	0.0978957		1842	0.193103		1842	0.235285
	1843	0.0980186		1843	0.193043		1843	0.235252
	1844	0.0978873		1844	0.193059		1844	0.235163
	1845	0.0979362		1845	0.193043		1845	0.235054
	1846	0.097734		1846	0.192995		1846	0.235197
	1847	0.0979093		1847	0.193068		1847	0.235254
	1848	0.097948		1848	0.192963		1848	0.234957
	1849	0.0978788		1849	0.193003		1849	0.235076
	1850	0.0978389		1850	0.193052		1850	0.235118
	1851	0.0979223		1851	0.193029		1851	0.23524
	1852	0.0978898		1852	0.193005		1852	0.235142
	1853	0.0979187		1853	0.193031		1853	0.235296
	1854	0.097924		1854	0.192961		1854	0.235099
	1855	0.0979049		1855	0.192952		1855	0.2351
	1856	0.0977997		1856	0.192963		1856	0.23514
	1857	0.0978769		1857	0.192958		1857	0.23524
	1858	0.0978719		1858	0.19289		1858	0.235186
	1859	0.0978404		1859	0.192935		1859	0.23511
	1860	0.0977544		1860	0.192982		1860	0.235109
	1861	0.0978155		1861	0.192905		1861	0.235046
	1862	0.0979019		1862	0.192854		1862	0.23503
	1863	0.0977582		1863	0.192917		1863	0.235053
	1864	0.0978224		1864	0.192858		1864	0.235111
	1865	0.0978609		1865	0.192872		1865	0.235066
	1866	0.0978414		1866	0.192902		1866	0.234976
	1867	0.0979188		1867	0.192867		1867	0.235041
	1868	0.0978137		1868	0.192863		1868	0.235016
	1869	0.0977183		1869	0.192823		1869	0.234906
	1870	0.0978633		1870	0.192871		1870	0.234977
	1871	0.0979342		1871	0.192896		1871	0.234951
	1872	0.0978281		1872	0.192872		1872	0.234953
	1873	0.0978842		1873	0.192855		1873	0.235074
	1874	0.0979032		1874	0.19281		1874	0.234821
	1875	0.0978911		1875	0.192832		1875	0.234918
	1876	0.0978401		1876	0.192887		1876	0.234961
	1877	0.0979611		1877	0.192819		1877	0.234782
	1878	0.0979262		1878	0.192832		1878	0.234834
	1879	0.0978529		1879	0.192796		1879	0.234903
	1880	0.0977202		1880	0.19278		1880	0.234937
	1881	0.0978503		1881	0.192756		1881	0.234923
	1882	0.0978549		1882	0.192777		1882	0.234931
	1883	0.0978946		1883	0.192728		1883	0.234891
	1884	0.0978242		1884	0.192686		1884	0.234916
	1885	0.0977486		1885	0.192703		1885	0.234744
	1886	0.0978703		1886	0.192704		1886	0.234753
	1887	0.0977374		1887	0.192655		1887	0.234752
	1888	0.0977309		1888	0.192704		1888	0.234628
	1889	0.0978149		1889	0.192665		1889	0.234699
	1890	0.0978935		1890	0.192735		1890	0.234745
	1891	0.0978158		1891	0.192611		1891	0.234734
	1892	0.0978764		1892	0.192615		1892	0.234668
	1893	0.0979507		1893	0.192624		1893	0.234742
	1894	0.0977911		1894	0.192578		1894	0.234489
	1895	0.0978847		1895	0.192669		1895	0.234611
	1896	0.0980198		1896	0.192625		1896	0.234693
	1897	0.0979344		1897	0.192675		1897	0.2346
	1898	0.0978677		1898	0.192599		1898	0.234398
	1899	0.0978401		1899	0.192573		1899	0.234491
	1900	0.0976977		1900	0.192538		1900	0.234549
	1901	0.0978604		1901	0.192613		1901	0.234578
	1902	0.0977957		1902	0.192571		1902	0.234648
	1903	0.0978686		1903	0.19258		1903	0.234653
	1904	0.0977922		1904	0.192548		1904	0.234686
	1905	0.0978208		1905	0.192577		1905	0.234639
	1906	0.0979251		1906	0.19255		1906	0.234646
	1907	0.0979486		1907	0.19249		1907	0.234663
	1908	0.0978123		1908	0.192544		1908	0.234719
	1909	0.097844		1909	0.192534		1909	0.234613
	1910	0.0979152		1910	0.192502		1910	0.234693
	1911	0.0978493		1911	0.192544		1911	0.234547
	1912	0.0979509		1912	0.192521		1912	0.23447
	1913	0.0978808		1913	0.192506		1913	0.234602
	1914	0.0978637		1914	0.192492		1914	0.2345
	1915	0.0977694		1915	0.192463		1915	0.234514
	1916	0.0979153		1916	0.192515		1916	0.234572
	1917	0.0979332		1917	0.192479		1917	0.234457
	1918	0.0978969		1918	0.192455		1918	0.234397
	1919	0.0978255		1919	0.19247		1919	0.23442
	1920	0.0978864		1920	0.192427		1920	0.234283
	1921	0.0979108		1921	0.19244		1921	0.234396
	1922	0.0977441		1922	0.19241		1922	0.234515
	1923	0.0978385		1923	0.192398		1923	0.234446
	1924	0.0977328		1924	0.192405		1924	0.234527
	1925	0.0977728		1925	0.192384		1925	0.234336
	1926	0.0977338		1926	0.192366		1926	0.234372
	1927	0.097937		1927	0.192437		1927	0.234352
	1928	0.0979096		1928	0.192365		1928	0.234397
	1929	0.0978343		1929	0.192326		1929	0.234335
	1930	0.0977975		1930	0.192303		1930	0.234325
	1931	0.0977308		1931	0.192304		1931	0.23434
	1932	0.0978767		1932	0.192278		1932	0.234253
	1933	0.0977393		1933	0.192268		1933	0.234398
	1934	0.097715		1934	0.192297		1934	0.234253
	1935	0.0978218		1935	0.192214		1935	0.234153
	1936	0.0978379		1936	0.192265		1936	0.234338
	1937	0.0978687		1937	0.19232		1937	0.23442
	1938	0.0978205		1938	0.192327		1938	0.234437
	1939	0.0978139		1939	0.192257		1939	0.234254
	1940	0.097785		1940	0.192215		1940	0.234194
	1941	0.097844		1941	0.192191		1941	0.23423
	1942	0.0979209		1942	0.192148		1942	0.234095
	1943	0.0978551		1943	0.192197		1943	0.234182
	1944	0.097849		1944	0.192219		1944	0.234276
	1945	0.097763		1945	0.192162		1945	0.234323
	1946	0.0978344		1946	0.192263		1946	0.234228
	1947	0.0978755		1947	0.192196		1947	0.234169
	1948	0.0977914		1948	0.192154		1948	0.234198
	1949	0.0977781		1949	0.192181		1949	0.234255
	1950	0.0978587		1950	0.192218		1950	0.234208
	1951	0.0979432		1951	0.192177		1951	0.234186
	1952	0.0978888		1952	0.192175		1952	0.234156
	1953	0.0979868		1953	0.192082		1953	0.23417
	1954	0.0978448		1954	0.192166		1954	0.234178
	1955	0.09797		1955	0.192161		1955	0.234077
	1956	0.0978968		1956	0.192174		1956	0.234067
	1957	0.0979865		1957	0.192146		1957	0.234075
	1958	0.097831		1958	0.192082		1958	0.234043
	1959	0.0979897		1959	0.192059		1959	0.234104
	1960	0.0978841		1960	0.192115		1960	0.233967
	1961	0.0979276		1961	0.192152		1961	0.233977
	1962	0.0979407		1962	0.19206		1962	0.234144
	1963	0.0978965		1963	0.192159		1963	0.234142
	1964	0.0978636		1964	0.192092		1964	0.234074
	1965	0.0978855		1965	0.192071		1965	0.234132
	1966	0.0979614		1966	0.192023		1966	0.23406
	1967	0.0979558		1967	0.192003		1967	0.234063
	1968	0.0979458		1968	0.192047		1968	0.234039
	1969	0.0978348		1969	0.192031		1969	0.23405
	1970	0.0977966		1970	0.19206		1970	0.233915
	1971	0.0978653		1971	0.192057		1971	0.233962
	1972	0.0978626		1972	0.192057		1972	0.234087
	1973	0.0977645		1973	0.191949		1973	0.234019
	1974	0.0978394		1974	0.191956		1974	0.233968
	1975	0.0979684		1975	0.191938		1975	0.233798
	1976	0.0980092		1976	0.191913		1976	0.233821
	1977	0.0979111		1977	0.191858		1977	0.23401
	1978	0.0979084		1978	0.191922		1978	0.233982
	1979	0.0977363		1979	0.19185		1979	0.233886
	1980	0.0978749		1980	0.191896		1980	0.234109
	1981	0.0977643		1981	0.191915		1981	0.233937
	1982	0.0979061		1982	0.19195		1982	0.233686
	1983	0.097817		1983	0.191985		1983	0.233881
	1984	0.0979183		1984	0.191887		1984	0.23396
	1985	0.09778		1985	0.191911		1985	0.23398
	1986	0.0978203		1986	0.191802		1986	0.233984
	1987	0.0978245		1987	0.19187		1987	0.23401
	1988	0.0978916		1988	0.191921		1988	0.233944
	1989	0.0978775		1989	0.191863		1989	0.233859
	1990	0.0977572		1990	0.191877		1990	0.23391
	1991	0.0977833		1991	0.191839		1991	0.233752
	1992	0.0978231		1992	0.191816		1992	0.233694
	1993	0.0978544		1993	0.191872		1993	0.233873
	1994	0.0977814		1994	0.191885		1994	0.233827
	1995	0.0977314		1995	0.191808		1995	0.233882
	1996	0.0977992		1996	0.191797		1996	0.233908
	1997	0.0978042		1997	0.191823		1997	0.233756
[truncated: 3,003 more rows]

## Sheet: Fig.1e
Fig. 1e	((((EAS:0.01048,MES:0.00014):0.01109,EUS:0.03214):0.00553,AFS:0.03842):0.049355,AMS:0.049355);											Consensus tree program, version 3.695
												Species in order:
												1. EUS
												2. EAS
												3. MES
												4. AMS
												5. AFS
												Sets included in the consensus tree
												Set (species in order) How many times out of 1000.00
												.**.. 1000.00
												***.. 995.00
												Sets NOT included in consensus tree:
												Set (species in order) How many times out of 1000.00
												.**.* 5.00
												Extended majority rule consensus tree
												CONSENSUS TREE:
												the numbers on the branches indicate the number
												of times the partition of the species into the two sets
												which are separated by that branch occurred
												among the trees, out of 1000.00 trees
												+-------EA
												+--1000-|
												+-995.0-| +-------ME
												| |
												+-------| +---------------EU
												| |
												| +-----------------------AF
												|
												+-------------------------------AM

## Sheet: Fig.3a
Fig.3a	Chromosome	Sweep start	Sweep end	XP-CLR value
	1	1	50000	1.19706
	1	25001	75000	0.944405
	1	50001	100000	0.468106
	1	75001	125000	0.50422
	1	100001	150000	1.98303
	1	125001	175000	2.68649
	1	150001	200000	0.818983
	1	175001	225000	0.23792
	1	200001	250000	3.60218
	1	225001	275000	5.36286
	1	250001	300000	2.26934
	1	275001	325000	1.34213
	1	300001	350000	2.33149
	1	325001	375000	3.90726
	1	350001	400000	3.52855
	1	375001	425000	1.51051
	1	400001	450000	1.85501
	1	425001	475000	2.47507
	1	450001	500000	0.832928
	1	475001	525000	0.638489
	1	500001	550000	1.36145
	1	525001	575000	1.10973
	1	550001	600000	0.653597
	1	575001	625000	0.517604
	1	600001	650000	0.77
	1	625001	675000	2.10563
	1	650001	700000	3.2483
	1	675001	725000	2.45435
	1	700001	750000	1.43911
	1	725001	775000	1.11656
	1	750001	800000	0.4838
	1	775001	825000	0.686217
	1	800001	850000	0.682472
	1	825001	875000	0.252409
	1	850001	900000	5.93404
	1	875001	925000	14.3209
	1	900001	950000	21.816
	1	925001	975000	19.3155
	1	950001	1000000	9.77712
	1	975001	1025000	5.30098
	1	1000001	1050000	5.32974
	1	1025001	1075000	7.33684
	1	1050001	1100000	4.76959
	1	1075001	1125000	2.80635
	1	1100001	1150000	3.20871
	1	1125001	1175000	2.70848
	1	1150001	1200000	2.44071
	1	1175001	1225000	2.36523
	1	1200001	1250000	1.45032
	1	1225001	1275000	1.9227
	1	1250001	1300000	1.68834
	1	1275001	1325000	0.766446
	1	1300001	1350000	0.3525
	1	1325001	1375000	0.39296
	1	1350001	1400000	1.53992
	1	1375001	1425000	1.84135
	1	1400001	1450000	1.37723
	1	1425001	1475000	1.17066
	1	1450001	1500000	0.992772
	1	1475001	1525000	1.00369
	1	1500001	1550000	0.454978
	1	1525001	1575000	0.238232
	1	1550001	1600000	0.37148
	1	1575001	1625000	0.354653
	1	1600001	1650000	0.214605
	1	1625001	1675000	0.612226
	1	1650001	1700000	1.06196
	1	1675001	1725000	0.815404
	1	1700001	1750000	1.35423
	1	1725001	1775000	1.54788
	1	1750001	1800000	1.22393
	1	1775001	1825000	2.05267
	1	1800001	1850000	2.43429
	1	1825001	1875000	2.22474
	1	1850001	1900000	1.22991
	1	1875001	1925000	0.229244
	1	1900001	1950000	0.571963
	1	1925001	1975000	0.960241
	1	1950001	2000000	0.501931
	1	1975001	2025000	0.472128
	1	2000001	2050000	0.697161
	1	2025001	2075000	1.0529
	1	2050001	2100000	1.39915
	1	2075001	2125000	0.909347
	1	2100001	2150000	0.528602
	1	2125001	2175000	0.534981
	1	2150001	2200000	0.409313
	1	2175001	2225000	0.392653
	1	2200001	2250000	0.298449
	1	2225001	2275000	0.545937
	1	2250001	2300000	0.676646
	1	2275001	2325000	0.194276
	1	2300001	2350000	0.302846
	1	2325001	2375000	3.45473
	1	2350001	2400000	6.7596
	1	2375001	2425000	4.54309
	1	2400001	2450000	2.02338
	1	2425001	2475000	2.74014
	1	2450001	2500000	1.80157
	1	2475001	2525000	0.951049
	1	2500001	2550000	1.6621
	1	2525001	2575000	1.30811
	1	2550001	2600000	1.82567
	1	2575001	2625000	1.78469
	1	2600001	2650000	0.968559
	1	2625001	2675000	0.521071
	1	2650001	2700000	0.142759
	1	2675001	2725000	0.250243
	1	2700001	2750000	0.230425
	1	2725001	2775000	1.02447
	1	2750001	2800000	1.4229
	1	2775001	2825000	0.717246
	1	2800001	2850000	0.623259
	1	2825001	2875000	1.43738
	1	2850001	2900000	1.50607
	1	2875001	2925000	0.839124
	1	2900001	2950000	0.483874
	1	2925001	2975000	0.590797
	1	2950001	3000000	0.539121
	1	2975001	3025000	0.179737
	1	3000001	3050000	0.185134
	1	3025001	3075000	0.297323
	1	3050001	3100000	0.482631
	1	3075001	3125000	0.959171
	1	3100001	3150000	1.4027
	1	3125001	3175000	0.881047
	1	3150001	3200000	0.875912
	1	3175001	3225000	1.16407
	1	3200001	3250000	0.466457
	1	3225001	3275000	0.29925
	1	3250001	3300000	0.427449
	1	3275001	3325000	0.530745
	1	3300001	3350000	0.419341
	1	3325001	3375000	0.658681
	1	3350001	3400000	1.71403
	1	3375001	3425000	1.42153
	1	3400001	3450000	0.430505
	1	3425001	3475000	0.396105
	1	3450001	3500000	0.474378
	1	3475001	3525000	0.292139
	1	3500001	3550000	0.400175
	1	3525001	3575000	0.968582
	1	3550001	3600000	2.33842
	1	3575001	3625000	7.45362
	1	3600001	3650000	11.3906
	1	3625001	3675000	7.05102
	1	3650001	3700000	1.57656
	1	3675001	3725000	0.127946
	1	3700001	3750000	0.256062
	1	3725001	3775000	0.849724
	1	3750001	3800000	1.17529
	1	3775001	3825000	0.65328
	1	3800001	3850000	0.177788
	1	3825001	3875000	0.207563
	1	3850001	3900000	0.438093
	1	3875001	3925000	0.546598
	1	3900001	3950000	0.598332
	1	3925001	3975000	0.967061
	1	3950001	4000000	0.615184
	1	3975001	4025000	0.0760212
	1	4000001	4050000	0.021656
	1	4025001	4075000	0.549122
	1	4050001	4100000	0.774782
	1	4075001	4125000	0.31941
	1	4100001	4150000	0.152317
	1	4125001	4175000	0.738569
	1	4150001	4200000	2.99794
	1	4175001	4225000	2.48562
	1	4200001	4250000	0.276354
	1	4225001	4275000	0.401593
	1	4250001	4300000	0.939321
	1	4275001	4325000	0.720056
	1	4300001	4350000	0.127792
	1	4325001	4375000	0.212392
	1	4350001	4400000	0.383796
	1	4375001	4425000	0.525081
	1	4400001	4450000	0.520136
	1	4425001	4475000	0.221637
	1	4450001	4500000	0.0515104
	1	4475001	4525000	0.283332
	1	4500001	4550000	0.836812
	1	4525001	4575000	1.01728
	1	4550001	4600000	1.41312
	1	4575001	4625000	1.87059
	1	4600001	4650000	1.38866
	1	4625001	4675000	0.819016
	1	4650001	4700000	0.505096
	1	4675001	4725000	0.622517
	1	4700001	4750000	0.746863
	1	4725001	4775000	0.378042
	1	4750001	4800000	0.183586
	1	4775001	4825000	0.507023
	1	4800001	4850000	1.74833
	1	4825001	4875000	1.66472
	1	4850001	4900000	2.02629
	1	4875001	4925000	1.89872
	1	4900001	4950000	0.484894
	1	4925001	4975000	0.353884
	1	4950001	5000000	0.182628
	1	4975001	5025000	0.273429
	1	5000001	5050000	0.384427
	1	5025001	5075000	1.65392
	1	5050001	5100000	1.90176
	1	5075001	5125000	0.575603
	1	5100001	5150000	0.298184
	1	5125001	5175000	0.598952
	1	5150001	5200000	0.454664
	1	5175001	5225000	0.106307
	1	5200001	5250000	0.322093
	1	5225001	5275000	0.503464
	1	5250001	5300000	0.518175
	1	5275001	5325000	0.819801
	1	5300001	5350000	0.580047
	1	5325001	5375000	0.188273
	1	5350001	5400000	0.259386
	1	5375001	5425000	0.228651
	1	5400001	5450000	0.0928944
	1	5425001	5475000	0.686558
	1	5450001	5500000	1.38555
	1	5475001	5525000	0.868264
	1	5500001	5550000	0.38701
	1	5525001	5575000	0.462143
	1	5550001	5600000	0.595552
	1	5575001	5625000	0.449512
	1	5600001	5650000	0.365918
	1	5625001	5675000	0.29212
	1	5650001	5700000	0.655675
	1	5675001	5725000	0.897511
	1	5700001	5750000	0.694009
	1	5725001	5775000	0.713045
	1	5750001	5800000	0.604315
	1	5775001	5825000	0.583691
	1	5800001	5850000	0.486782
	1	5825001	5875000	0.724462
	1	5850001	5900000	0.869799
	1	5875001	5925000	1.3144
	1	5900001	5950000	1.37831
	1	5925001	5975000	1.53521
	1	5950001	6000000	1.77644
	1	5975001	6025000	0.852472
	1	6000001	6050000	0.20022
	1	6025001	6075000	0.240205
	1	6050001	6100000	0.288773
	1	6075001	6125000	0.218572
	1	6100001	6150000	0.461541
	1	6125001	6175000	0.316351
	1	6150001	6200000	0.175001
	1	6175001	6225000	0.571725
	1	6200001	6250000	0.559513
	1	6225001	6275000	0.423742
	1	6250001	6300000	0.532005
	1	6275001	6325000	0.295183
	1	6300001	6350000	0.0474264
	1	6325001	6375000	0.907845
	1	6350001	6400000	1.38651
	1	6375001	6425000	0.619012
	1	6400001	6450000	0.277626
	1	6425001	6475000	0.439853
	1	6450001	6500000	0.399154
	1	6475001	6525000	0.487066
	1	6500001	6550000	0.675365
	1	6525001	6575000	1.12867
	1	6550001	6600000	1.43802
	1	6575001	6625000	0.743385
	1	6600001	6650000	0.162503
	1	6625001	6675000	0.322469
	1	6650001	6700000	0.457439
	1	6675001	6725000	0.749504
	1	6700001	6750000	0.624071
	1	6725001	6775000	0.217474
	1	6750001	6800000	0.382181
	1	6775001	6825000	1.20625
	1	6800001	6850000	1.39587
	1	6825001	6875000	0.343993
	1	6850001	6900000	0.460654
	1	6875001	6925000	0.605919
	1	6900001	6950000	0.473772
	1	6925001	6975000	0.272193
	1	6950001	7000000	0.714812
	1	6975001	7025000	0.922414
	1	7000001	7050000	0.590055
	1	7025001	7075000	0.687322
	1	7050001	7100000	0.943215
	1	7075001	7125000	0.971972
	1	7100001	7150000	1.15072
	1	7125001	7175000	1.36997
	1	7150001	7200000	0.550653
	1	7175001	7225000	1.2288
	1	7200001	7250000	0.946735
	1	7225001	7275000	0.477621
	1	7250001	7300000	1.91639
	1	7275001	7325000	2.24776
	1	7300001	7350000	5.35613
	1	7325001	7375000	10.518
	1	7350001	7400000	16.0004
	1	7375001	7425000	12.4211
	1	7400001	7450000	2.65222
	1	7425001	7475000	0.665375
	1	7450001	7500000	0.820764
	1	7475001	7525000	3.30039
	1	7500001	7550000	2.9349
	1	7525001	7575000	0.116133
	1	7550001	7600000	0.607281
	1	7575001	7625000	0.730836
	1	7600001	7650000	1.29575
	1	7625001	7675000	1.17934
	1	7650001	7700000	0.233025
	1	7675001	7725000	0.374014
	1	7700001	7750000	0.220068
	1	7725001	7775000	0.664261
	1	7750001	7800000	0.815906
	1	7775001	7825000	0.195085
	1	7800001	7850000	0.29642
	1	7825001	7875000	0.87374
	1	7850001	7900000	0.635217
	1	7875001	7925000	0.112369
	1	7900001	7950000	0.0778341
	1	7925001	7975000	0.200923
	1	7950001	8000000	1.11545
	1	7975001	8025000	1.02763
	1	8000001	8050000	0.266091
	1	8025001	8075000	0.157764
	1	8050001	8100000	0.611084
	1	8075001	8125000	1.30011
	1	8100001	8150000	0.705661
	1	8125001	8175000	0.496168
	1	8150001	8200000	0.659088
	1	8175001	8225000	0.215786
	1	8200001	8250000	0.0670623
	1	8225001	8275000	0.119529
	1	8250001	8300000	0.463545
	1	8275001	8325000	1.05044
	1	8300001	8350000	0.900616
	1	8325001	8375000	0.414095
	1	8350001	8400000	0.354042
	1	8375001	8425000	0.328761
	1	8400001	8450000	0.416045
	1	8425001	8475000	0.248725
	1	8450001	8500000	0.0548371
	1	8475001	8525000	0.0970351
	1	8500001	8550000	0.391133
	1	8525001	8575000	0.485679
	1	8550001	8600000	0.509001
	1	8575001	8625000	0.482969
	1	8600001	8650000	0.775094
	1	8625001	8675000	1.35087
	1	8650001	8700000	0.932471
	1	8675001	8725000	0.503877
	1	8700001	8750000	0.380127
	1	8725001	8775000	0.260841
	1	8750001	8800000	0.904272
	1	8775001	8825000	0.868038
	1	8800001	8850000	0.177869
	1	8825001	8875000	0.238886
	1	8850001	8900000	0.716865
	1	8875001	8925000	0.759493
	1	8900001	8950000	0.447332
	1	8925001	8975000	0.366268
	1	8950001	9000000	0.860849
	1	8975001	9025000	1.16655
	1	9000001	9050000	0.54594
	1	9025001	9075000	0.301233
	1	9050001	9100000	0.820909
	1	9075001	9125000	1.32742
	1	9100001	9150000	0.979553
	1	9125001	9175000	0.364314
	1	9150001	9200000	0.929051
	1	9175001	9225000	2.08972
	1	9200001	9250000	1.65886
	1	9225001	9275000	1.0386
	1	9250001	9300000	1.89411
	1	9275001	9325000	1.35093
	1	9300001	9350000	1.01225
	1	9325001	9375000	1.26977
	1	9350001	9400000	0.910134
	1	9375001	9425000	0.576249
	1	9400001	9450000	0.206607
	1	9425001	9475000	0.744394
	1	9450001	9500000	1.6787
	1	9475001	9525000	1.41712
	1	9500001	9550000	0.319524
	1	9525001	9575000	0.0675965
	1	9550001	9600000	0.413716
	1	9575001	9625000	0.580803
	1	9600001	9650000	1.07184
	1	9625001	9675000	1.04932
	1	9650001	9700000	0.504836
	1	9675001	9725000	0.390844
	1	9700001	9750000	1.21605
	1	9725001	9775000	1.58639
	1	9750001	9800000	0.508688
	1	9775001	9825000	1.09894
	1	9800001	9850000	2.76238
	1	9825001	9875000	4.08056
	1	9850001	9900000	2.57897
	1	9875001	9925000	0.766094
	1	9900001	9950000	1.01421
	1	9925001	9975000	0.759249
	1	9950001	10000000	1.16623
	1	9975001	10025000	1.56738
	1	10000001	10050000	2.09287
	1	10025001	10075000	1.7501
	1	10050001	10100000	0.727186
	1	10075001	10125000	1.11123
	1	10100001	10150000	0.775318
	1	10125001	10175000	0.187837
	1	10150001	10200000	2.28179
	1	10175001	10225000	3.88203
	1	10200001	10250000	2.04771
	1	10225001	10275000	1.24029
	1	10250001	10300000	1.12377
	1	10275001	10325000	0.847886
	1	10300001	10350000	1.06842
	1	10325001	10375000	0.624157
	1	10350001	10400000	1.59081
	1	10375001	10425000	1.77568
	1	10400001	10450000	0.541828
	1	10425001	10475000	0.271879
	1	10450001	10500000	0.884401
	1	10475001	10525000	0.85057
	1	10500001	10550000	0.477045
	1	10525001	10575000	0.76172
	1	10550001	10600000	1.22195
	1	10575001	10625000	1.08894
	1	10600001	10650000	0.276118
	1	10625001	10675000	0.127401
	1	10650001	10700000	0.111671
	1	10675001	10725000	0.0855536
	1	10700001	10750000	0.643429
	1	10725001	10775000	0.643666
	1	10750001	10800000	1.78036
	1	10775001	10825000	2.00952
	1	10800001	10850000	1.49613
	1	10825001	10875000	2.54521
	1	10850001	10900000	1.33834
	1	10875001	10925000	0.196102
	1	10900001	10950000	0.513802
	1	10925001	10975000	0.599862
	1	10950001	11000000	0.379532
	1	10975001	11025000	0.365834
	1	11000001	11050000	3.04768
	1	11025001	11075000	4.6153
	1	11050001	11100000	2.54195
	1	11075001	11125000	1.15135
	1	11100001	11150000	1.5532
	1	11125001	11175000	1.56176
	1	11150001	11200000	1.64179
	1	11175001	11225000	3.80788
	1	11200001	11250000	6.98099
	1	11225001	11275000	4.64025
	1	11250001	11300000	0.302955
	1	11275001	11325000	0.206171
	1	11300001	11350000	1.18645
	1	11325001	11375000	4.61189
	1	11350001	11400000	5.28479
	1	11375001	11425000	2.51536
	1	11400001	11450000	4.67134
	1	11425001	11475000	4.64668
	1	11450001	11500000	1.05814
	1	11475001	11525000	0.318449
	1	11500001	11550000	0.250396
	1	11525001	11575000	0.538432
	1	11550001	11600000	1.65748
	1	11575001	11625000	1.53399
	1	11600001	11650000	1.49184
	1	11625001	11675000	1.91905
	1	11650001	11700000	0.789873
	1	11675001	11725000	0.139635
	1	11700001	11750000	0.454792
	1	11725001	11775000	0.549462
	1	11750001	11800000	0.167554
	1	11775001	11825000	0.501281
	1	11800001	11850000	0.779491
	1	11825001	11875000	0.573293
	1	11850001	11900000	0.327741
	1	11875001	11925000	0.192687
	1	11900001	11950000	0.327011
	1	11925001	11975000	1.04406
	1	11950001	12000000	1.69232
	1	11975001	12025000	1.31066
	1	12000001	12050000	1.46909
	1	12025001	12075000	1.17857
	1	12050001	12100000	0.247253
	1	12075001	12125000	0.351334
	1	12100001	12150000	0.274957
	1	12125001	12175000	0.323014
	1	12150001	12200000	0.446028
	1	12175001	12225000	0.329208
	1	12200001	12250000	0.302748
	1	12225001	12275000	0.840591
	1	12250001	12300000	2.33669
	1	12275001	12325000	1.68881
	1	12300001	12350000	0.164174
	1	12325001	12375000	0.19522
	1	12350001	12400000	0.336021
	1	12375001	12425000	0.325456
	1	12400001	12450000	0.296119
	1	12425001	12475000	0.534833
	1	12450001	12500000	0.382784
	1	12475001	12525000	0.109319
	1	12500001	12550000	0.12458
	1	12525001	12575000	0.489685
	1	12550001	12600000	2.39912
	1	12575001	12625000	2.23395
	1	12600001	12650000	0.456953
	1	12625001	12675000	0.406221
	1	12650001	12700000	0.347295
	1	12675001	12725000	0.515861
	1	12700001	12750000	0.601846
	1	12725001	12775000	0.267857
	1	12750001	12800000	0.616919
	1	12775001	12825000	0.658214
	1	12800001	12850000	0.086594
	1	12825001	12875000	0.195434
	1	12850001	12900000	0.301232
	1	12875001	12925000	0.342077
	1	12900001	12950000	0.365262
	1	12925001	12975000	0.255291
	1	12950001	13000000	0.769657
	1	12975001	13025000	1.30147
	1	13000001	13050000	0.883132
	1	13025001	13075000	0.484179
	1	13050001	13100000	0.544291
	1	13075001	13125000	0.568372
	1	13100001	13150000	0.326326
	1	13125001	13175000	0.338398
	1	13150001	13200000	0.661613
	1	13175001	13225000	0.54657
	1	13200001	13250000	0.302292
	1	13225001	13275000	0.933223
	1	13250001	13300000	0.947088
	1	13275001	13325000	0.838835
	1	13300001	13350000	1.08895
	1	13325001	13375000	0.561619
	1	13350001	13400000	0.238998
	1	13375001	13425000	0.221862
	1	13400001	13450000	0.274024
	1	13425001	13475000	0.167764
	1	13450001	13500000	0.174938
	1	13475001	13525000	0.203073
	1	13500001	13550000	0.104856
	1	13525001	13575000	0.174395
	1	13550001	13600000	0.303073
	1	13575001	13625000	0.815725
	1	13600001	13650000	1.18106
	1	13625001	13675000	0.662853
	1	13650001	13700000	0.28821
	1	13675001	13725000	0.368197
	1	13700001	13750000	0.372064
	1	13725001	13775000	0.1555
	1	13750001	13800000	0.976596
	1	13775001	13825000	1.01133
	1	13800001	13850000	0.205992
	1	13825001	13875000	1.00541
	1	13850001	13900000	1.26874
	1	13875001	13925000	0.467117
	1	13900001	13950000	0.352597
	1	13925001	13975000	0.946059
	1	13950001	14000000	0.991984
	1	13975001	14025000	0.533596
	1	14000001	14050000	0.747795
	1	14025001	14075000	1.26441
	1	14050001	14100000	2.60945
	1	14075001	14125000	1.91388
	1	14100001	14150000	0.587624
	1	14125001	14175000	2.43532
	1	14150001	14200000	3.07095
	1	14175001	14225000	0.981242
	1	14200001	14250000	0.45079
	1	14225001	14275000	0.677861
	1	14250001	14300000	0.571617
	1	14275001	14325000	0.514622
	1	14300001	14350000	0.588251
	1	14325001	14375000	0.442862
	1	14350001	14400000	0.00353443
	1	14375001	14425000	0.44402
	1	14400001	14450000	0.74923
	1	14425001	14475000	0.875163
	1	14450001	14500000	0.631788
	1	14475001	14525000	0.226458
	1	14500001	14550000	0.169735
	1	14525001	14575000	0.0769494
	1	14550001	14600000	0.308826
	1	14575001	14625000	0.51421
	1	14600001	14650000	0.703039
	1	14625001	14675000	1.4084
	1	14650001	14700000	1.08397
	1	14675001	14725000	0.257743
	1	14700001	14750000	0.334904
	1	14725001	14775000	0.397929
	1	14750001	14800000	0.708249
	1	14775001	14825000	0.650354
	1	14800001	14850000	0.313025
	1	14825001	14875000	1.03788
	1	14850001	14900000	1.00599
	1	14875001	14925000	0.825573
	1	14900001	14950000	1.08121
	1	14925001	14975000	0.476009
	1	14950001	15000000	0.31306
	1	14975001	15025000	0.420105
	1	15000001	15050000	0.495084
	1	15025001	15075000	0.424497
	1	15050001	15100000	0.275491
	1	15075001	15125000	0.334218
	1	15100001	15150000	0.406695
	1	15125001	15175000	0.322517
	1	15150001	15200000	0.0933496
	1	15175001	15225000	0.0312619
	1	15200001	15250000	0.00300656
	1	15225001	15275000	0.484545
	1	15250001	15300000	0.55974
	1	15275001	15325000	0.14167
	1	15300001	15350000	0.201503
	1	15325001	15375000	0.223093
	1	15350001	15400000	0.19316
	1	15375001	15425000	0.254047
	1	15400001	15450000	0.148952
	1	15425001	15475000	0.116132
	1	15450001	15500000	0.279291
	1	15475001	15525000	1.12097
	1	15500001	15550000	1.69858
	1	15525001	15575000	1.07167
	1	15550001	15600000	0.425583
	1	15575001	15625000	0.277903
	1	15600001	15650000	0.265636
	1	15625001	15675000	0.501454
	1	15650001	15700000	0.773341
	1	15675001	15725000	1.25834
	1	15700001	15750000	1.13834
	1	15725001	15775000	0.400138
	1	15750001	15800000	0.32884
	1	15775001	15825000	0.443477
	1	15800001	15850000	0.730575
	1	15825001	15875000	0.894974
	1	15850001	15900000	0.993031
	1	15875001	15925000	0.548755
	1	15900001	15950000	3.11007
	1	15925001	15975000	3.68535
	1	15950001	16000000	0.73158
	1	15975001	16025000	1.51267
	1	16000001	16050000	1.71116
	1	16025001	16075000	0.703639
	1	16050001	16100000	0.570577
	1	16075001	16125000	0.917507
	1	16100001	16150000	1.55398
	1	16125001	16175000	1.75632
	1	16150001	16200000	1.38542
	1	16175001	16225000	0.727366
	1	16200001	16250000	0.370172
	1	16225001	16275000	0.229902
	1	16250001	16300000	0.496229
	1	16275001	16325000	0.470922
	1	16300001	16350000	0.864033
	1	16325001	16375000	1.31052
	1	16350001	16400000	0.53302
	1	16375001	16425000	0.362428
	1	16400001	16450000	0.573624
	1	16425001	16475000	0.628636
	1	16450001	16500000	0.582265
	1	16475001	16525000	0.212291
	1	16500001	16550000	0.210309
	1	16525001	16575000	0.631953
	1	16550001	16600000	0.627235
	1	16575001	16625000	0.225918
	1	16600001	16650000	0.169266
	1	16625001	16675000	0.189598
	1	16650001	16700000	0.25675
	1	16675001	16725000	0.808624
	1	16700001	16750000	1.24002
	1	16725001	16775000	1.2346
	1	16750001	16800000	0.966011
	1	16775001	16825000	0.365422
	1	16800001	16850000	0.283777
	1	16825001	16875000	0.598966
	1	16850001	16900000	0.568592
	1	16875001	16925000	0.501187
	1	16900001	16950000	0.757789
	1	16925001	16975000	0.820749
	1	16950001	17000000	0.542143
	1	16975001	17025000	0.262753
	1	17000001	17050000	0.347324
	1	17025001	17075000	0.412814
	1	17050001	17100000	2.11655
	1	17075001	17125000	2.05117
	1	17100001	17150000	0.109633
	1	17125001	17175000	0.173214
	1	17150001	17200000	0.283504
	1	17175001	17225000	0.587904
	1	17200001	17250000	1.18536
	1	17225001	17275000	4.2871
	1	17250001	17300000	4.19663
	1	17275001	17325000	0.725401
	1	17300001	17350000	0.167696
	1	17325001	17375000	0.170488
	1	17350001	17400000	0.234032
	1	17375001	17425000	0.347783
	1	17400001	17450000	0.23069
	1	17425001	17475000	0.105678
	1	17450001	17500000	1.0351
	1	17475001	17525000	1.31959
	1	17500001	17550000	1.7768
	1	17525001	17575000	4.33556
	1	17550001	17600000	5.72599
	1	17575001	17625000	3.26902
	1	17600001	17650000	2.09216
	1	17625001	17675000	2.02281
	1	17650001	17700000	0.444725
	1	17675001	17725000	0.758382
	1	17700001	17750000	1.09632
	1	17725001	17775000	0.708527
	1	17750001	17800000	0.650643
	1	17775001	17825000	0.823331
	1	17800001	17850000	0.57899
	1	17825001	17875000	0.420591
	1	17850001	17900000	0.232932
	1	17875001	17925000	3.31387
	1	17900001	17950000	3.16209
	1	17925001	17975000	0.532191
	1	17950001	18000000	0.51649
	1	17975001	18025000	0.290071
	1	18000001	18050000	0.391638
	1	18025001	18075000	0.306704
	1	18050001	18100000	1.94717
	1	18075001	18125000	2.49118
	1	18100001	18150000	1.34317
	1	18125001	18175000	0.904091
	1	18150001	18200000	0.416351
	1	18175001	18225000	0.574015
	1	18200001	18250000	1.20395
	1	18225001	18275000	1.15279
	1	18250001	18300000	0.596081
	1	18275001	18325000	0.551457
	1	18300001	18350000	0.268156
	1	18325001	18375000	0.233454
	1	18350001	18400000	0.647712
	1	18375001	18425000	3.23637
	1	18400001	18450000	4.10151
	1	18425001	18475000	1.53654
	1	18450001	18500000	0.357657
	1	18475001	18525000	0.414295
	1	18500001	18550000	0.317235
	1	18525001	18575000	1.73681
	1	18550001	18600000	1.86754
	1	18575001	18625000	0.450377
	1	18600001	18650000	0.828285
	1	18625001	18675000	0.94286
	1	18650001	18700000	0.630477
	1	18675001	18725000	0.593603
	1	18700001	18750000	0.609704
	1	18725001	18775000	0.59756
	1	18750001	18800000	0.439863
	1	18775001	18825000	0.303707
	1	18800001	18850000	0.657106
	1	18825001	18875000	0.441922
	1	18850001	18900000	0.303336
	1	18875001	18925000	1.7053
	1	18900001	18950000	1.68106
	1	18925001	18975000	0.960749
	1	18950001	19000000	0.81911
	1	18975001	19025000	0.356649
	1	19000001	19050000	0.305905
	1	19025001	19075000	0.45472
	1	19050001	19100000	0.928845
	1	19075001	19125000	0.930009
	1	19100001	19150000	0.600525
	1	19125001	19175000	0.779202
	1	19150001	19200000	0.594757
	1	19175001	19225000	0.308949
	1	19200001	19250000	1.62188
	1	19225001	19275000	2.15702
	1	19250001	19300000	1.47096
	1	19275001	19325000	1.29725
	1	19300001	19350000	6.10828
	1	19325001	19375000	9.25895
	1	19350001	19400000	4.54115
	1	19375001	19425000	1.83116
	1	19400001	19450000	1.87897
	1	19425001	19475000	1.29832
	1	19450001	19500000	12.7586
	1	19475001	19525000	29.3003
	1	19500001	19550000	22.6655
	1	19525001	19575000	14.3046
	1	19550001	19600000	30.7161
	1	19575001	19625000	25.2584
	1	19600001	19650000	7.62413
	1	19625001	19675000	12.6928
	1	19650001	19700000	9.93974
	1	19675001	19725000	3.60773
	1	19700001	19750000	4.34615
	1	19725001	19775000	8.75562
	1	19750001	19800000	6.80114
	1	19775001	19825000	4.3739
	1	19800001	19850000	9.78297
	1	19825001	19875000	2.42188
	1	19850001	19900000	1.52289
	1	19875001	19925000	2.21298
	1	19900001	19950000	2.73481
	1	19925001	19975000	2.18779
	1	19950001	20000000	0.531671
	1	19975001	20025000	0.2504
	1	20000001	20050000	0.615895
	1	20025001	20075000	1.29648
	1	20050001	20100000	1.54833
	1	20075001	20125000	0.653192
	1	20100001	20150000	0.827609
	1	20125001	20175000	2.21032
	1	20150001	20200000	1.27721
	1	20175001	20225000	1.71104
	1	20200001	20250000	2.15848
	1	20225001	20275000	1.57324
	1	20250001	20300000	2.03607
	1	20275001	20325000	7.15286
	1	20300001	20350000	24.6449
	1	20325001	20375000	42.1196
	1	20350001	20400000	67.1132
	1	20375001	20425000	68.6182
	1	20400001	20450000	61.0249
	1	20425001	20475000	58.1769
	1	20450001	20500000	42.1903
	1	20475001	20525000	42.6507
	1	20500001	20550000	56.5855
	1	20525001	20575000	51.2352
	1	20550001	20600000	24.6645
	1	20575001	20625000	15.5179
	1	20600001	20650000	6.54029
	1	20625001	20675000	0.392335
	1	20650001	20700000	3.85825
	1	20675001	20725000	6.24222
	1	20700001	20750000	4.94237
	1	20725001	20775000	2.05398
	1	20750001	20800000	0.193943
	1	20775001	20825000	0.442688
	1	20800001	20850000	0.442688
	1	20825001	20875000	0.164817
	1	20850001	20900000	0.144214
	1	20875001	20925000	0.797894
	1	20900001	20950000	0.852782
	1	20925001	20975000	0.174361
	1	20950001	21000000	0.37089
	1	20975001	21025000	0.630833
	1	21000001	21050000	0.764166
	1	21025001	21075000	0.654999
	1	21050001	21100000	0.468036
	1	21075001	21125000	1.02986
	1	21100001	21150000	3.96117
	1	21125001	21175000	5.68345
	1	21150001	21200000	2.31423
	1	21175001	21225000	0
	1	21200001	21250000	1.306
	1	21225001	21275000	0.746329
	1	21250001	21300000	5.76e-05
	1	21275001	21325000	0.260511
	1	21300001	21350000	6.57503
	1	21325001	21375000	8.59303
	1	21350001	21400000	1.1882
	1	21375001	21425000	4.60883
	1	21400001	21450000	3.5516
	1	21425001	21475000	1.05231
	1	21450001	21500000	0.756272
	1	21475001	21525000	0.55286
	1	21500001	21550000	0.244618
	1	21525001	21575000	0.388067
	1	21550001	21600000	0.357857
	1	21575001	21625000	0.318405
	1	21600001	21650000	0.301564
	1	21625001	21675000	0.135675
	1	21650001	21700000	0.17271
	1	21675001	21725000	0.176977
	1	21700001	21750000	0.373243
	1	21725001	21775000	0.528328
	1	21750001	21800000	0.382092
	1	21775001	21825000	0.218767
	1	21800001	21850000	0.295492
	1	21825001	21875000	0.367336
	1	21850001	21900000	0.36004
	1	21875001	21925000	0.503004
	1	21900001	21950000	0.3338
	1	21925001	21975000	0.586448
	1	21950001	22000000	0.803732
	1	21975001	22025000	1.23126
	1	22000001	22050000	2.28323
	1	22025001	22075000	1.73333
	1	22050001	22100000	2.19068
	1	22075001	22125000	2.56847
	1	22100001	22150000	3.01712
	1	22125001	22175000	2.46559
	1	22150001	22200000	0.22567
	1	22175001	22225000	0.0611125
	1	22200001	22250000	0.193888
	1	22225001	22275000	0.17144
	1	22250001	22300000	0.25049
	1	22275001	22325000	1.27298
	1	22300001	22350000	1.75598
	1	22325001	22375000	0.775355
	1	22350001	22400000	0.0997188
	1	22375001	22425000	0.0330722
	1	22400001	22450000	0.153589
	1	22425001	22475000	0.35223
	1	22450001	22500000	1.63059
	1	22475001	22525000	1.64798
	1	22500001	22550000	0.236235
	1	22525001	22575000	0.567839
	1	22550001	22600000	1.07824
	1	22575001	22625000	0.576972
	1	22600001	22650000	0.2339
	1	22625001	22675000	0.481794
	1	22650001	22700000	0.716137
	1	22675001	22725000	0.458081
	1	22700001	22750000	0.0904866
	1	22725001	22775000	0.0834814
	1	22750001	22800000	0.103599
	1	22775001	22825000	0.325428
	1	22800001	22850000	0.528746
	1	22825001	22875000	0.665587
	1	22850001	22900000	1.37608
	1	22875001	22925000	1.01487
	1	22900001	22950000	0.954689
	1	22925001	22975000	1.58476
	1	22950001	23000000	1.42193
	1	22975001	23025000	1.49396
	1	23000001	23050000	2.21432
	1	23025001	23075000	1.57295
	1	23050001	23100000	0.229571
	1	23075001	23125000	0.537076
	1	23100001	23150000	0.912237
	1	23125001	23175000	0.644176
	1	23150001	23200000	0.442427
	1	23175001	23225000	1.03168
	1	23200001	23250000	1.01529
	1	23225001	23275000	0.315839
	1	23250001	23300000	0.206693
	1	23275001	23325000	0.193535
	1	23300001	23350000	0.154359
	1	23325001	23375000	0.159973
	1	23350001	23400000	0.315648
	1	23375001	23425000	0.459076
	1	23400001	23450000	0.253129
	1	23425001	23475000	0.124451
	1	23450001	23500000	0.135739
	1	23475001	23525000	0.195816
	1	23500001	23550000	0.315649
	1	23525001	23575000	0.38076
	1	23550001	23600000	0.3045
	1	23575001	23625000	0.413038
	1	23600001	23650000	0.25818
	1	23625001	23675000	0.763372
	1	23650001	23700000	0.824619
	1	23675001	23725000	0.0750505
	1	23700001	23750000	0.0175858
	1	23725001	23775000	0.0824005
	1	23750001	23800000	0.102193
	1	23775001	23825000	0.0404213
	1	23800001	23850000	0.17968
	1	23825001	23875000	0.163452
	1	23850001	23900000	0.00871196
	1	23875001	23925000	0.0407674
	1	23900001	23950000	0.0576477
	1	23925001	23975000	0.161666
	1	23950001	24000000	0.567129
	1	23975001	24025000	0.551888
	1	24000001	24050000	0.45383
	1	24025001	24075000	0.451612
	1	24050001	24100000	0.146783
	1	24075001	24125000	0.0813226
	1	24100001	24150000	0.102025
	1	24125001	24175000	0.205713
	1	24150001	24200000	0.178786
	1	24175001	24225000	0.141044
	1	24200001	24250000	0.277073
	1	24225001	24275000	1.34873
	1	24250001	24300000	3.62206
	1	24275001	24325000	2.57559
	1	24300001	24350000	0.166297
	1	24325001	24375000	0.529159
	1	24350001	24400000	0.67841
	1	24375001	24425000	1.02053
	1	24400001	24450000	1.39921
	1	24425001	24475000	0.594943
	1	24450001	24500000	0.119887
	1	24475001	24525000	0.0804338
	1	24500001	24550000	0.0908447
	1	24525001	24575000	0.451232
	1	24550001	24600000	0.461166
	1	24575001	24625000	0.106833
	1	24600001	24650000	1.01726
	1	24625001	24675000	2.49418
	1	24650001	24700000	2.86263
	1	24675001	24725000	2.72864
	1	24700001	24750000	2.39576
	1	24725001	24775000	2.73356
	1	24750001	24800000	2.81053
	1	24775001	24825000	1.89696
	1	24800001	24850000	4.31173
	1	24825001	24875000	9.39512
	1	24850001	24900000	8.94172
	1	24875001	24925000	4.15227
	1	24900001	24950000	10.5461
	1	24925001	24975000	13.7361
	1	24950001	25000000	10.5378
	1	24975001	25025000	9.68343
	1	25000001	25050000	4.806
	1	25025001	25075000	1.6123
	1	25050001	25100000	2.66084
	1	25075001	25125000	3.03248
	1	25100001	25150000	1.26823
	1	25125001	25175000	2.07566
	1	25150001	25200000	2.24093
	1	25175001	25225000	1.12647
	1	25200001	25250000	0.442835
	1	25225001	25275000	0.405884
	1	25250001	25300000	0.379534
	1	25275001	25325000	3.51201
	1	25300001	25350000	4.26734
	1	25325001	25375000	1.70691
	1	25350001	25400000	1.60677
	1	25375001	25425000	1.0787
	1	25400001	25450000	1.71381
	1	25425001	25475000	1.96841
	1	25450001	25500000	0.781691
	1	25475001	25525000	1.98268
	1	25500001	25550000	4.77916
	1	25525001	25575000	3.95838
	1	25550001	25600000	1.51012
	1	25575001	25625000	1.05395
	1	25600001	25650000	0.656158
	1	25625001	25675000	1.11259
	1	25650001	25700000	5.83528
	1	25675001	25725000	6.54673
	1	25700001	25750000	3.99465
	1	25725001	25775000	2.6649
	1	25750001	25800000	0.416806
	1	25775001	25825000	0.90304
	1	25800001	25850000	1.26074
	1	25825001	25875000	0.542852
	1	25850001	25900000	0.163023
	1	25875001	25925000	0.389612
	1	25900001	25950000	0.603152
	1	25925001	25975000	0.855947
	1	25950001	26000000	1.36379
	1	25975001	26025000	1.55882
	1	26000001	26050000	1.77644
	1	26025001	26075000	1.35086
	1	26050001	26100000	0.332646
	1	26075001	26125000	0.30371
	1	26100001	26150000	0.98944
	1	26125001	26175000	1.0373
	1	26150001	26200000	0.907094
	1	26175001	26225000	3.42476
	1	26200001	26250000	11.2049
	1	26225001	26275000	9.54151
	1	26250001	26300000	1.21412
	1	26275001	26325000	1.01499
	1	26300001	26350000	1.11463
	1	26325001	26375000	0.216368
	1	26350001	26400000	0.319241
	1	26375001	26425000	0.967419
	1	26400001	26450000	1.07223
	1	26425001	26475000	0.52428
	1	26450001	26500000	6.44256
	1	26475001	26525000	9.31731
	1	26500001	26550000	4.64134
	1	26525001	26575000	2.69025
	1	26550001	26600000	5.27933
	1	26575001	26625000	5.45248
	1	26600001	26650000	1.72129
	1	26625001	26675000	1.13658
	1	26650001	26700000	0.81978
	1	26675001	26725000	0.111448
	1	26700001	26750000	0.0883274
	1	26725001	26775000	0.277955
	1	26750001	26800000	2.26442
	1	26775001	26825000	3.53938
	1	26800001	26850000	0
	1	26825001	26875000	0
	1	26875001	26925000	0.387626
	1	26900001	26950000	0.5069
	1	26925001	26975000	0.499449
	1	26950001	27000000	0.175741
	1	26975001	27025000	0.109838
	1	27000001	27050000	0.00030075
	1	27025001	27075000	1.11594
	1	27050001	27100000	1.6835
	1	27075001	27125000	1.25074
	1	27100001	27150000	0.11965
	1	27125001	27175000	0.339589
	1	27150001	27200000	0.264551
	1	27175001	27225000	0.247487
	1	27200001	27250000	6.56288
	1	27225001	27275000	6.09951
	1	27250001	27300000	1.45946
	1	27275001	27325000	3.35949
	1	27300001	27350000	3.5965
	1	27325001	27375000	1.80702
	1	27350001	27400000	0.386738
	1	27375001	27425000	0.0715071
	1	27400001	27450000	0.115518
	1	27425001	27475000	0.20471
	1	27450001	27500000	0.211714
	1	27475001	27525000	0.468279
	1	27500001	27550000	0.793508
	1	27525001	27575000	0.767989
	1	27550001	27600000	0.416297
	1	27575001	27625000	0.150456
	1	27600001	27650000	1.24105
	1	27625001	27675000	3.48
	1	27650001	27700000	3.58581
	1	27675001	27725000	9.93276
	1	27700001	27750000	24.659
	1	27725001	27775000	22.8517
	1	27750001	27800000	17.8841
	1	27775001	27825000	25.2625
	1	27800001	27850000	19.7138
	1	27825001	27875000	7.41087
	1	27850001	27900000	2.41718
	1	27875001	27925000	1.78486
	1	27900001	27950000	3.99419
	1	27925001	27975000	4.69852
	1	27950001	28000000	3.84019
	1	27975001	28025000	7.82812
	1	28000001	28050000	8.30864
	1	28025001	28075000	2.45193
	1	28050001	28100000	0.474848
	1	28075001	28125000	0.72242
	1	28100001	28150000	1.55276
	1	28125001	28175000	1.46603
	1	28150001	28200000	0.713488
	1	28175001	28225000	0.751191
	1	28200001	28250000	0.58162
	1	28225001	28275000	1.01946
	1	28250001	28300000	0.914223
	1	28275001	28325000	0.152204
	1	28300001	28350000	2.81143
	1	28325001	28375000	3.16932
	1	28350001	28400000	0.571616
	1	28375001	28425000	4.12305
	1	28400001	28450000	6.51503
	1	28425001	28475000	5.7496
	1	28450001	28500000	9.4706
	1	28475001	28525000	8.2812
	1	28500001	28550000	0.124436
	1	28525001	28575000	0.121766
	1	28550001	28600000	0.234421
	1	28575001	28625000	1.08902
	1	28600001	28650000	1.2467
	1	28625001	28675000	0.636221
	1	28650001	28700000	0.989383
	1	28675001	28725000	1.46159
	1	28700001	28750000	0.833513
	1	28725001	28775000	1.14632
	1	28750001	28800000	1.51156
	1	28775001	28825000	0.683021
	1	28800001	28850000	0.848679
	1	28825001	28875000	1.52728
	1	28850001	28900000	3.72938
	1	28875001	28925000	9.09082
	1	28900001	28950000	7.92424
	1	28925001	28975000	3.22582
	1	28950001	29000000	2.4137
	1	28975001	29025000	2.33207
	1	29000001	29050000	0.990184
	1	29025001	29075000	0.237632
	1	29050001	29100000	0.170322
	1	29075001	29125000	3.02978
	1	29100001	29150000	2.92319
	1	29125001	29175000	0.153506
	1	29150001	29200000	0.478251
	1	29175001	29225000	0.474115
	1	29200001	29250000	0.280482
	1	29225001	29275000	0.679636
	1	29250001	29300000	0.949915
	1	29275001	29325000	0.509522
	1	29300001	29350000	0.4313
	1	29325001	29375000	1.46871
	1	29350001	29400000	1.91609
	1	29375001	29425000	1.34299
	1	29400001	29450000	0.776564
	1	29425001	29475000	0.301166
	1	29450001	29500000	0.309165
	1	29475001	29525000	0.785805
	1	29500001	29550000	1.12684
	1	29525001	29575000	9.65239
	1	29550001	29600000	11.3726
	1	29575001	29625000	2.77607
	1	29600001	29650000	1.31213
	1	29625001	29675000	1.46034
	1	29650001	29700000	1.29572
	1	29675001	29725000	1.06322
	1	29700001	29750000	0.956543
	1	29725001	29775000	0.815921
	1	29750001	29800000	0.875162
	1	29775001	29825000	0.93411
	1	29800001	29850000	0.301268
	1	29825001	29875000	0.112245
	1	29850001	29900000	0.81802
	1	29875001	29925000	0.788699
	1	29900001	29950000	0.176033
	1	29925001	29975000	0.555411
	1	29950001	30000000	1.95504
	1	29975001	30025000	1.50515
	1	30000001	30050000	0.00438764
	1	30025001	30075000	0.511983
	1	30050001	30100000	0.545958
	1	30075001	30125000	0.154465
	1	30100001	30150000	0.51044
	1	30125001	30175000	2.30113
	1	30150001	30200000	7.43081
	1	30175001	30225000	6.41638
	1	30200001	30250000	1.56871
	1	30225001	30275000	0.813961
	1	30250001	30300000	0.249264
	1	30275001	30325000	0.208027
	1	30300001	30350000	0.181567
	1	30325001	30375000	0.399054
	1	30350001	30400000	0.34222
	1	30375001	30425000	0.0239706
	1	30400001	30450000	0.718081
	1	30425001	30475000	1.82659
	1	30450001	30500000	1.58657
	1	30475001	30525000	1.1229
	1	30500001	30550000	0.755089
	1	30525001	30575000	1.4941
	1	30550001	30600000	7.29064
	1	30575001	30625000	8.32833
	1	30600001	30650000	3.30012
	1	30625001	30675000	1.3166
	1	30650001	30700000	0.914669
	1	30675001	30725000	0.501778
	1	30700001	30750000	0.193921
	1	30725001	30775000	0.41161
	1	30750001	30800000	0.496863
	1	30775001	30825000	0.607095
	1	30800001	30850000	0.431467
	1	30825001	30875000	0.504932
	1	30850001	30900000	0.895533
	1	30875001	30925000	1.00863
	1	30900001	30950000	1.15595
	1	30925001	30975000	1.08306
	1	30950001	31000000	1.03577
	1	30975001	31025000	0.845348
	1	31000001	31050000	0.767414
	1	31025001	31075000	1.23175
	1	31050001	31100000	1.06767
	1	31075001	31125000	1.42108
	1	31100001	31150000	1.25423
	1	31125001	31175000	2.3991
	1	31150001	31200000	2.9737
	1	31175001	31225000	0.986354
	1	31200001	31250000	2.94242
	1	31225001	31275000	5.13826
	1	31250001	31300000	4.23092
	1	31275001	31325000	1.8131
	1	31300001	31350000	0.409743
	1	31325001	31375000	0.466963
	1	31350001	31400000	0.297152
	1	31375001	31425000	0.634278
	1	31400001	31450000	0.670963
	1	31425001	31475000	0.539131
	1	31450001	31500000	0.526638
	1	31475001	31525000	0.292583
	1	31500001	31550000	0.0580444
	1	31525001	31575000	0.283311
	1	31550001	31600000	0.40742
	1	31575001	31625000	0.161787
	1	31600001	31650000	1.40214
	1	31625001	31675000	2.66086
	1	31650001	31700000	1.95191
	1	31675001	31725000	1.91091
	1	31700001	31750000	1.4898
	1	31725001	31775000	0.481928
	1	31750001	31800000	0.672108
	1	31775001	31825000	0.945015
	1	31800001	31850000	1.28402
	1	31825001	31875000	0.884472
	1	31850001	31900000	0.624743
	1	31875001	31925000	0.517251
	1	31900001	31950000	0.0703648
	1	31925001	31975000	0.237535
	1	31950001	32000000	0.217978
	1	31975001	32025000	0.0503086
	1	32000001	32050000	0.165947
	1	32025001	32075000	0.712776
	1	32050001	32100000	1.28633
	1	32075001	32125000	1.0471
	1	32100001	32150000	0.720075
	1	32125001	32175000	2.27965
	1	32150001	32200000	6.95777
	1	32175001	32225000	7.37603
	1	32200001	32250000	2.48234
	1	32225001	32275000	0.939164
	1	32250001	32300000	1.83654
	1	32275001	32325000	2.07218
	1	32300001	32350000	1.67462
	1	32325001	32375000	1.4536
	1	32350001	32400000	1.55948
	1	32375001	32425000	1.09935
	1	32400001	32450000	0.803927
	1	32425001	32475000	1.05791
	1	32450001	32500000	0.815592
	1	32475001	32525000	0.444052
	1	32500001	32550000	0.243666
	1	32525001	32575000	0.173648
	1	32550001	32600000	0.430656
	1	32575001	32625000	1.67023
	1	32600001	32650000	1.82423
	1	32625001	32675000	0.804605
	1	32650001	32700000	0.743558
	1	32675001	32725000	0.451881
	1	32700001	32750000	0.105525
	1	32725001	32775000	0.146383
	1	32750001	32800000	0.138254
	1	32775001	32825000	0.367082
	1	32800001	32850000	0.430769
	1	32825001	32875000	0.391149
	1	32850001	32900000	0.519926
	1	32875001	32925000	0.822543
	1	32900001	32950000	1.39851
	1	32925001	32975000	2.21957
	1	32950001	33000000	1.60891
	1	32975001	33025000	0.897103
	1	33000001	33050000	0.956808
	1	33025001	33075000	2.6785
	1	33050001	33100000	5.06983
	1	33075001	33125000	3.70056
	1	33100001	33150000	2.41119
	1	33125001	33175000	1.78092
	1	33150001	33200000	1.56407
	1	33175001	33225000	2.07051
	1	33200001	33250000	1.2398
	1	33225001	33275000	0.403539
	1	33250001	33300000	1.33688
	1	33275001	33325000	2.21745
	1	33300001	33350000	1.24524
	1	33325001	33375000	0.534568
	1	33350001	33400000	1.47994
	1	33375001	33425000	1.64271
	1	33400001	33450000	2.09858
	1	33425001	33475000	2.19367
	1	33450001	33500000	0.720789
	1	33475001	33525000	0.347437
	1	33500001	33550000	0.241337
	1	33525001	33575000	0.356475
	1	33550001	33600000	0.771274
	1	33575001	33625000	1.04376
	1	33600001	33650000	0.679983
	1	33625001	33675000	1.21027
	1	33650001	33700000	1.14725
	1	33675001	33725000	0.239395
	1	33700001	33750000	0.572012
	1	33725001	33775000	0.722831
	1	33750001	33800000	0.565618
	1	33775001	33825000	0.658389
	1	33800001	33850000	0.473623
	1	33825001	33875000	0.299467
	1	33850001	33900000	0.144491
	1	33875001	33925000	0.15416
	1	33900001	33950000	0.235382
	1	33925001	33975000	0.311642
	1	33950001	34000000	0.347325
	1	33975001	34025000	0.36303
	1	34000001	34050000	1.38871
	1	34025001	34075000	1.33862
	1	34050001	34100000	0.606677
	1	34075001	34125000	2.04754
	1	34100001	34150000	1.52764
	1	34125001	34175000	0.690331
	1	34150001	34200000	1.22629
	1	34175001	34225000	1.28397
	1	34200001	34250000	1.04365
	1	34225001	34275000	0.519838
	1	34250001	34300000	0.222157
	1	34275001	34325000	0.224815
	1	34300001	34350000	0.0781193
	1	34325001	34375000	0.229384
	1	34350001	34400000	0.327826
	1	34375001	34425000	0.301236
	1	34400001	34450000	0.229583
	1	34425001	34475000	0.154262
	1	34450001	34500000	0.294363
	1	34475001	34525000	0.176771
	1	34500001	34550000	0.507784
	1	34525001	34575000	0.670847
	1	34550001	34600000	0.178948
	1	34575001	34625000	0.317913
	1	34600001	34650000	0.437051
	1	34625001	34675000	0.810762
	1	34650001	34700000	0.885256
	1	34675001	34725000	0.323471
	1	34700001	34750000	0.455562
	1	34725001	34775000	0.488522
	1	34750001	34800000	0.382866
	1	34775001	34825000	0.237201
	1	34800001	34850000	0.129545
	1	34825001	34875000	0.320714
	1	34850001	34900000	0.214449
	1	34875001	34925000	0.214301
	1	34900001	34950000	0.249117
	1	34925001	34975000	0.42482
	1	34950001	35000000	0.634645
	1	34975001	35025000	0.281586
	1	35000001	35050000	0.463496
	1	35025001	35075000	0.444905
	1	35050001	35100000	0.238724
	1	35075001	35125000	0.35043
	1	35100001	35150000	0.306443
	1	35125001	35175000	0.201112
	1	35150001	35200000	0.0225432
	1	35175001	35225000	0.0834396
	1	35200001	35250000	2.33983
	1	35225001	35275000	2.29877
	1	35250001	35300000	0.240645
	1	35275001	35325000	0.256294
	1	35300001	35350000	0.168407
	1	35325001	35375000	0.131173
	1	35350001	35400000	0.125533
	1	35375001	35425000	1.21142
	1	35400001	35450000	3.04985
	1	35425001	35475000	3.82491
	1	35450001	35500000	2.80153
	1	35475001	35525000	1.5341
	1	35500001	35550000	1.03805
	1	35525001	35575000	0.467625
	1	35550001	35600000	0.498087
	1	35575001	35625000	0.588858
	1	35600001	35650000	0.207324
	1	35625001	35675000	0.304865
	1	35650001	35700000	0.371223
	1	35675001	35725000	1.33714
	1	35700001	35750000	1.86009
	1	35725001	35775000	1.37412
	1	35750001	35800000	0.868169
	1	35775001	35825000	0.215998
	1	35800001	35850000	0.580056
	1	35825001	35875000	1.20614
	1	35850001	35900000	0.759351
	1	35875001	35925000	0.169427
	1	35900001	35950000	0.455152
	1	35925001	35975000	0.811506
	1	35950001	36000000	1.58112
	1	35975001	36025000	1.19986
	1	36000001	36050000	0.223593
	1	36025001	36075000	0.417779
	1	36050001	36100000	0.439702
	1	36075001	36125000	0.330189
	1	36100001	36150000	1.22406
	1	36125001	36175000	1.3567
	1	36150001	36200000	0.900432
	1	36175001	36225000	0.774834
	1	36200001	36250000	0.396405
	1	36225001	36275000	0.388068
	1	36250001	36300000	0.540522
	1	36275001	36325000	0.545346
	1	36300001	36350000	0.229763
	1	36325001	36375000	1.83321
	1	36350001	36400000	6.86892
	1	36375001	36425000	7.43389
	1	36400001	36450000	3.84663
	1	36425001	36475000	2.00627
	1	36450001	36500000	0.845032
	1	36475001	36525000	0.974534
	1	36500001	36550000	7.43841
	1	36525001	36575000	9.03671
	1	36550001	36600000	6.33107
	1	36575001	36625000	6.3874
	1	36600001	36650000	4.79227
	1	36625001	36675000	4.22812
	1	36650001	36700000	2.16615
	1	36675001	36725000	0.506325
	1	36700001	36750000	0.387806
	1	36725001	36775000	0.564979
	1	36750001	36800000	0.409135
	1	36775001	36825000	0
	1	36800001	36850000	0
	1	37300001	37350000	0.268737
	1	37325001	37375000	1.47097
	1	37350001	37400000	1.35872
	1	37375001	37425000	1.66119
	1	37400001	37450000	2.05275
	1	37425001	37475000	2.00983
	1	37450001	37500000	3.35118
	1	37475001	37525000	5.16773
	1	37500001	37550000	2.98327
	1	37525001	37575000	0.344923
	1	37550001	37600000	2.81647
	1	37575001	37625000	4.844
	1	37600001	37650000	3.22363
	1	37625001	37675000	2.3059
	1	37650001	37700000	2.4934
	1	37675001	37725000	1.9732
	1	37700001	37750000	1.09863
	1	37725001	37775000	1.09195
	1	37750001	37800000	2.47059
	1	37775001	37825000	2.80635
	1	37800001	37850000	1.45719
	1	37825001	37875000	0.450084
	1	37850001	37900000	0.277825
	1	37875001	37925000	0.557013
	1	37900001	37950000	0.496414
	1	37925001	37975000	0.102432
	1	37950001	38000000	0.278392
	1	37975001	38025000	0.377891
	1	38000001	38050000	0.777476
	1	38025001	38075000	0.728104
	1	38050001	38100000	0.265346
	1	38075001	38125000	0.358163
	1	38100001	38150000	0.627474
	1	38125001	38175000	0.565762
	1	38150001	38200000	0.242178
	1	38175001	38225000	0.183319
	1	38200001	38250000	0.240698
	1	38225001	38275000	0.468941
	1	38250001	38300000	0.801849
	1	38275001	38325000	0.473713
	1	38300001	38350000	0.00915316
	1	38325001	38375000	0.268722
	1	38350001	38400000	0.461552
	1	38375001	38425000	0.215523
	1	38400001	38450000	0.256967
	1	38425001	38475000	0.489401
	1	38450001	38500000	0.315562
	1	38475001	38525000	0.273087
	1	38500001	38550000	0.298766
	1	38525001	38575000	0.419468
	1	38550001	38600000	0.582114
	1	38575001	38625000	1.93311
	1	38600001	38650000	2.63939
	1	38625001	38675000	0.998648
	1	38650001	38700000	1.14688
	1	38675001	38725000	1.59265
	1	38700001	38750000	0.670808
	1	38725001	38775000	0.443219
	1	38750001	38800000	1.61293
	1	38775001	38825000	1.93008
	1	38800001	38850000	2.70594
	1	38825001	38875000	3.25823
	1	38850001	38900000	1.14429
	1	38875001	38925000	0.245994
	1	38900001	38950000	1.87487
	1	38925001	38975000	4.10124
	1	38950001	39000000	3.36256
	1	38975001	39025000	1.51439
	1	39000001	39050000	1.08706
	1	39025001	39075000	0.54681
	1	39050001	39100000	1.03551
	1	39075001	39125000	1.2099
	1	39100001	39150000	0.730126
	1	39125001	39175000	0.692759
	1	39150001	39200000	5.33824
	1	39175001	39225000	8.08365
	1	39200001	39250000	8.749
	1	39225001	39275000	13.4657
	1	39250001	39300000	11.4666
	1	39275001	39325000	5.86749
	1	39300001	39350000	3.3669
	1	39325001	39375000	2.05585
	1	39350001	39400000	1.51264
	1	39375001	39425000	0.994966
	1	39400001	39450000	0.292415
	1	39425001	39475000	0.0528173
	1	39450001	39500000	0.427601
	1	39475001	39525000	0.861903
	1	39500001	39550000	0.854117
	1	39525001	39575000	0.504422
	1	39550001	39600000	0.172165
	1	39575001	39625000	0.440893
	1	39600001	39650000	1.02298
	1	39625001	39675000	0.668842
	1	39650001	39700000	0.154885
	1	39675001	39725000	0.279711
	1	39700001	39750000	0.69925
	1	39725001	39775000	6.81825
	1	39750001	39800000	6.61806
	1	39775001	39825000	1.59854
	1	39800001	39850000	1.43876
	1	39825001	39875000	0.475443
	1	39850001	39900000	1.47591
	1	39875001	39925000	2.57088
	1	39900001	39950000	1.75386
	1	39925001	39975000	0.56426
	1	39950001	40000000	0.607743
	1	39975001	40025000	1.28841
	1	40000001	40050000	1.54922
	1	40025001	40075000	3.22422
	1	40050001	40100000	5.30528
	1	40075001	40125000	6.58636
	1	40100001	40150000	9.65916
	1	40125001	40175000	16.273
	1	40150001	40200000	25.9179
	1	40175001	40225000	18.6459
	1	40200001	40250000	5.7538
	1	40225001	40275000	3.87541
	1	40250001	40300000	1.99154
	1	40275001	40325000	1.16057
	1	40300001	40350000	0.961321
	1	40325001	40375000	1.84397
	1	40350001	40400000	2.57773
	1	40375001	40425000	1.53348
	1	40400001	40450000	0.444311
	1	40425001	40475000	0.263657
	1	40450001	40500000	0.266147
	1	40475001	40525000	0.998776
	1	40500001	40550000	0.977078
	1	40525001	40575000	0.249914
	1	40550001	40600000	0.130081
	1	40575001	40625000	0.10043
	1	40600001	40650000	0.484615
	1	40625001	40675000	0.780034
	1	40650001	40700000	0.381796
	1	40675001	40725000	0.194557
	1	40700001	40750000	0.359691
	1	40725001	40775000	1.03709
	1	40750001	40800000	1.09734
	1	40775001	40825000	0.366392
	1	40800001	40850000	0.186591
	1	40825001	40875000	0.23696
	1	40850001	40900000	1.10105
	1	40875001	40925000	1.45062
	1	40900001	40950000	0.709783
	1	40925001	40975000	0.323645
	1	40950001	41000000	0.300144
	1	40975001	41025000	0.296689
	1	41000001	41050000	0.14522
	1	41025001	41075000	0.290428
	1	41050001	41100000	0.2885
	1	41075001	41125000	0.39269
	1	41100001	41150000	0.456893
	1	41125001	41175000	0.485247
	1	41150001	41200000	1.03238
	1	41175001	41225000	0.667622
	1	41200001	41250000	0.213825
	1	41225001	41275000	0.177442
	1	41250001	41300000	0.0788563
	1	41275001	41325000	0.182614
	1	41300001	41350000	0.284699
	1	41325001	41375000	1.39666
	1	41350001	41400000	1.28061
	1	41375001	41425000	0.151729
	1	41400001	41450000	0.364239
	1	41425001	41475000	0.605058
	1	41450001	41500000	1.15091
	1	41475001	41525000	1.45263
	1	41500001	41550000	0.66483
	1	41525001	41575000	1.34703
	1	41550001	41600000	2.46531
	1	41575001	41625000	1.89593
	1	41600001	41650000	1.75588
	1	41625001	41675000	1.07559
	1	41650001	41700000	0.091404
	1	41675001	41725000	0.164056
	1	41700001	41750000	0.613435
	1	41725001	41775000	0.61186
	1	41750001	41800000	1.00364
	1	41775001	41825000	0.930008
	1	41800001	41850000	0.514508
	1	41825001	41875000	0.462151
	1	41850001	41900000	0.103768
	1	41875001	41925000	0.221959
	1	41900001	41950000	0.135974
	1	41925001	41975000	0.0918116
	1	41950001	42000000	0.0985808
	1	41975001	42025000	0.0135983
	1	42000001	42050000	0.265041
	1	42025001	42075000	0.468626
	1	42050001	42100000	0.569854
	1	42075001	42125000	0.377258
	1	42100001	42150000	0.360739
	1	42125001	42175000	0.881776
	1	42150001	42200000	0.711463
	1	42175001	42225000	0.810707
	1	42200001	42250000	1.60926
	1	42225001	42275000	1.0563
	1	42250001	42300000	0.470659
	1	42275001	42325000	1.43538
	1	42300001	42350000	1.20656
	1	42325001	42375000	0.441465
	1	42350001	42400000	0.324766
	1	42375001	42425000	0.114243
	1	42400001	42450000	0.182341
	1	42425001	42475000	0.216911
	1	42450001	42500000	0.389092
	1	42475001	42525000	0.405486
	1	42500001	42550000	0.131231
	1	42525001	42575000	0.0700228
	1	42550001	42600000	0.112788
	1	42575001	42625000	0.057683
	1	42600001	42650000	0.00903288
	1	42625001	42675000	0.126691
	1	42650001	42700000	0.880002
	1	42675001	42725000	2.61761
	1	42700001	42750000	2.51378
	1	42725001	42775000	0.967039
	1	42750001	42800000	0.398312
	1	42775001	42825000	0.106204
	1	42800001	42850000	2.34335
	1	42825001	42875000	5.24325
	1	42850001	42900000	4.03622
	1	42875001	42925000	1.28558
	1	42900001	42950000	0.331777
	1	42925001	42975000	2.00014
	1	42950001	43000000	2.62474
	1	42975001	43025000	1.01452
	1	43000001	43050000	0.497988
	1	43025001	43075000	0.493917
	1	43050001	43100000	0.242212
	1	43075001	43125000	0.231199
	1	43100001	43150000	0.324166
	1	43125001	43175000	0.361933
	1	43150001	43200000	0.40801
	1	43175001	43225000	0.57923
	1	43200001	43250000	0.529084
	1	43225001	43275000	0.572398
	1	43250001	43300000	1.34627
	1	43275001	43325000	0.952301
	1	43300001	43350000	0.108405
	1	43325001	43375000	0.288836
	1	43350001	43400000	0.409758
	1	43375001	43425000	0.849704
	1	43400001	43450000	1.02307
	1	43425001	43475000	0.442058
	1	43450001	43500000	0.234144
	1	43475001	43525000	0.250692
	1	43500001	43550000	0.269246
	1	43525001	43575000	0.185867
	1	43550001	43600000	0.0989668
	1	43575001	43625000	0.0227213
	1	43600001	43650000	0.124303
	1	43625001	43675000	0.325449
	1	43650001	43700000	0.277438
	1	43675001	43725000	0.382779
	1	43700001	43750000	3.48033
	1	43725001	43775000	3.22001
	1	43750001	43800000	2.27006
	1	43775001	43825000	2.21072
	1	43800001	43850000	0.562195
	1	43825001	43875000	0.181433
	1	43850001	43900000	0.20244
	1	43875001	43925000	0.303424
	1	43900001	43950000	0.215008
	1	43925001	43975000	0.594997
	1	43950001	44000000	1.20694
	1	43975001	44025000	1.2502
	1	44000001	44050000	0.734098
	1	44025001	44075000	0.449101
	1	44050001	44100000	0.401378
	1	44075001	44125000	0.242394
	1	44100001	44150000	0.17269
	1	44125001	44175000	0.375295
	1	44150001	44200000	0.643085
	1	44175001	44225000	1.24651
	1	44200001	44250000	3.55525
	1	44225001	44275000	6.29305
	1	44250001	44300000	3.96005
	1	44275001	44325000	1.54029
	1	44300001	44350000	1.2003
	1	44325001	44375000	0.234308
	1	44350001	44400000	0.280264
	1	44375001	44425000	0.0755871
	1	44400001	44450000	0.616383
	1	44425001	44475000	1.36194
	1	44450001	44500000	1.24998
	1	44475001	44525000	1.43673
	1	44500001	44550000	0.998285
	1	44525001	44575000	0.302732
	1	44550001	44600000	0.370287
	1	44575001	44625000	0.182052
	1	44600001	44650000	0.168547
	1	44625001	44675000	0.372498
	1	44650001	44700000	0.626332
	1	44675001	44725000	0.348085
	1	44700001	44750000	0.101668
	1	44725001	44775000	1.65887
	1	44750001	44800000	2.00427
	1	44775001	44825000	2.33197
	1	44800001	44850000	2.43929
	1	44825001	44875000	0.818587
	1	44850001	44900000	0.51129
	1	44875001	44925000	0.469864
	1	44900001	44950000	0.234567
	1	44925001	44975000	0.386173
	1	44950001	45000000	1.33537
	1	44975001	45025000	1.20855
	1	45000001	45050000	0.442325
	1	45025001	45075000	0.399791
	1	45050001	45100000	0.496241
	1	45075001	45125000	0.346325
	1	45100001	45150000	0.389478
	1	45125001	45175000	0.508704
	1	45150001	45200000	0.27145
	1	45175001	45225000	0.498309
	1	45200001	45250000	0.735119
	1	45225001	45275000	0.768538
	1	45250001	45300000	1.18687
	1	45275001	45325000	1.30106
	1	45300001	45350000	0.653268
	1	45325001	45375000	0.462971
	1	45350001	45400000	1.02896
	1	45375001	45425000	1.19689
	1	45400001	45450000	1.12898
	1	45425001	45475000	0.625665
	1	45450001	45500000	1.67607
	1	45475001	45525000	1.76737
	1	45500001	45550000	1.74385
	1	45525001	45575000	1.64963
	1	45550001	45600000	0.100493
	1	45575001	45625000	0.160885
	1	45600001	45650000	1.5939
	1	45625001	45675000	1.60793
	1	45650001	45700000	0.277627
	1	45675001	45725000	0.179141
	1	45700001	45750000	0.435939
	1	45725001	45775000	0.436835
	1	45750001	45800000	0.114117
	1	45775001	45825000	0.138149
	1	45800001	45850000	0.606044
	1	45825001	45875000	1.13792
	1	45850001	45900000	0.886215
	1	45875001	45925000	0.800087
	1	45900001	45950000	0.493401
	1	45925001	45975000	0.079661
	1	45950001	46000000	1.00117
	1	45975001	46025000	1.30563
	1	46000001	46050000	0.949189
	1	46025001	46075000	0.834455
	1	46050001	46100000	0.655463
	1	46075001	46125000	0.933792
	1	46100001	46150000	0.91844
	1	46125001	46175000	1.13173
	1	46150001	46200000	1.26495
	1	46175001	46225000	1.26227
	1	46200001	46250000	0.99398
	1	46225001	46275000	0.345139
	1	46250001	46300000	1.34637
	1	46275001	46325000	2.02362
	1	46300001	46350000	1.38026
	1	46325001	46375000	0.63192
	1	46350001	46400000	0.0953043
	1	46375001	46425000	0.197493
	1	46400001	46450000	0.141842
	1	46425001	46475000	0.318703
	1	46450001	46500000	0.580889
	1	46475001	46525000	0.3103
	1	46500001	46550000	0.195951
	1	46525001	46575000	0.316892
	1	46550001	46600000	0.289515
	1	46575001	46625000	0.443589
	1	46600001	46650000	1.56798
	1	46625001	46675000	2.96187
	1	46650001	46700000	2.29512
	1	46675001	46725000	0.816188
	1	46700001	46750000	0.444888
	1	46725001	46775000	0.273038
	1	46750001	46800000	0.082258
	1	46775001	46825000	0.530648
	1	46800001	46850000	1.21734
	1	46825001	46875000	0.845096
	1	46850001	46900000	0.343306
	1	46875001	46925000	1.21804
	1	46900001	46950000	1.17243
	1	46925001	46975000	0.286272
	1	46950001	47000000	0.289581
	1	46975001	47025000	1.65062
	1	47000001	47050000	2.22192
	1	47025001	47075000	0.973763
	1	47050001	47100000	0.286533
	1	47075001	47125000	0.858961
	1	47100001	47150000	2.43824
	1	47125001	47175000	2.31834
	1	47150001	47200000	0.743851
	1	47175001	47225000	0.366728
	1	47200001	47250000	0.556318
	1	47225001	47275000	0.272788
	1	47250001	47300000	0.220733
	1	47275001	47325000	0.507485
	1	47300001	47350000	0.647271
	1	47325001	47375000	0.624355
	1	47350001	47400000	0.320199
	1	47375001	47425000	0.542787
	1	47400001	47450000	0.816901
	1	47425001	47475000	0.318778
	1	47450001	47500000	0.00931144
	1	47475001	47525000	0.826157
	1	47500001	47550000	1.66862
	1	47525001	47575000	1.13792
	1	47550001	47600000	1.21859
	1	47575001	47625000	1.07705
	1	47600001	47650000	0.358563
	1	47625001	47675000	1.10429
	1	47650001	47700000	1.10456
	1	47675001	47725000	0.22084
	1	47700001	47750000	0.0427221
	1	47725001	47775000	0.208688
	1	47750001	47800000	0.252147
	1	47775001	47825000	0.266884
	1	47800001	47850000	0.401916
	1	47825001	47875000	0.22225
	1	47850001	47900000	0.131835
	1	47875001	47925000	1.14813
	1	47900001	47950000	1.56487
	1	47925001	47975000	0.561745
	1	47950001	48000000	0.692506
	1	47975001	48025000	0.910361
	1	48000001	48050000	0.257161
	1	48025001	48075000	0.27633
	1	48050001	48100000	2.87363
	1	48075001	48125000	4.40593
	1	48100001	48150000	2.29308
	1	48125001	48175000	0.695052
	1	48150001	48200000	0.45646
	1	48175001	48225000	0.267372
	1	48200001	48250000	0.0302178
	1	48225001	48275000	0.35316
	1	48250001	48300000	0.806112
	1	48275001	48325000	1.32041
	1	48300001	48350000	5.56079
	1	48325001	48375000	10.1975
	1	48350001	48400000	11.9344
	1	48375001	48425000	6.78646
	1	48400001	48450000	0.970615
	1	48425001	48475000	0.783232
	1	48450001	48500000	0.231208
	1	48475001	48525000	0.269673
	1	48500001	48550000	0.256427
	1	48525001	48575000	0.257415
	1	48550001	48600000	2.03679
	1	48575001	48625000	2.24199
	1	48600001	48650000	0.386267
	1	48625001	48675000	0.00355328
	1	48650001	48700000	0.378945
	1	48675001	48725000	0.807066
	1	48700001	48750000	1.70644
	1	48725001	48775000	1.40555
	1	48750001	48800000	0.315326
	1	48775001	48825000	1.51665
	1	48800001	48850000	8.25264
	1	48825001	48875000	7.42583
	1	48850001	48900000	3.61986
	1	48875001	48925000	5.05792
	1	48900001	48950000	3.28073
	1	48925001	48975000	1.67145
	1	48950001	49000000	0.619958
	1	48975001	49025000	0.757046
	1	49000001	49050000	0.750592
	1	49025001	49075000	3.22206
	1	49050001	49100000	5.57194
	1	49075001	49125000	3.12749
	1	49100001	49150000	2.05629
	1	49125001	49175000	5.45045
	1	49150001	49200000	5.456
	1	49175001	49225000	1.57349
	1	49200001	49250000	0.0701954
	1	49225001	49275000	0.187404
	1	49250001	49300000	0.199766
	1	49275001	49325000	0.340426
	1	49300001	49350000	1.22052
	1	49325001	49375000	3.21322
	1	49350001	49400000	2.51367
	1	49375001	49425000	2.56207
	1	49400001	49450000	2.69817
	1	49425001	49475000	0.641109
	1	49450001	49500000	1.58
	1	49475001	49525000	1.55631
	1	49500001	49550000	0.992031
	1	49525001	49575000	2.18808
	1	49550001	49600000	2.54573
	1	49575001	49625000	1.12159
	1	49600001	49650000	0.183834
	1	49625001	49675000	0.197198
	1	49650001	49700000	0.025341
	1	49675001	49725000	0.148682
	1	49700001	49750000	0.24438
	1	49725001	49775000	0.123942
	1	49750001	49800000	0.151698
	1	49775001	49825000	0.13548
	1	49800001	49850000	0.00045948
	1	49825001	49875000	0.0226957
	1	49850001	49900000	0.0608483
	1	49875001	49925000	1.15869
	1	49900001	49950000	2.60831
	1	49925001	49975000	2.64343
	1	49950001	50000000	1.55877
	1	49975001	50025000	5.74106
	1	50000001	50050000	14.9035
	1	50025001	50075000	21.6902
	1	50050001	50100000	56.4224
	1	50075001	50125000	63.8951
	1	50100001	50150000	28.5643
	1	50125001	50175000	19.5372
	1	50150001	50200000	17.9985
	1	50175001	50225000	15.3263
	1	50200001	50250000	10.4685
	1	50225001	50275000	4.27107
	1	50250001	50300000	1.73892
	1	50275001	50325000	0.136791
	1	50300001	50350000	0.182987
	1	50325001	50375000	0.636634
	1	50350001	50400000	0.781689
	1	50375001	50425000	0.986468
	1	50400001	50450000	1.02127
	1	50425001	50475000	0.796183
	1	50450001	50500000	0.72648
[truncated: 100,412 more rows]

## Sheet: Fig.3b
Fig.3b	Genotypes of eight SNPs in 16 Asiatic mouflon and 27 domestic sheep.
	SNP position Sample ID	47790144	47790169	47790177	47790228	47790399	47790483	47790672	47790995
	TH.1	0/0	1/1	0/0	1/1	1/1	0/0	0/0	0/0
	TH.2	0/0	1/1	0/0	1/1	1/1	0/0	0/0	0/0
	YZ.10	0/0	1/1	0/0	1/1	1/1	0/0	0/0	0/0
	KR.4	0/0	1/1	0/0	1/1	1/1	0/1	0/1	0/1
	267	1/1	0/0	1/1	0/0	0/0	1/1	1/1	1/1
	271	1/1	0/0	1/1	0/0	0/0	1/1	1/1	1/1
	272	1/1	0/0	1/1	0/0	0/0	1/1	1/1	1/1
	273	1/1	0/0	1/1	0/0	0/0	1/1	1/1	1/1
	SH.7	1/1	0/0	1/1	0/0	0/0	1/1	1/1	1/1
	266	0/1	0/1	0/1	0/1	0/1	0/1	0/1	0/1
	KR.6	0/1	0/1	0/1	0/1	0/1	0/1	0/1	0/1
	SH.19	0/1	0/1	0/1	0/1	0/1	0/1	0/1	0/1
	SH.20	0/1	0/1	0/1	0/1	0/1	0/1	0/1	0/1
	YZ.11	0/1	0/1	0/1	0/1	0/1	0/1	0/1	0/1
	YZ.12	0/1	0/1	0/1	0/1	0/1	0/1	0/1	0/1
	YZ.9	0/1	0/1	0/1	0/1	0/1	0/1	0/1	0/1
	AL111	0/0	1/1	0/0	1/1	1/1	0/0	0/0	0/0
	AL113	0/0	1/1	0/0	1/1	1/1	0/0	0/0	0/0
	AL114	0/0	1/1	0/0	1/1	1/1	0/0	0/0	0/0
	AL115	0/0	1/1	0/0	1/1	1/1	0/0	0/0	0/0
	AL116	0/0	1/1	0/0	1/1	1/1	0/0	0/0	0/0
	AL117	0/0	1/1	0/0	1/1	1/1	0/0	0/0	0/0
	AL118	0/0	1/1	0/0	1/1	1/1	0/0	0/0	0/0
	AL119	0/0	1/1	0/0	1/1	1/1	0/0	0/0	0/0
	AL120	0/0	1/1	0/0	1/1	1/1	0/0	0/0	0/0
	DR1	0/0	1/1	0/0	1/1	1/1	0/0	0/0	0/0
	DR3	0/0	1/1	0/0	1/1	1/1	0/0	0/0	0/0
	DR4	0/0	1/1	0/0	1/1	1/1	0/0	0/0	0/0
	DR5	0/0	1/1	0/0	1/1	1/1	0/0	0/0	0/0
	HU62	0/0	1/1	0/0	1/1	1/1	0/0	0/0	0/0
	HU63	0/0	1/1	0/0	1/1	1/1	0/0	0/0	0/0
	HU64	0/0	1/1	0/0	1/1	1/1	0/0	0/0	0/0
	HU65	0/0	1/1	0/0	1/1	1/1	0/0	0/0	0/0
	HU66	0/0	1/1	0/0	1/1	1/1	0/0	0/0	0/0
	HU68	0/0	1/1	0/0	1/1	1/1	0/0	0/0	0/0
	HU73	0/0	1/1	0/0	1/1	1/1	0/0	0/0	0/0
	HU75	0/0	1/1	0/0	1/1	1/1	0/0	0/0	0/0
	HU76	0/0	1/1	0/0	1/1	1/1	0/0	0/0	0/0
	180b	0/0	1/1	0/0	1/1	1/1	0/0	0/0	0/0
	Iran4265	0/0	1/1	0/0	1/1	1/1	0/0	0/0	0/0
	AL109	0/1	0/1	0/1	0/1	0/1	0/1	0/1	0/1
	HU69	0/1	0/1	0/1	0/1	0/1	0/1	0/1	0/1
	DR2	0/0	0/1	0/0	0/1	0/1	0/1	0/1	0/1

## Sheet: Fig.3c
Fig.3c	Chromosome	Sweep start	Sweep end	Weighted FST
	1	1	25000	0.162544
	1	25001	50000	0.179406
	1	50001	75000	0.17376
	1	75001	100000	0.140579
	1	100001	125000	0.134423
	1	125001	150000	0.132524
	1	150001	175000	0.15353
	1	175001	200000	0.163752
	1	200001	225000	0.178882
	1	225001	250000	0.178072
	1	250001	275000	0.148193
	1	275001	300000	0.144786
	1	300001	325000	0.122417
	1	325001	350000	0.10568
	1	350001	375000	0.158304
	1	375001	400000	0.182797
	1	400001	425000	0.155121
	1	425001	450000	0.142213
	1	450001	475000	0.162323
	1	475001	500000	0.145559
	1	500001	525000	0.1085
	1	525001	550000	0.118801
	1	550001	575000	0.12067
	1	575001	600000	0.104753
	1	600001	625000	0.122709
	1	625001	650000	0.147942
	1	650001	675000	0.125833
	1	675001	700000	0.115079
	1	700001	725000	0.129804
	1	725001	750000	0.126554
	1	750001	775000	0.121246
	1	775001	800000	0.101947
	1	800001	825000	0.0965808
	1	825001	850000	0.111543
	1	850001	875000	0.0889963
	1	875001	900000	0.0636724
	1	900001	925000	0.0698927
	1	925001	950000	0.10083
	1	950001	975000	0.127108
	1	975001	1000000	0.115853
	1	1000001	1025000	0.102856
	1	1025001	1050000	0.105201
	1	1050001	1075000	0.0817061
	1	1075001	1100000	0.0922588
	1	1100001	1125000	0.123912
	1	1125001	1150000	0.127133
	1	1150001	1175000	0.0952462
	1	1175001	1200000	0.108299
	1	1200001	1225000	0.130889
	1	1225001	1250000	0.124616
	1	1250001	1275000	0.112688
	1	1275001	1300000	0.103543
	1	1300001	1325000	0.0941067
	1	1325001	1350000	0.113009
	1	1350001	1375000	0.157459
	1	1375001	1400000	0.163276
	1	1400001	1425000	0.155104
	1	1425001	1450000	0.120799
	1	1450001	1475000	0.132987
	1	1475001	1500000	0.149741
	1	1500001	1525000	0.11833
	1	1525001	1550000	0.11693
	1	1550001	1575000	0.118131
	1	1575001	1600000	0.122601
	1	1600001	1625000	0.138999
	1	1625001	1650000	0.135425
	1	1650001	1675000	0.121004
	1	1675001	1700000	0.118988
	1	1700001	1725000	0.110547
	1	1725001	1750000	0.0933228
	1	1750001	1775000	0.126675
	1	1775001	1800000	0.153591
	1	1800001	1825000	0.127518
	1	1825001	1850000	0.129651
	1	1850001	1875000	0.110952
	1	1875001	1900000	0.0993612
	1	1900001	1925000	0.119817
	1	1925001	1950000	0.115939
	1	1950001	1975000	0.0965868
	1	1975001	2000000	0.0986466
	1	2000001	2025000	0.107994
	1	2025001	2050000	0.118099
	1	2050001	2075000	0.136683
	1	2075001	2100000	0.176302
	1	2100001	2125000	0.157205
	1	2125001	2150000	0.118147
	1	2150001	2175000	0.101112
	1	2175001	2200000	0.118104
	1	2200001	2225000	0.141171
	1	2225001	2250000	0.113115
	1	2250001	2275000	0.117151
	1	2275001	2300000	0.132253
	1	2300001	2325000	0.119731
	1	2325001	2350000	0.163995
	1	2350001	2375000	0.247756
	1	2375001	2400000	0.237921
	1	2400001	2425000	0.176918
	1	2425001	2450000	0.147119
	1	2450001	2475000	0.134387
	1	2475001	2500000	0.127336
	1	2500001	2525000	0.130732
	1	2525001	2550000	0.112003
	1	2550001	2575000	0.106827
	1	2575001	2600000	0.113164
	1	2600001	2625000	0.109964
	1	2625001	2650000	0.0944204
	1	2650001	2675000	0.0801874
	1	2675001	2700000	0.0845836
	1	2700001	2725000	0.0953798
	1	2725001	2750000	0.100446
	1	2750001	2775000	0.109857
	1	2775001	2800000	0.120223
	1	2800001	2825000	0.121657
	1	2825001	2850000	0.130154
	1	2850001	2875000	0.160374
	1	2875001	2900000	0.169231
	1	2900001	2925000	0.183021
	1	2925001	2950000	0.207115
	1	2950001	2975000	0.183026
	1	2975001	3000000	0.167581
	1	3000001	3025000	0.156536
	1	3025001	3050000	0.121302
	1	3050001	3075000	0.108276
	1	3075001	3100000	0.116098
	1	3100001	3125000	0.108196
	1	3125001	3150000	0.117958
	1	3150001	3175000	0.134974
	1	3175001	3200000	0.110683
	1	3200001	3225000	0.0964914
	1	3225001	3250000	0.104953
	1	3250001	3275000	0.123557
	1	3275001	3300000	0.106188
	1	3300001	3325000	0.105234
	1	3325001	3350000	0.144628
	1	3350001	3375000	0.159938
	1	3375001	3400000	0.141827
	1	3400001	3425000	0.125378
	1	3425001	3450000	0.134043
	1	3450001	3475000	0.145916
	1	3475001	3500000	0.126303
	1	3500001	3525000	0.102988
	1	3525001	3550000	0.105443
	1	3550001	3575000	0.116238
	1	3575001	3600000	0.117065
	1	3600001	3625000	0.117481
	1	3625001	3650000	0.114594
	1	3650001	3675000	0.105563
	1	3675001	3700000	0.0973551
	1	3700001	3725000	0.142089
	1	3725001	3750000	0.174176
	1	3750001	3775000	0.157384
	1	3775001	3800000	0.119825
	1	3800001	3825000	0.130043
	1	3825001	3850000	0.144022
	1	3850001	3875000	0.129335
	1	3875001	3900000	0.122934
	1	3900001	3925000	0.126593
	1	3925001	3950000	0.11188
	1	3950001	3975000	0.108816
	1	3975001	4000000	0.103822
	1	4000001	4025000	0.0960767
	1	4025001	4050000	0.107227
	1	4050001	4075000	0.101217
	1	4075001	4100000	0.0889529
	1	4100001	4125000	0.0981929
	1	4125001	4150000	0.126191
	1	4150001	4175000	0.139212
	1	4175001	4200000	0.132383
	1	4200001	4225000	0.109834
	1	4225001	4250000	0.123576
	1	4250001	4275000	0.144349
	1	4275001	4300000	0.132644
	1	4300001	4325000	0.124203
	1	4325001	4350000	0.118875
	1	4350001	4375000	0.12184
	1	4375001	4400000	0.108474
	1	4400001	4425000	0.1035
	1	4425001	4450000	0.111933
	1	4450001	4475000	0.0920164
	1	4475001	4500000	0.13016
	1	4500001	4525000	0.163411
	1	4525001	4550000	0.171712
	1	4550001	4575000	0.173012
	1	4575001	4600000	0.138678
	1	4600001	4625000	0.130503
	1	4625001	4650000	0.123479
	1	4650001	4675000	0.113591
	1	4675001	4700000	0.113166
	1	4700001	4725000	0.113716
	1	4725001	4750000	0.137351
	1	4750001	4775000	0.150585
	1	4775001	4800000	0.134536
	1	4800001	4825000	0.15617
	1	4825001	4850000	0.154052
	1	4850001	4875000	0.114345
	1	4875001	4900000	0.0892477
	1	4900001	4925000	0.103665
	1	4925001	4950000	0.115519
	1	4950001	4975000	0.108896
	1	4975001	5000000	0.110421
	1	5000001	5025000	0.127958
	1	5025001	5050000	0.144556
	1	5050001	5075000	0.147234
	1	5075001	5100000	0.126314
	1	5100001	5125000	0.106783
	1	5125001	5150000	0.0954215
	1	5150001	5175000	0.127774
	1	5175001	5200000	0.169779
	1	5200001	5225000	0.159026
	1	5225001	5250000	0.161109
	1	5250001	5275000	0.176646
	1	5275001	5300000	0.176957
	1	5300001	5325000	0.16984
	1	5325001	5350000	0.143626
	1	5350001	5375000	0.13434
	1	5375001	5400000	0.121807
	1	5400001	5425000	0.138166
	1	5425001	5450000	0.135168
	1	5450001	5475000	0.0944018
	1	5475001	5500000	0.0865249
	1	5500001	5525000	0.0965859
	1	5525001	5550000	0.116482
	1	5550001	5575000	0.13305
	1	5575001	5600000	0.110597
	1	5600001	5625000	0.115688
	1	5625001	5650000	0.116428
	1	5650001	5675000	0.0850735
	1	5675001	5700000	0.100631
	1	5700001	5725000	0.135762
	1	5725001	5750000	0.131645
	1	5750001	5775000	0.101944
	1	5775001	5800000	0.110502
	1	5800001	5825000	0.121523
	1	5825001	5850000	0.120664
	1	5850001	5875000	0.127883
	1	5875001	5900000	0.156588
	1	5900001	5925000	0.161495
	1	5925001	5950000	0.151928
	1	5950001	5975000	0.142468
	1	5975001	6000000	0.135897
	1	6000001	6025000	0.133038
	1	6025001	6050000	0.132828
	1	6050001	6075000	0.122424
	1	6075001	6100000	0.120494
	1	6100001	6125000	0.115485
	1	6125001	6150000	0.121387
	1	6150001	6175000	0.132722
	1	6175001	6200000	0.130896
	1	6200001	6225000	0.131437
	1	6225001	6250000	0.121456
	1	6250001	6275000	0.103971
	1	6275001	6300000	0.0903334
	1	6300001	6325000	0.0939357
	1	6325001	6350000	0.102555
	1	6350001	6375000	0.103742
	1	6375001	6400000	0.11331
	1	6400001	6425000	0.123337
	1	6425001	6450000	0.125306
	1	6450001	6475000	0.120519
	1	6475001	6500000	0.0999905
	1	6500001	6525000	0.11703
	1	6525001	6550000	0.143301
	1	6550001	6575000	0.132839
	1	6575001	6600000	0.130522
	1	6600001	6625000	0.131914
	1	6625001	6650000	0.11611
	1	6650001	6675000	0.103425
	1	6675001	6700000	0.104201
	1	6700001	6725000	0.0988159
	1	6725001	6750000	0.0978461
	1	6750001	6775000	0.116558
	1	6775001	6800000	0.120044
	1	6800001	6825000	0.100039
	1	6825001	6850000	0.100473
	1	6850001	6875000	0.111563
	1	6875001	6900000	0.0870103
	1	6900001	6925000	0.0814294
	1	6925001	6950000	0.0994866
	1	6950001	6975000	0.132723
	1	6975001	7000000	0.12049
	1	7000001	7025000	0.121808
	1	7025001	7050000	0.131091
	1	7050001	7075000	0.106111
	1	7075001	7100000	0.108156
	1	7100001	7125000	0.099124
	1	7125001	7150000	0.101564
	1	7150001	7175000	0.159443
	1	7175001	7200000	0.171217
	1	7200001	7225000	0.140577
	1	7225001	7250000	0.117853
	1	7250001	7275000	0.0988928
	1	7275001	7300000	0.095008
	1	7300001	7325000	0.0906875
	1	7325001	7350000	0.0981745
	1	7350001	7375000	0.0964468
	1	7375001	7400000	0.0792523
	1	7400001	7425000	0.0891501
	1	7425001	7450000	0.0883887
	1	7450001	7475000	0.0956338
	1	7475001	7500000	0.105849
	1	7500001	7525000	0.104345
	1	7525001	7550000	0.106507
	1	7550001	7575000	0.100136
	1	7575001	7600000	0.0890421
	1	7600001	7625000	0.0773071
	1	7625001	7650000	0.106424
	1	7650001	7675000	0.113745
	1	7675001	7700000	0.0928825
	1	7700001	7725000	0.0984332
	1	7725001	7750000	0.0944564
	1	7750001	7775000	0.0982302
	1	7775001	7800000	0.0960588
	1	7800001	7825000	0.0951597
	1	7825001	7850000	0.0977667
	1	7850001	7875000	0.0868638
	1	7875001	7900000	0.104458
	1	7900001	7925000	0.127603
	1	7925001	7950000	0.116036
	1	7950001	7975000	0.0943859
	1	7975001	8000000	0.088947
	1	8000001	8025000	0.0839441
	1	8025001	8050000	0.0826291
	1	8050001	8075000	0.0865901
	1	8075001	8100000	0.0902165
	1	8100001	8125000	0.0964235
	1	8125001	8150000	0.0932513
	1	8150001	8175000	0.0869308
	1	8175001	8200000	0.102431
	1	8200001	8225000	0.11158
	1	8225001	8250000	0.0918332
	1	8250001	8275000	0.0848027
	1	8275001	8300000	0.0969858
	1	8300001	8325000	0.0749798
	1	8325001	8350000	0.0748583
	1	8350001	8375000	0.102861
	1	8375001	8400000	0.0903403
	1	8400001	8425000	0.0847569
	1	8425001	8450000	0.0912004
	1	8450001	8475000	0.0886312
	1	8475001	8500000	0.0941599
	1	8500001	8525000	0.0974067
	1	8525001	8550000	0.0912818
	1	8550001	8575000	0.0973237
	1	8575001	8600000	0.103811
	1	8600001	8625000	0.0996515
	1	8625001	8650000	0.101303
	1	8650001	8675000	0.098287
	1	8675001	8700000	0.0914664
	1	8700001	8725000	0.110374
	1	8725001	8750000	0.122458
	1	8750001	8775000	0.144067
	1	8775001	8800000	0.140754
	1	8800001	8825000	0.130366
	1	8825001	8850000	0.135105
	1	8850001	8875000	0.124449
	1	8875001	8900000	0.0956864
	1	8900001	8925000	0.0873641
	1	8925001	8950000	0.0751307
	1	8950001	8975000	0.0634419
	1	8975001	9000000	0.0843786
	1	9000001	9025000	0.0835234
	1	9025001	9050000	0.0831538
	1	9050001	9075000	0.106457
	1	9075001	9100000	0.109645
	1	9100001	9125000	0.0971142
	1	9125001	9150000	0.0875305
	1	9150001	9175000	0.0923038
	1	9175001	9200000	0.104093
	1	9200001	9225000	0.0893405
	1	9225001	9250000	0.0735643
	1	9250001	9275000	0.0828462
	1	9275001	9300000	0.0790004
	1	9300001	9325000	0.0729952
	1	9325001	9350000	0.0901397
	1	9350001	9375000	0.104405
	1	9375001	9400000	0.109899
	1	9400001	9425000	0.0973069
	1	9425001	9450000	0.101545
	1	9450001	9475000	0.0944697
	1	9475001	9500000	0.0849557
	1	9500001	9525000	0.0948462
	1	9525001	9550000	0.108045
	1	9550001	9575000	0.113153
	1	9575001	9600000	0.105111
	1	9600001	9625000	0.102014
	1	9625001	9650000	0.0957688
	1	9650001	9675000	0.09547
	1	9675001	9700000	0.0905163
	1	9700001	9725000	0.0884349
	1	9725001	9750000	0.0841125
	1	9750001	9775000	0.0884849
	1	9775001	9800000	0.104063
	1	9800001	9825000	0.110669
	1	9825001	9850000	0.124037
	1	9850001	9875000	0.157416
	1	9875001	9900000	0.158009
	1	9900001	9925000	0.144114
	1	9925001	9950000	0.124228
	1	9950001	9975000	0.108641
	1	9975001	10000000	0.101346
	1	10000001	10025000	0.135325
	1	10025001	10050000	0.189928
	1	10050001	10075000	0.216464
	1	10075001	10100000	0.220767
	1	10100001	10125000	0.242752
	1	10125001	10150000	0.266015
	1	10150001	10175000	0.172632
	1	10175001	10200000	0.0756828
	1	10200001	10225000	0.0740373
	1	10225001	10250000	0.0874288
	1	10250001	10275000	0.17432
	1	10275001	10300000	0.179607
	1	10300001	10325000	0.131832
	1	10325001	10350000	0.102754
	1	10350001	10375000	0.0942188
	1	10375001	10400000	0.0972083
	1	10400001	10425000	0.0926633
	1	10425001	10450000	0.0694053
	1	10450001	10475000	0.0684525
	1	10475001	10500000	0.0786282
	1	10500001	10525000	0.0783809
	1	10525001	10550000	0.101357
	1	10550001	10575000	0.113763
	1	10575001	10600000	0.109364
	1	10600001	10625000	0.0996053
	1	10625001	10650000	0.107061
	1	10650001	10675000	0.117534
	1	10675001	10700000	0.120094
	1	10700001	10725000	0.113376
	1	10725001	10750000	0.0919116
	1	10750001	10775000	0.107261
	1	10775001	10800000	0.11161
	1	10800001	10825000	0.0976968
	1	10825001	10850000	0.0907962
	1	10850001	10875000	0.0906074
	1	10875001	10900000	0.0799347
	1	10900001	10925000	0.0711214
	1	10925001	10950000	0.0841288
	1	10950001	10975000	0.107797
	1	10975001	11000000	0.130279
	1	11000001	11025000	0.12942
	1	11025001	11050000	0.14154
	1	11050001	11075000	0.153527
	1	11075001	11100000	0.151135
	1	11100001	11125000	0.121277
	1	11125001	11150000	0.0952756
	1	11150001	11175000	0.0928229
	1	11175001	11200000	0.0827983
	1	11200001	11225000	0.083109
	1	11225001	11250000	0.107141
	1	11250001	11275000	0.118299
	1	11275001	11300000	0.132709
	1	11300001	11325000	0.139884
	1	11325001	11350000	0.135703
	1	11350001	11375000	0.122068
	1	11375001	11400000	0.0994575
	1	11400001	11425000	0.139851
	1	11425001	11450000	0.166758
	1	11450001	11475000	0.143474
	1	11475001	11500000	0.126908
	1	11500001	11525000	0.125907
	1	11525001	11550000	0.123613
	1	11550001	11575000	0.113729
	1	11575001	11600000	0.126205
	1	11600001	11625000	0.134
	1	11625001	11650000	0.114027
	1	11650001	11675000	0.102147
	1	11675001	11700000	0.0931938
	1	11700001	11725000	0.0922861
	1	11725001	11750000	0.0934632
	1	11750001	11775000	0.0793896
	1	11775001	11800000	0.0869187
	1	11800001	11825000	0.111498
	1	11825001	11850000	0.0985439
	1	11850001	11875000	0.0990702
	1	11875001	11900000	0.109901
	1	11900001	11925000	0.134052
	1	11925001	11950000	0.130018
	1	11950001	11975000	0.112108
	1	11975001	12000000	0.115989
	1	12000001	12025000	0.128112
	1	12025001	12050000	0.165231
	1	12050001	12075000	0.15226
	1	12075001	12100000	0.134804
	1	12100001	12125000	0.143765
	1	12125001	12150000	0.133205
	1	12150001	12175000	0.149396
	1	12175001	12200000	0.175425
	1	12200001	12225000	0.166398
	1	12225001	12250000	0.143346
	1	12250001	12275000	0.11152
	1	12275001	12300000	0.102407
	1	12300001	12325000	0.121562
	1	12325001	12350000	0.128358
	1	12350001	12375000	0.0902016
	1	12375001	12400000	0.091986
	1	12400001	12425000	0.103486
	1	12425001	12450000	0.104079
	1	12450001	12475000	0.104962
	1	12475001	12500000	0.12685
	1	12500001	12525000	0.128137
	1	12525001	12550000	0.13924
	1	12550001	12575000	0.156616
	1	12575001	12600000	0.182483
	1	12600001	12625000	0.17128
	1	12625001	12650000	0.148245
	1	12650001	12675000	0.123276
	1	12675001	12700000	0.118758
	1	12700001	12725000	0.129941
	1	12725001	12750000	0.121479
	1	12750001	12775000	0.0977682
	1	12775001	12800000	0.101921
	1	12800001	12825000	0.117523
	1	12825001	12850000	0.113671
	1	12850001	12875000	0.113146
	1	12875001	12900000	0.121679
	1	12900001	12925000	0.1146
	1	12925001	12950000	0.113071
	1	12950001	12975000	0.108454
	1	12975001	13000000	0.0947577
	1	13000001	13025000	0.100435
	1	13025001	13050000	0.122494
	1	13050001	13075000	0.130719
	1	13075001	13100000	0.117484
	1	13100001	13125000	0.109092
	1	13125001	13150000	0.117408
	1	13150001	13175000	0.125634
	1	13175001	13200000	0.125342
	1	13200001	13225000	0.104341
	1	13225001	13250000	0.0942812
	1	13250001	13275000	0.1153
	1	13275001	13300000	0.123002
	1	13300001	13325000	0.129848
	1	13325001	13350000	0.164761
	1	13350001	13375000	0.181985
	1	13375001	13400000	0.176727
	1	13400001	13425000	0.139468
	1	13425001	13450000	0.122419
	1	13450001	13475000	0.117698
	1	13475001	13500000	0.132379
	1	13500001	13525000	0.137263
	1	13525001	13550000	0.113718
	1	13550001	13575000	0.10759
	1	13575001	13600000	0.101069
	1	13600001	13625000	0.138596
	1	13625001	13650000	0.179496
	1	13650001	13675000	0.173903
	1	13675001	13700000	0.125615
	1	13700001	13725000	0.116166
	1	13725001	13750000	0.145806
	1	13750001	13775000	0.144139
	1	13775001	13800000	0.127278
	1	13800001	13825000	0.120896
	1	13825001	13850000	0.116732
	1	13850001	13875000	0.112285
	1	13875001	13900000	0.112515
	1	13900001	13925000	0.11999
	1	13925001	13950000	0.121811
	1	13950001	13975000	0.135327
	1	13975001	14000000	0.162124
	1	14000001	14025000	0.153114
	1	14025001	14050000	0.144186
	1	14050001	14075000	0.151538
	1	14075001	14100000	0.146715
	1	14100001	14125000	0.132555
	1	14125001	14150000	0.115712
	1	14150001	14175000	0.15953
	1	14175001	14200000	0.173769
	1	14200001	14225000	0.171713
	1	14225001	14250000	0.185609
	1	14250001	14275000	0.175489
	1	14275001	14300000	0.139631
	1	14300001	14325000	0.11511
	1	14325001	14350000	0.0997718
	1	14350001	14375000	0.148881
	1	14375001	14400000	0.195172
	1	14400001	14425000	0.176942
	1	14425001	14450000	0.154685
	1	14450001	14475000	0.121875
	1	14475001	14500000	0.108295
	1	14500001	14525000	0.106089
	1	14525001	14550000	0.0979113
	1	14550001	14575000	0.106517
	1	14575001	14600000	0.107835
	1	14600001	14625000	0.119725
	1	14625001	14650000	0.119826
	1	14650001	14675000	0.1001
	1	14675001	14700000	0.105328
	1	14700001	14725000	0.116046
	1	14725001	14750000	0.115805
	1	14750001	14775000	0.10449
	1	14775001	14800000	0.0861536
	1	14800001	14825000	0.0736042
	1	14825001	14850000	0.0727713
	1	14850001	14875000	0.0655274
	1	14875001	14900000	0.0673081
	1	14900001	14925000	0.0737725
	1	14925001	14950000	0.0601799
	1	14950001	14975000	0.0547439
	1	14975001	15000000	0.0599805
	1	15000001	15025000	0.0550913
	1	15025001	15050000	0.0842555
	1	15050001	15075000	0.0965404
	1	15075001	15100000	0.0984426
	1	15100001	15125000	0.105719
	1	15125001	15150000	0.0925917
	1	15150001	15175000	0.10768
	1	15175001	15200000	0.129768
	1	15200001	15225000	0.131318
	1	15225001	15250000	0.121828
	1	15250001	15275000	0.110552
	1	15275001	15300000	0.111913
	1	15300001	15325000	0.104804
	1	15325001	15350000	0.115014
	1	15350001	15375000	0.125868
	1	15375001	15400000	0.12129
	1	15400001	15425000	0.112946
	1	15425001	15450000	0.113728
	1	15450001	15475000	0.121917
	1	15475001	15500000	0.129493
	1	15500001	15525000	0.105757
	1	15525001	15550000	0.099333
	1	15550001	15575000	0.115521
	1	15575001	15600000	0.124165
	1	15600001	15625000	0.113854
	1	15625001	15650000	0.104417
	1	15650001	15675000	0.122887
	1	15675001	15700000	0.132197
	1	15700001	15725000	0.122513
	1	15725001	15750000	0.115072
	1	15750001	15775000	0.11631
	1	15775001	15800000	0.105257
	1	15800001	15825000	0.0923314
	1	15825001	15850000	0.102318
	1	15850001	15875000	0.125346
	1	15875001	15900000	0.14613
	1	15900001	15925000	0.148943
	1	15925001	15950000	0.13592
	1	15950001	15975000	0.147542
	1	15975001	16000000	0.160154
	1	16000001	16025000	0.152415
	1	16025001	16050000	0.132853
	1	16050001	16075000	0.114129
	1	16075001	16100000	0.135931
	1	16100001	16125000	0.131125
	1	16125001	16150000	0.12733
	1	16150001	16175000	0.133219
	1	16175001	16200000	0.136648
	1	16200001	16225000	0.140661
	1	16225001	16250000	0.156332
	1	16250001	16275000	0.146499
	1	16275001	16300000	0.122156
	1	16300001	16325000	0.115176
	1	16325001	16350000	0.112687
	1	16350001	16375000	0.122612
	1	16375001	16400000	0.126861
	1	16400001	16425000	0.120133
	1	16425001	16450000	0.113067
	1	16450001	16475000	0.117375
	1	16475001	16500000	0.125444
	1	16500001	16525000	0.109658
	1	16525001	16550000	0.0973309
	1	16550001	16575000	0.0902818
	1	16575001	16600000	0.102852
	1	16600001	16625000	0.12396
	1	16625001	16650000	0.118701
	1	16650001	16675000	0.127197
	1	16675001	16700000	0.142555
	1	16700001	16725000	0.129247
	1	16725001	16750000	0.111744
	1	16750001	16775000	0.105155
	1	16775001	16800000	0.112323
	1	16800001	16825000	0.119133
	1	16825001	16850000	0.148365
	1	16850001	16875000	0.152615
	1	16875001	16900000	0.132803
	1	16900001	16925000	0.132569
	1	16925001	16950000	0.144223
	1	16950001	16975000	0.126867
	1	16975001	17000000	0.102485
	1	17000001	17025000	0.103464
	1	17025001	17050000	0.128513
	1	17050001	17075000	0.12495
	1	17075001	17100000	0.145677
	1	17100001	17125000	0.159914
	1	17125001	17150000	0.138836
	1	17150001	17175000	0.126352
	1	17175001	17200000	0.102763
	1	17200001	17225000	0.111946
	1	17225001	17250000	0.133353
	1	17250001	17275000	0.135081
	1	17275001	17300000	0.12158
	1	17300001	17325000	0.117145
	1	17325001	17350000	0.12454
	1	17350001	17375000	0.11273
	1	17375001	17400000	0.097703
	1	17400001	17425000	0.1075
	1	17425001	17450000	0.0926415
	1	17450001	17475000	0.0896972
	1	17475001	17500000	0.105596
	1	17500001	17525000	0.111325
	1	17525001	17550000	0.146446
	1	17550001	17575000	0.144062
	1	17575001	17600000	0.102282
	1	17600001	17625000	0.091997
	1	17625001	17650000	0.103986
	1	17650001	17675000	0.120351
	1	17675001	17700000	0.12479
	1	17700001	17725000	0.152778
	1	17725001	17750000	0.164755
	1	17750001	17775000	0.17755
	1	17775001	17800000	0.16267
	1	17800001	17825000	0.162535
	1	17825001	17850000	0.14749
	1	17850001	17875000	0.129512
	1	17875001	17900000	0.116032
	1	17900001	17925000	0.130383
	1	17925001	17950000	0.157225
	1	17950001	17975000	0.154181
	1	17975001	18000000	0.149887
	1	18000001	18025000	0.161535
	1	18025001	18050000	0.180632
	1	18050001	18075000	0.122613
	1	18075001	18100000	0.0987678
	1	18100001	18125000	0.165225
	1	18125001	18150000	0.184072
	1	18150001	18175000	0.143065
	1	18175001	18200000	0.106359
	1	18200001	18225000	0.0807007
	1	18225001	18250000	0.0773871
	1	18250001	18275000	0.104697
	1	18275001	18300000	0.127089
	1	18300001	18325000	0.167487
	1	18325001	18350000	0.160933
	1	18350001	18375000	0.140237
	1	18375001	18400000	0.130171
	1	18400001	18425000	0.139733
	1	18425001	18450000	0.117046
	1	18450001	18475000	0.103564
	1	18475001	18500000	0.102315
	1	18500001	18525000	0.0863444
	1	18525001	18550000	0.0968516
	1	18550001	18575000	0.115935
	1	18575001	18600000	0.162996
	1	18600001	18625000	0.183008
	1	18625001	18650000	0.108834
	1	18650001	18675000	0.106504
	1	18675001	18700000	0.104734
	1	18700001	18725000	0.122046
	1	18725001	18750000	0.133225
	1	18750001	18775000	0.12259
	1	18775001	18800000	0.127548
	1	18800001	18825000	0.125054
	1	18825001	18850000	0.111802
	1	18850001	18875000	0.117666
	1	18875001	18900000	0.136165
	1	18900001	18925000	0.124405
	1	18925001	18950000	0.113784
	1	18950001	18975000	0.129277
	1	18975001	19000000	0.104477
	1	19000001	19025000	0.0754637
	1	19025001	19050000	0.0817428
	1	19050001	19075000	0.132581
	1	19075001	19100000	0.113676
	1	19100001	19125000	0.0935284
	1	19125001	19150000	0.0866764
	1	19150001	19175000	0.0956783
	1	19175001	19200000	0.0958671
	1	19200001	19225000	0.100729
	1	19225001	19250000	0.119159
	1	19250001	19275000	0.138571
	1	19275001	19300000	0.157897
	1	19300001	19325000	0.154755
	1	19325001	19350000	0.126412
	1	19350001	19375000	0.128889
	1	19375001	19400000	0.148809
	1	19400001	19425000	0.196462
	1	19425001	19450000	0.155408
	1	19450001	19475000	0.131597
	1	19475001	19500000	0.165368
	1	19500001	19525000	0.169845
	1	19525001	19550000	0.135621
	1	19550001	19575000	0.118345
	1	19575001	19600000	0.138638
	1	19600001	19625000	0.122586
	1	19625001	19650000	0.104104
	1	19650001	19675000	0.119616
	1	19675001	19700000	0.0922884
	1	19700001	19725000	0.0728497
	1	19725001	19750000	0.111806
	1	19750001	19775000	0.120845
	1	19775001	19800000	0.127393
	1	19800001	19825000	0.149913
	1	19825001	19850000	0.167641
	1	19850001	19875000	0.166461
	1	19875001	19900000	0.159581
	1	19900001	19925000	0.143479
	1	19925001	19950000	0.0857818
	1	19950001	19975000	0.0361735
	1	19975001	20000000	0.042927
	1	20000001	20025000	0.0857269
	1	20025001	20050000	0.0944976
	1	20050001	20075000	0.075703
	1	20075001	20100000	0.099889
	1	20100001	20125000	0.129359
	1	20125001	20150000	0.131356
	1	20150001	20175000	0.127232
	1	20175001	20200000	0.11883
	1	20200001	20225000	0.113363
	1	20225001	20250000	0.113297
	1	20250001	20275000	0.114798
	1	20275001	20300000	0.150171
	1	20300001	20325000	0.180053
	1	20325001	20350000	0.154361
	1	20350001	20375000	0.132299
	1	20375001	20400000	0.111442
	1	20400001	20425000	0.108777
	1	20425001	20450000	0.111451
	1	20450001	20475000	0.105272
	1	20475001	20500000	0.0899526
	1	20500001	20525000	0.0796023
	1	20525001	20550000	0.0904453
	1	20550001	20575000	0.113352
	1	20575001	20600000	0.103669
	1	20600001	20625000	0.0971871
	1	20625001	20650000	0.0823969
	1	20650001	20675000	0.0852653
	1	20675001	20700000	0.0963215
	1	20700001	20725000	0.0956101
	1	20725001	20750000	0.095221
	1	20750001	20775000	0.0923164
	1	20775001	20800000	0.097572
	1	20800001	20825000	0.144841
	1	20825001	20850000	0.177557
	1	20850001	20875000	0.171261
	1	20875001	20900000	0.149865
	1	20900001	20925000	0.146887
	1	20925001	20950000	0.152542
	1	20950001	20975000	0.162383
	1	20975001	21000000	0.155675
	1	21000001	21025000	0.136851
	1	21025001	21050000	0.131546
	1	21050001	21075000	0.126248
	1	21075001	21100000	0.159008
	1	21100001	21125000	0.163044
	1	21125001	21150000	0.16338
	1	21150001	21175000	0.159621
	1	21175001	21200000	0.159674
	1	21200001	21225000	0.139307
	1	21225001	21250000	0.082872
	1	21250001	21275000	0.105689
	1	21275001	21300000	0.143324
	1	21300001	21325000	0.15619
	1	21325001	21350000	0.171694
	1	21350001	21375000	0.173993
	1	21375001	21400000	0.170041
	1	21400001	21425000	0.135047
	1	21425001	21450000	0.0954577
	1	21450001	21475000	0.0933648
	1	21475001	21500000	0.0970215
	1	21500001	21525000	0.0765913
	1	21525001	21550000	0.0964043
	1	21550001	21575000	0.125463
	1	21575001	21600000	0.130236
	1	21600001	21625000	0.139579
	1	21625001	21650000	0.150981
	1	21650001	21675000	0.148408
	1	21675001	21700000	0.148347
	1	21700001	21725000	0.128909
	1	21725001	21750000	0.11219
	1	21750001	21775000	0.105152
	1	21775001	21800000	0.0823072
	1	21800001	21825000	0.0797833
	1	21825001	21850000	0.119216
	1	21850001	21875000	0.131176
	1	21875001	21900000	0.122646
	1	21900001	21925000	0.121352
	1	21925001	21950000	0.14344
	1	21950001	21975000	0.139728
	1	21975001	22000000	0.117868
	1	22000001	22025000	0.115279
	1	22025001	22050000	0.087087
	1	22050001	22075000	0.0775278
	1	22075001	22100000	0.105476
	1	22100001	22125000	0.122173
	1	22125001	22150000	0.11534
	1	22150001	22175000	0.120171
	1	22175001	22200000	0.135257
	1	22200001	22225000	0.14347
	1	22225001	22250000	0.160997
	1	22250001	22275000	0.147314
	1	22275001	22300000	0.120884
	1	22300001	22325000	0.117005
	1	22325001	22350000	0.120277
	1	22350001	22375000	0.123103
	1	22375001	22400000	0.119896
	1	22400001	22425000	0.125569
	1	22425001	22450000	0.118977
	1	22450001	22475000	0.117648
	1	22475001	22500000	0.136308
	1	22500001	22525000	0.153978
	1	22525001	22550000	0.165902
	1	22550001	22575000	0.129353
	1	22575001	22600000	0.114833
	1	22600001	22625000	0.129352
	1	22625001	22650000	0.115491
	1	22650001	22675000	0.113272
	1	22675001	22700000	0.153237
	1	22700001	22725000	0.118849
	1	22725001	22750000	0.0767088
	1	22750001	22775000	0.104462
	1	22775001	22800000	0.110158
	1	22800001	22825000	0.0983862
	1	22825001	22850000	0.102223
	1	22850001	22875000	0.104765
	1	22875001	22900000	0.110814
	1	22900001	22925000	0.139853
	1	22925001	22950000	0.173466
	1	22950001	22975000	0.163944
	1	22975001	23000000	0.153181
	1	23000001	23025000	0.144745
	1	23025001	23050000	0.13988
	1	23050001	23075000	0.134767
	1	23075001	23100000	0.139307
	1	23100001	23125000	0.139771
	1	23125001	23150000	0.129211
	1	23150001	23175000	0.123769
	1	23175001	23200000	0.127103
	1	23200001	23225000	0.144123
	1	23225001	23250000	0.156844
	1	23250001	23275000	0.152387
	1	23275001	23300000	0.135071
	1	23300001	23325000	0.114921
	1	23325001	23350000	0.096429
	1	23350001	23375000	0.120914
	1	23375001	23400000	0.131614
	1	23400001	23425000	0.108818
	1	23425001	23450000	0.120791
	1	23450001	23475000	0.124688
	1	23475001	23500000	0.118758
	1	23500001	23525000	0.118368
	1	23525001	23550000	0.121405
	1	23550001	23575000	0.139449
	1	23575001	23600000	0.140266
	1	23600001	23625000	0.155219
	1	23625001	23650000	0.144065
	1	23650001	23675000	0.106783
	1	23675001	23700000	0.117725
	1	23700001	23725000	0.185074
	1	23725001	23750000	0.156621
	1	23750001	23775000	0.147119
	1	23775001	23800000	0.134986
	1	23800001	23825000	0.0945763
	1	23825001	23850000	0.109907
	1	23850001	23875000	0.127698
	1	23875001	23900000	0.116508
	1	23900001	23925000	0.117084
	1	23925001	23950000	0.123375
	1	23950001	23975000	0.127938
	1	23975001	24000000	0.126259
	1	24000001	24025000	0.14288
	1	24025001	24050000	0.143853
	1	24050001	24075000	0.133877
	1	24075001	24100000	0.134476
	1	24100001	24125000	0.121479
	1	24125001	24150000	0.129486
	1	24150001	24175000	0.15204
	1	24175001	24200000	0.154523
	1	24200001	24225000	0.169372
	1	24225001	24250000	0.181283
	1	24250001	24275000	0.185966
	1	24275001	24300000	0.215447
	1	24300001	24325000	0.209658
	1	24325001	24350000	0.189844
	1	24350001	24375000	0.203597
	1	24375001	24400000	0.193855
	1	24400001	24425000	0.150878
	1	24425001	24450000	0.113349
	1	24450001	24475000	0.108652
	1	24475001	24500000	0.108463
	1	24500001	24525000	0.117539
	1	24525001	24550000	0.140616
	1	24550001	24575000	0.130573
	1	24575001	24600000	0.128817
	1	24600001	24625000	0.139977
	1	24625001	24650000	0.129722
	1	24650001	24675000	0.165585
	1	24675001	24700000	0.154476
	1	24700001	24725000	0.136924
	1	24725001	24750000	0.134468
	1	24750001	24775000	0.143512
	1	24775001	24800000	0.121494
	1	24800001	24825000	0.107533
	1	24825001	24850000	0.115005
	1	24850001	24875000	0.116765
	1	24875001	24900000	0.082607
	1	24900001	24925000	0.0862565
	1	24925001	24950000	0.0960579
	1	24950001	24975000	0.0818002
	1	24975001	25000000	0.0858289
	1	25000001	25025000	0.0925287
	1	25025001	25050000	0.0984323
	1	25050001	25075000	0.108388
	1	25075001	25100000	0.125181
	1	25100001	25125000	0.127935
	1	25125001	25150000	0.13495
	1	25150001	25175000	0.14331
	1	25175001	25200000	0.133226
	1	25200001	25225000	0.131387
	1	25225001	25250000	0.168386
	1	25250001	25275000	0.202307
	1	25275001	25300000	0.20227
	1	25300001	25325000	0.181147
	1	25325001	25350000	0.170163
	1	25350001	25375000	0.159562
	1	25375001	25400000	0.157529
	1	25400001	25425000	0.136127
	1	25425001	25450000	0.138488
	1	25450001	25475000	0.160195
	1	25475001	25500000	0.166482
	1	25500001	25525000	0.159437
	1	25525001	25550000	0.126595
	1	25550001	25575000	0.122832
	1	25575001	25600000	0.143537
	1	25600001	25625000	0.147766
	1	25625001	25650000	0.148052
	1	25650001	25675000	0.179288
	1	25675001	25700000	0.179618
	1	25700001	25725000	0.165823
	1	25725001	25750000	0.164772
	1	25750001	25775000	0.173804
	1	25775001	25800000	0.200943
	1	25800001	25825000	0.219763
	1	25825001	25850000	0.218224
	1	25850001	25875000	0.204359
	1	25875001	25900000	0.188627
	1	25900001	25925000	0.206904
	1	25925001	25950000	0.20269
	1	25950001	25975000	0.191476
	1	25975001	26000000	0.194925
	1	26000001	26025000	0.198291
	1	26025001	26050000	0.195105
	1	26050001	26075000	0.200167
	1	26075001	26100000	0.20433
	1	26100001	26125000	0.153737
	1	26125001	26150000	0.113198
	1	26150001	26175000	0.114099
	1	26175001	26200000	0.121159
	1	26200001	26225000	0.157021
	1	26225001	26250000	0.176952
	1	26250001	26275000	0.178868
	1	26275001	26300000	0.188081
	1	26300001	26325000	0.202487
	1	26325001	26350000	0.207209
	1	26350001	26375000	0.175671
	1	26375001	26400000	0.128683
	1	26400001	26425000	0.123689
	1	26425001	26450000	0.115051
	1	26450001	26475000	0.105653
	1	26475001	26500000	0.12178
	1	26500001	26525000	0.138396
	1	26525001	26550000	0.1368
	1	26550001	26575000	0.118915
	1	26575001	26600000	0.12398
	1	26600001	26625000	0.124515
	1	26625001	26650000	0.125635
	1	26650001	26675000	0.111246
	1	26675001	26700000	0.105724
	1	26700001	26725000	0.140552
	1	26725001	26750000	0.171465
	1	26750001	26775000	0.166664
	1	26775001	26800000	0.195046
	1	26800001	26825000	0.210459
	1	26825001	26850000	0.134841
	1	26850001	26875000	0.124138
	1	26875001	26900000	0.12921
	1	26900001	26925000	0.132402
	1	26925001	26950000	0.150563
	1	26950001	26975000	0.151298
	1	26975001	27000000	0.113163
	1	27000001	27025000	0.0971776
	1	27025001	27050000	0.115453
	1	27050001	27075000	0.12436
	1	27075001	27100000	0.112776
	1	27100001	27125000	0.0892628
	1	27125001	27150000	0.0959393
	1	27150001	27175000	0.110359
	1	27175001	27200000	0.11541
	1	27200001	27225000	0.165749
	1	27225001	27250000	0.186741
	1	27250001	27275000	0.174279
	1	27275001	27300000	0.178302
	1	27300001	27325000	0.178743
	1	27325001	27350000	0.168914
	1	27350001	27375000	0.169985
	1	27375001	27400000	0.16761
	1	27400001	27425000	0.163562
	1	27425001	27450000	0.177111
	1	27450001	27475000	0.24201
	1	27475001	27500000	0.25808
	1	27500001	27525000	0.261097
	1	27525001	27550000	0.242371
	1	27550001	27575000	0.20822
	1	27575001	27600000	0.200908
	1	27600001	27625000	0.211714
	1	27625001	27650000	0.194318
	1	27650001	27675000	0.161933
	1	27675001	27700000	0.207699
	1	27700001	27725000	0.306895
	1	27725001	27750000	0.470724
	1	27750001	27775000	0.505947
	1	27775001	27800000	0.482176
	1	27800001	27825000	0.517293
	1	27825001	27850000	0.486483
	1	27850001	27875000	0.198066
	1	27875001	27900000	0.13718
	1	27900001	27925000	0.15246
	1	27925001	27950000	0.150947
	1	27950001	27975000	0.141418
	1	27975001	28000000	0.16674
	1	28000001	28025000	0.187654
	1	28025001	28050000	0.173345
	1	28050001	28075000	0.149949
	1	28075001	28100000	0.126984
	1	28100001	28125000	0.0990618
	1	28125001	28150000	0.105007
	1	28150001	28175000	0.120128
	1	28175001	28200000	0.154176
	1	28200001	28225000	0.175236
	1	28225001	28250000	0.170616
	1	28250001	28275000	0.162768
	1	28275001	28300000	0.149112
	1	28300001	28325000	0.103774
	1	28325001	28350000	0.102179
	1	28350001	28375000	0.0960285
	1	28375001	28400000	0.100684
	1	28400001	28425000	0.0955676
	1	28425001	28450000	0.0965647
	1	28450001	28475000	0.103842
	1	28475001	28500000	0.126103
	1	28500001	28525000	0.142839
	1	28525001	28550000	0.131508
	1	28550001	28575000	0.128248
	1	28575001	28600000	0.129154
	1	28600001	28625000	0.133023
	1	28625001	28650000	0.130066
	1	28650001	28675000	0.134273
	1	28675001	28700000	0.168206
	1	28700001	28725000	0.181575
	1	28725001	28750000	0.17834
	1	28750001	28775000	0.170528
	1	28775001	28800000	0.151975
	1	28800001	28825000	0.134223
	1	28825001	28850000	0.0959302
	1	28850001	28875000	0.0628696
	1	28875001	28900000	0.0574393
	1	28900001	28925000	0.100286
	1	28925001	28950000	0.132814
	1	28950001	28975000	0.149434
	1	28975001	29000000	0.157314
	1	29000001	29025000	0.173354
	1	29025001	29050000	0.151488
	1	29050001	29075000	0.121571
	1	29075001	29100000	0.107786
	1	29100001	29125000	0.111214
	1	29125001	29150000	0.109415
	1	29150001	29175000	0.106755
	1	29175001	29200000	0.09746
	1	29200001	29225000	0.0872412
	1	29225001	29250000	0.0668914
	1	29250001	29275000	0.0706895
	1	29275001	29300000	0.10157
	1	29300001	29325000	0.112312
	1	29325001	29350000	0.119327
	1	29350001	29375000	0.131458
	1	29375001	29400000	0.137156
	1	29400001	29425000	0.135203
	1	29425001	29450000	0.129742
	1	29450001	29475000	0.110887
	1	29475001	29500000	0.118094
	1	29500001	29525000	0.132946
	1	29525001	29550000	0.132779
	1	29550001	29575000	0.107839
	1	29575001	29600000	0.0961229
	1	29600001	29625000	0.103537
	1	29625001	29650000	0.134878
	1	29650001	29675000	0.152738
	1	29675001	29700000	0.195395
	1	29700001	29725000	0.140428
	1	29725001	29750000	0.089845
	1	29750001	29775000	0.10679
	1	29775001	29800000	0.12009
	1	29800001	29825000	0.0930325
	1	29825001	29850000	0.0970851
	1	29850001	29875000	0.10574
	1	29875001	29900000	0.101933
	1	29900001	29925000	0.0875756
	1	29925001	29950000	0.102091
	1	29950001	29975000	0.120649
	1	29975001	30000000	0.115603
	1	30000001	30025000	0.110455
	1	30025001	30050000	0.122044
	1	30050001	30075000	0.119854
	1	30075001	30100000	0.0838839
	1	30100001	30125000	0.0865903
	1	30125001	30150000	0.120511
	1	30150001	30175000	0.168223
	1	30175001	30200000	0.146738
	1	30200001	30225000	0.127542
	1	30225001	30250000	0.12868
	1	30250001	30275000	0.116181
	1	30275001	30300000	0.100163
	1	30300001	30325000	0.119431
	1	30325001	30350000	0.144956
	1	30350001	30375000	0.128317
	1	30375001	30400000	0.113121
	1	30400001	30425000	0.12101
	1	30425001	30450000	0.116284
	1	30450001	30475000	0.0763971
	1	30475001	30500000	0.066798
	1	30500001	30525000	0.0890763
	1	30525001	30550000	0.107156
	1	30550001	30575000	0.103566
	1	30575001	30600000	0.123799
	1	30600001	30625000	0.135793
	1	30625001	30650000	0.12654
	1	30650001	30675000	0.130049
	1	30675001	30700000	0.13082
	1	30700001	30725000	0.120304
	1	30725001	30750000	0.114232
	1	30750001	30775000	0.110058
	1	30775001	30800000	0.112882
	1	30800001	30825000	0.10704
	1	30825001	30850000	0.148126
	1	30850001	30875000	0.215323
	1	30875001	30900000	0.182548
	1	30900001	30925000	0.127224
	1	30925001	30950000	0.126947
	1	30950001	30975000	0.131732
	1	30975001	31000000	0.106999
	1	31000001	31025000	0.0994474
	1	31025001	31050000	0.121604
	1	31050001	31075000	0.135371
	1	31075001	31100000	0.133963
	1	31100001	31125000	0.127706
	1	31125001	31150000	0.137439
	1	31150001	31175000	0.140749
	1	31175001	31200000	0.129398
	1	31200001	31225000	0.130722
	1	31225001	31250000	0.10482
	1	31250001	31275000	0.0870885
	1	31275001	31300000	0.0955034
	1	31300001	31325000	0.114993
	1	31325001	31350000	0.130005
	1	31350001	31375000	0.119383
	1	31375001	31400000	0.106421
	1	31400001	31425000	0.096665
	1	31425001	31450000	0.10311
	1	31450001	31475000	0.104217
	1	31475001	31500000	0.0888093
	1	31500001	31525000	0.102271
	1	31525001	31550000	0.121836
	1	31550001	31575000	0.12351
	1	31575001	31600000	0.111749
	1	31600001	31625000	0.106231
	1	31625001	31650000	0.0958149
	1	31650001	31675000	0.0891046
	1	31675001	31700000	0.0895506
	1	31700001	31725000	0.0973899
	1	31725001	31750000	0.106003
	1	31750001	31775000	0.111892
	1	31775001	31800000	0.112664
	1	31800001	31825000	0.0954756
	1	31825001	31850000	0.0864415
	1	31850001	31875000	0.087072
	1	31875001	31900000	0.0862754
	1	31900001	31925000	0.0876782
	1	31925001	31950000	0.0975075
	1	31950001	31975000	0.109633
	1	31975001	32000000	0.110427
	1	32000001	32025000	0.114655
	1	32025001	32050000	0.121486
	1	32050001	32075000	0.11752
	1	32075001	32100000	0.120643
	1	32100001	32125000	0.124437
	1	32125001	32150000	0.12076
	1	32150001	32175000	0.174741
	1	32175001	32200000	0.203667
	1	32200001	32225000	0.170868
	1	32225001	32250000	0.128584
	1	32250001	32275000	0.110495
	1	32275001	32300000	0.109698
	1	32300001	32325000	0.1092
	1	32325001	32350000	0.124068
	1	32350001	32375000	0.149869
	1	32375001	32400000	0.144902
	1	32400001	32425000	0.13089
	1	32425001	32450000	0.123033
	1	32450001	32475000	0.108484
	1	32475001	32500000	0.121353
	1	32500001	32525000	0.133521
	1	32525001	32550000	0.117853
	1	32550001	32575000	0.130569
	1	32575001	32600000	0.148856
	1	32600001	32625000	0.136719
	1	32625001	32650000	0.131415
	1	32650001	32675000	0.126075
	1	32675001	32700000	0.117246
	1	32700001	32725000	0.111614
	1	32725001	32750000	0.123048
	1	32750001	32775000	0.120564
	1	32775001	32800000	0.101637
	1	32800001	32825000	0.105878
	1	32825001	32850000	0.116088
	1	32850001	32875000	0.102103
	1	32875001	32900000	0.0846839
	1	32900001	32925000	0.0971166
	1	32925001	32950000	0.107046
	1	32950001	32975000	0.124055
	1	32975001	33000000	0.128627
	1	33000001	33025000	0.14857
	1	33025001	33050000	0.176627
	1	33050001	33075000	0.116448
	1	33075001	33100000	0.13928
	1	33100001	33125000	0.151526
	1	33125001	33150000	0.112368
	1	33150001	33175000	0.0988725
	1	33175001	33200000	0.101785
	1	33200001	33225000	0.101719
	1	33225001	33250000	0.0930375
	1	33250001	33275000	0.0896985
	1	33275001	33300000	0.0964718
	1	33300001	33325000	0.132937
	1	33325001	33350000	0.14268
	1	33350001	33375000	0.127566
	1	33375001	33400000	0.119237
	1	33400001	33425000	0.138809
	1	33425001	33450000	0.134275
	1	33450001	33475000	0.113078
	1	33475001	33500000	0.126164
	1	33500001	33525000	0.141804
	1	33525001	33550000	0.121297
	1	33550001	33575000	0.105161
	1	33575001	33600000	0.110292
	1	33600001	33625000	0.106999
	1	33625001	33650000	0.0977132
	1	33650001	33675000	0.0968226
	1	33675001	33700000	0.120953
	1	33700001	33725000	0.1475
	1	33725001	33750000	0.161914
	1	33750001	33775000	0.141812
	1	33775001	33800000	0.10628
	1	33800001	33825000	0.0822965
	1	33825001	33850000	0.071667
	1	33850001	33875000	0.0919771
	1	33875001	33900000	0.126164
	1	33900001	33925000	0.154336
	1	33925001	33950000	0.118311
	1	33950001	33975000	0.0980723
	1	33975001	34000000	0.12219
	1	34000001	34025000	0.119733
	1	34025001	34050000	0.099549
	1	34050001	34075000	0.112776
	1	34075001	34100000	0.133893
	1	34100001	34125000	0.13242
	1	34125001	34150000	0.133519
	1	34150001	34175000	0.130461
	1	34175001	34200000	0.120328
	1	34200001	34225000	0.135057
	1	34225001	34250000	0.118704
	1	34250001	34275000	0.108946
	1	34275001	34300000	0.157124
	1	34300001	34325000	0.162303
	1	34325001	34350000	0.14397
	1	34350001	34375000	0.247918
	1	34375001	34400000	0.231739
	1	34400001	34425000	0.187152
	1	34425001	34450000	0.189474
	1	34450001	34475000	0.184421
	1	34475001	34500000	0.190278
	1	34500001	34525000	0.135399
	1	34525001	34550000	0.120191
	1	34550001	34575000	0.126199
	1	34575001	34600000	0.108122
	1	34600001	34625000	0.113631
	1	34625001	34650000	0.140309
	1	34650001	34675000	0.123944
	1	34675001	34700000	0.121573
	1	34700001	34725000	0.151714
	1	34725001	34750000	0.160314
	1	34750001	34775000	0.131952
	1	34775001	34800000	0.119839
	1	34800001	34825000	0.127211
	1	34825001	34850000	0.121808
	1	34850001	34875000	0.124695
	1	34875001	34900000	0.126752
	1	34900001	34925000	0.122533
	1	34925001	34950000	0.160255
	1	34950001	34975000	0.193719
	1	34975001	35000000	0.162619
	1	35000001	35025000	0.138631
	1	35025001	35050000	0.13282
	1	35050001	35075000	0.126617
	1	35075001	35100000	0.114113
	1	35100001	35125000	0.120842
	1	35125001	35150000	0.180863
	1	35150001	35175000	0.206476
	1	35175001	35200000	0.161658
	1	35200001	35225000	0.170363
	1	35225001	35250000	0.194482
	1	35250001	35275000	0.150897
	1	35275001	35300000	0.111995
	1	35300001	35325000	0.125237
	1	35325001	35350000	0.140757
	1	35350001	35375000	0.138411
	1	35375001	35400000	0.120181
	1	35400001	35425000	0.136615
	1	35425001	35450000	0.159488
	1	35450001	35475000	0.170102
	1	35475001	35500000	0.16692
	1	35500001	35525000	0.166526
	1	35525001	35550000	0.174908
	1	35550001	35575000	0.164492
	1	35575001	35600000	0.151557
	1	35600001	35625000	0.151567
	1	35625001	35650000	0.150076
	1	35650001	35675000	0.143083
	1	35675001	35700000	0.126005
	1	35700001	35725000	0.119508
	1	35725001	35750000	0.105207
	1	35750001	35775000	0.111804
	1	35775001	35800000	0.120999
	1	35800001	35825000	0.114335
	1	35825001	35850000	0.128165
	1	35850001	35875000	0.157405
	1	35875001	35900000	0.161588
	1	35900001	35925000	0.177173
	1	35925001	35950000	0.18205
	1	35950001	35975000	0.154648
	1	35975001	36000000	0.0976696
	1	36000001	36025000	0.109645
	1	36025001	36050000	0.110942
	1	36050001	36075000	0.104808
	1	36075001	36100000	0.112434
	1	36100001	36125000	0.115569
	1	36125001	36150000	0.0917335
	1	36150001	36175000	0.0873698
	1	36175001	36200000	0.107138
	1	36200001	36225000	0.111024
	1	36225001	36250000	0.104209
	1	36250001	36275000	0.0936131
	1	36275001	36300000	0.118573
	1	36300001	36325000	0.149482
	1	36325001	36350000	0.119238
	1	36350001	36375000	0.0925662
	1	36375001	36400000	0.0983957
	1	36400001	36425000	0.12536
	1	36425001	36450000	0.127968
	1	36450001	36475000	0.121954
	1	36475001	36500000	0.109003
	1	36500001	36525000	0.101903
	1	36525001	36550000	0.172433
	1	36550001	36575000	0.164725
	1	36575001	36600000	0.105451
	1	36600001	36625000	0.113795
	1	36625001	36650000	0.106797
	1	36650001	36675000	0.101639
	1	36675001	36700000	0.134387
	1	36700001	36725000	0.150725
	1	36725001	36750000	0.133506
	1	36750001	36775000	0.119023
	1	36775001	36800000	0.129387
	1	36800001	36825000	0.13624
	1	36825001	36850000	0.116037
	1	36850001	36875000	0.109778
	1	36875001	36900000	0.155387
	1	36900001	36925000	0.164383
	1	36925001	36950000	0.174285
	1	36950001	36975000	0.210571
	1	36975001	37000000	0.152341
	1	37000001	37025000	0.0727364
	1	37025001	37050000	0.0957986
	1	37050001	37075000	0.0533112
	1	37075001	37100000	0.068296
	1	37100001	37125000	0.0775883
	1	37125001	37150000	0.070491
	1	37150001	37175000	0.0685839
	1	37175001	37200000	0.0630401
	1	37200001	37225000	0.0710804
	1	37225001	37250000	0.08448
	1	37250001	37275000	0.0731676
	1	37275001	37300000	0.0499779
	1	37300001	37325000	0.100289
	1	37325001	37350000	0.115425
	1	37350001	37375000	0.132444
	1	37375001	37400000	0.12926
	1	37400001	37425000	0.0806383
	1	37425001	37450000	0.0817417
	1	37450001	37475000	0.100018
	1	37475001	37500000	0.111286
	1	37500001	37525000	0.104132
	1	37525001	37550000	0.109098
	1	37550001	37575000	0.116669
	1	37575001	37600000	0.112968
	1	37600001	37625000	0.118817
	1	37625001	37650000	0.108838
	1	37650001	37675000	0.109435
	1	37675001	37700000	0.124901
	1	37700001	37725000	0.132841
	1	37725001	37750000	0.13518
	1	37750001	37775000	0.140368
	1	37775001	37800000	0.141078
	1	37800001	37825000	0.156415
	1	37825001	37850000	0.145
	1	37850001	37875000	0.107356
	1	37875001	37900000	0.101788
	1	37900001	37925000	0.106355
	1	37925001	37950000	0.0863531
	1	37950001	37975000	0.0677031
	1	37975001	38000000	0.0697408
	1	38000001	38025000	0.0851229
	1	38025001	38050000	0.108885
	1	38050001	38075000	0.132782
	1	38075001	38100000	0.137678
	1	38100001	38125000	0.13515
	1	38125001	38150000	0.138254
	1	38150001	38175000	0.136452
	1	38175001	38200000	0.130847
	1	38200001	38225000	0.122652
	1	38225001	38250000	0.134077
	1	38250001	38275000	0.126374
	1	38275001	38300000	0.136339
	1	38300001	38325000	0.157875
	1	38325001	38350000	0.142518
	1	38350001	38375000	0.168894
	1	38375001	38400000	0.164684
	1	38400001	38425000	0.171705
	1	38425001	38450000	0.165887
	1	38450001	38475000	0.134644
	1	38475001	38500000	0.118436
	1	38500001	38525000	0.110549
	1	38525001	38550000	0.122393
	1	38550001	38575000	0.183572
	1	38575001	38600000	0.20851
	1	38600001	38625000	0.164856
	1	38625001	38650000	0.168796
	1	38650001	38675000	0.164868
	1	38675001	38700000	0.145318
	1	38700001	38725000	0.131621
	1	38725001	38750000	0.168693
	1	38750001	38775000	0.185094
	1	38775001	38800000	0.178953
	1	38800001	38825000	0.16461
	1	38825001	38850000	0.119844
	1	38850001	38875000	0.125077
	1	38875001	38900000	0.129914
	1	38900001	38925000	0.133587
	1	38925001	38950000	0.145184
	1	38950001	38975000	0.151836
	1	38975001	39000000	0.158375
	1	39000001	39025000	0.181309
	1	39025001	39050000	0.192898
	1	39050001	39075000	0.154841
	1	39075001	39100000	0.138884
	1	39100001	39125000	0.13877
	1	39125001	39150000	0.139857
	1	39150001	39175000	0.128047
	1	39175001	39200000	0.104015
	1	39200001	39225000	0.121881
	1	39225001	39250000	0.134539
	1	39250001	39275000	0.121049
	1	39275001	39300000	0.111316
	1	39300001	39325000	0.120292
	1	39325001	39350000	0.130589
	1	39350001	39375000	0.116986
	1	39375001	39400000	0.131875
	1	39400001	39425000	0.13838
	1	39425001	39450000	0.130126
	1	39450001	39475000	0.125632
	1	39475001	39500000	0.124244
	1	39500001	39525000	0.145183
	1	39525001	39550000	0.135146
	1	39550001	39575000	0.13895
	1	39575001	39600000	0.131382
	1	39600001	39625000	0.0986502
	1	39625001	39650000	0.0755098
	1	39650001	39675000	0.0777684
	1	39675001	39700000	0.0959885
	1	39700001	39725000	0.114171
	1	39725001	39750000	0.125424
	1	39750001	39775000	0.128121
	1	39775001	39800000	0.117412
	1	39800001	39825000	0.11097
	1	39825001	39850000	0.112284
	1	39850001	39875000	0.115278
	1	39875001	39900000	0.127731
	1	39900001	39925000	0.138376
	1	39925001	39950000	0.144813
	1	39950001	39975000	0.167328
	1	39975001	40000000	0.157592
	1	40000001	40025000	0.129507
	1	40025001	40050000	0.162128
	1	40050001	40075000	0.249216
	1	40075001	40100000	0.283308
	1	40100001	40125000	0.220884
	1	40125001	40150000	0.152193
	1	40150001	40175000	0.145665
	1	40175001	40200000	0.164427
	1	40200001	40225000	0.191383
	1	40225001	40250000	0.227379
	1	40250001	40275000	0.198087
	1	40275001	40300000	0.17303
	1	40300001	40325000	0.174642
	1	40325001	40350000	0.195029
	1	40350001	40375000	0.182133
	1	40375001	40400000	0.153232
	1	40400001	40425000	0.131398
	1	40425001	40450000	0.130534
	1	40450001	40475000	0.137313
	1	40475001	40500000	0.143664
	1	40500001	40525000	0.140346
	1	40525001	40550000	0.139415
	1	40550001	40575000	0.128004
	1	40575001	40600000	0.12994
	1	40600001	40625000	0.157095
	1	40625001	40650000	0.147499
	1	40650001	40675000	0.142865
	1	40675001	40700000	0.132103
	1	40700001	40725000	0.132696
	1	40725001	40750000	0.127457
	1	40750001	40775000	0.11545
	1	40775001	40800000	0.126585
	1	40800001	40825000	0.0927343
	1	40825001	40850000	0.0989838
	1	40850001	40875000	0.112589
	1	40875001	40900000	0.0931673
	1	40900001	40925000	0.087062
	1	40925001	40950000	0.097639
	1	40950001	40975000	0.111465
	1	40975001	41000000	0.116868
	1	41000001	41025000	0.107148
	1	41025001	41050000	0.0998482
	1	41050001	41075000	0.107414
	1	41075001	41100000	0.114096
	1	41100001	41125000	0.126539
	1	41125001	41150000	0.12527
	1	41150001	41175000	0.0988685
	1	41175001	41200000	0.110849
	1	41200001	41225000	0.131771
	1	41225001	41250000	0.117393
	1	41250001	41275000	0.141326
	1	41275001	41300000	0.177692
	1	41300001	41325000	0.161239
	1	41325001	41350000	0.153661
	1	41350001	41375000	0.151466
	1	41375001	41400000	0.140371
	1	41400001	41425000	0.13207
	1	41425001	41450000	0.13194
	1	41450001	41475000	0.146622
	1	41475001	41500000	0.162313
	1	41500001	41525000	0.159951
	1	41525001	41550000	0.165604
	1	41550001	41575000	0.175611
	1	41575001	41600000	0.167302
	1	41600001	41625000	0.144832
	1	41625001	41650000	0.141056
	1	41650001	41675000	0.128263
	1	41675001	41700000	0.129439
	1	41700001	41725000	0.159441
	1	41725001	41750000	0.156566
	1	41750001	41775000	0.150228
	1	41775001	41800000	0.150855
	1	41800001	41825000	0.147179
	1	41825001	41850000	0.139673
	1	41850001	41875000	0.125209
	1	41875001	41900000	0.126614
	1	41900001	41925000	0.155684
	1	41925001	41950000	0.177582
	1	41950001	41975000	0.152203
	1	41975001	42000000	0.127609
	1	42000001	42025000	0.113844
	1	42025001	42050000	0.119832
	1	42050001	42075000	0.13429
	1	42075001	42100000	0.150438
	1	42100001	42125000	0.155307
	1	42125001	42150000	0.132556
	1	42150001	42175000	0.127465
	1	42175001	42200000	0.127129
	1	42200001	42225000	0.12792
	1	42225001	42250000	0.113171
	1	42250001	42275000	0.10241
	1	42275001	42300000	0.114357
	1	42300001	42325000	0.130043
	1	42325001	42350000	0.131968
	1	42350001	42375000	0.124122
	1	42375001	42400000	0.139044
	1	42400001	42425000	0.150458
	1	42425001	42450000	0.142369
	1	42450001	42475000	0.144269
	1	42475001	42500000	0.155764
	1	42500001	42525000	0.160342
	1	42525001	42550000	0.160148
	1	42550001	42575000	0.161823
	1	42575001	42600000	0.171424
	1	42600001	42625000	0.192073
	1	42625001	42650000	0.17244
	1	42650001	42675000	0.136961
	1	42675001	42700000	0.183842
	1	42700001	42725000	0.166805
	1	42725001	42750000	0.136166
	1	42750001	42775000	0.139382
	1	42775001	42800000	0.144831
	1	42800001	42825000	0.165481
	1	42825001	42850000	0.19771
	1	42850001	42875000	0.166611
	1	42875001	42900000	0.128656
	1	42900001	42925000	0.143322
	1	42925001	42950000	0.15255
	1	42950001	42975000	0.152194
	1	42975001	43000000	0.146918
	1	43000001	43025000	0.138839
	1	43025001	43050000	0.142272
	1	43050001	43075000	0.149717
	1	43075001	43100000	0.142445
	1	43100001	43125000	0.124796
	1	43125001	43150000	0.124081
	1	43150001	43175000	0.123376
	1	43175001	43200000	0.122286
	1	43200001	43225000	0.140449
	1	43225001	43250000	0.140129
	1	43250001	43275000	0.132002
	1	43275001	43300000	0.133472
	1	43300001	43325000	0.135637
	1	43325001	43350000	0.125712
	1	43350001	43375000	0.103322
	1	43375001	43400000	0.0937155
	1	43400001	43425000	0.116773
	1	43425001	43450000	0.12428
	1	43450001	43475000	0.117874
	1	43475001	43500000	0.103292
	1	43500001	43525000	0.120314
	1	43525001	43550000	0.124682
	1	43550001	43575000	0.107176
	1	43575001	43600000	0.112692
	1	43600001	43625000	0.117504
	1	43625001	43650000	0.113861
	1	43650001	43675000	0.123396
	1	43675001	43700000	0.124924
	1	43700001	43725000	0.117464
	1	43725001	43750000	0.0898327
	1	43750001	43775000	0.10897
	1	43775001	43800000	0.118994
	1	43800001	43825000	0.104797
	1	43825001	43850000	0.109433
	1	43850001	43875000	0.120798
	1	43875001	43900000	0.110232
	1	43900001	43925000	0.0752583
	1	43925001	43950000	0.0758219
	1	43950001	43975000	0.101853
	1	43975001	44000000	0.119555
	1	44000001	44025000	0.119126
	1	44025001	44050000	0.109614
	1	44050001	44075000	0.125564
	1	44075001	44100000	0.135961
	1	44100001	44125000	0.113868
	1	44125001	44150000	0.108811
	1	44150001	44175000	0.120484
	1	44175001	44200000	0.120584
	1	44200001	44225000	0.123086
	1	44225001	44250000	0.132765
	1	44250001	44275000	0.141614
	1	44275001	44300000	0.132183
	1	44300001	44325000	0.145783
	1	44325001	44350000	0.145039
	1	44350001	44375000	0.143066
	1	44375001	44400000	0.157177
	1	44400001	44425000	0.124428
	1	44425001	44450000	0.115038
	1	44450001	44475000	0.115171
	1	44475001	44500000	0.10203
	1	44500001	44525000	0.104182
	1	44525001	44550000	0.105676
	1	44550001	44575000	0.0992088
	1	44575001	44600000	0.113111
	1	44600001	44625000	0.147343
	1	44625001	44650000	0.134147
	1	44650001	44675000	0.118468
	1	44675001	44700000	0.127322
	1	44700001	44725000	0.140202
	1	44725001	44750000	0.141482
	1	44750001	44775000	0.140637
	1	44775001	44800000	0.126439
	1	44800001	44825000	0.118458
	1	44825001	44850000	0.127658
	1	44850001	44875000	0.130162
	1	44875001	44900000	0.12357
	1	44900001	44925000	0.114615
	1	44925001	44950000	0.080798
	1	44950001	44975000	0.0873963
	1	44975001	45000000	0.11322
	1	45000001	45025000	0.125402
	1	45025001	45050000	0.0912401
	1	45050001	45075000	0.109905
	1	45075001	45100000	0.133517
	1	45100001	45125000	0.119668
	1	45125001	45150000	0.102883
	1	45150001	45175000	0.0851558
	1	45175001	45200000	0.101703
	1	45200001	45225000	0.104259
	1	45225001	45250000	0.102776
	1	45250001	45275000	0.124899
	1	45275001	45300000	0.128163
	1	45300001	45325000	0.106227
	1	45325001	45350000	0.0917128
	1	45350001	45375000	0.107364
	1	45375001	45400000	0.12057
	1	45400001	45425000	0.112243
	1	45425001	45450000	0.102657
	1	45450001	45475000	0.0842159
	1	45475001	45500000	0.0722113
	1	45500001	45525000	0.0972222
	1	45525001	45550000	0.129195
	1	45550001	45575000	0.151788
	1	45575001	45600000	0.154867
	1	45600001	45625000	0.149389
	1	45625001	45650000	0.170057
	1	45650001	45675000	0.173751
	1	45675001	45700000	0.160975
	1	45700001	45725000	0.15817
	1	45725001	45750000	0.149869
	1	45750001	45775000	0.141435
	1	45775001	45800000	0.113782
	1	45800001	45825000	0.0965299
	1	45825001	45850000	0.0964795
	1	45850001	45875000	0.100706
	1	45875001	45900000	0.125656
	1	45900001	45925000	0.131501
	1	45925001	45950000	0.11723
	1	45950001	45975000	0.120499
	1	45975001	46000000	0.123924
	1	46000001	46025000	0.114095
	1	46025001	46050000	0.0994139
	1	46050001	46075000	0.0911781
	1	46075001	46100000	0.0881656
	1	46100001	46125000	0.0756604
	1	46125001	46150000	0.0773866
	1	46150001	46175000	0.0949293
	1	46175001	46200000	0.137975
	1	46200001	46225000	0.15764
	1	46225001	46250000	0.155199
	1	46250001	46275000	0.135927
	1	46275001	46300000	0.132517
	1	46300001	46325000	0.126497
	1	46325001	46350000	0.114809
	1	46350001	46375000	0.116793
	1	46375001	46400000	0.109712
	1	46400001	46425000	0.0890048
	1	46425001	46450000	0.109288
	1	46450001	46475000	0.119713
	1	46475001	46500000	0.105312
	1	46500001	46525000	0.101775
	1	46525001	46550000	0.0923949
	1	46550001	46575000	0.0854769
	1	46575001	46600000	0.0838462
	1	46600001	46625000	0.0820992
	1	46625001	46650000	0.0818863
	1	46650001	46675000	0.0840962
	1	46675001	46700000	0.0748999
	1	46700001	46725000	0.0730655
	1	46725001	46750000	0.0759641
	1	46750001	46775000	0.0964198
	1	46775001	46800000	0.130052
	1	46800001	46825000	0.123713
	1	46825001	46850000	0.11462
	1	46850001	46875000	0.118225
	1	46875001	46900000	0.105594
	1	46900001	46925000	0.104483
	1	46925001	46950000	0.110382
	1	46950001	46975000	0.0992564
	1	46975001	47000000	0.0916347
	1	47000001	47025000	0.132918
	1	47025001	47050000	0.117194
	1	47050001	47075000	0.0998178
	1	47075001	47100000	0.114141
	1	47100001	47125000	0.1158
	1	47125001	47150000	0.109819
	1	47150001	47175000	0.10518
	1	47175001	47200000	0.118558
	1	47200001	47225000	0.135428
	1	47225001	47250000	0.121771
	1	47250001	47275000	0.0871809
	1	47275001	47300000	0.0810993
	1	47300001	47325000	0.0809572
	1	47325001	47350000	0.103691
	1	47350001	47375000	0.116867
	1	47375001	47400000	0.139301
	1	47400001	47425000	0.144263
	1	47425001	47450000	0.10965
	1	47450001	47475000	0.0967157
	1	47475001	47500000	0.099513
	1	47500001	47525000	0.107573
	1	47525001	47550000	0.12707
	1	47550001	47575000	0.113279
	1	47575001	47600000	0.113975
	1	47600001	47625000	0.109495
	1	47625001	47650000	0.095244
	1	47650001	47675000	0.105668
	1	47675001	47700000	0.125703
	1	47700001	47725000	0.115487
	1	47725001	47750000	0.0948937
	1	47750001	47775000	0.109913
	1	47775001	47800000	0.122292
	1	47800001	47825000	0.127489
	1	47825001	47850000	0.120846
	1	47850001	47875000	0.11817
	1	47875001	47900000	0.112413
	1	47900001	47925000	0.110935
	1	47925001	47950000	0.109809
	1	47950001	47975000	0.115285
	1	47975001	48000000	0.122097
	1	48000001	48025000	0.113428
	1	48025001	48050000	0.0986982
	1	48050001	48075000	0.0920585
	1	48075001	48100000	0.0763785
	1	48100001	48125000	0.0647377
	1	48125001	48150000	0.108138
	1	48150001	48175000	0.120444
	1	48175001	48200000	0.123568
	1	48200001	48225000	0.12044
	1	48225001	48250000	0.117799
	1	48250001	48275000	0.108723
	1	48275001	48300000	0.0834476
	1	48300001	48325000	0.0973134
	1	48325001	48350000	0.0992082
	1	48350001	48375000	0.095649
	1	48375001	48400000	0.10609
	1	48400001	48425000	0.0893615
	1	48425001	48450000	0.0855149
	1	48450001	48475000	0.0976484
	1	48475001	48500000	0.0933185
	1	48500001	48525000	0.0935504
	1	48525001	48550000	0.130795
	1	48550001	48575000	0.13196
	1	48575001	48600000	0.114985
	1	48600001	48625000	0.121701
	1	48625001	48650000	0.120701
	1	48650001	48675000	0.135814
	1	48675001	48700000	0.151573
	1	48700001	48725000	0.128524
	1	48725001	48750000	0.107349
	1	48750001	48775000	0.0877482
	1	48775001	48800000	0.0943422
	1	48800001	48825000	0.105741
	1	48825001	48850000	0.109834
	1	48850001	48875000	0.126537
	1	48875001	48900000	0.143849
	1	48900001	48925000	0.120265
	1	48925001	48950000	0.0989437
	1	48950001	48975000	0.111161
	1	48975001	49000000	0.120618
	1	49000001	49025000	0.115044
	1	49025001	49050000	0.111447
	1	49050001	49075000	0.129036
	1	49075001	49100000	0.141455
	1	49100001	49125000	0.130058
	1	49125001	49150000	0.113766
	1	49150001	49175000	0.11031
	1	49175001	49200000	0.108635
	1	49200001	49225000	0.135483
	1	49225001	49250000	0.172702
	1	49250001	49275000	0.156121
	1	49275001	49300000	0.124288
	1	49300001	49325000	0.136708
	1	49325001	49350000	0.164385
	1	49350001	49375000	0.175395
	1	49375001	49400000	0.156982
	1	49400001	49425000	0.135517
	1	49425001	49450000	0.124184
	1	49450001	49475000	0.104888
	1	49475001	49500000	0.119781
	1	49500001	49525000	0.135049
	1	49525001	49550000	0.0955893
	1	49550001	49575000	0.0952471
	1	49575001	49600000	0.130439
	1	49600001	49625000	0.139077
	1	49625001	49650000	0.150819
	1	49650001	49675000	0.158714
	1	49675001	49700000	0.134287
	1	49700001	49725000	0.104847
	1	49725001	49750000	0.122912
	1	49750001	49775000	0.148834
	1	49775001	49800000	0.17913
	1	49800001	49825000	0.209538
	1	49825001	49850000	0.186472
	1	49850001	49875000	0.141485
	1	49875001	49900000	0.125417
	1	49900001	49925000	0.176245
	1	49925001	49950000	0.187889
	1	49950001	49975000	0.186301
[truncated: 100,815 more rows]

## Sheet: Fig.4b
Fig.4b	Chromosome	CNV bin start	CNV bin end	VST
	7	374858	375101	0.0779044
	7	375101	375701	0.0648007
	7	593950	594700	0.039486
	7	2360901	2361295	0.193441
	7	2483700	2483900	0.00361713
	7	2845601	2846600	0.0345738
	7	2944601	2971300	0.0880167
	7	2971300	2972100	0.121577
	7	2976536	2977000	0.318348
	7	3799501	3799601	0.281418
	7	3976601	3976801	0.020016
	7	3976801	3980600	0.167047
	7	4125249	4126500	0.0878337
	7	5402301	5402579	0.147135
	7	5626037	5626300	0.118091
	7	5891701	5891801	0.0331481
	7	5891801	5891901	0.0688282
	7	5891901	5892201	0.115512
	7	5893900	5894300	0.0580896
	7	5940501	5940960	0.17599
	7	6049601	6050001	0.109466
	7	6051532	6053200	0.51948
	7	6053200	6053368	0.00782449
	7	6053368	6066783	0.0505391
	7	6803301	6803769	0.0289377
	7	6981501	6982500	0.0762473
	7	8673901	8674001	0.0633719
	7	8674001	8675100	0.0631777
	7	9693101	9693900	0.0746736
	7	10059418	10060000	0.0180421
	7	11572806	11573300	0.0474046
	7	11699301	11699699	0.105802
	7	12604201	12605300	0.312382
	7	12882401	12883200	0.134138
	7	13501701	13501801	0.0891225
	7	14285001	14286098	0.162292
	7	15976901	15977201	0.0223894
	7	16823718	16824000	0.172695
	7	17554801	17555500	0.0138216
	7	18155601	18156531	0.254782
	7	19091528	19092276	0.174015
	7	19539702	19540000	0.0057866
	7	19815301	19816100	0.102622
	7	20064501	20065538	0.146092
	7	20873701	20874100	0.247771
	7	22346854	22347101	0.239925
	7	22347101	22347301	0.0612421
	7	22347301	22347901	0.03206
	7	22352800	22353000	0.0293049
	7	22353000	22354800	0.0284264
	7	22648026	22648400	0.293363
	7	24260801	24261097	0.268688
	7	24395101	24395600	0.020832
	7	24539652	24540292	0.0394059
	7	26177501	26177701	0.0697001
	7	27294401	27294926	0.289003
	7	28157501	28159200	0.392773
	7	28159200	28159300	0.112553
	7	28159300	28159400	0.278674
	7	28159400	28159600	0.258444
	7	28159600	28159800	0.117402
	7	28401839	28403200	0.00606348
	7	28622901	28623295	0.041529
	7	28650401	28652600	0.0278571
	7	30710301	30710401	0.0574341
	7	30710401	30710985	0.0178816
	7	31216901	31217001	0.00180937
	7	31217001	31219200	0.108898
	7	31222200	31222300	0.018909
	7	31222300	31222400	0.0428784
	7	32041907	32042281	0.319999
	7	32193801	32193901	0.100891
	7	32195600	32196100	0.016505
	7	32196100	32196600	0.042725
	7	32196600	32196700	0.154859
	7	32617009	32618258	0.02875
	7	33858501	33859085	0.31244
	7	35385313	35385501	0.188239
	7	35385501	35386801	0.0660133
	7	35386801	35388400	0.0214
	7	35388700	35389000	0.0095276
	7	35714801	35715800	0.365069
	7	35715800	35715980	0.415963
	7	35916045	35917454	0.55189
	7	36188801	36188901	0.132544
	7	36188901	36189600	0.225707
	7	36189600	36190000	0.258265
	7	36190000	36190100	0.266952
	7	36190100	36190388	0.259417
	7	36257801	36258398	0.262469
	7	37147101	37147560	0.049714
	7	41110137	41110559	0.213555
	7	41187500	41187600	0.128894
	7	41278303	41278672	0.0660099
	7	44581739	44582500	0.173046
	7	45537101	45537541	0.289344
	7	45807123	45808100	0.0316958
	7	45964328	45965600	0.185603
	7	47436901	47437001	0.25104
	7	47437001	47437101	0.16438
	7	47437101	47438000	0.126974
	7	47964401	47966400	0.171556
	7	49244230	49244500	0.570388
	7	50876310	50876790	0.0398501
	7	51833201	51833501	0.197589
	7	51833501	51833701	0.0703752
	7	51833701	51836900	0.096779
	7	52735501	52735601	0.151852
	7	52735601	52736800	0.0177553
	7	52738601	52739201	0.0558843
	7	52739201	52741800	0.00370139
	7	52742200	52742900	0.103715
	7	53755301	53755599	0.329536
	7	55039101	55040300	0.0105244
	7	55040300	55040600	0.0410722
	7	55040600	55040700	0.0323931
	7	55177401	55178801	0.0722216
	7	56565200	56565300	0.0708285
	7	56947658	56948500	0.263828
	7	57751201	57751490	0.782693
	7	58909639	58910700	0.289934
	7	58910700	58910800	0.443102
	7	60719004	60719398	0.124368
	7	61050601	61051500	0.00388684
	7	61452101	61453593	0.204502
	7	61533001	61533201	0.0601783
	7	61533201	61535374	0.0560627
	7	61937801	61938089	0.0693366
	7	61938101	61938600	0.262544
	7	61938600	61938700	0.202618
	7	61938700	61938800	0.318868
	7	62418136	62419300	0.012673
	7	62419300	62419400	0.123081
	7	62421345	62421990	0.0900086
	7	64218654	64219944	0.258767
	7	65103739	65104500	0.102343
	7	65491017	65491900	0.468175
	7	66224026	66224500	0.0427944
	7	67606701	67606801	0.0342471
	7	67606801	67607900	0.0572042
	7	67607900	67608000	0.146919
	7	67608000	67608400	0.0469172
	7	67608400	67608500	0.0434985
	7	67608500	67608600	0.0139049
	7	67646900	67648462	0.0622092
	7	67948601	67949100	0.110506
	7	68755002	68755885	0.0836518
	7	69071501	69071852	0.147787
	7	71129517	71129900	0.2943
	7	71681222	71682200	0.314521
	7	71682200	71682373	0.144515
	7	71684401	71684501	0.0653944
	7	71684501	71684601	0.267928
	7	71684601	71684701	0.211046
	7	71684701	71685701	0.14575
	7	71685701	71687200	0.119723
	7	71687700	71689600	0.305082
	7	71689600	71689700	0.207663
	7	71800624	71801494	0.164069
	7	73103202	73104366	0.366968
	7	74653401	74653700	0.110681
	7	75004301	75004700	0.268481
	7	75986557	75987056	0.358439
	7	76423401	76423501	0.0312906
	7	76423501	76425585	0.174481
	7	76543901	76544900	0.0168026
	7	76605155	76606100	0.069124
	7	77681301	77683551	0.0858983
	7	78035501	78035939	0.0902954
	7	78035939	78036192	0.0927669
	7	78757101	78758200	0.0258608
	7	80279701	80280700	0.0327222
	7	80610601	80610801	0.0323479
	7	80610901	80611500	0.0102643
	7	81111001	81111101	0.00315285
	7	81111101	81112100	0.0145855
	7	83847401	83847501	0.167718
	7	83847501	83847901	0.419168
	7	83847901	83848900	0.169251
	7	83848900	83849200	0.184515
	7	86236801	86237088	0.0278651
	7	86451925	86452601	0.216447
	7	86452601	86453400	0.247948
	7	87212601	87212801	0.0195672
	7	87212801	87213601	0.327996
	7	90424801	90425090	0.0700379
	7	90521601	90522700	0.107147
	7	90523000	90523100	0.299585
	7	90523100	90523758	0.195794
	7	91368701	91371200	0.0292783
	7	91489015	91489340	0.0641232
	7	92416201	92417071	0.350327
	7	92918601	92918701	0.106536
	7	92918701	92919301	0.034253
	7	92919301	92919401	0.0199851
	7	92919401	92920478	0.08765
	7	93595901	93596184	0.264466
	7	95093810	95094112	0.136964
	7	95094112	95094500	0.182048
	7	96236730	96237000	0.123146
	7	96623901	96624500	0.0686928
	7	97658101	97658201	0.00488257
	7	97756321	97757400	0.12706
	7	97765232	97765757	0.0575201
	7	98670818	98671001	0.0820937
	7	98671001	98671978	0.101367
	7	99899701	99900500	0.0538979

## Sheet: Fig.4c
Fig.4c	Chromosome	CNV bin start	CNV bin end	VST
	14	286401	287000	0.278086
	14	394901	395600	0.01828
	14	395600	395700	0.109499
	14	1909701	1910200	0.120465
	14	5493100	5493900	0.353516
	14	7494421	7495700	0.0669889
	14	7495700	7496093	0.101694
	14	8059800	8059900	0.033584
	14	9086201	9087200	0.15279
	14	9656330	9657200	0.0455591
	14	10543232	10546187	0.212512
	14	14179411	14184900	0.127719
	14	14618201	14618301	0.106852
	14	14618301	14618401	0.0640287
	14	14618401	14618501	0.0649884
	14	14618501	14618901	0.11684
	14	14618901	14619101	0.024403
	14	14619101	14620800	0.071489
	14	14620800	14620900	0.0101413
	14	14620900	14621000	0.0215842
	14	14621000	14621100	0.0480983
	14	14621300	14621400	0.0275809
	14	14621400	14621500	0.0138283
	14	15807810	15808101	0.0663292
	14	15808101	15813000	0.183586
	14	15923601	15924000	0.205975
	14	17086401	17087788	0.238763
	14	17496901	17497001	0.11556
	14	17497001	17500198	0.0593499
	14	17572401	17572501	0.117797
	14	17572501	17572879	0.275821
	14	17624401	17628600	0.126622
	14	22330001	22330398	0.197248
	14	22748001	22748400	0.274084
	14	24751701	24752800	0.201706
	14	24752800	24752900	0.0336508
	14	24752900	24753000	0.239202
	14	26154964	26155400	0.298366
	14	26499303	26500100	0.0962274
	14	26518201	26518669	0.348828
	14	27416468	27416835	0.0757972
	14	27854101	27854783	0.0916859
	14	28214801	28215200	0.00653031
	14	28482700	28482800	0.0221961
	14	28639301	28639401	0.271049
	14	28639601	28641100	0.0576696
	14	29033402	29033800	0.120248
	14	29761901	29762358	0.0798582
	14	29911901	29912601	0.323438
	14	29912601	29912901	0.260752
	14	29914100	29914200	0.255833
	14	29914200	29914300	0.356868
	14	30066417	30066700	0.100991
	14	30381026	30382671	0.0898579
	14	31244301	31244501	0.0751096
	14	31244501	31245900	0.176545
	14	32435229	32435779	0.225349
	14	32582590	32582849	0.0490718
	14	33602601	33602701	0.238928
	14	33602701	33604000	0.0561055
	14	35182329	35182662	0.264784
	14	35282501	35282763	0.310445
	14	37665901	37666300	0.0141517
	14	37993855	37994100	0.0293619
	14	38047102	38047201	0.349031
	14	38047201	38048160	0.311848
	14	39150221	39150662	0.063175
	14	39207700	39207800	0.00880309
	14	39779301	39779501	0.104853
	14	39779501	39793900	0.554965
	14	40791901	40792201	0.266125
	14	41211201	41212000	0.1099
	14	42680701	42681585	0.193674
	14	43050101	43050201	0.390762
	14	43050201	43052800	0.227611
	14	43053000	43053200	0.00161018
	14	43054300	43054400	0.0958565
	14	43135001	43135101	0.299562
	14	43135101	43135201	0.287418
	14	43135201	43135301	0.193295
	14	43155201	43156379	0.174881
	14	43252026	43252300	0.114294
	14	44037701	44038400	0.0562421
	14	44038400	44038700	0.255313
	14	44086003	44086300	0.0385832
	14	44356201	44356501	0.0191603
	14	44999401	44999691	0.284411
	14	46183401	46183900	0.296606
	14	48323129	48324001	0.310039
	14	48324001	48324201	0.363068
	14	48324201	48324401	0.325723
	14	48324401	48324701	0.256488
	14	48324701	48324801	0.255448
	14	48324801	48325201	0.291213
	14	48325201	48326600	0.291003
	14	48326600	48327400	0.307311
	14	48327400	48327904	0.29016
	14	48327904	48332415	0.271396
	14	48382200	48382300	0.00846905
	14	48548501	48549200	0.0113328
	14	49024932	49025600	0.104295
	14	49357101	49357500	0.0401973
	14	50835610	50835945	0.25997
	14	51111701	51111801	0.0614619
	14	51111801	51112200	0.147361
	14	53141801	53142468	0.635693
	14	53300201	53301069	0.513657
	14	55910801	55912000	0.305839
	14	56365501	56365801	0.0415692
	14	56365801	56366118	0.122758
	14	56366401	56366501	0.0252034
	14	56366501	56371574	0.19419
	14	56783501	56784300	0.204849
	14	57103141	57103401	0.139989
	14	57103401	57103901	0.290127
	14	57103901	57105500	0.181466
	14	57105500	57106100	0.161636
	14	57106100	57106200	0.289158
	14	57743501	57743601	0.214125
	14	57752000	57752200	0.302385
	14	57907944	57908191	0.0173991
	14	58024601	58025100	0.496004
	14	58144801	58162400	0.768988
	14	58302147	58302797	0.0308254
	14	58310901	58311001	0.260713
	14	58311001	58311101	0.103098
	14	58311301	58313601	0.0552325
	14	58313601	58343200	0.187699
	14	58343200	58343800	0.085922
	14	58343800	58343900	0.145253
	14	58343900	58344000	0.126543
	14	58344000	58344100	0.0190656
	14	58504728	58505290	0.443626
	14	58517801	58518100	0.231613
	14	58898701	58899200	0.404583
	14	59120101	59120489	0.461192
	14	59304201	59305300	0.23485
	14	59305300	59305400	0.115958
	14	59584501	59588300	0.0613688
	14	59588300	59588900	0.0327419
	14	59588900	59590200	0.131669
	14	59590200	59590300	0.124409
	14	59590300	59590500	0.218355
	14	59590700	59590800	0.0297779
	14	59869400	59869500	0.163125
	14	60184101	60184590	0.833556
	14	60420001	60420388	0.304607
	14	60425201	60426000	0.327658
	14	60426300	60426400	0.105112
	14	60429101	60429386	0.291899
	14	60568401	60569100	0.00483064
	14	60569100	60569288	0.0184898
	14	60712201	60712301	0.0180208
	14	60712301	60712401	0.179644
	14	60712401	60713400	0.158742
	14	60713400	60713500	0.103818
	14	60715420	60715900	0.19806
	14	60757000	60757100	0.00704691
	14	60757100	60757200	0.156081
	14	61113301	61114100	0.299792
	14	61114100	61114300	0.401386
	14	61553957	61554500	0.2148
	14	61564301	61564401	0.515466
	14	61564401	61564501	0.26414
	14	61564501	61564601	0.353805
	14	61564601	61564901	0.385
	14	61564901	61566001	0.342792
	14	61566001	61566301	0.3902
	14	61566301	61567200	0.272522
	14	61567200	61569700	0.365167
	14	61569700	61569800	0.342391
	14	61569800	61569900	0.283522
	14	61581202	61581640	0.157581
	14	61638801	61638901	0.018354
	14	61641100	61641800	0.00286775
	14	61642000	61642100	0.0467728
	14	61642200	61642300	0.236065
	14	61774701	61775982	0.198608
	14	62173301	62173652	0.674993
	14	62204901	62205201	0.0753771
	14	62205201	62205900	0.0135898
	14	62205900	62206000	0.191962

[truncated: 16 more sheets: Fig.4e, Fig.4g, Fig.S11, Fig.4h, Fig.4i, Fig.S11, Fig.4j, Fig.5d, Fig.5e, Fig.5f, Fig.5g, Fig.S1, Fig.S2a, Fig.S2b, Fig.S4, Fig.S5c, Fig.S6, Fig.S9]
