# Supplementary material for: Whole-genome resequencing of wild and domestic sheep identifies genes associated with morphological and agronomic traits
Source: Nat Commun. 2020 Jun 4;11:2815. doi: 10.1038/s41467-020-16485-1 (PMC7272655; doi:10.1038/s41467-020-16485-1)
Supplement: Supplementary file 6 — Source data [file 41467_2020_16485_MOESM6_ESM.zip › Source data/Source data 2.xlsx]

## Sheet: Fig.S12a,c,e,g
Fig.S12a	Chromosome	Sweep start	Sweep end	XP-CLR value		Fig.S12c	Chromosome	Sweep start	Sweep end	XP-CLR value		Fig.S12e	Chromosome	Sweep start	Sweep end	XP-CLR value		Fig.S12g	Chromosome	Sweep start	Sweep end	XP-CLR value
	1	1	25000	2.718			1	1	25000	1.769			1	1	25000	3.374			1	1	25000	0.233
	1	25001	50000	2.335			1	25001	50000	2.334			1	25001	50000	2.827			1	25001	50000	0.414
	1	50001	75000	0.81			1	50001	75000	2.415			1	50001	75000	0.872			1	50001	75000	1.139
	1	75001	100000	1.248			1	75001	100000	1.754			1	75001	100000	0.602			1	75001	100000	1.204
	1	100001	125000	1.365			1	100001	125000	2.485			1	100001	125000	0.638			1	100001	125000	1.78
	1	125001	150000	1.002			1	125001	150000	2.675			1	125001	150000	0.857			1	125001	150000	2.111
	1	150001	175000	1.23			1	150001	175000	1.877			1	150001	175000	2.303			1	150001	175000	1.415
	1	175001	200000	1.306			1	175001	200000	3.048			1	175001	200000	1.863			1	175001	200000	1.24
	1	200001	225000	0.91			1	200001	225000	8.721			1	200001	225000	1.485			1	200001	225000	1.932
	1	225001	250000	1.18			1	225001	250000	8.642			1	225001	250000	2.071			1	225001	250000	3.904
	1	250001	275000	0.836			1	250001	275000	2.903			1	250001	275000	2.29			1	250001	275000	2.423
	1	275001	300000	0.383			1	275001	300000	1.939			1	275001	300000	4.225			1	275001	300000	0.669
	1	300001	325000	0.395			1	300001	325000	2.339			1	300001	325000	6.624			1	300001	325000	0.68
	1	325001	350000	0.741			1	325001	350000	2.968			1	325001	350000	6.901			1	325001	350000	0.71
	1	350001	375000	0.947			1	350001	375000	4.26			1	350001	375000	3.981			1	350001	375000	0.366
	1	375001	400000	0.585			1	375001	400000	4.624			1	375001	400000	0.999			1	375001	400000	0.496
	1	400001	425000	0.828			1	400001	425000	4.828			1	400001	425000	2.048			1	400001	425000	0.631
	1	425001	450000	0.87			1	425001	450000	3.631			1	425001	450000	2.508			1	425001	450000	0.444
	1	450001	475000	0.367			1	450001	475000	1.588			1	450001	475000	3.368			1	450001	475000	0.207
	1	475001	500000	0.293			1	475001	500000	2.72			1	475001	500000	3.536			1	475001	500000	0.286
	1	500001	525000	0.756			1	500001	525000	2.135			1	500001	525000	1.34			1	500001	525000	0.32
	1	525001	550000	0.736			1	525001	550000	0.889			1	525001	550000	3.427			1	525001	550000	0.265
	1	550001	575000	0.558			1	550001	575000	1.838			1	550001	575000	3.574			1	550001	575000	0.269
	1	575001	600000	0.708			1	575001	600000	2.663			1	575001	600000	2.711			1	575001	600000	0.338
	1	600001	625000	0.464			1	600001	625000	4.005			1	600001	625000	3.276			1	600001	625000	0.091
	1	625001	650000	0.369			1	625001	650000	4.032			1	625001	650000	2.568			1	625001	650000	0.125
	1	650001	675000	0.622			1	650001	675000	1.845			1	650001	675000	2.626			1	650001	675000	0.605
	1	675001	700000	1.082			1	675001	700000	1.949			1	675001	700000	2.633			1	675001	700000	0.852
	1	700001	725000	1.668			1	700001	725000	3.158			1	700001	725000	2.007			1	700001	725000	0.875
	1	725001	750000	1.708			1	725001	750000	3.953			1	725001	750000	1.673			1	725001	750000	0.43
	1	750001	775000	0.274			1	750001	775000	1.447			1	750001	775000	1.755			1	750001	775000	0.763
	1	775001	800000	0.2			1	775001	800000	1.079			1	775001	800000	1.885			1	775001	800000	1.675
	1	800001	825000	0.445			1	800001	825000	0.819			1	800001	825000	1.898			1	800001	825000	1.965
	1	825001	850000	0.735			1	825001	850000	1.376			1	825001	850000	2.103			1	825001	850000	0.005
	1	850001	875000	2.907			1	850001	875000	1.404			1	850001	875000	0.384			1	850001	875000	0.41
	1	875001	900000	5.716			1	875001	900000	0.903			1	875001	900000	0.323			1	875001	900000	0.235
	1	900001	925000	6.333			1	900001	925000	0.991			1	900001	925000	0.418			1	900001	925000	0.265
	1	925001	950000	4.149			1	925001	950000	1.429			1	925001	950000	0.244			1	925001	950000	0.925
	1	950001	975000	1.676			1	950001	975000	1.633			1	950001	975000	1.478			1	950001	975000	1.479
	1	975001	1000000	1.171			1	975001	1000000	1.402			1	975001	1000000	1.656			1	975001	1000000	0.766
	1	1000001	1025000	0.347			1	1000001	1025000	1.437			1	1000001	1025000	0.775			1	1000001	1025000	0.616
	1	1025001	1050000	0.162			1	1025001	1050000	2.654			1	1025001	1050000	0.952			1	1025001	1050000	0.686
	1	1050001	1075000	0.06			1	1050001	1075000	2.527			1	1050001	1075000	0.64			1	1050001	1075000	0.207
	1	1075001	1100000	0.179			1	1075001	1100000	1.532			1	1075001	1100000	1.607			1	1075001	1100000	0.346
	1	1100001	1125000	0.265			1	1100001	1125000	5.134			1	1100001	1125000	1.839			1	1100001	1125000	0.391
	1	1125001	1150000	0.228			1	1125001	1150000	3.895			1	1125001	1150000	0.631			1	1125001	1150000	0.261
	1	1150001	1175000	0.156			1	1150001	1175000	1.28			1	1150001	1175000	0.299			1	1150001	1175000	0.228
	1	1175001	1200000	0.221			1	1175001	1200000	2.004			1	1175001	1200000	0.814			1	1175001	1200000	0.849
	1	1200001	1225000	0.277			1	1200001	1225000	2.555			1	1200001	1225000	1.184			1	1200001	1225000	1.295
	1	1225001	1250000	0.197			1	1225001	1250000	1.064			1	1225001	1250000	0.212			1	1225001	1250000	0.058
	1	1250001	1275000	0.296			1	1250001	1275000	1.311			1	1250001	1275000	0.358			1	1250001	1275000	1.544
	1	1275001	1300000	0.387			1	1275001	1300000	1.472			1	1275001	1300000	0.565			1	1275001	1300000	2.753
	1	1300001	1325000	0.673			1	1300001	1325000	1.461			1	1300001	1325000	0.534			1	1300001	1325000	2.186
	1	1325001	1350000	0.779			1	1325001	1350000	1.649			1	1325001	1350000	0.332			1	1325001	1350000	1.14
	1	1350001	1375000	0.765			1	1350001	1375000	0.268			1	1350001	1375000	0.292			1	1350001	1375000	0.994
	1	1375001	1400000	0.79			1	1375001	1400000	0.266			1	1375001	1400000	0.252			1	1375001	1400000	0.945
	1	1400001	1425000	2.869			1	1400001	1425000	0.345			1	1400001	1425000	0.271			1	1400001	1425000	0.812
	1	1425001	1450000	2.938			1	1425001	1450000	0.66			1	1425001	1450000	0.261			1	1425001	1450000	0.357
	1	1450001	1475000	0.561			1	1450001	1475000	0.97			1	1450001	1475000	0.859			1	1450001	1475000	0.498
	1	1475001	1500000	0.647			1	1475001	1500000	1.083			1	1475001	1500000	1.565			1	1475001	1500000	0.437
	1	1500001	1525000	0.708			1	1500001	1525000	0.124			1	1500001	1525000	0.914			1	1500001	1525000	0.746
	1	1525001	1550000	0.533			1	1525001	1550000	0.337			1	1525001	1550000	0.871			1	1525001	1550000	1.156
	1	1550001	1575000	0.092			1	1550001	1575000	0.742			1	1550001	1575000	0.856			1	1550001	1575000	1.336
	1	1575001	1600000	1.277			1	1575001	1600000	1.224			1	1575001	1600000	1.008			1	1575001	1600000	1.839
	1	1600001	1625000	1.04			1	1600001	1625000	1.012			1	1600001	1625000	1.699			1	1600001	1625000	1.088
	1	1625001	1650000	0.288			1	1625001	1650000	0.764			1	1625001	1650000	0.985			1	1625001	1650000	0.548
	1	1650001	1675000	2.403			1	1650001	1675000	1.335			1	1650001	1675000	1.133			1	1650001	1675000	0.887
	1	1675001	1700000	3.34			1	1675001	1700000	1.223			1	1675001	1700000	1.222			1	1675001	1700000	1.817
	1	1700001	1725000	2.571			1	1700001	1725000	0.643			1	1700001	1725000	0.616			1	1700001	1725000	2.188
	1	1725001	1750000	2.227			1	1725001	1750000	0.708			1	1725001	1750000	0.458			1	1725001	1750000	1.57
	1	1750001	1775000	1.009			1	1750001	1775000	0.353			1	1750001	1775000	0.53			1	1750001	1775000	1.087
	1	1775001	1800000	0.829			1	1775001	1800000	0.194			1	1775001	1800000	0.935			1	1775001	1800000	1.06
	1	1800001	1825000	0.17			1	1800001	1825000	0.8			1	1800001	1825000	1.378			1	1800001	1825000	1.342
	1	1825001	1850000	0.344			1	1825001	1850000	0.871			1	1825001	1850000	1.655			1	1825001	1850000	1.186
	1	1850001	1875000	0.228			1	1850001	1875000	0.485			1	1850001	1875000	0.559			1	1850001	1875000	2.786
	1	1875001	1900000	0.319			1	1875001	1900000	0.365			1	1875001	1900000	0.248			1	1875001	1900000	2.599
	1	1900001	1925000	0.449			1	1900001	1925000	1.948			1	1900001	1925000	0.136			1	1900001	1925000	2.434
	1	1925001	1950000	0.563			1	1925001	1950000	1.841			1	1925001	1950000	0.151			1	1925001	1950000	2.471
	1	1950001	1975000	0.857			1	1950001	1975000	0.805			1	1950001	1975000	1.274			1	1950001	1975000	1.315
	1	1975001	2000000	0.257			1	1975001	2000000	0.938			1	1975001	2000000	1.33			1	1975001	2000000	2.04
	1	2000001	2025000	0.215			1	2000001	2025000	1.125			1	2000001	2025000	0.464			1	2000001	2025000	2.771
	1	2025001	2050000	0.467			1	2025001	2050000	1.1			1	2025001	2050000	0.943			1	2025001	2050000	4.735
	1	2050001	2075000	0.935			1	2050001	2075000	0.77			1	2050001	2075000	0.831			1	2050001	2075000	6.23
	1	2075001	2100000	0.603			1	2075001	2100000	1.122			1	2075001	2100000	0.406			1	2075001	2100000	6.568
	1	2100001	2125000	0.103			1	2100001	2125000	1.551			1	2100001	2125000	0.491			1	2100001	2125000	5.694
	1	2125001	2150000	0.102			1	2125001	2150000	0.749			1	2125001	2150000	0.833			1	2125001	2150000	2.988
	1	2150001	2175000	0.089			1	2150001	2175000	0.181			1	2150001	2175000	0.509			1	2150001	2175000	0.52
	1	2175001	2200000	0.12			1	2175001	2200000	0.975			1	2175001	2200000	1.022			1	2175001	2200000	1.286
	1	2200001	2225000	0.413			1	2200001	2225000	0.622			1	2200001	2225000	1.353			1	2200001	2225000	1.85
	1	2225001	2250000	0.446			1	2225001	2250000	0.134			1	2225001	2250000	1.385			1	2225001	2250000	1.619
	1	2250001	2275000	0.325			1	2250001	2275000	1.513			1	2250001	2275000	0.282			1	2250001	2275000	1.316
	1	2275001	2300000	0.356			1	2275001	2300000	1.553			1	2275001	2300000	0.7			1	2275001	2300000	0.562
	1	2300001	2325000	0.409			1	2300001	2325000	2.497			1	2300001	2325000	0.763			1	2300001	2325000	0.57
	1	2325001	2350000	0.196			1	2325001	2350000	8.409			1	2325001	2350000	0.84			1	2325001	2350000	0.759
	1	2350001	2375000	0.464			1	2350001	2375000	11.899			1	2350001	2375000	0.8			1	2350001	2375000	0.793
	1	2375001	2400000	0.81			1	2375001	2400000	9.44			1	2375001	2400000	0.541			1	2375001	2400000	1.336
	1	2400001	2425000	0.797			1	2400001	2425000	3.948			1	2400001	2425000	0.632			1	2400001	2425000	2.537
	1	2425001	2450000	0.599			1	2425001	2450000	2.716			1	2425001	2450000	0.481			1	2425001	2450000	2.803
	1	2450001	2475000	1.028			1	2450001	2475000	2.511			1	2450001	2475000	0.359			1	2450001	2475000	2.62
	1	2475001	2500000	1.005			1	2475001	2500000	1.163			1	2475001	2500000	1.505			1	2475001	2500000	1.984
	1	2500001	2525000	0.773			1	2500001	2525000	0.626			1	2500001	2525000	1.561			1	2500001	2525000	0.969
	1	2525001	2550000	0.376			1	2525001	2550000	0.795			1	2525001	2550000	0.311			1	2525001	2550000	0.551
	1	2550001	2575000	0.356			1	2550001	2575000	1.131			1	2550001	2575000	0.819			1	2550001	2575000	0.862
	1	2575001	2600000	0.182			1	2575001	2600000	1.02			1	2575001	2600000	0.677			1	2575001	2600000	1.506
	1	2600001	2625000	0.315			1	2600001	2625000	0.86			1	2600001	2625000	0.411			1	2600001	2625000	1.165
	1	2625001	2650000	0.431			1	2625001	2650000	0.594			1	2625001	2650000	1.572			1	2625001	2650000	1.016
	1	2650001	2675000	0.159			1	2650001	2675000	0.303			1	2650001	2675000	1.18			1	2650001	2675000	2.137
	1	2675001	2700000	0.335			1	2675001	2700000	0.479			1	2675001	2700000	1.871			1	2675001	2700000	2.742
	1	2700001	2725000	0.53			1	2700001	2725000	0.693			1	2700001	2725000	2.344			1	2700001	2725000	1.337
	1	2725001	2750000	0.611			1	2725001	2750000	0.669			1	2725001	2750000	1.053			1	2725001	2750000	0.818
	1	2750001	2775000	1.765			1	2750001	2775000	0.662			1	2750001	2775000	0.707			1	2750001	2775000	0.674
	1	2775001	2800000	1.582			1	2775001	2800000	0.977			1	2775001	2800000	0.463			1	2775001	2800000	2.354
	1	2800001	2825000	0.233			1	2800001	2825000	1.437			1	2800001	2825000	0.744			1	2800001	2825000	1.679
	1	2825001	2850000	0.187			1	2825001	2850000	1.818			1	2825001	2850000	0.664			1	2825001	2850000	0.238
	1	2850001	2875000	0.242			1	2850001	2875000	2.181			1	2850001	2875000	0.147			1	2850001	2875000	0.159
	1	2875001	2900000	0.828			1	2875001	2900000	2.069			1	2875001	2900000	0.102			1	2875001	2900000	0.174
	1	2900001	2925000	1.952			1	2900001	2925000	1.718			1	2900001	2925000	0.084			1	2900001	2925000	0.263
	1	2925001	2950000	1.651			1	2925001	2950000	2.598			1	2925001	2950000	0.297			1	2925001	2950000	0.136
	1	2950001	2975000	0.784			1	2950001	2975000	3.141			1	2950001	2975000	0.439			1	2950001	2975000	0.186
	1	2975001	3000000	0.663			1	2975001	3000000	3.816			1	2975001	3000000	0.926			1	2975001	3000000	0.259
	1	3000001	3025000	0.797			1	3000001	3025000	2.95			1	3000001	3025000	0.935			1	3000001	3025000	0.527
	1	3025001	3050000	0.766			1	3025001	3050000	0.775			1	3025001	3050000	0.408			1	3025001	3050000	1.028
	1	3050001	3075000	0.321			1	3050001	3075000	0.872			1	3050001	3075000	0.305			1	3050001	3075000	2.182
	1	3075001	3100000	0.284			1	3075001	3100000	0.514			1	3075001	3100000	0.162			1	3075001	3100000	1.929
	1	3100001	3125000	0.159			1	3100001	3125000	0.225			1	3100001	3125000	0.127			1	3100001	3125000	0.483
	1	3125001	3150000	0.186			1	3125001	3150000	0.088			1	3125001	3150000	0.534			1	3125001	3150000	0.533
	1	3150001	3175000	0.94			1	3150001	3175000	0.165			1	3150001	3175000	0.905			1	3150001	3175000	0.931
	1	3175001	3200000	1.313			1	3175001	3200000	0.105			1	3175001	3200000	0.88			1	3175001	3200000	1.573
	1	3200001	3225000	0.909			1	3200001	3225000	0.105			1	3200001	3225000	0.88			1	3200001	3225000	1.468
	1	3225001	3250000	0.123			1	3225001	3250000	0.603			1	3225001	3250000	1.733			1	3225001	3250000	1.758
	1	3250001	3275000	0.171			1	3250001	3275000	0.389			1	3250001	3275000	2.025			1	3250001	3275000	1.449
	1	3275001	3300000	0.648			1	3275001	3300000	0.207			1	3275001	3300000	1.63			1	3275001	3300000	1.108
	1	3300001	3325000	0.604			1	3300001	3325000	0.379			1	3300001	3325000	0.34			1	3300001	3325000	0.557
	1	3325001	3350000	0.388			1	3325001	3350000	0.374			1	3325001	3350000	0.799			1	3325001	3350000	0.355
	1	3350001	3375000	0.11			1	3350001	3375000	0.411			1	3350001	3375000	0.753			1	3350001	3375000	0.42
	1	3375001	3400000	0.013			1	3375001	3400000	0.667			1	3375001	3400000	1.842			1	3375001	3400000	1.409
	1	3400001	3425000	0.008			1	3400001	3425000	0.592			1	3400001	3425000	2.939			1	3400001	3425000	1.722
	1	3475001	3500000	1.004			1	3425001	3450000	0.032			1	3425001	3450000	4.243			1	3425001	3450000	0.616
	1	3500001	3525000	0.897			1	3450001	3475000	0.163			1	3450001	3475000	4.636			1	3450001	3475000	0.345
	1	3525001	3550000	1.466			1	3475001	3500000	0.721			1	3475001	3500000	2.961			1	3475001	3500000	0.169
	1	3550001	3575000	1.876			1	3500001	3525000	0.735			1	3500001	3525000	1.284			1	3500001	3525000	0.097
	1	3575001	3600000	2.277			1	3525001	3550000	0.759			1	3525001	3550000	1.767			1	3525001	3550000	0.083
	1	3600001	3625000	2.266			1	3550001	3575000	0.924			1	3550001	3575000	1.894			1	3550001	3575000	0.962
	1	3625001	3650000	1.307			1	3575001	3600000	0.904			1	3575001	3600000	5.929			1	3575001	3600000	0.867
	1	3650001	3675000	0.853			1	3600001	3625000	0.753			1	3600001	3625000	8.461			1	3600001	3625000	0.401
	1	3675001	3700000	0.9			1	3625001	3650000	0.803			1	3625001	3650000	4.626			1	3625001	3650000	2.486
	1	3700001	3725000	2.795			1	3650001	3675000	1.257			1	3650001	3675000	0.875			1	3650001	3675000	2.305
	1	3725001	3750000	2.669			1	3675001	3700000	1.288			1	3675001	3700000	1.284			1	3675001	3700000	0.897
	1	3750001	3775000	0.824			1	3700001	3725000	0.707			1	3700001	3725000	4.826			1	3700001	3725000	1.929
	1	3775001	3800000	0.896			1	3725001	3750000	0.782			1	3725001	3750000	3.843			1	3725001	3750000	3.035
	1	3800001	3825000	1.166			1	3750001	3775000	0.959			1	3750001	3775000	7.787			1	3750001	3775000	4.125
	1	3825001	3850000	1.571			1	3775001	3800000	0.744			1	3775001	3800000	9.974			1	3775001	3800000	2.914
	1	3850001	3875000	1.692			1	3800001	3825000	0.97			1	3800001	3825000	2.762			1	3800001	3825000	0.211
	1	3875001	3900000	1.517			1	3825001	3850000	1.756			1	3825001	3850000	1.516			1	3825001	3850000	1.457
	1	3900001	3925000	0.085			1	3850001	3875000	1.952			1	3850001	3875000	1.154			1	3850001	3875000	2.214
	1	3925001	3950000	0.085			1	3875001	3900000	0.872			1	3875001	3900000	1.471			1	3875001	3900000	1.127
	1	3950001	3975000	0.603			1	3900001	3925000	0.509			1	3900001	3925000	1.437			1	3900001	3925000	0.657
	1	3975001	4000000	0.835			1	3925001	3950000	0.827			1	3925001	3950000	1.01			1	3925001	3950000	0.463
	1	4000001	4025000	0.504			1	3950001	3975000	1.514			1	3950001	3975000	1.6			1	3950001	3975000	0.582
	1	4025001	4050000	0.254			1	3975001	4000000	1.206			1	3975001	4000000	2.437			1	3975001	4000000	0.653
	1	4050001	4075000	0.322			1	4000001	4025000	0.356			1	4000001	4025000	1.648			1	4000001	4025000	0.906
	1	4075001	4100000	0.365			1	4025001	4050000	1.452			1	4025001	4050000	6.957			1	4025001	4050000	0.86
	1	4100001	4125000	1.594			1	4050001	4075000	2.148			1	4050001	4075000	4.824			1	4050001	4075000	0.496
	1	4125001	4150000	1.869			1	4075001	4100000	1.78			1	4075001	4100000	1.433			1	4075001	4100000	0.474
	1	4150001	4175000	1.528			1	4100001	4125000	0.91			1	4100001	4125000	1.271			1	4100001	4125000	0.614
	1	4175001	4200000	1.724			1	4125001	4150000	1.248			1	4125001	4150000	0.97			1	4125001	4150000	0.561
	1	4200001	4225000	1.819			1	4150001	4175000	3.594			1	4150001	4175000	1.823			1	4150001	4175000	0.252
	1	4225001	4250000	0.877			1	4175001	4200000	6.909			1	4175001	4200000	2.532			1	4175001	4200000	0.166
	1	4250001	4275000	0.775			1	4200001	4225000	0.964			1	4200001	4225000	1.639			1	4200001	4225000	0.714
	1	4275001	4300000	1.107			1	4225001	4250000	0.967			1	4225001	4250000	1.08			1	4225001	4250000	1.664
	1	4300001	4325000	0.59			1	4250001	4275000	0.926			1	4250001	4275000	1.12			1	4250001	4275000	2.379
	1	4325001	4350000	0.381			1	4275001	4300000	0.804			1	4275001	4300000	0.673			1	4275001	4300000	1.697
	1	4350001	4375000	0.37			1	4300001	4325000	0.652			1	4300001	4325000	0.396			1	4300001	4325000	0.185
	1	4375001	4400000	0.135			1	4325001	4350000	1.067			1	4325001	4350000	0.214			1	4325001	4350000	0.259
	1	4400001	4425000	0.016			1	4350001	4375000	1.651			1	4350001	4375000	0.841			1	4350001	4375000	0.247
	1	4425001	4450000	0.016			1	4375001	4400000	0.934			1	4375001	4400000	1.179			1	4375001	4400000	0.325
	1	4450001	4475000	0.194			1	4400001	4425000	2.293			1	4400001	4425000	0.282			1	4400001	4425000	0.503
	1	4475001	4500000	0.276			1	4425001	4450000	3.561			1	4425001	4450000	0.188			1	4425001	4450000	0.123
	1	4500001	4525000	0.556			1	4450001	4475000	0.693			1	4450001	4475000	0.249			1	4450001	4475000	0.455
	1	4525001	4550000	0.403			1	4475001	4500000	0.57			1	4475001	4500000	1.36			1	4475001	4500000	1.047
	1	4550001	4575000	0.285			1	4500001	4525000	0.764			1	4500001	4525000	1.03			1	4500001	4525000	1.465
	1	4575001	4600000	0.282			1	4525001	4550000	0.502			1	4525001	4550000	0.266			1	4525001	4550000	5.835
	1	4600001	4625000	0.148			1	4550001	4575000	1.676			1	4550001	4575000	0.636			1	4550001	4575000	7.527
	1	4625001	4650000	1.24			1	4575001	4600000	1.349			1	4575001	4600000	0.503			1	4575001	4600000	3.478
	1	4650001	4675000	1.562			1	4600001	4625000	0.469			1	4600001	4625000	0.553			1	4600001	4625000	0.224
	1	4675001	4700000	2.17			1	4625001	4650000	2.122			1	4625001	4650000	0.894			1	4625001	4650000	0.717
	1	4700001	4725000	2.128			1	4650001	4675000	1.834			1	4650001	4675000	0.807			1	4650001	4675000	2.249
	1	4725001	4750000	0.794			1	4675001	4700000	0.453			1	4675001	4700000	0.418			1	4675001	4700000	2.47
	1	4750001	4775000	2.604			1	4700001	4725000	0.345			1	4700001	4725000	1.383			1	4700001	4725000	1.775
	1	4775001	4800000	2.293			1	4725001	4750000	0.731			1	4725001	4750000	5.364			1	4725001	4750000	2.326
	1	4800001	4825000	0.54			1	4750001	4775000	0.695			1	4750001	4775000	6.838			1	4750001	4775000	2.063
	1	4825001	4850000	0.962			1	4775001	4800000	0.28			1	4775001	4800000	3.963			1	4775001	4800000	0.678
	1	4850001	4875000	0.99			1	4800001	4825000	1.534			1	4800001	4825000	0.798			1	4800001	4825000	0.524
	1	4875001	4900000	0.261			1	4825001	4850000	1.827			1	4825001	4850000	0.537			1	4825001	4850000	0.734
	1	4900001	4925000	0.476			1	4850001	4875000	1.81			1	4850001	4875000	0.939			1	4850001	4875000	1.734
	1	4925001	4950000	0.658			1	4875001	4900000	1.218			1	4875001	4900000	0.769			1	4875001	4900000	1.475
	1	4950001	4975000	0.69			1	4900001	4925000	0.856			1	4900001	4925000	0.724			1	4900001	4925000	0.906
	1	4975001	5000000	0.686			1	4925001	4950000	0.82			1	4925001	4950000	1.294			1	4925001	4950000	2.313
	1	5000001	5025000	0.495			1	4950001	4975000	0.407			1	4950001	4975000	1.199			1	4950001	4975000	2.829
	1	5025001	5050000	0.584			1	4975001	5000000	0.527			1	4975001	5000000	0.934			1	4975001	5000000	1.93
	1	5050001	5075000	0.693			1	5000001	5025000	0.163			1	5000001	5025000	1.285			1	5000001	5025000	2.018
	1	5075001	5100000	0.678			1	5025001	5050000	1.031			1	5025001	5050000	1.921			1	5025001	5050000	1.291
	1	5100001	5125000	0.545			1	5050001	5075000	2.929			1	5050001	5075000	2.03			1	5050001	5075000	1.438
	1	5125001	5150000	0.168			1	5075001	5100000	2.876			1	5075001	5100000	1.016			1	5075001	5100000	1.701
	1	5150001	5175000	0.243			1	5100001	5125000	1.552			1	5100001	5125000	1.052			1	5100001	5125000	1.65
	1	5175001	5200000	0.838			1	5125001	5150000	0.275			1	5125001	5150000	1.701			1	5125001	5150000	2.158
	1	5200001	5225000	0.737			1	5150001	5175000	2.284			1	5150001	5175000	2.697			1	5150001	5175000	1.614
	1	5225001	5250000	0.322			1	5175001	5200000	2.429			1	5175001	5200000	3.388			1	5175001	5200000	1.109
	1	5250001	5275000	0.63			1	5200001	5225000	0.489			1	5200001	5225000	4.781			1	5200001	5225000	1.158
	1	5275001	5300000	0.542			1	5225001	5250000	1.627			1	5225001	5250000	7.777			1	5225001	5250000	0.774
	1	5300001	5325000	0.189			1	5250001	5275000	1.932			1	5250001	5275000	11.405			1	5250001	5275000	0.508
	1	5325001	5350000	0.068			1	5275001	5300000	0.789			1	5275001	5300000	10.787			1	5275001	5300000	1.764
	1	5350001	5375000	0.511			1	5300001	5325000	1.887			1	5300001	5325000	4.538			1	5300001	5325000	2.076
	1	5375001	5400000	0.489			1	5325001	5350000	1.98			1	5325001	5350000	1.078			1	5325001	5350000	0.444
	1	5400001	5425000	0.137			1	5350001	5375000	0.961			1	5350001	5375000	0.541			1	5350001	5375000	0.404
	1	5425001	5450000	0.163			1	5375001	5400000	0.909			1	5375001	5400000	0.885			1	5375001	5400000	0.444
	1	5450001	5475000	1.246			1	5400001	5425000	1.664			1	5400001	5425000	1.042			1	5400001	5425000	1.104
	1	5475001	5500000	1.4			1	5425001	5450000	1.74			1	5425001	5450000	0.932			1	5425001	5450000	1.287
	1	5500001	5525000	0.168			1	5450001	5475000	0.199			1	5450001	5475000	4.408			1	5450001	5475000	0.857
	1	5525001	5550000	0.125			1	5475001	5500000	0.136			1	5475001	5500000	5.425			1	5475001	5500000	0.438
	1	5550001	5575000	0.218			1	5500001	5525000	0.068			1	5500001	5525000	1.288			1	5500001	5525000	0.556
	1	5575001	5600000	0.441			1	5525001	5550000	0.039			1	5525001	5550000	0.53			1	5525001	5550000	1.319
	1	5600001	5625000	2.972			1	5550001	5575000	1.067			1	5550001	5575000	0.247			1	5550001	5575000	1.14
	1	5625001	5650000	1.912			1	5575001	5600000	1.508			1	5575001	5600000	0.858			1	5575001	5600000	0.895
	1	5650001	5675000	0.388			1	5600001	5625000	1.767			1	5600001	5625000	2.552			1	5600001	5625000	1.156
	1	5675001	5700000	1.199			1	5625001	5650000	1.398			1	5625001	5650000	2.437			1	5625001	5650000	1.719
	1	5700001	5725000	1.51			1	5650001	5675000	0.638			1	5650001	5675000	0.327			1	5650001	5675000	2.447
	1	5725001	5750000	0.893			1	5675001	5700000	0.739			1	5675001	5700000	0.932			1	5675001	5700000	2.374
	1	5750001	5775000	0.93			1	5700001	5725000	0.801			1	5700001	5725000	1.405			1	5700001	5725000	2.044
	1	5775001	5800000	0.618			1	5725001	5750000	1.184			1	5725001	5750000	1.063			1	5725001	5750000	1.492
	1	5800001	5825000	0.523			1	5750001	5775000	1.835			1	5750001	5775000	0.641			1	5750001	5775000	5.449
	1	5825001	5850000	1.172			1	5775001	5800000	1.402			1	5775001	5800000	0.668			1	5775001	5800000	5.896
	1	5850001	5875000	1.575			1	5800001	5825000	2.323			1	5800001	5825000	0.622			1	5800001	5825000	4.027
	1	5875001	5900000	3.701			1	5825001	5850000	2.524			1	5825001	5850000	0.356			1	5825001	5850000	3.407
	1	5900001	5925000	4.02			1	5850001	5875000	1.316			1	5850001	5875000	1.294			1	5850001	5875000	2.592
	1	5925001	5950000	2.65			1	5875001	5900000	0.64			1	5875001	5900000	1.229			1	5875001	5900000	1.936
	1	5950001	5975000	0.989			1	5900001	5925000	1.06			1	5900001	5925000	1.005			1	5900001	5925000	1.145
	1	5975001	6000000	1.112			1	5925001	5950000	1.739			1	5925001	5950000	0.811			1	5925001	5950000	1.111
	1	6000001	6025000	0.377			1	5950001	5975000	1.586			1	5950001	5975000	2.049			1	5950001	5975000	0.709
	1	6025001	6050000	0.677			1	5975001	6000000	0.84			1	5975001	6000000	2.885			1	5975001	6000000	0.493
	1	6050001	6075000	0.464			1	6000001	6025000	0.38			1	6000001	6025000	3.242			1	6000001	6025000	1.822
	1	6075001	6100000	0.448			1	6025001	6050000	0.366			1	6025001	6050000	2.904			1	6025001	6050000	3.995
	1	6100001	6125000	0.658			1	6050001	6075000	0.459			1	6050001	6075000	1.023			1	6050001	6075000	3.554
	1	6125001	6150000	0.4			1	6075001	6100000	0.417			1	6075001	6100000	0.729			1	6075001	6100000	1.56
	1	6150001	6175000	0.416			1	6100001	6125000	0.109			1	6100001	6125000	2.327			1	6100001	6125000	1.566
	1	6175001	6200000	0.262			1	6125001	6150000	0.661			1	6125001	6150000	2.057			1	6125001	6150000	1.929
	1	6200001	6225000	0.396			1	6150001	6175000	0.484			1	6150001	6175000	0.819			1	6150001	6175000	2.767
	1	6225001	6250000	0.856			1	6175001	6200000	0.533			1	6175001	6200000	0.575			1	6175001	6200000	1.914
	1	6250001	6275000	1.348			1	6200001	6225000	0.75			1	6200001	6225000	1.292			1	6200001	6225000	0.365
	1	6275001	6300000	1.074			1	6225001	6250000	1.036			1	6225001	6250000	2.692			1	6225001	6250000	3.801
	1	6300001	6325000	1.497			1	6250001	6275000	1.479			1	6250001	6275000	2.505			1	6250001	6275000	2.912
	1	6325001	6350000	3.519			1	6275001	6300000	1.17			1	6275001	6300000	1.185			1	6275001	6300000	0.68
	1	6350001	6375000	3.242			1	6300001	6325000	0.27			1	6300001	6325000	1.341			1	6300001	6325000	0.709
	1	6375001	6400000	0.302			1	6325001	6350000	0.512			1	6325001	6350000	2.919			1	6325001	6350000	0.485
	1	6400001	6425000	0.614			1	6350001	6375000	1.281			1	6350001	6375000	2.398			1	6350001	6375000	3.133
	1	6425001	6450000	0.462			1	6375001	6400000	1.091			1	6375001	6400000	11.02			1	6375001	6400000	3.051
	1	6450001	6475000	0.157			1	6400001	6425000	0.282			1	6400001	6425000	8.324			1	6400001	6425000	3.061
	1	6475001	6500000	0.257			1	6425001	6450000	0.261			1	6425001	6450000	0.975			1	6425001	6450000	2.69
	1	6500001	6525000	0.253			1	6450001	6475000	0.124			1	6450001	6475000	1.055			1	6450001	6475000	1.349
	1	6525001	6550000	0.289			1	6475001	6500000	0.52			1	6475001	6500000	0.418			1	6475001	6500000	0.877
	1	6550001	6575000	0.447			1	6500001	6525000	0.69			1	6500001	6525000	1.456			1	6500001	6525000	3.124
	1	6575001	6600000	0.391			1	6525001	6550000	0.572			1	6525001	6550000	2.34			1	6525001	6550000	4.768
	1	6600001	6625000	0.438			1	6550001	6575000	0.613			1	6550001	6575000	1.16			1	6550001	6575000	5.152
	1	6625001	6650000	0.584			1	6575001	6600000	0.571			1	6575001	6600000	0.714			1	6575001	6600000	4.759
	1	6650001	6675000	0.534			1	6600001	6625000	1.115			1	6600001	6625000	0.783			1	6600001	6625000	1.235
	1	6675001	6700000	1.829			1	6625001	6650000	1.673			1	6625001	6650000	0.682			1	6625001	6650000	0.955
	1	6700001	6725000	1.833			1	6650001	6675000	0.551			1	6650001	6675000	1.674			1	6650001	6675000	1.03
	1	6725001	6750000	0.591			1	6675001	6700000	0.375			1	6675001	6700000	2.122			1	6675001	6700000	0.669
	1	6750001	6775000	0.24			1	6700001	6725000	0.301			1	6700001	6725000	1.386			1	6700001	6725000	0.657
	1	6775001	6800000	0.144			1	6725001	6750000	0.279			1	6725001	6750000	0.64			1	6725001	6750000	0.513
	1	6800001	6825000	0.049			1	6750001	6775000	0.851			1	6750001	6775000	0.744			1	6750001	6775000	0.973
	1	6825001	6850000	0.083			1	6775001	6800000	0.738			1	6775001	6800000	0.739			1	6775001	6800000	0.999
	1	6850001	6875000	0.179			1	6800001	6825000	0.463			1	6800001	6825000	0.492			1	6800001	6825000	0.868
	1	6875001	6900000	0.252			1	6825001	6850000	1.367			1	6825001	6850000	0.475			1	6825001	6850000	0.659
	1	6900001	6925000	0.461			1	6850001	6875000	1.313			1	6850001	6875000	0.455			1	6850001	6875000	1.41
	1	6925001	6950000	0.551			1	6875001	6900000	0.393			1	6875001	6900000	0.244			1	6875001	6900000	0.991
	1	6950001	6975000	0.821			1	6900001	6925000	0.797			1	6900001	6925000	1.859			1	6900001	6925000	0.643
	1	6975001	7000000	0.438			1	6925001	6950000	0.601			1	6925001	6950000	1.949			1	6925001	6950000	1.142
	1	7000001	7025000	0.31			1	6950001	6975000	0.557			1	6950001	6975000	0.957			1	6950001	6975000	1.011
	1	7025001	7050000	0.151			1	6975001	7000000	0.967			1	6975001	7000000	1.081			1	6975001	7000000	0.746
	1	7050001	7075000	0.242			1	7000001	7025000	1.465			1	7000001	7025000	0.974			1	7000001	7025000	0.829
	1	7075001	7100000	1.029			1	7025001	7050000	1.154			1	7025001	7050000	0.778			1	7025001	7050000	1.812
	1	7100001	7125000	0.838			1	7050001	7075000	0.536			1	7050001	7075000	0.528			1	7050001	7075000	2.434
	1	7125001	7150000	0.482			1	7075001	7100000	0.801			1	7075001	7100000	0.864			1	7075001	7100000	1.665
	1	7150001	7175000	0.361			1	7100001	7125000	1.012			1	7100001	7125000	1.263			1	7100001	7125000	0.672
	1	7175001	7200000	0.166			1	7125001	7150000	2.347			1	7125001	7150000	0.778			1	7125001	7150000	0.368
	1	7200001	7225000	0.059			1	7150001	7175000	2.623			1	7150001	7175000	0.248			1	7150001	7175000	0.399
	1	7225001	7250000	0.08			1	7175001	7200000	2.444			1	7175001	7200000	0.505			1	7175001	7200000	0.309
	1	7250001	7275000	0.097			1	7200001	7225000	1.377			1	7200001	7225000	0.532			1	7200001	7225000	0.261
	1	7275001	7300000	0.106			1	7225001	7250000	0.783			1	7225001	7250000	0.265			1	7225001	7250000	0.976
	1	7300001	7325000	0.062			1	7250001	7275000	1.522			1	7250001	7275000	0.41			1	7250001	7275000	2.093
	1	7325001	7350000	0.115			1	7275001	7300000	1.425			1	7275001	7300000	0.661			1	7275001	7300000	2.395
	1	7350001	7375000	0.184			1	7300001	7325000	1.325			1	7300001	7325000	0.808			1	7300001	7325000	1.071
	1	7375001	7400000	0.389			1	7325001	7350000	1.503			1	7325001	7350000	0.616			1	7325001	7350000	1.092
	1	7400001	7425000	0.548			1	7350001	7375000	1.275			1	7350001	7375000	0.392			1	7350001	7375000	0.917
	1	7425001	7450000	0.444			1	7375001	7400000	1.038			1	7375001	7400000	0.654			1	7375001	7400000	0.884
	1	7450001	7475000	0.349			1	7400001	7425000	0.506			1	7400001	7425000	1.116			1	7400001	7425000	0.965
	1	7475001	7500000	0.374			1	7425001	7450000	0.401			1	7425001	7450000	1.131			1	7425001	7450000	0.455
	1	7500001	7525000	0.16			1	7450001	7475000	0.5			1	7450001	7475000	1.093			1	7450001	7475000	1.353
	1	7525001	7550000	0.164			1	7475001	7500000	0.448			1	7475001	7500000	0.822			1	7475001	7500000	1.607
	1	7550001	7575000	0.314			1	7500001	7525000	0.248			1	7500001	7525000	1.293			1	7500001	7525000	1.656
	1	7575001	7600000	0.379			1	7525001	7550000	0.338			1	7525001	7550000	1.794			1	7525001	7550000	0.316
	1	7600001	7625000	0.316			1	7550001	7575000	0.502			1	7550001	7575000	2.297			1	7550001	7575000	0.672
	1	7625001	7650000	0.314			1	7575001	7600000	0.299			1	7575001	7600000	2.646			1	7575001	7600000	2.592
	1	7650001	7675000	0.251			1	7600001	7625000	0.124			1	7600001	7625000	1.781			1	7600001	7625000	3.816
	1	7675001	7700000	0.728			1	7625001	7650000	0.361			1	7625001	7650000	0.496			1	7625001	7650000	1.298
	1	7700001	7725000	2.024			1	7650001	7675000	0.457			1	7650001	7675000	0.318			1	7650001	7675000	0.556
	1	7725001	7750000	2.547			1	7675001	7700000	0.58			1	7675001	7700000	1.226			1	7675001	7700000	0.511
	1	7750001	7775000	1.559			1	7700001	7725000	0.555			1	7700001	7725000	2.373			1	7700001	7725000	0.593
	1	7775001	7800000	0.727			1	7725001	7750000	0.503			1	7725001	7750000	1.528			1	7725001	7750000	0.479
	1	7800001	7825000	0.186			1	7750001	7775000	1.032			1	7750001	7775000	0.375			1	7750001	7775000	0.305
	1	7825001	7850000	0.753			1	7775001	7800000	1.387			1	7775001	7800000	0.231			1	7775001	7800000	0.283
	1	7850001	7875000	0.6			1	7800001	7825000	1.625			1	7800001	7825000	0.623			1	7800001	7825000	0.434
	1	7875001	7900000	0.418			1	7825001	7850000	0.292			1	7825001	7850000	0.742			1	7825001	7850000	0.626
	1	7900001	7925000	0.609			1	7850001	7875000	0.673			1	7850001	7875000	0.131			1	7850001	7875000	3.052
	1	7925001	7950000	0.614			1	7875001	7900000	0.746			1	7875001	7900000	0.301			1	7875001	7900000	7.708
	1	7950001	7975000	1.882			1	7900001	7925000	0.615			1	7900001	7925000	0.625			1	7900001	7925000	6.288
	1	7975001	8000000	2.282			1	7925001	7950000	0.536			1	7925001	7950000	0.642			1	7925001	7950000	2.288
	1	8000001	8025000	1.748			1	7950001	7975000	0.15			1	7950001	7975000	3.647			1	7950001	7975000	0.917
	1	8025001	8050000	0.906			1	7975001	8000000	1.392			1	7975001	8000000	3.483			1	7975001	8000000	2.579
	1	8050001	8075000	0.253			1	8000001	8025000	1.068			1	8000001	8025000	0.783			1	8000001	8025000	2.701
	1	8075001	8100000	0.487			1	8025001	8050000	0.4			1	8025001	8050000	0.145			1	8025001	8050000	1.733
	1	8100001	8125000	0.397			1	8050001	8075000	0.314			1	8050001	8075000	0.214			1	8050001	8075000	1.94
	1	8125001	8150000	0.477			1	8075001	8100000	0.634			1	8075001	8100000	0.931			1	8075001	8100000	2.555
	1	8150001	8175000	0.602			1	8100001	8125000	1.31			1	8100001	8125000	0.909			1	8100001	8125000	0.835
	1	8175001	8200000	0.621			1	8125001	8150000	1.341			1	8125001	8150000	1.039			1	8125001	8150000	0.583
	1	8200001	8225000	0.582			1	8150001	8175000	0.666			1	8150001	8175000	1.79			1	8150001	8175000	0.68
	1	8225001	8250000	0.608			1	8175001	8200000	0.477			1	8175001	8200000	1.551			1	8175001	8200000	0.951
	1	8250001	8275000	0.871			1	8200001	8225000	0.34			1	8200001	8225000	0.684			1	8200001	8225000	1.369
	1	8275001	8300000	0.697			1	8225001	8250000	0.368			1	8225001	8250000	0.852			1	8225001	8250000	1.719
	1	8300001	8325000	0.515			1	8250001	8275000	0.387			1	8250001	8275000	0.752			1	8250001	8275000	1.556
	1	8325001	8350000	0.87			1	8275001	8300000	2.211			1	8275001	8300000	0.635			1	8275001	8300000	0.795
	1	8350001	8375000	1.163			1	8300001	8325000	2.416			1	8300001	8325000	0.444			1	8300001	8325000	0.206
	1	8375001	8400000	0.742			1	8325001	8350000	0.368			1	8325001	8350000	0.772			1	8325001	8350000	0.463
	1	8400001	8425000	0.658			1	8350001	8375000	0.91			1	8350001	8375000	0.706			1	8350001	8375000	1.314
	1	8425001	8450000	1.597			1	8375001	8400000	0.922			1	8375001	8400000	1.238			1	8375001	8400000	1.11
	1	8450001	8475000	0.836			1	8400001	8425000	0.766			1	8400001	8425000	1.381			1	8400001	8425000	0.875
	1	8475001	8500000	0.293			1	8425001	8450000	0.692			1	8425001	8450000	0.83			1	8425001	8450000	0.807
	1	8500001	8525000	0.842			1	8450001	8475000	0.451			1	8450001	8475000	0.481			1	8450001	8475000	1.257
	1	8525001	8550000	0.842			1	8475001	8500000	0.436			1	8475001	8500000	1.037			1	8475001	8500000	1.617
	1	8550001	8575000	1.005			1	8500001	8525000	1.086			1	8500001	8525000	1.244			1	8500001	8525000	2.324
	1	8575001	8600000	0.668			1	8525001	8550000	1.228			1	8525001	8550000	1.527			1	8525001	8550000	1.925
	1	8600001	8625000	0.4			1	8550001	8575000	2.75			1	8550001	8575000	2.415			1	8550001	8575000	0.531
	1	8625001	8650000	0.465			1	8575001	8600000	2.726			1	8575001	8600000	1.573			1	8575001	8600000	0.82
	1	8650001	8675000	0.588			1	8600001	8625000	0.168			1	8600001	8625000	1.248			1	8600001	8625000	0.737
	1	8675001	8700000	1.162			1	8625001	8650000	0.694			1	8625001	8650000	1.705			1	8625001	8650000	0.944
	1	8700001	8725000	1.086			1	8650001	8675000	0.934			1	8650001	8675000	0.259			1	8650001	8675000	0.971
	1	8725001	8750000	0.444			1	8675001	8700000	0.63			1	8675001	8700000	0.212			1	8675001	8700000	1.01
	1	8750001	8775000	0.38			1	8700001	8725000	0.57			1	8700001	8725000	0.404			1	8700001	8725000	1.213
	1	8775001	8800000	0.408			1	8725001	8750000	0.302			1	8725001	8750000	0.607			1	8725001	8750000	0.758
	1	8800001	8825000	0.458			1	8750001	8775000	1.634			1	8750001	8775000	0.62			1	8750001	8775000	0.287
	1	8825001	8850000	0.243			1	8775001	8800000	2.055			1	8775001	8800000	0.572			1	8775001	8800000	0.689
	1	8850001	8875000	0.746			1	8800001	8825000	1.349			1	8800001	8825000	0.84			1	8800001	8825000	0.993
	1	8875001	8900000	0.719			1	8825001	8850000	3.272			1	8825001	8850000	1.126			1	8825001	8850000	0.773
	1	8900001	8925000	0.415			1	8850001	8875000	1.837			1	8850001	8875000	1.89			1	8850001	8875000	1.498
	1	8925001	8950000	0.429			1	8875001	8900000	1.176			1	8875001	8900000	2.06			1	8875001	8900000	1.547
	1	8950001	8975000	0.362			1	8900001	8925000	1.381			1	8900001	8925000	1.555			1	8900001	8925000	0.697
	1	8975001	9000000	0.21			1	8925001	8950000	1.189			1	8925001	8950000	0.737			1	8925001	8950000	0.573
	1	9000001	9025000	0.169			1	8950001	8975000	0.139			1	8950001	8975000	0.999			1	8950001	8975000	0.878
	1	9025001	9050000	0.354			1	8975001	9000000	0.355			1	8975001	9000000	0.788			1	8975001	9000000	0.722
	1	9050001	9075000	0.74			1	9000001	9025000	0.376			1	9000001	9025000	0.787			1	9000001	9025000	2.533
	1	9075001	9100000	1.465			1	9025001	9050000	0.643			1	9025001	9050000	1.048			1	9025001	9050000	2.249
	1	9100001	9125000	1.273			1	9050001	9075000	1.039			1	9050001	9075000	0.991			1	9050001	9075000	0.673
	1	9125001	9150000	0.721			1	9075001	9100000	1.019			1	9075001	9100000	1.902			1	9075001	9100000	0.818
	1	9150001	9175000	0.4			1	9100001	9125000	0.965			1	9100001	9125000	2.059			1	9100001	9125000	1.021
	1	9175001	9200000	0.219			1	9125001	9150000	0.728			1	9125001	9150000	1.205			1	9125001	9150000	0.83
	1	9200001	9225000	0.441			1	9150001	9175000	0.91			1	9150001	9175000	0.291			1	9150001	9175000	1.218
	1	9225001	9250000	1.206			1	9175001	9200000	1.541			1	9175001	9200000	0.496			1	9175001	9200000	1.532
	1	9250001	9275000	1.309			1	9200001	9225000	1.399			1	9200001	9225000	1.105			1	9200001	9225000	1.388
	1	9275001	9300000	0.708			1	9225001	9250000	0.423			1	9225001	9250000	1.261			1	9225001	9250000	0.896
	1	9300001	9325000	0.637			1	9250001	9275000	0.287			1	9250001	9275000	0.779			1	9250001	9275000	0.477
	1	9325001	9350000	0.765			1	9275001	9300000	0.253			1	9275001	9300000	1.004			1	9275001	9300000	0.163
	1	9350001	9375000	0.645			1	9300001	9325000	1.066			1	9300001	9325000	1.114			1	9300001	9325000	0.722
	1	9375001	9400000	0.325			1	9325001	9350000	1.803			1	9325001	9350000	0.597			1	9325001	9350000	0.615
	1	9400001	9425000	0.312			1	9350001	9375000	1.754			1	9350001	9375000	0.539			1	9350001	9375000	1.6
	1	9425001	9450000	0.423			1	9375001	9400000	3.025			1	9375001	9400000	0.238			1	9375001	9400000	1.436
	1	9450001	9475000	0.269			1	9400001	9425000	2.512			1	9400001	9425000	0.241			1	9400001	9425000	1.48
	1	9475001	9500000	0.609			1	9425001	9450000	0.715			1	9425001	9450000	0.798			1	9425001	9450000	1.68
	1	9500001	9525000	1.437			1	9450001	9475000	0.523			1	9450001	9475000	0.753			1	9450001	9475000	1.752
	1	9525001	9550000	0.901			1	9475001	9500000	0.28			1	9475001	9500000	0.455			1	9475001	9500000	1.418
	1	9550001	9575000	0.403			1	9500001	9525000	0.427			1	9500001	9525000	1.104			1	9500001	9525000	0.687
	1	9575001	9600000	0.798			1	9525001	9550000	0.346			1	9525001	9550000	1.104			1	9525001	9550000	1.279
	1	9600001	9625000	1.604			1	9550001	9575000	0.111			1	9550001	9575000	0.61			1	9550001	9575000	1.277
	1	9625001	9650000	0.852			1	9575001	9600000	0.093			1	9575001	9600000	0.82			1	9575001	9600000	0.144
	1	9650001	9675000	0.396			1	9600001	9625000	1.874			1	9600001	9625000	1.055			1	9600001	9625000	1.088
	1	9675001	9700000	0.793			1	9625001	9650000	1.598			1	9625001	9650000	1.943			1	9625001	9650000	1.202
	1	9700001	9725000	1.165			1	9650001	9675000	2.028			1	9650001	9675000	2.125			1	9650001	9675000	0.733
	1	9725001	9750000	0.946			1	9675001	9700000	2.104			1	9675001	9700000	2.543			1	9675001	9700000	0.684
	1	9750001	9775000	0.605			1	9700001	9725000	0.89			1	9700001	9725000	2.284			1	9700001	9725000	1.451
	1	9775001	9800000	0.354			1	9725001	9750000	0.677			1	9725001	9750000	2.715			1	9725001	9750000	1.296
	1	9800001	9825000	0.386			1	9750001	9775000	0.205			1	9750001	9775000	7.896			1	9750001	9775000	0.987
	1	9825001	9850000	0.811			1	9775001	9800000	0.462			1	9775001	9800000	8.375			1	9775001	9800000	1.056
	1	9850001	9875000	1.268			1	9800001	9825000	2.713			1	9800001	9825000	4.187			1	9800001	9825000	0.292
	1	9875001	9900000	1.031			1	9825001	9850000	2.595			1	9825001	9850000	1.403			1	9825001	9850000	4.455
	1	9900001	9925000	0.67			1	9850001	9875000	1.623			1	9850001	9875000	1.384			1	9850001	9875000	4.686
	1	9925001	9950000	0.676			1	9875001	9900000	1.453			1	9875001	9900000	1.889			1	9875001	9900000	5.113
	1	9950001	9975000	0.569			1	9900001	9925000	1.44			1	9900001	9925000	1.801			1	9900001	9925000	5.334
	1	9975001	10000000	0.655			1	9925001	9950000	0.541			1	9925001	9950000	1.639			1	9925001	9950000	3.783
	1	10000001	10025000	0.728			1	9950001	9975000	0.122			1	9950001	9975000	1.754			1	9950001	9975000	3.791
	1	10025001	10050000	0.84			1	9975001	10000000	0.254			1	9975001	10000000	2.392			1	9975001	10000000	2.327
	1	10050001	10075000	0.604			1	10000001	10025000	0.395			1	10000001	10025000	4.557			1	10000001	10025000	1.493
	1	10075001	10100000	0.126			1	10025001	10050000	0.712			1	10025001	10050000	3.775			1	10025001	10050000	1.092
	1	10100001	10125000	0.64			1	10050001	10075000	0.909			1	10050001	10075000	1.44			1	10050001	10075000	0.26
	1	10125001	10150000	1.096			1	10075001	10100000	0.336			1	10075001	10100000	1.066			1	10075001	10100000	1.141
	1	10150001	10175000	0.862			1	10100001	10125000	0.31			1	10100001	10125000	2.025			1	10100001	10125000	3.425
	1	10175001	10200000	0.616			1	10125001	10150000	0.274			1	10125001	10150000	3.241			1	10125001	10150000	3.846
	1	10200001	10225000	0.27			1	10150001	10175000	2.467			1	10150001	10175000	4.068			1	10150001	10175000	1.774
	1	10225001	10250000	0.359			1	10175001	10200000	2.438			1	10175001	10200000	4.018			1	10175001	10200000	0.862
	1	10250001	10275000	0.279			1	10200001	10225000	0.891			1	10200001	10225000	3.647			1	10200001	10225000	1.187
	1	10275001	10300000	0.191			1	10225001	10250000	0.257			1	10225001	10250000	5.995			1	10225001	10250000	0.969
	1	10300001	10325000	0.358			1	10250001	10275000	1.299			1	10250001	10275000	8.716			1	10250001	10275000	0.889
	1	10325001	10350000	0.503			1	10275001	10300000	2.398			1	10275001	10300000	7.056			1	10275001	10300000	0.648
	1	10350001	10375000	0.323			1	10300001	10325000	1.85			1	10300001	10325000	3.582			1	10300001	10325000	1.083
	1	10375001	10400000	0.309			1	10325001	10350000	0.617			1	10325001	10350000	0.943			1	10325001	10350000	1.105
	1	10400001	10425000	0.237			1	10350001	10375000	0.286			1	10350001	10375000	1.02			1	10350001	10375000	1.054
	1	10425001	10450000	0.107			1	10375001	10400000	0.4			1	10375001	10400000	1.08			1	10375001	10400000	1.527
	1	10450001	10475000	0.175			1	10400001	10425000	0.426			1	10400001	10425000	0.804			1	10400001	10425000	1.034
	1	10475001	10500000	0.389			1	10425001	10450000	0.236			1	10425001	10450000	1.104			1	10425001	10450000	0.664
	1	10500001	10525000	0.492			1	10450001	10475000	0.167			1	10450001	10475000	2.205			1	10450001	10475000	0.819
	1	10525001	10550000	0.536			1	10475001	10500000	0.299			1	10475001	10500000	1.921			1	10475001	10500000	0.974
	1	10550001	10575000	0.476			1	10500001	10525000	1.918			1	10500001	10525000	0.747			1	10500001	10525000	0.307
	1	10575001	10600000	0.314			1	10525001	10550000	1.868			1	10525001	10550000	0.588			1	10525001	10550000	0.367
	1	10600001	10625000	0.133			1	10550001	10575000	1.397			1	10550001	10575000	0.155			1	10550001	10575000	3.537
	1	10625001	10650000	0.158			1	10575001	10600000	1.442			1	10575001	10600000	0.977			1	10575001	10600000	3.425
	1	10650001	10675000	0.116			1	10600001	10625000	1.469			1	10600001	10625000	1.322			1	10600001	10625000	2.79
	1	10675001	10700000	0.18			1	10625001	10650000	1.058			1	10625001	10650000	0.753			1	10625001	10650000	2.371
	1	10700001	10725000	0.258			1	10650001	10675000	0.853			1	10650001	10675000	0.384			1	10650001	10675000	1.973
	1	10725001	10750000	0.271			1	10675001	10700000	1.136			1	10675001	10700000	1.28			1	10675001	10700000	1.398
	1	10750001	10775000	0.254			1	10700001	10725000	1.055			1	10700001	10725000	1.234			1	10700001	10725000	0.462
	1	10775001	10800000	0.13			1	10725001	10750000	0.892			1	10725001	10750000	1.493			1	10725001	10750000	0.97
	1	10800001	10825000	0.133			1	10750001	10775000	0.723			1	10750001	10775000	2.035			1	10750001	10775000	1.195
	1	10825001	10850000	0.149			1	10775001	10800000	0.522			1	10775001	10800000	1.181			1	10775001	10800000	0.76
	1	10850001	10875000	0.197			1	10800001	10825000	0.378			1	10800001	10825000	0.717			1	10800001	10825000	0.546
	1	10875001	10900000	0.618			1	10825001	10850000	0.383			1	10825001	10850000	0.768			1	10825001	10850000	0.548
	1	10900001	10925000	0.641			1	10850001	10875000	0.314			1	10850001	10875000	1.239			1	10850001	10875000	0.532
	1	10925001	10950000	0.335			1	10875001	10900000	0.341			1	10875001	10900000	1.566			1	10875001	10900000	1.005
	1	10950001	10975000	0.55			1	10900001	10925000	0.746			1	10900001	10925000	1.422			1	10900001	10925000	1.072
	1	10975001	11000000	0.944			1	10925001	10950000	0.752			1	10925001	10950000	1.1			1	10925001	10950000	0.807
	1	11000001	11025000	0.573			1	10950001	10975000	0.528			1	10950001	10975000	0.893			1	10950001	10975000	0.76
	1	11025001	11050000	0.42			1	10975001	11000000	0.25			1	10975001	11000000	1.724			1	10975001	11000000	0.761
	1	11050001	11075000	0.349			1	11000001	11025000	1.554			1	11000001	11025000	3.488			1	11000001	11025000	0.441
	1	11075001	11100000	0.623			1	11025001	11050000	1.669			1	11025001	11050000	3.624			1	11025001	11050000	0.246
	1	11100001	11125000	0.774			1	11050001	11075000	1.121			1	11050001	11075000	2.191			1	11050001	11075000	0.306
	1	11125001	11150000	0.126			1	11075001	11100000	0.74			1	11075001	11100000	2			1	11075001	11100000	0.628
	1	11150001	11175000	0.144			1	11100001	11125000	0.575			1	11100001	11125000	1.397			1	11100001	11125000	0.588
	1	11175001	11200000	0.09			1	11125001	11150000	0.212			1	11125001	11150000	0.642			1	11125001	11150000	1.358
	1	11200001	11225000	2.211			1	11150001	11175000	0.099			1	11150001	11175000	0.701			1	11150001	11175000	1.094
	1	11225001	11250000	1.721			1	11175001	11200000	0.037			1	11175001	11200000	0.324			1	11175001	11200000	0.17
	1	11250001	11275000	0.465			1	11200001	11225000	1.108			1	11200001	11225000	0.365			1	11200001	11225000	0.948
	1	11275001	11300000	0.446			1	11225001	11250000	1.425			1	11225001	11250000	0.488			1	11225001	11250000	1.521
	1	11300001	11325000	0.775			1	11250001	11275000	1.972			1	11250001	11275000	0.498			1	11250001	11275000	1.335
	1	11325001	11350000	0.975			1	11275001	11300000	1.586			1	11275001	11300000	0.798			1	11275001	11300000	0.558
	1	11350001	11375000	0.635			1	11300001	11325000	0.317			1	11300001	11325000	1.318			1	11300001	11325000	0.655
	1	11375001	11400000	0.537			1	11325001	11350000	0.009			1	11325001	11350000	1.149			1	11325001	11350000	3.748
	1	11400001	11425000	0.219			1	11350001	11375000	0.138			1	11350001	11375000	1.232			1	11350001	11375000	4.264
	1	11425001	11450000	0.664			1	11375001	11400000	0.778			1	11375001	11400000	1.246			1	11375001	11400000	2.231
	1	11450001	11475000	0.621			1	11400001	11425000	0.865			1	11400001	11425000	0.877			1	11400001	11425000	0.173
	1	11475001	11500000	0.341			1	11425001	11450000	0.675			1	11425001	11450000	1.297			1	11425001	11450000	1
	1	11500001	11525000	0.144			1	11450001	11475000	0.753			1	11450001	11475000	2.344			1	11450001	11475000	0.927
	1	11525001	11550000	0.099			1	11475001	11500000	0.31			1	11475001	11500000	2.356			1	11475001	11500000	0.681
	1	11550001	11575000	0.196			1	11500001	11525000	0.078			1	11500001	11525000	10.684			1	11500001	11525000	2.04
	1	11575001	11600000	0.3			1	11525001	11550000	0.061			1	11525001	11550000	21.087			1	11525001	11550000	1.913
	1	11600001	11625000	0.609			1	11550001	11575000	0.1			1	11550001	11575000	22.551			1	11550001	11575000	1.413
	1	11625001	11650000	0.407			1	11575001	11600000	0.119			1	11575001	11600000	12.612			1	11575001	11600000	1.406
	1	11650001	11675000	0.14			1	11600001	11625000	0.087			1	11600001	11625000	1.996			1	11600001	11625000	0.184
	1	11675001	11700000	0.207			1	11625001	11650000	0.047			1	11625001	11650000	1.31			1	11625001	11650000	0.448
	1	11700001	11725000	0.687			1	11650001	11675000	0.413			1	11650001	11675000	0.73			1	11650001	11675000	1.111
	1	11725001	11750000	0.336			1	11675001	11700000	0.319			1	11675001	11700000	0.497			1	11675001	11700000	0.96
	1	11750001	11775000	0.198			1	11700001	11725000	0.109			1	11700001	11725000	0.295			1	11700001	11725000	0.639
	1	11775001	11800000	0.282			1	11725001	11750000	0.12			1	11725001	11750000	0.193			1	11725001	11750000	0.056
	1	11800001	11825000	0.457			1	11750001	11775000	0.017			1	11750001	11775000	0.179			1	11750001	11775000	0.134
	1	11825001	11850000	0.518			1	11775001	11800000	0.205			1	11775001	11800000	1.59			1	11775001	11800000	0.544
	1	11850001	11875000	0.483			1	11800001	11825000	0.259			1	11800001	11825000	2.183			1	11800001	11825000	0.594
	1	11875001	11900000	0.359			1	11825001	11850000	0.229			1	11825001	11850000	2.167			1	11825001	11850000	0.661
	1	11900001	11925000	0.42			1	11850001	11875000	0.451			1	11850001	11875000	3.902			1	11850001	11875000	0.794
	1	11925001	11950000	0.598			1	11875001	11900000	0.451			1	11875001	11900000	4.824			1	11875001	11900000	0.488
	1	11950001	11975000	0.465			1	11900001	11925000	0.521			1	11900001	11925000	3.313			1	11900001	11925000	1.369
	1	11975001	12000000	0.482			1	11925001	11950000	0.388			1	11925001	11950000	1.176			1	11925001	11950000	4.211
	1	12000001	12025000	0.53			1	11950001	11975000	0.902			1	11950001	11975000	1.629			1	11950001	11975000	4.255
	1	12025001	12050000	0.525			1	11975001	12000000	1.008			1	11975001	12000000	1.425			1	11975001	12000000	2.452
	1	12050001	12075000	1.468			1	12000001	12025000	0.723			1	12000001	12025000	2.061			1	12000001	12025000	1.849
	1	12075001	12100000	1.569			1	12025001	12050000	3.229			1	12025001	12050000	1.98			1	12025001	12050000	1.523
	1	12100001	12125000	0.428			1	12050001	12075000	3.328			1	12050001	12075000	0.733			1	12050001	12075000	1.022
	1	12125001	12150000	0.21			1	12075001	12100000	0.854			1	12075001	12100000	2.037			1	12075001	12100000	0.967
	1	12150001	12175000	0.065			1	12100001	12125000	0.98			1	12100001	12125000	2.167			1	12100001	12125000	1.813
	1	12175001	12200000	0.135			1	12125001	12150000	1.401			1	12125001	12150000	0.971			1	12125001	12150000	1.659
	1	12200001	12225000	0.404			1	12150001	12175000	1.555			1	12150001	12175000	0.382			1	12150001	12175000	0.614
	1	12225001	12250000	0.41			1	12175001	12200000	1.287			1	12175001	12200000	0.488			1	12175001	12200000	0.662
	1	12250001	12275000	0.29			1	12200001	12225000	2.137			1	12200001	12225000	0.357			1	12200001	12225000	0.454
	1	12275001	12300000	0.142			1	12225001	12250000	1.927			1	12225001	12250000	0.343			1	12225001	12250000	0.478
	1	12300001	12325000	0.821			1	12250001	12275000	1.916			1	12250001	12275000	0.364			1	12250001	12275000	0.499
	1	12325001	12350000	1.089			1	12275001	12300000	1.955			1	12275001	12300000	0.524			1	12275001	12300000	0.223
	1	12350001	12375000	0.917			1	12300001	12325000	1.407			1	12300001	12325000	0.888			1	12300001	12325000	0.977
	1	12375001	12400000	0.684			1	12325001	12350000	1.147			1	12325001	12350000	0.847			1	12325001	12350000	2.389
	1	12400001	12425000	0.305			1	12350001	12375000	3.366			1	12350001	12375000	1.48			1	12350001	12375000	2.609
	1	12425001	12450000	0.088			1	12375001	12400000	3.85			1	12375001	12400000	1.114			1	12375001	12400000	1.616
	1	12450001	12475000	0.069			1	12400001	12425000	2.779			1	12400001	12425000	0.541			1	12400001	12425000	1.549
	1	12475001	12500000	0.165			1	12425001	12450000	0.588			1	12425001	12450000	0.754			1	12425001	12450000	1.337
	1	12500001	12525000	0.444			1	12450001	12475000	0.87			1	12450001	12475000	0.925			1	12450001	12475000	1.357
	1	12525001	12550000	0.483			1	12475001	12500000	0.992			1	12475001	12500000	1.279			1	12475001	12500000	1.459
	1	12550001	12575000	0.21			1	12500001	12525000	2.307			1	12500001	12525000	1.555			1	12500001	12525000	0.358
	1	12575001	12600000	0.272			1	12525001	12550000	4.382			1	12525001	12550000	1.206			1	12525001	12550000	0.505
	1	12600001	12625000	0.431			1	12550001	12575000	4.589			1	12550001	12575000	1.461			1	12550001	12575000	1.418
	1	12625001	12650000	0.514			1	12575001	12600000	4.635			1	12575001	12600000	3.99			1	12575001	12600000	1.739
	1	12650001	12675000	0.347			1	12600001	12625000	4.159			1	12600001	12625000	4.259			1	12600001	12625000	2.365
	1	12675001	12700000	0.825			1	12625001	12650000	2.004			1	12625001	12650000	1.654			1	12625001	12650000	2.171
	1	12700001	12725000	0.943			1	12650001	12675000	0.585			1	12650001	12675000	1.371			1	12650001	12675000	9.904
	1	12725001	12750000	1.258			1	12675001	12700000	0.547			1	12675001	12700000	0.69			1	12675001	12700000	16.029
	1	12750001	12775000	1.472			1	12700001	12725000	0.159			1	12700001	12725000	0.373			1	12700001	12725000	11.617
	1	12775001	12800000	0.137			1	12725001	12750000	0.12			1	12725001	12750000	0.261			1	12725001	12750000	5.651
	1	12800001	12825000	0.072			1	12750001	12775000	0.75			1	12750001	12775000	0.521			1	12750001	12775000	2.969
	1	12825001	12850000	0.077			1	12775001	12800000	1.251			1	12775001	12800000	1.085			1	12775001	12800000	2.295
	1	12850001	12875000	0.727			1	12800001	12825000	1.184			1	12800001	12825000	0.901			1	12800001	12825000	2.423
	1	12875001	12900000	0.743			1	12825001	12850000	1.263			1	12825001	12850000	0.573			1	12825001	12850000	3.059
	1	12900001	12925000	0.653			1	12850001	12875000	1.895			1	12850001	12875000	0.293			1	12850001	12875000	2.305
	1	12925001	12950000	0.975			1	12875001	12900000	1.711			1	12875001	12900000	0.868			1	12875001	12900000	2.281
	1	12950001	12975000	0.126			1	12900001	12925000	1.26			1	12900001	12925000	0.809			1	12900001	12925000	1.999
	1	12975001	13000000	0.136			1	12925001	12950000	1.325			1	12925001	12950000	0.521			1	12925001	12950000	0.965
	1	13000001	13025000	0.275			1	12950001	12975000	1.378			1	12950001	12975000	0.508			1	12950001	12975000	1.261
	1	13025001	13050000	0.305			1	12975001	13000000	1.824			1	12975001	13000000	0.22			1	12975001	13000000	2.562
	1	13050001	13075000	0.504			1	13000001	13025000	1.215			1	13000001	13025000	0.685			1	13000001	13025000	2.713
	1	13075001	13100000	0.726			1	13025001	13050000	0.565			1	13025001	13050000	1.864			1	13025001	13050000	1.949
	1	13100001	13125000	1.004			1	13050001	13075000	0.197			1	13050001	13075000	1.981			1	13050001	13075000	2.939
	1	13125001	13150000	1.137			1	13075001	13100000	0.503			1	13075001	13100000	0.739			1	13075001	13100000	2.494
	1	13150001	13175000	0.104			1	13100001	13125000	1.462			1	13100001	13125000	1.229			1	13100001	13125000	2.117
	1	13175001	13200000	0.559			1	13125001	13150000	1.588			1	13125001	13150000	1.194			1	13125001	13150000	1.45
	1	13200001	13225000	0.51			1	13150001	13175000	0.523			1	13150001	13175000	0.72			1	13150001	13175000	1.475
	1	13225001	13250000	0.255			1	13175001	13200000	1.101			1	13175001	13200000	1.377			1	13175001	13200000	4.576
	1	13250001	13275000	0.711			1	13200001	13225000	1.155			1	13200001	13225000	1.428			1	13200001	13225000	4.614
	1	13275001	13300000	1.029			1	13225001	13250000	0.193			1	13225001	13250000	0.569			1	13225001	13250000	1.808
	1	13300001	13325000	2.16			1	13250001	13275000	5.273			1	13250001	13275000	0.617			1	13250001	13275000	1.752
	1	13325001	13350000	1.853			1	13275001	13300000	4.162			1	13275001	13300000	0.828			1	13275001	13300000	1.944
	1	13350001	13375000	1.39			1	13300001	13325000	1.434			1	13300001	13325000	1.241			1	13300001	13325000	2.764
	1	13375001	13400000	0.749			1	13325001	13350000	1.649			1	13325001	13350000	0.885			1	13325001	13350000	2.581
	1	13400001	13425000	0.469			1	13350001	13375000	8.016			1	13350001	13375000	0.32			1	13350001	13375000	2.088
	1	13425001	13450000	0.214			1	13375001	13400000	9.009			1	13375001	13400000	0.264			1	13375001	13400000	1.698
	1	13450001	13475000	0.431			1	13400001	13425000	4.21			1	13400001	13425000	0.63			1	13400001	13425000	3.337
	1	13475001	13500000	1.39			1	13425001	13450000	0.757			1	13425001	13450000	0.864			1	13425001	13450000	5.688
	1	13500001	13525000	1.253			1	13450001	13475000	0.254			1	13450001	13475000	0.911			1	13450001	13475000	3.744
	1	13525001	13550000	0.332			1	13475001	13500000	0.293			1	13475001	13500000	1.209			1	13475001	13500000	2.379
	1	13550001	13575000	0.187			1	13500001	13525000	0.393			1	13500001	13525000	1.568			1	13500001	13525000	2.07
	1	13575001	13600000	0.378			1	13525001	13550000	0.384			1	13525001	13550000	1.224			1	13525001	13550000	2.785
	1	13600001	13625000	0.197			1	13550001	13575000	1.108			1	13550001	13575000	1.046			1	13550001	13575000	2.762
	1	13625001	13650000	0.225			1	13575001	13600000	1.58			1	13575001	13600000	1.208			1	13575001	13600000	3.284
	1	13650001	13675000	1.069			1	13600001	13625000	1.011			1	13600001	13625000	3.672			1	13600001	13625000	5.689
	1	13675001	13700000	0.805			1	13625001	13650000	0.813			1	13625001	13650000	4.275			1	13625001	13650000	4.622
	1	13700001	13725000	2.07			1	13650001	13675000	1.294			1	13650001	13675000	2.537			1	13650001	13675000	1.384
	1	13725001	13750000	1.437			1	13675001	13700000	1.55			1	13675001	13700000	1.146			1	13675001	13700000	1.014
	1	13750001	13775000	0.829			1	13700001	13725000	1.173			1	13700001	13725000	0.839			1	13700001	13725000	1.406
	1	13775001	13800000	1.019			1	13725001	13750000	0.475			1	13725001	13750000	0.603			1	13725001	13750000	1.608
	1	13800001	13825000	0.673			1	13750001	13775000	0.171			1	13750001	13775000	1.236			1	13750001	13775000	1.542
	1	13825001	13850000	0.404			1	13775001	13800000	1.668			1	13775001	13800000	1.056			1	13775001	13800000	2.686
	1	13850001	13875000	0.544			1	13800001	13825000	2.246			1	13800001	13825000	1.067			1	13800001	13825000	3.831
	1	13875001	13900000	0.553			1	13825001	13850000	1.097			1	13825001	13850000	1.198			1	13825001	13850000	2.884
	1	13900001	13925000	0.24			1	13850001	13875000	0.747			1	13850001	13875000	1.234			1	13850001	13875000	1.568
	1	13925001	13950000	0.104			1	13875001	13900000	0.415			1	13875001	13900000	0.855			1	13875001	13900000	1.393
	1	13950001	13975000	0.28			1	13900001	13925000	0.968			1	13900001	13925000	0.303			1	13900001	13925000	1.52
	1	13975001	14000000	0.409			1	13925001	13950000	0.775			1	13925001	13950000	0.208			1	13925001	13950000	1.625
	1	14000001	14025000	0.446			1	13950001	13975000	0.64			1	13950001	13975000	0.906			1	13950001	13975000	2.317
	1	14025001	14050000	0.46			1	13975001	14000000	0.543			1	13975001	14000000	1.078			1	13975001	14000000	3.888
	1	14050001	14075000	0.905			1	14000001	14025000	0.286			1	14000001	14025000	0.773			1	14000001	14025000	4.13
	1	14075001	14100000	0.767			1	14025001	14050000	0.339			1	14025001	14050000	0.912			1	14025001	14050000	3.009
	1	14100001	14125000	1.037			1	14050001	14075000	0.434			1	14050001	14075000	0.801			1	14050001	14075000	1.826
	1	14125001	14150000	1.388			1	14075001	14100000	0.548			1	14075001	14100000	0.589			1	14075001	14100000	1.32
	1	14150001	14175000	1.061			1	14100001	14125000	0.493			1	14100001	14125000	1.325			1	14100001	14125000	0.892
	1	14175001	14200000	0.805			1	14125001	14150000	1.157			1	14125001	14150000	3.726			1	14125001	14150000	0.442
	1	14200001	14225000	0.601			1	14150001	14175000	2.804			1	14150001	14175000	3.85			1	14150001	14175000	0.423
	1	14225001	14250000	0.448			1	14175001	14200000	3.433			1	14175001	14200000	3.686			1	14175001	14200000	0.489
	1	14250001	14275000	0.316			1	14200001	14225000	0.552			1	14200001	14225000	7.111			1	14200001	14225000	0.72
	1	14275001	14300000	0.257			1	14225001	14250000	0.26			1	14225001	14250000	7.721			1	14225001	14250000	1.038
	1	14300001	14325000	0.184			1	14250001	14275000	0.204			1	14250001	14275000	6.801			1	14250001	14275000	1.935
	1	14325001	14350000	0.306			1	14275001	14300000	0.322			1	14275001	14300000	4.625			1	14275001	14300000	2.106
	1	14350001	14375000	0.48			1	14300001	14325000	0.453			1	14300001	14325000	1.408			1	14300001	14325000	1.914
	1	14375001	14400000	0.77			1	14325001	14350000	0.598			1	14325001	14350000	1.387			1	14325001	14350000	1.655
	1	14400001	14425000	0.751			1	14350001	14375000	1.428			1	14350001	14375000	0.808			1	14350001	14375000	3.354
	1	14425001	14450000	1.219			1	14375001	14400000	1.555			1	14375001	14400000	0.964			1	14375001	14400000	3.145
	1	14450001	14475000	1.667			1	14400001	14425000	1.362			1	14400001	14425000	1.775			1	14400001	14425000	2.191
	1	14475001	14500000	0.502			1	14425001	14450000	2.301			1	14425001	14450000	3.322			1	14425001	14450000	2.508
	1	14500001	14525000	0.268			1	14450001	14475000	2.262			1	14450001	14475000	2.876			1	14450001	14475000	1.874
	1	14525001	14550000	0.041			1	14475001	14500000	0.86			1	14475001	14500000	6.022			1	14475001	14500000	1.996
	1	14550001	14575000	0.118			1	14500001	14525000	0.596			1	14500001	14525000	6.697			1	14500001	14525000	2.076
	1	14575001	14600000	0.366			1	14525001	14550000	0.145			1	14525001	14550000	0.761			1	14525001	14550000	2.397
	1	14600001	14625000	0.438			1	14550001	14575000	0.384			1	14550001	14575000	1.615			1	14550001	14575000	2.116
	1	14625001	14650000	0.677			1	14575001	14600000	1.531			1	14575001	14600000	1.234			1	14575001	14600000	2.209
	1	14650001	14675000	0.793			1	14600001	14625000	1.614			1	14600001	14625000	0.966			1	14600001	14625000	3.915
	1	14675001	14700000	1.706			1	14625001	14650000	0.857			1	14625001	14650000	1.248			1	14625001	14650000	3.527
	1	14700001	14725000	1.742			1	14650001	14675000	0.175			1	14650001	14675000	1.706			1	14650001	14675000	2.201
	1	14725001	14750000	0.4			1	14675001	14700000	0.46			1	14675001	14700000	2.312			1	14675001	14700000	1.629
	1	14750001	14775000	0.373			1	14700001	14725000	0.802			1	14700001	14725000	1.548			1	14700001	14725000	0.679
	1	14775001	14800000	0.378			1	14725001	14750000	0.616			1	14725001	14750000	1.735			1	14725001	14750000	1.54
	1	14800001	14825000	0.352			1	14750001	14775000	0.269			1	14750001	14775000	1.308			1	14750001	14775000	1.368
	1	14825001	14850000	0.323			1	14775001	14800000	0.194			1	14775001	14800000	0.36			1	14775001	14800000	0.472
	1	14850001	14875000	0.486			1	14800001	14825000	0.53			1	14800001	14825000	0.335			1	14800001	14825000	0.462
	1	14875001	14900000	0.426			1	14825001	14850000	0.671			1	14825001	14850000	0.985			1	14825001	14850000	0.862
	1	14900001	14925000	0.364			1	14850001	14875000	0.295			1	14850001	14875000	2.578			1	14850001	14875000	0.65
	1	14925001	14950000	0.236			1	14875001	14900000	0.459			1	14875001	14900000	3.034			1	14875001	14900000	0.17
	1	14950001	14975000	0.521			1	14900001	14925000	0.723			1	14900001	14925000	0.737			1	14900001	14925000	0.438
	1	14975001	15000000	0.806			1	14925001	14950000	0.777			1	14925001	14950000	0.429			1	14925001	14950000	0.698
	1	15000001	15025000	0.134			1	14950001	14975000	0.494			1	14950001	14975000	0.298			1	14950001	14975000	1.868
	1	15025001	15050000	0.417			1	14975001	15000000	0.741			1	14975001	15000000	0.486			1	14975001	15000000	2.838
	1	15050001	15075000	0.873			1	15000001	15025000	0.644			1	15000001	15025000	0.556			1	15000001	15025000	2.299
	1	15075001	15100000	1.196			1	15025001	15050000	0.297			1	15025001	15050000	2.277			1	15025001	15050000	1.38
	1	15100001	15125000	0.929			1	15050001	15075000	0.877			1	15050001	15075000	1.896			1	15050001	15075000	0.981
	1	15125001	15150000	0.701			1	15075001	15100000	0.689			1	15075001	15100000	0.747			1	15075001	15100000	0.485
	1	15150001	15175000	0.766			1	15100001	15125000	0.809			1	15100001	15125000	0.93			1	15100001	15125000	0.919
	1	15175001	15200000	0.577			1	15125001	15150000	0.814			1	15125001	15150000	0.384			1	15125001	15150000	1.199
	1	15200001	15225000	0.466			1	15150001	15175000	0.531			1	15150001	15175000	0.474			1	15150001	15175000	2.313
	1	15225001	15250000	0.425			1	15175001	15200000	0.806			1	15175001	15200000	0.785			1	15175001	15200000	4.127
	1	15250001	15275000	0.711			1	15200001	15225000	0.745			1	15200001	15225000	0.759			1	15200001	15225000	2.597
	1	15275001	15300000	0.83			1	15225001	15250000	2.937			1	15225001	15250000	1.177			1	15225001	15250000	0.691
	1	15300001	15325000	0.846			1	15250001	15275000	2.484			1	15250001	15275000	1.987			1	15250001	15275000	0.862
	1	15325001	15350000	1.194			1	15275001	15300000	0.326			1	15275001	15300000	1.599			1	15275001	15300000	1.019
	1	15350001	15375000	1.148			1	15300001	15325000	0.864			1	15300001	15325000	0.737			1	15300001	15325000	1.068
	1	15375001	15400000	0.179			1	15325001	15350000	1.06			1	15325001	15350000	0.499			1	15325001	15350000	0.718
	1	15400001	15425000	0.228			1	15350001	15375000	0.851			1	15350001	15375000	1.274			1	15350001	15375000	0.924
	1	15425001	15450000	0.307			1	15375001	15400000	0.8			1	15375001	15400000	2.556			1	15375001	15400000	1.393
	1	15450001	15475000	0.273			1	15400001	15425000	0.936			1	15400001	15425000	2.12			1	15400001	15425000	0.883
	1	15475001	15500000	1.843			1	15425001	15450000	0.908			1	15425001	15450000	0.771			1	15425001	15450000	1.228
	1	15500001	15525000	1.373			1	15450001	15475000	0.931			1	15450001	15475000	1.244			1	15450001	15475000	2.062
	1	15525001	15550000	1.008			1	15475001	15500000	0.688			1	15475001	15500000	1.552			1	15475001	15500000	1.54
	1	15550001	15575000	1.496			1	15500001	15525000	0.339			1	15500001	15525000	2.151			1	15500001	15525000	1.573
	1	15575001	15600000	0.225			1	15525001	15550000	0.937			1	15525001	15550000	2.031			1	15525001	15550000	1.417
	1	15600001	15625000	0.181			1	15550001	15575000	3.037			1	15550001	15575000	1.363			1	15550001	15575000	0.726
	1	15625001	15650000	0.373			1	15575001	15600000	3.795			1	15575001	15600000	1.603			1	15575001	15600000	0.754
	1	15650001	15675000	0.375			1	15600001	15625000	2.848			1	15600001	15625000	1.078			1	15600001	15625000	0.487
	1	15675001	15700000	0.231			1	15625001	15650000	0.749			1	15625001	15650000	1.23			1	15625001	15650000	0.458
	1	15700001	15725000	0.309			1	15650001	15675000	0.316			1	15650001	15675000	2.22			1	15650001	15675000	0.639
	1	15725001	15750000	0.827			1	15675001	15700000	0.109			1	15675001	15700000	2.842			1	15675001	15700000	0.783
	1	15750001	15775000	0.962			1	15700001	15725000	0.636			1	15700001	15725000	2.306			1	15700001	15725000	0.601
	1	15775001	15800000	0.322			1	15725001	15750000	0.688			1	15725001	15750000	1.421			1	15725001	15750000	0.419
	1	15800001	15825000	0.222			1	15750001	15775000	0.385			1	15750001	15775000	1.481			1	15750001	15775000	0.471
	1	15825001	15850000	0.216			1	15775001	15800000	0.785			1	15775001	15800000	1.012			1	15775001	15800000	0.491
	1	15850001	15875000	0.208			1	15800001	15825000	0.801			1	15800001	15825000	1.54			1	15800001	15825000	0.355
	1	15875001	15900000	0.436			1	15825001	15850000	0.639			1	15825001	15850000	1.693			1	15825001	15850000	0.727
	1	15900001	15925000	0.693			1	15850001	15875000	4.397			1	15850001	15875000	2.647			1	15850001	15875000	4.529
	1	15925001	15950000	0.644			1	15875001	15900000	3.524			1	15875001	15900000	3.151			1	15875001	15900000	4.366
	1	15950001	15975000	0.555			1	15900001	15925000	2.334			1	15900001	15925000	2.349			1	15900001	15925000	1.332
	1	15975001	16000000	0.74			1	15925001	15950000	0.998			1	15925001	15950000	0.813			1	15925001	15950000	1.271
	1	16000001	16025000	0.385			1	15950001	15975000	0.523			1	15950001	15975000	0.868			1	15950001	15975000	3.644
	1	16025001	16050000	0.512			1	15975001	16000000	0.529			1	15975001	16000000	4.451			1	15975001	16000000	3.848
	1	16050001	16075000	0.946			1	16000001	16025000	0.649			1	16000001	16025000	4.821			1	16000001	16025000	1.799
	1	16075001	16100000	1.748			1	16025001	16050000	0.653			1	16025001	16050000	0.535			1	16025001	16050000	1.145
	1	16100001	16125000	1.376			1	16050001	16075000	2.583			1	16050001	16075000	2.017			1	16050001	16075000	2.762
	1	16125001	16150000	0.748			1	16075001	16100000	2.502			1	16075001	16100000	2.017			1	16075001	16100000	2.621
	1	16150001	16175000	0.599			1	16100001	16125000	0.817			1	16100001	16125000	1.297			1	16100001	16125000	1.092
	1	16175001	16200000	0.373			1	16125001	16150000	0.718			1	16125001	16150000	2.923			1	16125001	16150000	0.838
	1	16200001	16225000	0.328			1	16150001	16175000	0.863			1	16150001	16175000	5.243			1	16150001	16175000	0.632
	1	16225001	16250000	0.906			1	16175001	16200000	0.473			1	16175001	16200000	4.7			1	16175001	16200000	0.254
	1	16250001	16275000	0.813			1	16200001	16225000	0.531			1	16200001	16225000	2.593			1	16200001	16225000	0.232
	1	16275001	16300000	0.354			1	16225001	16250000	0.74			1	16225001	16250000	2.093			1	16225001	16250000	0.372
	1	16300001	16325000	0.282			1	16250001	16275000	0.695			1	16250001	16275000	1.476			1	16250001	16275000	2.544
	1	16325001	16350000	0.244			1	16275001	16300000	0.305			1	16275001	16300000	0.874			1	16275001	16300000	2.86
	1	16350001	16375000	0.32			1	16300001	16325000	0.338			1	16300001	16325000	1.285			1	16300001	16325000	1
	1	16375001	16400000	0.199			1	16325001	16350000	1.019			1	16325001	16350000	1.636			1	16325001	16350000	0.749
	1	16400001	16425000	0.238			1	16350001	16375000	1.885			1	16350001	16375000	1.944			1	16350001	16375000	2.173
	1	16425001	16450000	0.251			1	16375001	16400000	2.161			1	16375001	16400000	1.56			1	16375001	16400000	2.222
	1	16450001	16475000	0.372			1	16400001	16425000	1.167			1	16400001	16425000	0.891			1	16400001	16425000	1.523
	1	16475001	16500000	0.638			1	16425001	16450000	0.961			1	16425001	16450000	1.905			1	16425001	16450000	1.224
	1	16500001	16525000	0.576			1	16450001	16475000	0.388			1	16450001	16475000	1.493			1	16450001	16475000	0.984
	1	16525001	16550000	0.49			1	16475001	16500000	0.383			1	16475001	16500000	0.272			1	16475001	16500000	1.14
	1	16550001	16575000	0.511			1	16500001	16525000	0.354			1	16500001	16525000	0.323			1	16500001	16525000	1.279
	1	16575001	16600000	0.865			1	16525001	16550000	0.27			1	16525001	16550000	0.356			1	16525001	16550000	1.246
	1	16600001	16625000	1.023			1	16550001	16575000	0.174			1	16550001	16575000	0.385			1	16550001	16575000	1.717
	1	16625001	16650000	0.603			1	16575001	16600000	0.241			1	16575001	16600000	0.863			1	16575001	16600000	2.259
	1	16650001	16675000	0.299			1	16600001	16625000	0.993			1	16600001	16625000	1.273			1	16600001	16625000	5.266
	1	16675001	16700000	0.515			1	16625001	16650000	1.47			1	16625001	16650000	1.037			1	16625001	16650000	5.444
	1	16700001	16725000	0.712			1	16650001	16675000	1.83			1	16650001	16675000	0.273			1	16650001	16675000	2.373
	1	16725001	16750000	0.335			1	16675001	16700000	1.496			1	16675001	16700000	0.292			1	16675001	16700000	1.04
	1	16750001	16775000	0.123			1	16700001	16725000	1.724			1	16700001	16725000	0.136			1	16700001	16725000	1.234
	1	16775001	16800000	0.318			1	16725001	16750000	3.033			1	16725001	16750000	0.584			1	16725001	16750000	2.699
	1	16800001	16825000	0.243			1	16750001	16775000	2.053			1	16750001	16775000	1.095			1	16750001	16775000	2.471
	1	16825001	16850000	2.545			1	16775001	16800000	0.11			1	16775001	16800000	1.21			1	16775001	16800000	2.833
	1	16850001	16875000	3.432			1	16800001	16825000	1.07			1	16800001	16825000	0.172			1	16800001	16825000	9.729
	1	16875001	16900000	1.987			1	16825001	16850000	1.216			1	16825001	16850000	0.999			1	16825001	16850000	12.387
	1	16900001	16925000	0.568			1	16850001	16875000	0.648			1	16850001	16875000	1.016			1	16850001	16875000	11.953
	1	16925001	16950000	0.919			1	16875001	16900000	0.452			1	16875001	16900000	1.087			1	16875001	16900000	9.159
	1	16950001	16975000	1.075			1	16900001	16925000	0.601			1	16900001	16925000	1.65			1	16900001	16925000	5.069
	1	16975001	17000000	0.181			1	16925001	16950000	0.737			1	16925001	16950000	1.644			1	16925001	16950000	4.638
	1	17000001	17025000	0.515			1	16950001	16975000	1.868			1	16950001	16975000	0.984			1	16950001	16975000	4.283
	1	17025001	17050000	0.497			1	16975001	17000000	1.215			1	16975001	17000000	0.404			1	16975001	17000000	3.299
	1	17050001	17075000	0.272			1	17000001	17025000	0.824			1	17000001	17025000	0.798			1	17000001	17025000	0.331
	1	17075001	17100000	0.067			1	17025001	17050000	0.739			1	17025001	17050000	1.079			1	17025001	17050000	0.284
	1	17100001	17125000	0.055			1	17050001	17075000	0.441			1	17050001	17075000	0.41			1	17050001	17075000	0.616
	1	17125001	17150000	0.052			1	17075001	17100000	0.689			1	17075001	17100000	0.854			1	17075001	17100000	1.478
	1	17150001	17175000	0.251			1	17100001	17125000	1.314			1	17100001	17125000	0.993			1	17100001	17125000	1.259
	1	17175001	17200000	0.433			1	17125001	17150000	1.399			1	17125001	17150000	1.232			1	17125001	17150000	0.949
	1	17200001	17225000	0.187			1	17150001	17175000	0.453			1	17150001	17175000	3.5			1	17150001	17175000	2.517
	1	17225001	17250000	0.71			1	17175001	17200000	0.487			1	17175001	17200000	4.083			1	17175001	17200000	4.577
	1	17250001	17275000	1.523			1	17200001	17225000	0.577			1	17200001	17225000	0.278			1	17200001	17225000	4.001
	1	17275001	17300000	1.59			1	17225001	17250000	0.448			1	17225001	17250000	0.549			1	17225001	17250000	1.755
	1	17300001	17325000	0.369			1	17250001	17275000	0.407			1	17250001	17275000	0.592			1	17250001	17275000	2.171
	1	17325001	17350000	0.494			1	17275001	17300000	0.188			1	17275001	17300000	0.45			1	17275001	17300000	2.77
	1	17350001	17375000	0.769			1	17300001	17325000	0.297			1	17300001	17325000	0.513			1	17300001	17325000	0.659
	1	17375001	17400000	0.515			1	17325001	17350000	0.925			1	17325001	17350000	1.359			1	17325001	17350000	1.02
	1	17400001	17425000	0.188			1	17350001	17375000	1.101			1	17350001	17375000	1.229			1	17350001	17375000	2.163
	1	17425001	17450000	0.151			1	17375001	17400000	0.799			1	17375001	17400000	0.461			1	17375001	17400000	2.402
	1	17450001	17475000	0.473			1	17400001	17425000	0.194			1	17400001	17425000	0.834			1	17400001	17425000	1.41
	1	17475001	17500000	0.677			1	17425001	17450000	0.169			1	17425001	17450000	2.127			1	17425001	17450000	0.94
	1	17500001	17525000	0.695			1	17450001	17475000	0.305			1	17450001	17475000	2.883			1	17450001	17475000	0.935
	1	17525001	17550000	1.163			1	17475001	17500000	0.457			1	17475001	17500000	1.654			1	17475001	17500000	1.344
	1	17550001	17575000	1.432			1	17500001	17525000	0.465			1	17500001	17525000	0.921			1	17500001	17525000	1.537
	1	17575001	17600000	0.902			1	17525001	17550000	0.784			1	17525001	17550000	0.878			1	17525001	17550000	1.26
	1	17600001	17625000	0.915			1	17550001	17575000	1.323			1	17550001	17575000	0.751			1	17550001	17575000	0.908
	1	17625001	17650000	0.83			1	17575001	17600000	1.179			1	17575001	17600000	0.555			1	17575001	17600000	0.794
	1	17650001	17675000	0.811			1	17600001	17625000	0.213			1	17600001	17625000	1.378			1	17600001	17625000	0.68
	1	17675001	17700000	1.007			1	17625001	17650000	0.193			1	17625001	17650000	1.417			1	17625001	17650000	0.477
	1	17700001	17725000	0.399			1	17650001	17675000	0.653			1	17650001	17675000	1.139			1	17650001	17675000	0.454
	1	17725001	17750000	0.178			1	17675001	17700000	2.24			1	17675001	17700000	2.725			1	17675001	17700000	0.94
	1	17750001	17775000	0.381			1	17700001	17725000	3.192			1	17700001	17725000	2.498			1	17700001	17725000	1.458
	1	17775001	17800000	0.428			1	17725001	17750000	3.381			1	17725001	17750000	0.66			1	17725001	17750000	0.149
	1	17800001	17825000	0.442			1	17750001	17775000	4.809			1	17750001	17775000	0.809			1	17750001	17775000	1.216
	1	17825001	17850000	0.254			1	17775001	17800000	4.189			1	17775001	17800000	0.723			1	17775001	17800000	0.928
	1	17850001	17875000	0.358			1	17800001	17825000	2.112			1	17800001	17825000	0.574			1	17800001	17825000	0.197
	1	17875001	17900000	0.695			1	17825001	17850000	1.687			1	17825001	17850000	0.921			1	17825001	17850000	0.147
	1	17900001	17925000	0.888			1	17850001	17875000	7.068			1	17850001	17875000	0.848			1	17850001	17875000	0.17
	1	17925001	17950000	0.277			1	17875001	17900000	7.473			1	17875001	17900000	0.726			1	17875001	17900000	0.163
	1	17950001	17975000	0.489			1	17900001	17925000	3.187			1	17900001	17925000	1.061			1	17900001	17925000	0.337
	1	17975001	18000000	0.915			1	17925001	17950000	2.288			1	17925001	17950000	1.304			1	17925001	17950000	0.507
	1	18000001	18025000	1.029			1	17950001	17975000	2.119			1	17950001	17975000	0.863			1	17950001	17975000	0.441
	1	18025001	18050000	0.813			1	17975001	18000000	0.262			1	17975001	18000000	0.741			1	17975001	18000000	0.475
	1	18050001	18075000	0.537			1	18000001	18025000	0.416			1	18000001	18025000	2.083			1	18000001	18025000	0.497
	1	18075001	18100000	0.738			1	18025001	18050000	0.975			1	18025001	18050000	3.014			1	18025001	18050000	0.492
	1	18100001	18125000	1.058			1	18050001	18075000	0.949			1	18050001	18075000	2.99			1	18050001	18075000	0.53
	1	18125001	18150000	1.776			1	18075001	18100000	1.204			1	18075001	18100000	1.758			1	18075001	18100000	0.399
	1	18150001	18175000	1.759			1	18100001	18125000	1.131			1	18100001	18125000	0.519			1	18100001	18125000	0.529
	1	18175001	18200000	1.235			1	18125001	18150000	0.232			1	18125001	18150000	0.612			1	18125001	18150000	5.477
	1	18200001	18225000	0.348			1	18150001	18175000	0.75			1	18150001	18175000	0.585			1	18150001	18175000	4.832
	1	18225001	18250000	0.102			1	18175001	18200000	0.795			1	18175001	18200000	1.035			1	18175001	18200000	0.883
	1	18250001	18275000	0.342			1	18200001	18225000	0.356			1	18200001	18225000	0.994			1	18200001	18225000	1.071
	1	18275001	18300000	0.497			1	18225001	18250000	0.429			1	18225001	18250000	1.993			1	18225001	18250000	0.743
	1	18300001	18325000	0.596			1	18250001	18275000	0.655			1	18250001	18275000	2.13			1	18250001	18275000	0.843
	1	18325001	18350000	0.999			1	18275001	18300000	0.963			1	18275001	18300000	3.393			1	18275001	18300000	0.789
	1	18350001	18375000	0.963			1	18300001	18325000	0.67			1	18300001	18325000	5.289			1	18300001	18325000	0.233
	1	18375001	18400000	0.664			1	18325001	18350000	0.171			1	18325001	18350000	3.17			1	18325001	18350000	0.199
	1	18400001	18425000	0.408			1	18350001	18375000	0.687			1	18350001	18375000	1.232			1	18350001	18375000	1.083
	1	18425001	18450000	0.54			1	18375001	18400000	0.801			1	18375001	18400000	3.651			1	18375001	18400000	1.197
	1	18450001	18475000	0.625			1	18400001	18425000	0.812			1	18400001	18425000	6.939			1	18400001	18425000	0.816
	1	18475001	18500000	0.721			1	18425001	18450000	0.709			1	18425001	18450000	5.727			1	18425001	18450000	5.319
	1	18500001	18525000	0.786			1	18450001	18475000	0.285			1	18450001	18475000	0.844			1	18450001	18475000	3.678
	1	18525001	18550000	0.285			1	18475001	18500000	0.5			1	18475001	18500000	0.447			1	18475001	18500000	3.626
	1	18550001	18575000	1.35			1	18500001	18525000	0.949			1	18500001	18525000	1.706			1	18500001	18525000	3.857
	1	18575001	18600000	1.8			1	18525001	18550000	0.586			1	18525001	18550000	1.25			1	18525001	18550000	2.135
	1	18600001	18625000	0.47			1	18550001	18575000	0.412			1	18550001	18575000	0.831			1	18550001	18575000	1.135
	1	18625001	18650000	0.513			1	18575001	18600000	0.471			1	18575001	18600000	0.66			1	18575001	18600000	1.603
	1	18650001	18675000	0.263			1	18600001	18625000	0.538			1	18600001	18625000	0.749			1	18600001	18625000	2.44
	1	18675001	18700000	0.087			1	18625001	18650000	0.577			1	18625001	18650000	0.554			1	18625001	18650000	1.804
	1	18700001	18725000	0.489			1	18650001	18675000	0.212			1	18650001	18675000	0.124			1	18650001	18675000	0.778
	1	18725001	18750000	0.514			1	18675001	18700000	0.586			1	18675001	18700000	0.373			1	18675001	18700000	0.734
	1	18750001	18775000	0.352			1	18700001	18725000	1.855			1	18700001	18725000	0.502			1	18700001	18725000	0.556
	1	18775001	18800000	0.648			1	18725001	18750000	1.853			1	18725001	18750000	2.127			1	18725001	18750000	0.581
	1	18800001	18825000	0.749			1	18750001	18775000	1.016			1	18750001	18775000	1.865			1	18750001	18775000	0.579
	1	18825001	18850000	0.377			1	18775001	18800000	0.931			1	18775001	18800000	6.509			1	18775001	18800000	1.276
	1	18850001	18875000	0.316			1	18800001	18825000	1.439			1	18800001	18825000	9.921			1	18800001	18825000	1.806
	1	18875001	18900000	0.328			1	18825001	18850000	1.449			1	18825001	18850000	0.06			1	18825001	18850000	2.414
	1	18900001	18925000	0.496			1	18850001	18875000	1.2			1	18850001	18875000	0.268			1	18850001	18875000	2.255
	1	18925001	18950000	0.919			1	18875001	18900000	1.982			1	18875001	18900000	0.309			1	18875001	18900000	0.94
	1	18950001	18975000	0.665			1	18900001	18925000	2.128			1	18900001	18925000	0.022			1	18900001	18925000	0.823
	1	18975001	19000000	0.302			1	18925001	18950000	1.326			1	18925001	18950000	1.785			1	18925001	18950000	1.231
	1	19000001	19025000	0.159			1	18950001	18975000	0.599			1	18950001	18975000	1.563			1	18950001	18975000	1.489
	1	19025001	19050000	0.359			1	18975001	19000000	0.676			1	18975001	19000000	1.06			1	18975001	19000000	1.702
	1	19050001	19075000	0.509			1	19000001	19025000	1.466			1	19000001	19025000	0.698			1	19000001	19025000	1.503
	1	19075001	19100000	0.961			1	19025001	19050000	1.457			1	19025001	19050000	0.641			1	19025001	19050000	1.446
	1	19100001	19125000	0.638			1	19050001	19075000	0.514			1	19050001	19075000	0.901			1	19050001	19075000	1.654
	1	19125001	19150000	0.36			1	19075001	19100000	0.471			1	19075001	19100000	1.213			1	19075001	19100000	1.307
	1	19150001	19175000	0.177			1	19100001	19125000	0.361			1	19100001	19125000	1.138			1	19100001	19125000	1.231
	1	19175001	19200000	0.267			1	19125001	19150000	0.219			1	19125001	19150000	0.336			1	19125001	19150000	1.361
	1	19200001	19225000	0.946			1	19150001	19175000	0.182			1	19150001	19175000	0.554			1	19150001	19175000	0.943
	1	19225001	19250000	0.709			1	19175001	19200000	0.13			1	19175001	19200000	0.741			1	19175001	19200000	0.646
	1	19250001	19275000	0.737			1	19200001	19225000	0.52			1	19200001	19225000	1.59			1	19200001	19225000	3.268
	1	19275001	19300000	0.637			1	19225001	19250000	0.45			1	19225001	19250000	1.64			1	19225001	19250000	4.708
	1	19300001	19325000	0.771			1	19250001	19275000	0.013			1	19250001	19275000	0.705			1	19250001	19275000	4.89
	1	19325001	19350000	1.311			1	19275001	19300000	0.044			1	19275001	19300000	0.709			1	19275001	19300000	4.029
	1	19350001	19375000	0.698			1	19300001	19325000	1.139			1	19300001	19325000	1.006			1	19300001	19325000	3.068
	1	19375001	19400000	0.385			1	19325001	19350000	1.292			1	19325001	19350000	0.744			1	19325001	19350000	1.987
	1	19400001	19425000	2.049			1	19350001	19375000	0.885			1	19350001	19375000	0.385			1	19350001	19375000	3.24
	1	19425001	19450000	2.35			1	19375001	19400000	0.5			1	19375001	19400000	0.745			1	19375001	19400000	4.858
	1	19450001	19475000	1.491			1	19400001	19425000	0.21			1	19400001	19425000	2.655			1	19400001	19425000	5.178
	1	19475001	19500000	0.497			1	19425001	19450000	0.443			1	19425001	19450000	3.419			1	19425001	19450000	3.892
	1	19500001	19525000	0.21			1	19450001	19475000	0.839			1	19450001	19475000	1.584			1	19450001	19475000	1.209
	1	19525001	19550000	0.454			1	19500001	19525000	0.181			1	19475001	19500000	0.635			1	19475001	19500000	0.367
	1	19550001	19575000	0.676			1	19525001	19550000	0.209			1	19500001	19525000	0.61			1	19500001	19525000	0.001
	1	19575001	19600000	0.533			1	19550001	19575000	0.162			1	19525001	19550000	1.981			1	19525001	19550000	0.004
	1	19600001	19625000	0.976			1	19575001	19600000	0.009			1	19550001	19575000	1.934			1	19550001	19575000	0.268
	1	19625001	19650000	0.7			1	19600001	19625000	0.045			1	19575001	19600000	1.068			1	19575001	19600000	0.262
	1	19650001	19675000	0.341			1	19625001	19650000	0.101			1	19600001	19625000	2.593			1	19600001	19625000	0.213
	1	19675001	19700000	0.377			1	19650001	19675000	0.148			1	19625001	19650000	2.898			1	19625001	19650000	0.452
	1	19700001	19725000	0.801			1	19675001	19700000	0.114			1	19650001	19675000	1.405			1	19650001	19675000	0.537
	1	19725001	19750000	1.374			1	19700001	19725000	0.158			1	19675001	19700000	0.826			1	19675001	19700000	0.301
	1	19750001	19775000	1.644			1	19725001	19750000	0.198			1	19700001	19725000	0.071			1	19700001	19725000	0.359
	1	19775001	19800000	0.225			1	19750001	19775000	0			1	19725001	19750000	0.36			1	19725001	19750000	0.607
	1	19800001	19825000	0.139			1	19825001	19850000	0.164			1	19750001	19775000	0.462			1	19750001	19775000	0.932
	1	19825001	19850000	0.033			1	19850001	19875000	0.164			1	19775001	19800000	1.348			1	19775001	19800000	0.947
	1	19850001	19875000	0.033			1	19875001	19900000	0.036			1	19800001	19825000	2.577			1	19800001	19825000	0.052
	1	19900001	19925000	1.054			1	19900001	19925000	0.588			1	19825001	19850000	2.547			1	19825001	19850000	0.591
	1	19925001	19950000	1.054			1	19925001	19950000	0.888			1	19850001	19875000	1.513			1	19850001	19875000	0.395
	1	20000001	20025000	0.047			1	19950001	19975000	0.941			1	19875001	19900000	1.13			1	19875001	19900000	0.311
	1	20025001	20050000	0.087			1	19975001	20000000	0.385			1	19900001	19925000	1.295			1	19900001	19925000	0.642
	1	20050001	20075000	0.099			1	20000001	20025000	0.168			1	19925001	19950000	1.319			1	19925001	19950000	0.818
	1	20075001	20100000	0.101			1	20025001	20050000	0.614			1	19975001	20000000	0.25			1	19950001	19975000	0.99
	1	20100001	20125000	0.095			1	20050001	20075000	1.045			1	20000001	20025000	1.183			1	19975001	20000000	0.982
	1	20125001	20150000	0.096			1	20075001	20100000	0.224			1	20025001	20050000	0.909			1	20000001	20025000	0.396
	1	20150001	20175000	0.121			1	20100001	20125000	0.132			1	20050001	20075000	0.557			1	20025001	20050000	0.549
	1	20175001	20200000	0.111			1	20125001	20150000	0.269			1	20075001	20100000	2.032			1	20050001	20075000	1.145
	1	20200001	20225000	0.102			1	20150001	20175000	0.572			1	20100001	20125000	2.478			1	20075001	20100000	1.07
	1	20225001	20250000	0.011			1	20175001	20200000	0.202			1	20125001	20150000	1.374			1	20100001	20125000	0.646
	1	20250001	20275000	0.01			1	20200001	20225000	0.429			1	20150001	20175000	1.065			1	20125001	20150000	0.362
	1	20275001	20300000	0.278			1	20225001	20250000	0.745			1	20175001	20200000	0.236			1	20150001	20175000	0.628
	1	20300001	20325000	0.537			1	20300001	20325000	0.975			1	20200001	20225000	0.207			1	20175001	20200000	1.179
	1	20325001	20350000	0.482			1	20325001	20350000	0.71			1	20225001	20250000	0.507			1	20200001	20225000	0.808
	1	20350001	20375000	0.524			1	20350001	20375000	1.181			1	20250001	20275000	1.102			1	20225001	20250000	0.771
	1	20375001	20400000	0.825			1	20375001	20400000	1.984			1	20275001	20300000	0.694			1	20250001	20275000	0.87
	1	20400001	20425000	0.329			1	20450001	20475000	0.332			1	20300001	20325000	0.404			1	20275001	20300000	1.381
	1	20425001	20450000	0.33			1	20475001	20500000	0.439			1	20325001	20350000	0.477			1	20300001	20325000	2.261
	1	20450001	20475000	0.23			1	20500001	20525000	0.343			1	20350001	20375000	1.17			1	20325001	20350000	2.966
	1	20475001	20500000	0.612			1	20525001	20550000	0.689			1	20375001	20400000	1.888			1	20350001	20375000	3.924
	1	20500001	20525000	0.827			1	20550001	20575000	1.003			1	20400001	20425000	2.15			1	20375001	20400000	1.762
	1	20525001	20550000	0.777			1	20575001	20600000	1.266			1	20425001	20450000	2.776			1	20400001	20425000	0.391
	1	20550001	20575000	0.991			1	20600001	20625000	1.383			1	20450001	20475000	2.836			1	20425001	20450000	1.045
	1	20575001	20600000	0.019			1	20625001	20650000	1.396			1	20475001	20500000	3.435			1	20450001	20475000	1.691
	1	20600001	20625000	0.036			1	20650001	20675000	1.747			1	20500001	20525000	4.015			1	20475001	20500000	0.126
	1	20625001	20650000	0.259			1	20675001	20700000	2.585			1	20525001	20550000	2.128			1	20500001	20525000	0.09
	1	20650001	20675000	0.944			1	20700001	20725000	2.702			1	20550001	20575000	0.937			1	20525001	20550000	0.129
	1	20675001	20700000	0.802			1	20725001	20750000	1.766			1	20575001	20600000	1.247			1	20550001	20575000	0.347
	1	20700001	20725000	0.496			1	20750001	20775000	1.256			1	20600001	20625000	0.689			1	20575001	20600000	0.572
	1	20725001	20750000	0.678			1	20775001	20800000	0.607			1	20625001	20650000	3.054			1	20600001	20625000	0.582
	1	20750001	20775000	0.478			1	20800001	20825000	0.453			1	20650001	20675000	3.111			1	20625001	20650000	0.242
	1	20775001	20800000	0.223			1	20825001	20850000	0.137			1	20675001	20700000	2.014			1	20650001	20675000	1.629
	1	20800001	20825000	0.395			1	20850001	20875000	0.191			1	20700001	20725000	0.613			1	20675001	20700000	1.687
	1	20825001	20850000	0.423			1	20875001	20900000	0.26			1	20725001	20750000	0.598			1	20700001	20725000	0.903
	1	20850001	20875000	0.317			1	20900001	20925000	0.757			1	20750001	20775000	0.466			1	20725001	20750000	0.87
	1	20875001	20900000	0.372			1	20925001	20950000	1.414			1	20775001	20800000	1.037			1	20750001	20775000	0.912
	1	20900001	20925000	0.707			1	20950001	20975000	2.738			1	20800001	20825000	3.147			1	20775001	20800000	0.473
	1	20925001	20950000	0.627			1	20975001	21000000	2.304			1	20825001	20850000	4.283			1	20800001	20825000	0.955
	1	20950001	20975000	0.057			1	21000001	21025000	0.768			1	20850001	20875000	3.628			1	20825001	20850000	0.696
	1	20975001	21000000	0.126			1	21025001	21050000	1.283			1	20875001	20900000	2.454			1	20850001	20875000	0.878
	1	21000001	21025000	0.101			1	21050001	21075000	2.947			1	20900001	20925000	2.844			1	20875001	20900000	1.305
	1	21025001	21050000	0.101			1	21075001	21100000	3.563			1	20925001	20950000	3.356			1	20900001	20925000	1.237
	1	21050001	21075000	0.382			1	21100001	21125000	1.911			1	20950001	20975000	1.629			1	20925001	20950000	0.906
	1	21075001	21100000	0.245			1	21125001	21150000	4.964			1	20975001	21000000	1.069			1	20950001	20975000	0.782
	1	21100001	21125000	2.523			1	21150001	21175000	8.414			1	21000001	21025000	1.058			1	20975001	21000000	0.418
	1	21125001	21150000	2.094			1	21175001	21200000	7.007			1	21025001	21050000	1.368			1	21000001	21025000	0.258
	1	21150001	21175000	0.311			1	21200001	21225000	4.238			1	21050001	21075000	1.286			1	21025001	21050000	0.314
	1	21175001	21200000	0.228			1	21225001	21250000	0.826			1	21075001	21100000	3.019			1	21050001	21075000	0.666
	1	21200001	21225000	0.552			1	21250001	21275000	0.839			1	21100001	21125000	13.949			1	21075001	21100000	1.376
	1	21225001	21250000	0.89			1	21275001	21300000	0.668			1	21125001	21150000	18.673			1	21100001	21125000	2.923
	1	21250001	21275000	0.473			1	21300001	21325000	0.253			1	21150001	21175000	13.924			1	21125001	21150000	2.775
	1	21275001	21300000	0.397			1	21325001	21350000	0.322			1	21175001	21200000	15.263			1	21150001	21175000	1.238
	1	21300001	21325000	2			1	21350001	21375000	0.75			1	21200001	21225000	11.925			1	21175001	21200000	1.276
	1	21325001	21350000	1.616			1	21375001	21400000	1.122			1	21225001	21250000	2.848			1	21200001	21225000	1.845
	1	21350001	21375000	0.631			1	21400001	21425000	0.648			1	21250001	21275000	0.9			1	21225001	21250000	2.284
	1	21375001	21400000	0.454			1	21425001	21450000	0.376			1	21275001	21300000	8.475			1	21250001	21275000	1.116
	1	21400001	21425000	0.393			1	21450001	21475000	0.379			1	21300001	21325000	15.736			1	21275001	21300000	0.72
	1	21425001	21450000	0.454			1	21475001	21500000	0.443			1	21325001	21350000	14.394			1	21300001	21325000	1.329
	1	21450001	21475000	0.74			1	21500001	21525000	0.845			1	21350001	21375000	10.289			1	21325001	21350000	1.407
	1	21475001	21500000	0.937			1	21525001	21550000	3.627			1	21375001	21400000	5.126			1	21350001	21375000	0.002
	1	21500001	21525000	0.636			1	21550001	21575000	4.77			1	21400001	21425000	2.77			1	21375001	21400000	0.005
	1	21525001	21550000	0.402			1	21575001	21600000	2.666			1	21425001	21450000	3.058			1	21400001	21425000	1.28
	1	21550001	21575000	0.573			1	21600001	21625000	0.931			1	21450001	21475000	2.427			1	21425001	21450000	1.887
	1	21575001	21600000	0.465			1	21625001	21650000	0.953			1	21475001	21500000	2.527			1	21450001	21475000	0.23
	1	21600001	21625000	0.281			1	21650001	21675000	2.122			1	21500001	21525000	1.777			1	21475001	21500000	1.362
	1	21625001	21650000	0.731			1	21675001	21700000	1.857			1	21525001	21550000	0.803			1	21500001	21525000	1.694
	1	21650001	21675000	1.735			1	21700001	21725000	0.864			1	21550001	21575000	2.672			1	21525001	21550000	0.816
	1	21675001	21700000	1.878			1	21725001	21750000	0.744			1	21575001	21600000	2.029			1	21550001	21575000	1.35
	1	21700001	21725000	1.53			1	21750001	21775000	0.881			1	21600001	21625000	5.849			1	21575001	21600000	1.274
	1	21725001	21750000	0.81			1	21775001	21800000	0.96			1	21625001	21650000	10.811			1	21600001	21625000	2.359
	1	21750001	21775000	0.704			1	21800001	21825000	0.743			1	21650001	21675000	6.637			1	21625001	21650000	3.453
	1	21775001	21800000	0.874			1	21825001	21850000	0.425			1	21675001	21700000	1.596			1	21650001	21675000	4.559
	1	21800001	21825000	0.02			1	21850001	21875000	1.117			1	21700001	21725000	1.118			1	21675001	21700000	5.624
	1	21825001	21850000	0.02			1	21875001	21900000	0.936			1	21725001	21750000	1.353			1	21700001	21725000	7.929
	1	21850001	21875000	0.329			1	21900001	21925000	0.246			1	21750001	21775000	0.775			1	21725001	21750000	9.272
	1	21875001	21900000	0.431			1	21925001	21950000	0.714			1	21775001	21800000	0.697			1	21750001	21775000	5.967
	1	21900001	21925000	0.612			1	21950001	21975000	0.959			1	21800001	21825000	0.951			1	21775001	21800000	1.173
	1	21925001	21950000	0.747			1	21975001	22000000	0.708			1	21825001	21850000	1.281			1	21800001	21825000	0.719
	1	21950001	21975000	0.638			1	22000001	22025000	0.555			1	21850001	21875000	1.126			1	21825001	21850000	6.712
	1	21975001	22000000	0.251			1	22025001	22050000	0.528			1	21875001	21900000	0.567			1	21850001	21875000	6.581
	1	22000001	22025000	0.202			1	22050001	22075000	0.657			1	21900001	21925000	0.207			1	21875001	21900000	2.098
	1	22025001	22050000	0.153			1	22075001	22100000	1.43			1	21925001	21950000	0.046			1	21900001	21925000	4.686
	1	22050001	22075000	0.048			1	22100001	22125000	1.486			1	21950001	21975000	0.861			1	21925001	21950000	4.322
	1	22075001	22100000	0.017			1	22125001	22150000	1.252			1	21975001	22000000	2.36			1	21950001	21975000	1.497
	1	22100001	22125000	0.072			1	22150001	22175000	0.446			1	22000001	22025000	3.025			1	21975001	22000000	0.991
	1	22125001	22150000	0.068			1	22175001	22200000	0.358			1	22025001	22050000	1.501			1	22000001	22025000	0.937
	1	22150001	22175000	0.377			1	22200001	22225000	0.331			1	22050001	22075000	0.23			1	22025001	22050000	0.577
	1	22175001	22200000	0.39			1	22225001	22250000	0.262			1	22075001	22100000	2.129			1	22050001	22075000	0.406
	1	22200001	22225000	0.145			1	22250001	22275000	0.342			1	22100001	22125000	2.108			1	22075001	22100000	0.292
	1	22225001	22250000	0.092			1	22275001	22300000	0.398			1	22125001	22150000	0.814			1	22100001	22125000	0.963
	1	22250001	22275000	0.17			1	22300001	22325000	0.311			1	22150001	22175000	1.321			1	22125001	22150000	1.161
	1	22275001	22300000	0.169			1	22325001	22350000	0.065			1	22175001	22200000	1.229			1	22150001	22175000	1.375
	1	22300001	22325000	0.351			1	22350001	22375000	0.456			1	22200001	22225000	0.386			1	22175001	22200000	1.79
	1	22325001	22350000	0.873			1	22375001	22400000	0.483			1	22225001	22250000	0.69			1	22200001	22225000	1.438
	1	22350001	22375000	1.494			1	22400001	22425000	1.45			1	22250001	22275000	1.124			1	22225001	22250000	2.456
	1	22375001	22400000	1.531			1	22425001	22450000	1.762			1	22275001	22300000	0.913			1	22250001	22275000	3.26
	1	22400001	22425000	0.667			1	22450001	22475000	1.211			1	22300001	22325000	0.397			1	22275001	22300000	1.007
	1	22425001	22450000	0.348			1	22475001	22500000	0.745			1	22325001	22350000	0.215			1	22300001	22325000	0.868
	1	22450001	22475000	0.054			1	22500001	22525000	0.513			1	22350001	22375000	0.265			1	22325001	22350000	0.878
	1	22475001	22500000	0.213			1	22525001	22550000	0.957			1	22375001	22400000	0.637			1	22350001	22375000	1.229
	1	22500001	22525000	0.517			1	22550001	22575000	0.834			1	22400001	22425000	0.599			1	22375001	22400000	1.635
	1	22525001	22550000	0.938			1	22575001	22600000	0.921			1	22425001	22450000	0.296			1	22400001	22425000	3.17
	1	22550001	22575000	1.118			1	22600001	22625000	1.411			1	22450001	22475000	1.536			1	22425001	22450000	3.764
	1	22575001	22600000	0.771			1	22625001	22650000	0.713			1	22475001	22500000	1.477			1	22450001	22475000	0.554
	1	22600001	22625000	0.9			1	22650001	22675000	0.648			1	22500001	22525000	1.203			1	22475001	22500000	0.888
	1	22625001	22650000	1.233			1	22675001	22700000	2.8			1	22525001	22550000	1.457			1	22500001	22525000	1.172
	1	22650001	22675000	1.181			1	22700001	22725000	2.933			1	22550001	22575000	1.485			1	22525001	22550000	1.049
	1	22675001	22700000	0.943			1	22725001	22750000	0.334			1	22575001	22600000	0.963			1	22550001	22575000	0.888
	1	22700001	22725000	0.74			1	22750001	22775000	0.204			1	22600001	22625000	1.036			1	22575001	22600000	0.587
	1	22725001	22750000	0.911			1	22775001	22800000	0.832			1	22625001	22650000	1.043			1	22600001	22625000	0.4
	1	22750001	22775000	0.934			1	22800001	22825000	1.06			1	22650001	22675000	1.498			1	22625001	22650000	0.354
	1	22775001	22800000	1.836			1	22825001	22850000	0.618			1	22675001	22700000	1.685			1	22650001	22675000	0.729
	1	22800001	22825000	2.276			1	22850001	22875000	0.599			1	22700001	22725000	0.62			1	22675001	22700000	1.087
	1	22825001	22850000	1.427			1	22875001	22900000	1.102			1	22725001	22750000	1.054			1	22700001	22725000	1.204
	1	22850001	22875000	1.522			1	22900001	22925000	1.796			1	22750001	22775000	1.469			1	22725001	22750000	0.789
	1	22875001	22900000	1.074			1	22925001	22950000	1.356			1	22775001	22800000	0.91			1	22750001	22775000	0.67
	1	22900001	22925000	0.923			1	22950001	22975000	0.567			1	22800001	22825000	1.81			1	22775001	22800000	1.314
	1	22925001	22950000	0.643			1	22975001	23000000	0.832			1	22825001	22850000	3.801			1	22800001	22825000	1.032
	1	22950001	22975000	0.319			1	23000001	23025000	0.896			1	22850001	22875000	2.878			1	22825001	22850000	0.664
	1	22975001	23000000	0.362			1	23025001	23050000	0.661			1	22875001	22900000	2.075			1	22850001	22875000	0.954
	1	23000001	23025000	0.661			1	23050001	23075000	0.884			1	22900001	22925000	7.045			1	22875001	22900000	0.263
	1	23025001	23050000	0.661			1	23075001	23100000	1.425			1	22925001	22950000	11.397			1	22900001	22925000	0.169
	1	23050001	23075000	1.627			1	23100001	23125000	0.972			1	22950001	22975000	12.41			1	22925001	22950000	0.237
	1	23075001	23100000	2.27			1	23125001	23150000	0.622			1	22975001	23000000	17.253			1	22950001	22975000	0.63
	1	23100001	23125000	0.423			1	23150001	23175000	0.049			1	23000001	23025000	12.735			1	22975001	23000000	0.923
	1	23125001	23150000	0.419			1	23175001	23200000	1.503			1	23025001	23050000	4.797			1	23000001	23025000	1.713
	1	23150001	23175000	1.759			1	23200001	23225000	1.469			1	23050001	23075000	9.466			1	23025001	23050000	1.517
	1	23175001	23200000	1.968			1	23225001	23250000	1.196			1	23075001	23100000	11.509			1	23050001	23075000	0.353
	1	23200001	23225000	1.866			1	23250001	23275000	0.475			1	23100001	23125000	6.965			1	23075001	23100000	0.253
	1	23225001	23250000	0.06			1	23275001	23300000	0.467			1	23125001	23150000	4.36			1	23100001	23125000	1.076
	1	23250001	23275000	0.233			1	23300001	23325000	0.346			1	23150001	23175000	5.064			1	23125001	23150000	1.19
	1	23275001	23300000	2.12			1	23325001	23350000	0.249			1	23175001	23200000	3.282			1	23150001	23175000	0.341
	1	23300001	23325000	2.422			1	23350001	23375000	0.652			1	23200001	23225000	2.612			1	23175001	23200000	1.646
	1	23325001	23350000	1.084			1	23375001	23400000	0.559			1	23225001	23250000	3.521			1	23200001	23225000	2.806
	1	23350001	23375000	0.698			1	23400001	23425000	0.188			1	23250001	23275000	2.598			1	23225001	23250000	3.153
	1	23375001	23400000	0.652			1	23425001	23450000	0.166			1	23275001	23300000	1.449			1	23250001	23275000	2.297
	1	23400001	23425000	0.291			1	23450001	23475000	0.255			1	23300001	23325000	0.926			1	23275001	23300000	1.448
	1	23425001	23450000	0.559			1	23475001	23500000	0.311			1	23325001	23350000	0.358			1	23300001	23325000	0.296
	1	23450001	23475000	0.507			1	23500001	23525000	0.799			1	23350001	23375000	0.331			1	23325001	23350000	0.834
	1	23475001	23500000	0.949			1	23525001	23550000	1.376			1	23375001	23400000	0.244			1	23350001	23375000	1.095
	1	23500001	23525000	2.783			1	23550001	23575000	1.418			1	23400001	23425000	0.2			1	23375001	23400000	0.778
	1	23525001	23550000	2.262			1	23575001	23600000	1.371			1	23425001	23450000	0.428			1	23400001	23425000	0.435
	1	23550001	23575000	1.269			1	23600001	23625000	1.869			1	23450001	23475000	0.88			1	23425001	23450000	0.096
	1	23575001	23600000	2.148			1	23625001	23650000	1.632			1	23475001	23500000	0.897			1	23450001	23475000	0.409
	1	23600001	23625000	0.98			1	23650001	23675000	1.1			1	23500001	23525000	1.451			1	23475001	23500000	1.125
	1	23625001	23650000	0.707			1	23675001	23700000	0.796			1	23525001	23550000	1.416			1	23500001	23525000	10.817
	1	23650001	23675000	0.64			1	23700001	23725000	1.233			1	23550001	23575000	1.123			1	23525001	23550000	12.019
	1	23675001	23700000	0.786			1	23725001	23750000	1.161			1	23575001	23600000	1.17			1	23550001	23575000	7.002
	1	23700001	23725000	0.179			1	23750001	23775000	0.824			1	23600001	23625000	1.286			1	23575001	23600000	6.022
	1	23725001	23750000	0.111			1	23775001	23800000	0.672			1	23625001	23650000	1.486			1	23600001	23625000	5.693
	1	23750001	23775000	0.008			1	23800001	23825000	0.431			1	23650001	23675000	1.54			1	23625001	23650000	2.841
	1	23775001	23800000	0.136			1	23825001	23850000	0.412			1	23675001	23700000	1.953			1	23650001	23675000	0.682
	1	23800001	23825000	0.136			1	23850001	23875000	0.456			1	23700001	23725000	3.879			1	23675001	23700000	0.406
	1	23825001	23850000	0.106			1	23875001	23900000	0.808			1	23725001	23750000	5.366			1	23700001	23725000	0.85
	1	23850001	23875000	0.107			1	23900001	23925000	1.019			1	23750001	23775000	3.431			1	23725001	23750000	2.501
	1	23875001	23900000	0.093			1	23925001	23950000	0.953			1	23775001	23800000	2.238			1	23750001	23775000	2.282
	1	23900001	23925000	0.022			1	23950001	23975000	0.66			1	23800001	23825000	1.645			1	23775001	23800000	0.986
	1	23925001	23950000	0.384			1	23975001	24000000	1.903			1	23825001	23850000	0.282			1	23800001	23825000	0.736
	1	23950001	23975000	1.983			1	24000001	24025000	2.627			1	23850001	23875000	0.084			1	23825001	23850000	0.802
	1	23975001	24000000	2.661			1	24025001	24050000	2.017			1	23875001	23900000	0.058			1	23850001	23875000	1.44
	1	24000001	24025000	0.354			1	24050001	24075000	1.581			1	23900001	23925000	0.004			1	23875001	23900000	1.645
	1	24025001	24050000	0.354			1	24075001	24100000	0.908			1	23925001	23950000	0.372			1	23900001	23925000	1.436
	1	24075001	24100000	1.077			1	24100001	24125000	0.605			1	23950001	23975000	2.035			1	23925001	23950000	0.939
	1	24100001	24125000	0.406			1	24125001	24150000	1.032			1	23975001	24000000	2.282			1	23950001	23975000	0.835
	1	24125001	24150000	0.108			1	24150001	24175000	0.837			1	24000001	24025000	3.646			1	23975001	24000000	1.16
	1	24150001	24175000	0.209			1	24175001	24200000	0.506			1	24025001	24050000	4.749			1	24000001	24025000	0.835
	1	24175001	24200000	0.149			1	24200001	24225000	0.5			1	24050001	24075000	7.519			1	24025001	24050000	1.094
	1	24200001	24225000	0.207			1	24225001	24250000	0.375			1	24075001	24100000	10.194			1	24050001	24075000	1.729
	1	24225001	24250000	0.44			1	24250001	24275000	0.839			1	24100001	24125000	7.677			1	24075001	24100000	1.4
	1	24250001	24275000	0.543			1	24275001	24300000	0.726			1	24125001	24150000	7.429			1	24100001	24125000	1.946
	1	24275001	24300000	0.515			1	24300001	24325000	0.517			1	24150001	24175000	7.758			1	24125001	24150000	3.109
	1	24300001	24325000	0.425			1	24325001	24350000	0.848			1	24175001	24200000	5.718			1	24150001	24175000	2.73
	1	24325001	24350000	0.233			1	24350001	24375000	1.075			1	24200001	24225000	10.471			1	24175001	24200000	1.776
	1	24350001	24375000	0.38			1	24375001	24400000	0.8			1	24225001	24250000	20.269			1	24200001	24225000	0.886
	1	24375001	24400000	0.653			1	24400001	24425000	2.088			1	24250001	24275000	18.765			1	24225001	24250000	0.581
	1	24400001	24425000	0.93			1	24425001	24450000	2.34			1	24275001	24300000	9.613			1	24250001	24275000	3.519
	1	24425001	24450000	0.671			1	24450001	24475000	0.577			1	24300001	24325000	5.168			1	24275001	24300000	4.129
	1	24450001	24475000	0.776			1	24475001	24500000	0.621			1	24325001	24350000	1.528			1	24300001	24325000	3.399
	1	24475001	24500000	0.937			1	24500001	24525000	0.667			1	24350001	24375000	0.651			1	24325001	24350000	4.275
	1	24500001	24525000	0.492			1	24525001	24550000	0.968			1	24375001	24400000	0.96			1	24350001	24375000	8.31
	1	24525001	24550000	0.749			1	24550001	24575000	1.289			1	24400001	24425000	0.994			1	24375001	24400000	9.705
	1	24550001	24575000	1.458			1	24575001	24600000	0.954			1	24425001	24450000	0.796			1	24400001	24425000	7.514
	1	24575001	24600000	1.873			1	24600001	24625000	2.346			1	24450001	24475000	0.879			1	24425001	24450000	3.997
	1	24600001	24625000	1.271			1	24625001	24650000	2.61			1	24475001	24500000	1.157			1	24450001	24475000	0.494
	1	24625001	24650000	0.639			1	24650001	24675000	2.473			1	24500001	24525000	1.111			1	24475001	24500000	1.135
	1	24650001	24675000	0.686			1	24675001	24700000	2.262			1	24525001	24550000	0.89			1	24500001	24525000	1.351
	1	24675001	24700000	1.498			1	24700001	24725000	1.578			1	24550001	24575000	1.288			1	24525001	24550000	0.629
	1	24700001	24725000	1.751			1	24725001	24750000	1.982			1	24575001	24600000	0.988			1	24550001	24575000	0.585
	1	24725001	24750000	1.646			1	24750001	24775000	2.489			1	24600001	24625000	0.492			1	24575001	24600000	3.51
	1	24750001	24775000	1.213			1	24775001	24800000	1.676			1	24625001	24650000	0.545			1	24600001	24625000	4.039
	1	24775001	24800000	0.722			1	24800001	24825000	0.913			1	24650001	24675000	0.413			1	24625001	24650000	3.565
	1	24800001	24825000	0.54			1	24825001	24850000	1.027			1	24675001	24700000	0.429			1	24650001	24675000	3.003
	1	24825001	24850000	0.759			1	24850001	24875000	1.556			1	24700001	24725000	0.457			1	24675001	24700000	1.515
	1	24850001	24875000	0.581			1	24875001	24900000	1.452			1	24725001	24750000	0.638			1	24700001	24725000	1.555
	1	24875001	24900000	0.306			1	24900001	24925000	0.692			1	24750001	24775000	0.647			1	24725001	24750000	1.325
	1	24900001	24925000	0.586			1	24925001	24950000	0.521			1	24775001	24800000	0.402			1	24750001	24775000	1.678
	1	24925001	24950000	0.774			1	24950001	24975000	0.437			1	24800001	24825000	0.497			1	24775001	24800000	1.724
	1	24950001	24975000	0.819			1	24975001	25000000	0.263			1	24825001	24850000	0.494			1	24800001	24825000	1.302
	1	24975001	25000000	0.934			1	25000001	25025000	0.423			1	24850001	24875000	0.287			1	24825001	24850000	1.692
	1	25000001	25025000	0.932			1	25025001	25050000	0.37			1	24875001	24900000	0.308			1	24850001	24875000	2.279
	1	25025001	25050000	0.939			1	25050001	25075000	3.596			1	24900001	24925000	0.533			1	24875001	24900000	3.521
	1	25050001	25075000	0.758			1	25075001	25100000	3.41			1	24925001	24950000	0.513			1	24900001	24925000	3.16
	1	25075001	25100000	0.849			1	25100001	25125000	2.248			1	24950001	24975000	0.062			1	24925001	24950000	2.162
	1	25100001	25125000	1.202			1	25125001	25150000	1.86			1	24975001	25000000	0			1	24950001	24975000	2.315
	1	25125001	25150000	0.021			1	25150001	25175000	2.034			1	25025001	25050000	1.242			1	24975001	25000000	2.23
	1	25150001	25175000	0.52			1	25175001	25200000	1.403			1	25050001	25075000	2.686			1	25000001	25025000	1.886
	1	25175001	25200000	0.435			1	25200001	25225000	1.003			1	25075001	25100000	1.247			1	25025001	25050000	1.591
	1	25200001	25225000	0.252			1	25225001	25250000	0.957			1	25100001	25125000	0.312			1	25050001	25075000	1.734
	1	25225001	25250000	0.858			1	25250001	25275000	0.617			1	25125001	25150000	0.336			1	25075001	25100000	1.512
	1	25250001	25275000	1.219			1	25275001	25300000	0.794			1	25150001	25175000	0.404			1	25100001	25125000	1.665
	1	25275001	25300000	2.009			1	25300001	25325000	0.916			1	25175001	25200000	1.125			1	25125001	25150000	2.089
	1	25300001	25325000	2.698			1	25325001	25350000	1.489			1	25200001	25225000	1.499			1	25150001	25175000	1.021
	1	25325001	25350000	3.178			1	25350001	25375000	1.879			1	25225001	25250000	1.336			1	25175001	25200000	1.084
	1	25350001	25375000	2.78			1	25375001	25400000	1.88			1	25250001	25275000	1.068			1	25200001	25225000	1.348
	1	25375001	25400000	0.493			1	25400001	25425000	1.653			1	25275001	25300000	0.627			1	25225001	25250000	1.061
	1	25400001	25425000	0.283			1	25425001	25450000	0.859			1	25300001	25325000	0.489			1	25250001	25275000	0.515
	1	25425001	25450000	0.546			1	25450001	25475000	0.569			1	25325001	25350000	0.882			1	25275001	25300000	1.27
	1	25450001	25475000	1.092			1	25475001	25500000	0.327			1	25350001	25375000	1.07			1	25300001	25325000	1.395
	1	25475001	25500000	0.995			1	25500001	25525000	0.317			1	25375001	25400000	2.563			1	25325001	25350000	0.509
	1	25500001	25525000	0.614			1	25525001	25550000	0.368			1	25400001	25425000	3.091			1	25350001	25375000	1.235
	1	25525001	25550000	2.097			1	25550001	25575000	0.333			1	25425001	25450000	2.025			1	25375001	25400000	1.668
	1	25550001	25575000	2.421			1	25575001	25600000	0.36			1	25450001	25475000	2.326			1	25400001	25425000	1.421
	1	25575001	25600000	1.599			1	25600001	25625000	0.331			1	25475001	25500000	3.977			1	25425001	25450000	1.159
	1	25600001	25625000	0.723			1	25625001	25650000	0.304			1	25500001	25525000	3.537			1	25450001	25475000	0.383
	1	25625001	25650000	0.413			1	25650001	25675000	0.333			1	25525001	25550000	0.662			1	25475001	25500000	0.398
	1	25650001	25675000	0.343			1	25675001	25700000	0.3			1	25550001	25575000	0.743			1	25500001	25525000	0.221
	1	25675001	25700000	0.05			1	25700001	25725000	0.172			1	25575001	25600000	0.664			1	25525001	25550000	0.055
	1	25700001	25725000	0.095			1	25725001	25750000	0.533			1	25600001	25625000	0.67			1	25550001	25575000	1.772
	1	25725001	25750000	0.425			1	25750001	25775000	0.718			1	25625001	25650000	1.312			1	25575001	25600000	3.733
	1	25750001	25775000	0.519			1	25775001	25800000	0.641			1	25650001	25675000	4.774			1	25600001	25625000	5.363
	1	25775001	25800000	0.451			1	25800001	25825000	0.31			1	25675001	25700000	4.389			1	25625001	25650000	5.966
	1	25800001	25825000	0.387			1	25825001	25850000	0.129			1	25700001	25725000	1.966			1	25650001	25675000	7.861
	1	25825001	25850000	2.209			1	25850001	25875000	0.145			1	25725001	25750000	1.764			1	25675001	25700000	9.099
	1	25850001	25875000	3.022			1	25875001	25900000	0.679			1	25750001	25775000	1.233			1	25700001	25725000	6.79
	1	25875001	25900000	2.479			1	25900001	25925000	1.626			1	25775001	25800000	4.194			1	25725001	25750000	2.566
	1	25900001	25925000	1.089			1	25925001	25950000	2.08			1	25800001	25825000	3.973			1	25750001	25775000	2.766
	1	25925001	25950000	2.288			1	25950001	25975000	0.676			1	25825001	25850000	0.786			1	25775001	25800000	8.449
	1	25950001	25975000	3.296			1	25975001	26000000	0.581			1	25850001	25875000	0.526			1	25800001	25825000	7.207
	1	25975001	26000000	2.097			1	26000001	26025000	0.483			1	25875001	25900000	2.055			1	25825001	25850000	2.009
	1	26000001	26025000	1.331			1	26025001	26050000	0.376			1	25900001	25925000	2.896			1	25850001	25875000	3.201
	1	26025001	26050000	1.279			1	26050001	26075000	0.513			1	25925001	25950000	3.667			1	25875001	25900000	2.922
	1	26050001	26075000	0.999			1	26075001	26100000	0.48			1	25950001	25975000	3.32			1	25900001	25925000	1.167
	1	26075001	26100000	0.054			1	26100001	26125000	0.664			1	25975001	26000000	1.904			1	25925001	25950000	0.296
	1	26100001	26125000	0.998			1	26125001	26150000	0.662			1	26000001	26025000	2.414			1	25950001	25975000	0.622
	1	26125001	26150000	1.043			1	26150001	26175000	0.157			1	26025001	26050000	3.013			1	25975001	26000000	0.79
	1	26150001	26175000	0.555			1	26175001	26200000	0.677			1	26050001	26075000	2.564			1	26000001	26025000	0.3
	1	26175001	26200000	0.594			1	26200001	26225000	0.757			1	26075001	26100000	3.899			1	26025001	26050000	0.584
	1	26200001	26225000	1.428			1	26225001	26250000	1.162			1	26100001	26125000	5.849			1	26050001	26075000	2.103
	1	26225001	26250000	1.567			1	26250001	26275000	0.892			1	26125001	26150000	4.218			1	26075001	26100000	2.471
	1	26250001	26275000	0.938			1	26275001	26300000	0.29			1	26150001	26175000	2.311			1	26100001	26125000	2.233
	1	26275001	26300000	0.374			1	26300001	26325000	1.272			1	26175001	26200000	1.231			1	26125001	26150000	1.933
	1	26300001	26325000	0.756			1	26325001	26350000	1.789			1	26200001	26225000	1.259			1	26150001	26175000	1.859
	1	26325001	26350000	0.82			1	26350001	26375000	0.642			1	26225001	26250000	1.153			1	26175001	26200000	2.394
	1	26350001	26375000	0.453			1	26375001	26400000	0.185			1	26250001	26275000	0.96			1	26200001	26225000	1.351
	1	26400001	26425000	0.042			1	26400001	26425000	0.182			1	26275001	26300000	0.701			1	26225001	26250000	0.822
	1	26425001	26450000	0.218			1	26425001	26450000	0.325			1	26300001	26325000	0.684			1	26250001	26275000	1.583
	1	26450001	26475000	0.24			1	26450001	26475000	0.974			1	26325001	26350000	0.658			1	26275001	26300000	2.046
	1	26475001	26500000	0.128			1	26475001	26500000	1.716			1	26350001	26375000	0.647			1	26300001	26325000	1.63
	1	26500001	26525000	0.031			1	26500001	26525000	0.925			1	26375001	26400000	0.695			1	26325001	26350000	0.983
	1	26525001	26550000	0.033			1	26525001	26550000	0.071			1	26400001	26425000	0.638			1	26350001	26375000	1.348
	1	26550001	26575000	0.659			1	26550001	26575000	0.257			1	26425001	26450000	0.797			1	26375001	26400000	3.324
	1	26575001	26600000	0.535			1	26575001	26600000	0.257			1	26450001	26475000	1.285			1	26400001	26425000	2.709
	1	26600001	26625000	0.269			1	26600001	26625000	0.06			1	26475001	26500000	1.049			1	26425001	26450000	0.518
	1	26625001	26650000	0.255			1	26625001	26650000	0.199			1	26500001	26525000	0.945			1	26450001	26475000	0.433
	1	26650001	26675000	0.542			1	26650001	26675000	0.96			1	26525001	26550000	0.763			1	26475001	26500000	0.654
	1	26675001	26700000	0.532			1	26675001	26700000	1.069			1	26550001	26575000	0.519			1	26500001	26525000	0.899
	1	26700001	26725000	0.331			1	26700001	26725000	1.531			1	26575001	26600000	0.325			1	26525001	26550000	0.551
	1	26725001	26750000	0.103			1	26725001	26750000	2.372			1	26600001	26625000	0.223			1	26550001	26575000	0.801
	1	26750001	26775000	0.05			1	26750001	26775000	2.049			1	26625001	26650000	0.073			1	26575001	26600000	0.911
	1	26800001	26825000	0.708			1	26775001	26800000	0.893			1	26650001	26675000	0.078			1	26600001	26625000	0.687
	1	26825001	26850000	0.575			1	26800001	26825000	0.831			1	26675001	26700000	1.68			1	26625001	26650000	0.934
	1	26850001	26875000	0.445			1	26825001	26850000	0.282			1	26700001	26725000	1.146			1	26650001	26675000	1.461
	1	26875001	26900000	0.25			1	26850001	26875000	0.178			1	26725001	26750000	1.56			1	26675001	26700000	1.58
	1	26900001	26925000	0.23			1	26875001	26900000	0.793			1	26750001	26775000	1.337			1	26700001	26725000	1.704
	1	26925001	26950000	0.421			1	26900001	26925000	1.4			1	26775001	26800000	0.615			1	26725001	26750000	1.059
	1	26950001	26975000	0.335			1	26925001	26950000	1.582			1	26800001	26825000	1.277			1	26750001	26775000	0.237
	1	26975001	27000000	0.123			1	26950001	26975000	1.467			1	26825001	26850000	2.493			1	26775001	26800000	0.586
	1	27000001	27025000	0.468			1	26975001	27000000	1.306			1	26850001	26875000	1.883			1	26800001	26825000	0.548
	1	27025001	27050000	1.416			1	27000001	27025000	0.564			1	26875001	26900000	1.308			1	26825001	26850000	0.429
	1	27050001	27075000	1.396			1	27025001	27050000	0.951			1	26900001	26925000	1.163			1	26850001	26875000	0.674
	1	27075001	27100000	0.899			1	27050001	27075000	0.941			1	26925001	26950000	1.745			1	26875001	26900000	2.221
	1	27100001	27125000	0.509			1	27075001	27100000	0.853			1	26950001	26975000	2.121			1	26900001	26925000	1.37
	1	27125001	27150000	0.605			1	27100001	27125000	0.731			1	26975001	27000000	1.446			1	26925001	26950000	2.124
	1	27150001	27175000	0.886			1	27125001	27150000	0.319			1	27000001	27025000	1.635			1	26950001	26975000	2.287
	1	27175001	27200000	0.453			1	27150001	27175000	0.729			1	27025001	27050000	1.763			1	26975001	27000000	0.54
	1	27200001	27225000	0.132			1	27175001	27200000	0.944			1	27050001	27075000	0.731			1	27000001	27025000	0.792
	1	27225001	27250000	0.24			1	27200001	27225000	0.777			1	27075001	27100000	1.228			1	27025001	27050000	4.347
	1	27250001	27275000	0.302			1	27225001	27250000	0.436			1	27100001	27125000	1.427			1	27050001	27075000	4.234
	1	27275001	27300000	0.333			1	27250001	27275000	0.656			1	27125001	27150000	1.838			1	27075001	27100000	0.835
	1	27300001	27325000	1.245			1	27275001	27300000	1.23			1	27150001	27175000	2.095			1	27100001	27125000	1.587
	1	27325001	27350000	1.168			1	27300001	27325000	1.675			1	27175001	27200000	2.987			1	27125001	27150000	1.329
	1	27350001	27375000	0.288			1	27325001	27350000	1.992			1	27200001	27225000	5.623			1	27150001	27175000	0.902
	1	27375001	27400000	0.209			1	27350001	27375000	0.889			1	27225001	27250000	4.757			1	27175001	27200000	4.948
	1	27400001	27425000	0.057			1	27375001	27400000	1.354			1	27250001	27275000	1.375			1	27200001	27225000	5.373
	1	27425001	27450000	0.044			1	27400001	27425000	2.403			1	27275001	27300000	2.063			1	27225001	27250000	2.891
	1	27450001	27475000	1.876			1	27425001	27450000	3.14			1	27300001	27325000	1.597			1	27250001	27275000	1.837
	1	27475001	27500000	2.178			1	27450001	27475000	2.556			1	27325001	27350000	3.457			1	27275001	27300000	0.568
	1	27500001	27525000	1.208			1	27475001	27500000	1.807			1	27350001	27375000	3.154			1	27300001	27325000	0.491
	1	27525001	27550000	1.749			1	27500001	27525000	5.94			1	27375001	27400000	0.83			1	27325001	27350000	1.813
	1	27550001	27575000	1.933			1	27525001	27550000	11.623			1	27400001	27425000	0.902			1	27350001	27375000	5.468
	1	27575001	27600000	1.719			1	27550001	27575000	3.607			1	27425001	27450000	1.396			1	27375001	27400000	4.831
	1	27600001	27625000	1.654			1	27575001	27600000	2.466			1	27450001	27475000	1.335			1	27400001	27425000	1.544
	1	27625001	27650000	0.523			1	27600001	27625000	2.252			1	27475001	27500000	1.492			1	27425001	27450000	3.436
	1	27650001	27675000	0.521			1	27625001	27650000	1.967			1	27500001	27525000	1.634			1	27450001	27475000	3.759
	1	27675001	27700000	0.598			1	27650001	27675000	1.257			1	27525001	27550000	1.401			1	27475001	27500000	3.124
	1	27700001	27725000	0.869			1	27675001	27700000	2.809			1	27550001	27575000	2.277			1	27500001	27525000	2.614
	1	27725001	27750000	1.044			1	27700001	27725000	5.618			1	27575001	27600000	3.431			1	27525001	27550000	1.062
	1	27825001	27850000	2.566			1	27725001	27750000	7.503			1	27600001	27625000	3.016			1	27550001	27575000	4.752
	1	27850001	27875000	0.877			1	27750001	27775000	6.761			1	27625001	27650000	2.936			1	27575001	27600000	9.354
	1	27875001	27900000	0.141			1	27775001	27800000	6.433			1	27650001	27675000	4.877			1	27600001	27625000	6.543
	1	27900001	27925000	0.152			1	27800001	27825000	13.555			1	27675001	27700000	5.857			1	27625001	27650000	1.557
	1	27925001	27950000	0.107			1	27825001	27850000	14.466			1	27700001	27725000	5.491			1	27650001	27675000	0.913
	1	27950001	27975000	0.124			1	27850001	27875000	6.615			1	27725001	27750000	5.787			1	27675001	27700000	0.501
	1	27975001	28000000	0.114			1	27875001	27900000	0.778			1	27825001	27850000	2.002			1	27700001	27725000	0.779
	1	28000001	28025000	0.11			1	27900001	27925000	1.203			1	27850001	27875000	2.002			1	27725001	27750000	0.417
	1	28025001	28050000	0.271			1	27925001	27950000	0.997			1	27925001	27950000	0.455			1	27750001	27775000	0.191
	1	28050001	28075000	1.211			1	27950001	27975000	0.375			1	27950001	27975000	0.44			1	27775001	27800000	0.404
	1	28075001	28100000	2.369			1	27975001	28000000	1.791			1	27975001	28000000	0.331			1	27800001	27825000	0.432
	1	28100001	28125000	1.504			1	28000001	28025000	4.331			1	28000001	28025000	0.147			1	27825001	27850000	0.693
	1	28125001	28150000	0.36			1	28025001	28050000	6.096			1	28025001	28050000	0.096			1	27850001	27875000	1.014
	1	28150001	28175000	1.569			1	28050001	28075000	6.234			1	28050001	28075000	0.473			1	27875001	27900000	0.17
	1	28175001	28200000	1.763			1	28075001	28100000	4.267			1	28075001	28100000	0.587			1	27900001	27925000	0.261
	1	28200001	28225000	1.36			1	28100001	28125000	0.491			1	28100001	28125000	1.034			1	27925001	27950000	0.419
	1	28225001	28250000	1.662			1	28125001	28150000	0.473			1	28125001	28150000	0.601			1	27950001	27975000	0.303
	1	28250001	28275000	1.57			1	28150001	28175000	0.578			1	28150001	28175000	0.822			1	27975001	28000000	0.259
	1	28275001	28300000	0.456			1	28175001	28200000	0.818			1	28175001	28200000	0.836			1	28000001	28025000	0.936
	1	28300001	28325000	0.473			1	28200001	28225000	1.08			1	28200001	28225000	0.12			1	28025001	28050000	1.27
	1	28325001	28350000	0.2			1	28225001	28250000	2.077			1	28225001	28250000	0.963			1	28050001	28075000	1.261
	1	28350001	28375000	0.175			1	28250001	28275000	2.452			1	28250001	28275000	1.669			1	28075001	28100000	1.179
	1	28375001	28400000	0.154			1	28275001	28300000	1.384			1	28275001	28300000	1.35			1	28100001	28125000	1.256
	1	28400001	28425000	0.263			1	28300001	28325000	0.394			1	28300001	28325000	1.227			1	28125001	28150000	1.252
	1	28425001	28450000	0.4			1	28325001	28350000	0.304			1	28325001	28350000	1.085			1	28150001	28175000	1.037
	1	28450001	28475000	0.802			1	28350001	28375000	0.202			1	28350001	28375000	0.738			1	28175001	28200000	0.868
	1	28475001	28500000	0.769			1	28375001	28400000	0.239			1	28375001	28400000	0.257			1	28200001	28225000	0.72
	1	28500001	28525000	0.47			1	28400001	28425000	0.3			1	28400001	28425000	0.32			1	28225001	28250000	0.648
	1	28525001	28550000	0.338			1	28425001	28450000	0.247			1	28425001	28450000	0.426			1	28250001	28275000	0.614
	1	28550001	28575000	0.299			1	28450001	28475000	0.264			1	28450001	28475000	1.273			1	28275001	28300000	0.858
	1	28575001	28600000	0.33			1	28475001	28500000	0.633			1	28475001	28500000	2.136			1	28300001	28325000	0.854
	1	28600001	28625000	0.775			1	28500001	28525000	0.931			1	28500001	28525000	1.638			1	28325001	28350000	0.494
	1	28625001	28650000	0.586			1	28525001	28550000	0.93			1	28525001	28550000	0.734			1	28350001	28375000	2.926
	1	28650001	28675000	0.811			1	28550001	28575000	0.737			1	28550001	28575000	0.679			1	28375001	28400000	3.929
	1	28675001	28700000	1.078			1	28575001	28600000	0.861			1	28575001	28600000	1.375			1	28400001	28425000	2.074
	1	28700001	28725000	0.831			1	28600001	28625000	0.683			1	28600001	28625000	1.555			1	28425001	28450000	1.28
	1	28725001	28750000	1.231			1	28625001	28650000	0.303			1	28625001	28650000	0.733			1	28450001	28475000	1.038
	1	28750001	28775000	0.98			1	28650001	28675000	1.102			1	28650001	28675000	0.428			1	28475001	28500000	0.271
	1	28775001	28800000	0.737			1	28675001	28700000	1.154			1	28675001	28700000	0.47			1	28500001	28525000	0.384
	1	28800001	28825000	1.193			1	28700001	28725000	1.637			1	28700001	28725000	1.805			1	28525001	28550000	0.696
	1	28825001	28850000	1.438			1	28725001	28750000	2.908			1	28725001	28750000	2.149			1	28550001	28575000	1.79
	1	28850001	28875000	1.556			1	28750001	28775000	3.812			1	28750001	28775000	2.6			1	28575001	28600000	1.68
	1	28875001	28900000	1.75			1	28775001	28800000	3.607			1	28775001	28800000	3.051			1	28600001	28625000	1.011
	1	28900001	28925000	1.379			1	28800001	28825000	3.75			1	28800001	28825000	1.779			1	28625001	28650000	1.109
	1	28925001	28950000	0.791			1	28825001	28850000	3.574			1	28825001	28850000	1.929			1	28650001	28675000	0.132
	1	28950001	28975000	0.686			1	28850001	28875000	0.601			1	28850001	28875000	2.517			1	28675001	28700000	0.143
	1	28975001	29000000	0.484			1	28875001	28900000	0.353			1	28875001	28900000	2.61			1	28700001	28725000	0.233
	1	29000001	29025000	0.646			1	28900001	28925000	0.525			1	28900001	28925000	1.491			1	28725001	28750000	0.401
	1	29025001	29050000	0.844			1	28925001	28950000	0.486			1	28925001	28950000	0.238			1	28750001	28775000	0.401
	1	29050001	29075000	0.2			1	28950001	28975000	0.492			1	28950001	28975000	0.406			1	28775001	28800000	0.327
	1	29075001	29100000	0.086			1	28975001	29000000	1.005			1	28975001	29000000	3.061			1	28800001	28825000	0.587
	1	29100001	29125000	0.036			1	29000001	29025000	1.452			1	29000001	29025000	3.424			1	28825001	28850000	3.714
	1	29125001	29150000	0.284			1	29025001	29050000	2.728			1	29025001	29050000	0.661			1	28850001	28875000	8.315
	1	29150001	29175000	0.298			1	29050001	29075000	2.305			1	29050001	29075000	0.933			1	28875001	28900000	6.518
	1	29175001	29200000	0.81			1	29075001	29100000	0.69			1	29075001	29100000	1.054			1	28900001	28925000	2.109
	1	29200001	29225000	0.744			1	29100001	29125000	0.659			1	29100001	29125000	0.259			1	28925001	28950000	2.032
	1	29225001	29250000	0.436			1	29125001	29150000	1.858			1	29125001	29150000	0.513			1	28950001	28975000	2.012
	1	29250001	29275000	0.309			1	29150001	29175000	2.13			1	29150001	29175000	0.659			1	28975001	29000000	0.648
	1	29275001	29300000	0.205			1	29175001	29200000	0.186			1	29175001	29200000	0.771			1	29000001	29025000	0.624
	1	29300001	29325000	0.628			1	29200001	29225000	0.894			1	29200001	29225000	0.89			1	29025001	29050000	0.792
	1	29325001	29350000	0.909			1	29225001	29250000	0.716			1	29225001	29250000	0.695			1	29050001	29075000	0.485
	1	29350001	29375000	0.479			1	29250001	29275000	0.343			1	29250001	29275000	0.768			1	29075001	29100000	0.788
	1	29375001	29400000	1.284			1	29275001	29300000	0.436			1	29275001	29300000	0.657			1	29100001	29125000	0.676
	1	29400001	29425000	1.221			1	29300001	29325000	0.744			1	29300001	29325000	1.197			1	29125001	29150000	0.831
	1	29425001	29450000	0.566			1	29325001	29350000	2.786			1	29325001	29350000	1.153			1	29150001	29175000	1.278
	1	29450001	29475000	0.383			1	29350001	29375000	4.606			1	29350001	29375000	0.176			1	29175001	29200000	0.864
	1	29475001	29500000	0.488			1	29375001	29400000	4.708			1	29375001	29400000	0.352			1	29200001	29225000	0.254
	1	29500001	29525000	0.163			1	29400001	29425000	2.977			1	29400001	29425000	1.132			1	29225001	29250000	0.545
	1	29525001	29550000	0.495			1	29425001	29450000	0.942			1	29425001	29450000	1.027			1	29250001	29275000	0.439
	1	29550001	29575000	0.479			1	29450001	29475000	0.962			1	29450001	29475000	0.388			1	29275001	29300000	0.844
	1	29575001	29600000	0.157			1	29475001	29500000	1.132			1	29475001	29500000	0.79			1	29300001	29325000	1.071
	1	29600001	29625000	0.182			1	29500001	29525000	0.63			1	29500001	29525000	1.038			1	29325001	29350000	0.793
	1	29625001	29650000	0.629			1	29525001	29550000	1.513			1	29525001	29550000	0.471			1	29350001	29375000	1.121
	1	29650001	29675000	1.037			1	29550001	29575000	1.545			1	29550001	29575000	0.045			1	29375001	29400000	1.13
	1	29675001	29700000	0.499			1	29575001	29600000	0.878			1	29575001	29600000	0.732			1	29400001	29425000	2.782
	1	29700001	29725000	0.501			1	29600001	29625000	1.341			1	29600001	29625000	0.863			1	29425001	29450000	3.46
	1	29725001	29750000	0.298			1	29625001	29650000	1.148			1	29625001	29650000	2.4			1	29450001	29475000	3.035
	1	29750001	29775000	0.59			1	29650001	29675000	3.575			1	29650001	29675000	4.904			1	29475001	29500000	4.554
	1	29775001	29800000	0.686			1	29675001	29700000	6.837			1	29675001	29700000	10.58			1	29500001	29525000	3.723
	1	29800001	29825000	0.329			1	29700001	29725000	5.651			1	29700001	29725000	9.412			1	29525001	29550000	1.146
	1	29825001	29850000	0.269			1	29725001	29750000	1.573			1	29725001	29750000	1.571			1	29550001	29575000	0.815
	1	29850001	29875000	0.347			1	29750001	29775000	0.837			1	29750001	29775000	1.072			1	29575001	29600000	0.869
	1	29875001	29900000	0.31			1	29775001	29800000	0.949			1	29775001	29800000	3.338			1	29600001	29625000	0.828
	1	29900001	29925000	0.075			1	29800001	29825000	0.468			1	29800001	29825000	2.453			1	29625001	29650000	0.816
	1	29925001	29950000	0.089			1	29825001	29850000	0.595			1	29825001	29850000	0.752			1	29650001	29675000	0.941
	1	29950001	29975000	0.072			1	29850001	29875000	0.881			1	29850001	29875000	0.672			1	29675001	29700000	0.615
	1	30000001	30025000	0.531			1	29875001	29900000	2.078			1	29875001	29900000	0.655			1	29700001	29725000	1.16
	1	30025001	30050000	0.327			1	29900001	29925000	1.848			1	29900001	29925000	1.137			1	29725001	29750000	1.65
	1	30050001	30075000	0.31			1	29925001	29950000	0.834			1	29925001	29950000	1.329			1	29750001	29775000	1.334
	1	30075001	30100000	0.477			1	29950001	29975000	0.395			1	29950001	29975000	0.928			1	29775001	29800000	0.662
	1	30100001	30125000	0.414			1	29975001	30000000	0.146			1	29975001	30000000	0.828			1	29800001	29825000	0.449
	1	30125001	30150000	0.668			1	30000001	30025000	0.114			1	30000001	30025000	1.478			1	29825001	29850000	0.859
	1	30150001	30175000	0.84			1	30025001	30050000	0.509			1	30025001	30050000	1.579			1	29850001	29875000	0.669
	1	30175001	30200000	0.97			1	30050001	30075000	0.74			1	30050001	30075000	0.956			1	29875001	29900000	0.25
	1	30200001	30225000	0.839			1	30075001	30100000	0.605			1	30075001	30100000	1.937			1	29900001	29925000	0.142
	1	30225001	30250000	0.806			1	30100001	30125000	0.634			1	30100001	30125000	2.672			1	29925001	29950000	0.139
	1	30250001	30275000	0.721			1	30125001	30150000	0.502			1	30125001	30150000	1.801			1	29950001	29975000	0.139
	1	30275001	30300000	0.24			1	30150001	30175000	0.869			1	30150001	30175000	1.477			1	29975001	30000000	0.183
	1	30300001	30325000	0.292			1	30175001	30200000	1.256			1	30175001	30200000	1.307			1	30000001	30025000	2.036
	1	30325001	30350000	0.245			1	30200001	30225000	0.056			1	30200001	30225000	2.461			1	30025001	30050000	3.008
	1	30350001	30375000	0.141			1	30225001	30250000	0.088			1	30225001	30250000	3.15			1	30050001	30075000	3.909
	1	30375001	30400000	0.132			1	30250001	30275000	1.162			1	30250001	30275000	2.178			1	30075001	30100000	2.88
	1	30400001	30425000	0.198			1	30275001	30300000	0.974			1	30275001	30300000	0.712			1	30100001	30125000	0.646
	1	30425001	30450000	0.169			1	30300001	30325000	1.046			1	30300001	30325000	1.982			1	30125001	30150000	1.922
	1	30450001	30475000	1.083			1	30325001	30350000	1.27			1	30325001	30350000	2.86			1	30150001	30175000	4.027
	1	30475001	30500000	1.436			1	30350001	30375000	1.055			1	30350001	30375000	1.564			1	30175001	30200000	3.739
	1	30500001	30525000	0.508			1	30375001	30400000	0.696			1	30375001	30400000	0.903			1	30200001	30225000	0.868
	1	30525001	30550000	1.089			1	30400001	30425000	0.196			1	30400001	30425000	0.618			1	30225001	30250000	2.136
	1	30550001	30575000	0.81			1	30425001	30450000	0.351			1	30425001	30450000	0.331			1	30250001	30275000	2.186
	1	30575001	30600000	0.396			1	30450001	30475000	0.85			1	30450001	30475000	1.399			1	30275001	30300000	0.377
	1	30600001	30625000	0.597			1	30475001	30500000	0.546			1	30475001	30500000	2.907			1	30300001	30325000	1.182
	1	30625001	30650000	0.441			1	30500001	30525000	0.14			1	30500001	30525000	4.638			1	30325001	30350000	4.998
	1	30650001	30675000	0.54			1	30525001	30550000	0.129			1	30525001	30550000	4.103			1	30350001	30375000	3.672
	1	30675001	30700000	0.546			1	30550001	30575000	0.907			1	30550001	30575000	1.713			1	30375001	30400000	1.735
	1	30700001	30725000	0.314			1	30575001	30600000	1.377			1	30575001	30600000	1.059			1	30400001	30425000	1.576
	1	30725001	30750000	0.111			1	30600001	30625000	0.991			1	30600001	30625000	0.9			1	30425001	30450000	2.124
	1	30750001	30775000	0.121			1	30625001	30650000	0.312			1	30625001	30650000	2.588			1	30450001	30475000	2.008
	1	30775001	30800000	0.268			1	30650001	30675000	0.296			1	30650001	30675000	2.837			1	30475001	30500000	0.867
	1	30800001	30825000	0.551			1	30675001	30700000	0.26			1	30675001	30700000	0.782			1	30500001	30525000	1.247
	1	30825001	30850000	0.646			1	30700001	30725000	0.175			1	30700001	30725000	0.725			1	30525001	30550000	1.622
	1	30850001	30875000	0.738			1	30725001	30750000	0.139			1	30725001	30750000	0.126			1	30550001	30575000	1.391
	1	30875001	30900000	0.689			1	30775001	30800000	0.09			1	30750001	30775000	0.252			1	30575001	30600000	1.441
	1	30900001	30925000	0.206			1	30800001	30825000	0.491			1	30775001	30800000	0.256			1	30600001	30625000	1.635
	1	30925001	30950000	0.124			1	30825001	30850000	1.194			1	30800001	30825000	0.374			1	30625001	30650000	1.392
	1	30950001	30975000	0.084			1	30850001	30875000	2.488			1	30825001	30850000	1.91			1	30650001	30675000	1.343
	1	30975001	31000000	0.006			1	30875001	30900000	3.421			1	30850001	30875000	5.859			1	30675001	30700000	1.11
	1	31000001	31025000	0.01			1	30900001	30925000	2.579			1	30875001	30900000	3.766			1	30700001	30725000	0.534
	1	31025001	31050000	0.252			1	30925001	30950000	3.12			1	30900001	30925000	5.753			1	30725001	30750000	0.319
	1	31050001	31075000	0.625			1	30950001	30975000	4.032			1	30925001	30950000	11.296			1	30750001	30775000	0.448
	1	31075001	31100000	0.504			1	30975001	31000000	2.896			1	30950001	30975000	11.701			1	30775001	30800000	0.715
	1	31100001	31125000	0.438			1	31000001	31025000	1.385			1	30975001	31000000	5.926			1	30800001	30825000	1.291
	1	31125001	31150000	0.013			1	31025001	31050000	0.795			1	31000001	31025000	1.013			1	30825001	30850000	2.031
	1	31150001	31175000	0.016			1	31050001	31075000	0.963			1	31025001	31050000	0.677			1	30850001	30875000	0.46
	1	31175001	31200000	0.018			1	31075001	31100000	1.102			1	31050001	31075000	0.566			1	30875001	30900000	0.422
	1	31200001	31225000	0.752			1	31100001	31125000	0.434			1	31075001	31100000	0.702			1	30900001	30925000	0.296
	1	31225001	31250000	0.565			1	31125001	31150000	1.954			1	31100001	31125000	0.342			1	30925001	30950000	0.159
	1	31250001	31275000	0.243			1	31150001	31175000	2.498			1	31125001	31150000	0.268			1	30950001	30975000	0
	1	31275001	31300000	0.503			1	31175001	31200000	2.107			1	31150001	31175000	0.309			1	30975001	31000000	0.173
	1	31300001	31325000	0.697			1	31200001	31225000	1.342			1	31175001	31200000	0.275			1	31000001	31025000	0.234
	1	31325001	31350000	0.31			1	31225001	31250000	1.022			1	31200001	31225000	0.465			1	31025001	31050000	0.444
	1	31350001	31375000	0.071			1	31250001	31275000	0.519			1	31225001	31250000	0.725			1	31050001	31075000	3.899
	1	31375001	31400000	0.157			1	31275001	31300000	0.332			1	31250001	31275000	0.914			1	31075001	31100000	5.713
	1	31400001	31425000	0.174			1	31300001	31325000	0.273			1	31275001	31300000	0.943			1	31100001	31125000	2.805
	1	31425001	31450000	0.283			1	31325001	31350000	0.237			1	31300001	31325000	1.484			1	31125001	31150000	2.067
	1	31450001	31475000	1.061			1	31350001	31375000	0.223			1	31325001	31350000	1.63			1	31150001	31175000	2.727
	1	31475001	31500000	1.134			1	31375001	31400000	0.363			1	31350001	31375000	0.909			1	31175001	31200000	3.009
	1	31500001	31525000	0.222			1	31400001	31425000	1.326			1	31375001	31400000	0.805			1	31200001	31225000	2.63
	1	31525001	31550000	0.522			1	31425001	31450000	1.653			1	31400001	31425000	1.534			1	31225001	31250000	0.953
	1	31550001	31575000	0.638			1	31450001	31475000	0.473			1	31425001	31450000	1.635			1	31250001	31275000	0.78
	1	31575001	31600000	0.207			1	31475001	31500000	0.87			1	31450001	31475000	0.799			1	31275001	31300000	0.769
	1	31600001	31625000	0.197			1	31500001	31525000	1.432			1	31475001	31500000	0.55			1	31300001	31325000	1.198
	1	31625001	31650000	0.912			1	31525001	31550000	1.385			1	31500001	31525000	0.297			1	31325001	31350000	0.475
	1	31650001	31675000	1.344			1	31550001	31575000	0.884			1	31525001	31550000	0.391			1	31350001	31375000	0.386
	1	31675001	31700000	0.526			1	31575001	31600000	0.992			1	31550001	31575000	0.318			1	31375001	31400000	1.128
	1	31700001	31725000	0.72			1	31600001	31625000	1.277			1	31575001	31600000	0.592			1	31400001	31425000	1.766
	1	31725001	31750000	0.768			1	31625001	31650000	0.8			1	31600001	31625000	1.15			1	31425001	31450000	1.604
	1	31750001	31775000	0.252			1	31650001	31675000	0.987			1	31625001	31650000	0.947			1	31450001	31475000	0.788
	1	31775001	31800000	0.293			1	31675001	31700000	0.948			1	31650001	31675000	0.744			1	31475001	31500000	0.435
	1	31800001	31825000	0.289			1	31700001	31725000	0.219			1	31675001	31700000	0.907			1	31500001	31525000	0.508
	1	31825001	31850000	0.075			1	31725001	31750000	0.284			1	31700001	31725000	0.875			1	31525001	31550000	0.608
	1	31850001	31875000	0.132			1	31750001	31775000	0.225			1	31725001	31750000	0.844			1	31550001	31575000	0.726
	1	31875001	31900000	0.283			1	31775001	31800000	1.711			1	31750001	31775000	0.854			1	31575001	31600000	1.085
	1	31900001	31925000	0.488			1	31800001	31825000	1.727			1	31775001	31800000	0.665			1	31600001	31625000	1.215
	1	31925001	31950000	0.466			1	31825001	31850000	0.951			1	31800001	31825000	0.523			1	31625001	31650000	0.826
	1	31950001	31975000	0.344			1	31850001	31875000	0.304			1	31825001	31850000	1.286			1	31650001	31675000	1.589
	1	31975001	32000000	0.527			1	31875001	31900000	0.299			1	31850001	31875000	1.282			1	31675001	31700000	2.289
	1	32000001	32025000	0.583			1	31900001	31925000	0.352			1	31875001	31900000	1.205			1	31700001	31725000	1.898
	1	32025001	32050000	0.672			1	31925001	31950000	0.438			1	31900001	31925000	1.749			1	31725001	31750000	1.644
	1	32050001	32075000	1.076			1	31950001	31975000	0.35			1	31925001	31950000	1.545			1	31750001	31775000	1.452
	1	32075001	32100000	1.057			1	31975001	32000000	0.143			1	31950001	31975000	0.961			1	31775001	31800000	1.246
	1	32100001	32125000	0.537			1	32000001	32025000	1.005			1	31975001	32000000	0.483			1	31800001	31825000	0.506
	1	32125001	32150000	0.627			1	32025001	32050000	1.469			1	32000001	32025000	0.786			1	31825001	31850000	0.431
	1	32150001	32175000	0.52			1	32050001	32075000	1.467			1	32025001	32050000	0.749			1	31850001	31875000	0.782
	1	32175001	32200000	0.218			1	32075001	32100000	2.035			1	32050001	32075000	0.515			1	31875001	31900000	0.763
	1	32200001	32225000	0.114			1	32100001	32125000	1.867			1	32075001	32100000	0.4			1	31900001	31925000	0.666
	1	32225001	32250000	0.096			1	32125001	32150000	0.143			1	32100001	32125000	0.12			1	31925001	31950000	1.008
	1	32275001	32300000	0.193			1	32150001	32175000	1.206			1	32125001	32150000	0.221			1	31950001	31975000	0.777
	1	32300001	32325000	0.235			1	32175001	32200000	1.364			1	32150001	32175000	0.229			1	31975001	32000000	0.552
	1	32325001	32350000	0.45			1	32200001	32225000	1.208			1	32175001	32200000	0.25			1	32000001	32025000	2.701
	1	32350001	32375000	0.739			1	32225001	32250000	2.212			1	32200001	32225000	0.486			1	32025001	32050000	5.219
	1	32375001	32400000	0.645			1	32250001	32275000	2.608			1	32225001	32250000	0.736			1	32050001	32075000	6.567
	1	32400001	32425000	0.219			1	32275001	32300000	3.431			1	32275001	32300000	0.227			1	32075001	32100000	4.57
	1	32425001	32450000	0.274			1	32300001	32325000	2.831			1	32300001	32325000	0.567			1	32100001	32125000	1.899
	1	32450001	32475000	0.149			1	32325001	32350000	2.613			1	32325001	32350000	0.488			1	32125001	32150000	1.233
	1	32475001	32500000	0.044			1	32350001	32375000	2.675			1	32350001	32375000	0.291			1	32150001	32175000	1.134
	1	32600001	32625000	0.332			1	32375001	32400000	1.235			1	32375001	32400000	0.283			1	32175001	32200000	4.178
	1	32625001	32650000	0.248			1	32400001	32425000	0.629			1	32400001	32425000	0.24			1	32200001	32225000	4.068
	1	32650001	32675000	0.307			1	32425001	32450000	3.115			1	32425001	32450000	0.331			1	32225001	32250000	2.08
	1	32675001	32700000	0.461			1	32450001	32475000	2.561			1	32450001	32475000	0.234			1	32250001	32275000	0.347
	1	32700001	32725000	0.275			1	32475001	32500000	0.711			1	32475001	32500000	0.752			1	32275001	32300000	0.335
	1	32725001	32750000	0.129			1	32500001	32525000	0.438			1	32500001	32525000	1.036			1	32300001	32325000	0.936
	1	32750001	32775000	0.176			1	32525001	32550000	0.306			1	32525001	32550000	1.083			1	32325001	32350000	1.024
	1	32775001	32800000	0.387			1	32550001	32575000	0.357			1	32550001	32575000	1.349			1	32350001	32375000	0.772
	1	32800001	32825000	0.718			1	32575001	32600000	0.316			1	32575001	32600000	1.151			1	32375001	32400000	0.749
	1	32825001	32850000	0.92			1	32600001	32625000	0.126			1	32600001	32625000	0.592			1	32400001	32425000	0.087
	1	32850001	32875000	0.786			1	32625001	32650000	0.604			1	32625001	32650000	0.52			1	32425001	32450000	0.251
	1	32875001	32900000	0.577			1	32650001	32675000	0.511			1	32650001	32675000	0.88			1	32450001	32475000	0.493
	1	32900001	32925000	0.196			1	32675001	32700000	0.169			1	32675001	32700000	1.084			1	32475001	32500000	0.663
	1	32925001	32950000	0.763			1	32700001	32725000	0.239			1	32700001	32725000	0.78			1	32500001	32525000	1.852
	1	32950001	32975000	0.778			1	32725001	32750000	0.547			1	32725001	32750000	1.118			1	32525001	32550000	2.42
	1	32975001	33000000	1.031			1	32750001	32775000	0.558			1	32750001	32775000	1.283			1	32550001	32575000	1.434
	1	33000001	33025000	2.242			1	32775001	32800000	0.431			1	32775001	32800000	0.796			1	32575001	32600000	0.388
	1	33025001	33050000	1.807			1	32800001	32825000	0.663			1	32800001	32825000	0.316			1	32600001	32625000	0.925
	1	33050001	33075000	1.131			1	32825001	32850000	0.61			1	32825001	32850000	0.235			1	32625001	32650000	6.567
	1	33075001	33100000	1.2			1	32850001	32875000	0.585			1	32850001	32875000	0.26			1	32650001	32675000	6.053
	1	33100001	33125000	1.116			1	32875001	32900000	0.389			1	32875001	32900000	1.728			1	32675001	32700000	1.261
	1	33125001	33150000	1.088			1	32900001	32925000	0.71			1	32900001	32925000	4.862			1	32700001	32725000	1.371
	1	33150001	33175000	3.411			1	32925001	32950000	1.702			1	32925001	32950000	3.781			1	32725001	32750000	1.172
	1	33175001	33200000	3.347			1	32950001	32975000	1.483			1	32950001	32975000	1.775			1	32750001	32775000	0.866
	1	33200001	33225000	0.387			1	32975001	33000000	1.723			1	32975001	33000000	2.606			1	32775001	32800000	1.209
	1	33225001	33250000	0.38			1	33000001	33025000	2.186			1	33000001	33025000	0.681			1	32800001	32825000	1.405
	1	33250001	33275000	0.8			1	33025001	33050000	0.744			1	33025001	33050000	0.675			1	32825001	32850000	3.032
	1	33275001	33300000	0.782			1	33050001	33075000	0.496			1	33050001	33075000	0.597			1	32850001	32875000	2.591
	1	33300001	33325000	1.196			1	33075001	33100000	0.3			1	33075001	33100000	1.011			1	32875001	32900000	0.448
	1	33325001	33350000	1.242			1	33100001	33125000	0.389			1	33100001	33125000	1.588			1	32900001	32925000	0.211
	1	33350001	33375000	3.962			1	33125001	33150000	0.353			1	33125001	33150000	1.906			1	32925001	32950000	0.332
	1	33375001	33400000	5.874			1	33150001	33175000	0.657			1	33150001	33175000	2.882			1	32950001	32975000	0.641
	1	33400001	33425000	1.315			1	33175001	33200000	0.676			1	33175001	33200000	2.791			1	32975001	33000000	2.204
	1	33425001	33450000	0.446			1	33200001	33225000	0.303			1	33200001	33225000	1.135			1	33000001	33025000	2.173
	1	33450001	33475000	0.266			1	33225001	33250000	0.363			1	33225001	33250000	0.876			1	33025001	33050000	2.976
	1	33475001	33500000	0.333			1	33250001	33275000	0.56			1	33250001	33275000	0.685			1	33050001	33075000	3.905
	1	33500001	33525000	0.283			1	33275001	33300000	1.237			1	33275001	33300000	0.261			1	33075001	33100000	2.916
	1	33525001	33550000	0.156			1	33300001	33325000	1.705			1	33300001	33325000	2.481			1	33100001	33125000	1.711
	1	33550001	33575000	0.483			1	33325001	33350000	1.403			1	33325001	33350000	2.488			1	33125001	33150000	1.287
	1	33575001	33600000	0.35			1	33350001	33375000	1.611			1	33350001	33375000	0.361			1	33150001	33175000	2.078
	1	33600001	33625000	0.299			1	33375001	33400000	1.461			1	33375001	33400000	0.359			1	33175001	33200000	3.535
	1	33625001	33650000	0.621			1	33400001	33425000	5.52			1	33400001	33425000	0.279			1	33200001	33225000	2.412
	1	33650001	33675000	0.699			1	33425001	33450000	4.539			1	33425001	33450000	0.575			1	33225001	33250000	0.67
	1	33675001	33700000	0.602			1	33450001	33475000	0.271			1	33450001	33475000	0.786			1	33250001	33275000	1.184
	1	33700001	33725000	0.414			1	33475001	33500000	0.029			1	33475001	33500000	1.397			1	33275001	33300000	1.241
	1	33725001	33750000	0.327			1	33500001	33525000	0.036			1	33500001	33525000	1.579			1	33300001	33325000	1.251
	1	33750001	33775000	0.67			1	33525001	33550000	0.045			1	33525001	33550000	0.91			1	33325001	33350000	1.742
	1	33775001	33800000	1.038			1	33550001	33575000	0.222			1	33550001	33575000	0.482			1	33350001	33375000	1.574
	1	33800001	33825000	0.552			1	33575001	33600000	0.424			1	33575001	33600000	0.818			1	33375001	33400000	0.85
	1	33825001	33850000	0.431			1	33600001	33625000	1.016			1	33600001	33625000	0.768			1	33400001	33425000	0.484
	1	33850001	33875000	0.938			1	33625001	33650000	1.131			1	33625001	33650000	0.754			1	33425001	33450000	0.499
	1	33875001	33900000	0.824			1	33650001	33675000	0.371			1	33650001	33675000	0.727			1	33450001	33475000	0.573
	1	33900001	33925000	0.801			1	33675001	33700000	0.394			1	33675001	33700000	0.561			1	33475001	33500000	0.614
	1	33925001	33950000	2.828			1	33700001	33725000	0.679			1	33700001	33725000	0.327			1	33500001	33525000	1.529
	1	33950001	33975000	3.587			1	33725001	33750000	2.085			1	33725001	33750000	0.47			1	33525001	33550000	1.442
	1	33975001	34000000	1.767			1	33750001	33775000	2.534			1	33750001	33775000	0.715			1	33550001	33575000	0.886
	1	34000001	34025000	0.83			1	33775001	33800000	1.426			1	33775001	33800000	0.688			1	33575001	33600000	1.224
	1	34025001	34050000	0.203			1	33800001	33825000	0.634			1	33800001	33825000	0.72			1	33600001	33625000	1.556
	1	34050001	34075000	0.514			1	33825001	33850000	0.57			1	33825001	33850000	0.678			1	33625001	33650000	1.666
	1	34075001	34100000	0.616			1	33850001	33875000	0.544			1	33850001	33875000	0.547			1	33650001	33675000	1.382
	1	34100001	34125000	0.437			1	33875001	33900000	0.731			1	33875001	33900000	0.305			1	33675001	33700000	0.547
	1	34125001	34150000	0.295			1	33900001	33925000	0.663			1	33900001	33925000	0.221			1	33700001	33725000	0.67
	1	34150001	34175000	0.124			1	33925001	33950000	0.442			1	33925001	33950000	0.399			1	33725001	33750000	0.807
	1	34175001	34200000	0.723			1	33950001	33975000	0.704			1	33950001	33975000	0.504			1	33750001	33775000	0.612
	1	34200001	34225000	0.963			1	33975001	34000000	0.848			1	33975001	34000000	2.016			1	33775001	33800000	0.837
	1	34225001	34250000	0.396			1	34000001	34025000	0.42			1	34000001	34025000	2.396			1	33800001	33825000	1.553
	1	34250001	34275000	0.427			1	34025001	34050000	0.351			1	34025001	34050000	0.51			1	33825001	33850000	0.892
	1	34275001	34300000	0.019			1	34050001	34075000	0.52			1	34050001	34075000	0.368			1	33850001	33875000	0.523
	1	34300001	34325000	0.019			1	34075001	34100000	0.593			1	34075001	34100000	0.276			1	33875001	33900000	2.039
	1	34375001	34400000	0.802			1	34100001	34125000	0.622			1	34100001	34125000	0.256			1	33900001	33925000	2.137
	1	34400001	34425000	0.622			1	34125001	34150000	0.528			1	34125001	34150000	0.238			1	33925001	33950000	1.86
	1	34425001	34450000	0.543			1	34150001	34175000	0.346			1	34150001	34175000	0.264			1	33950001	33975000	1.538
	1	34450001	34475000	0.962			1	34175001	34200000	0.476			1	34175001	34200000	0.349			1	33975001	34000000	1.234
	1	34475001	34500000	1.364			1	34225001	34250000	1.294			1	34200001	34225000	1.22			1	34000001	34025000	0.997
	1	34500001	34525000	0.329			1	34250001	34275000	1.319			1	34225001	34250000	2.067			1	34025001	34050000	0.613
	1	34525001	34550000	0.945			1	34275001	34300000	0.958			1	34250001	34275000	2.151			1	34050001	34075000	0.717
	1	34550001	34575000	0.971			1	34300001	34325000	1.954			1	34275001	34300000	0.125			1	34075001	34100000	1.141
	1	34575001	34600000	1.371			1	34325001	34350000	1.731			1	34300001	34325000	0.125			1	34100001	34125000	1.317
	1	34600001	34625000	2.512			1	34350001	34375000	0.531			1	34325001	34350000	0.995			1	34125001	34150000	2.548
	1	34625001	34650000	1.336			1	34375001	34400000	0.459			1	34350001	34375000	0.834			1	34150001	34175000	3.03
	1	34650001	34675000	0.71			1	34400001	34425000	0.666			1	34375001	34400000	0.398			1	34175001	34200000	1.382
	1	34675001	34700000	0.758			1	34425001	34450000	0.625			1	34400001	34425000	0.204			1	34200001	34225000	0.485
	1	34700001	34725000	1.017			1	34450001	34475000	0.716			1	34425001	34450000	0.544			1	34225001	34250000	0.414
	1	34725001	34750000	1.014			1	34475001	34500000	1.099			1	34450001	34475000	0.755			1	34250001	34275000	2.047
	1	34750001	34775000	0.556			1	34500001	34525000	0.209			1	34475001	34500000	0.605			1	34275001	34300000	1.911
	1	34775001	34800000	0.136			1	34525001	34550000	1.153			1	34500001	34525000	0.906			1	34300001	34325000	0.99
	1	34800001	34825000	0.275			1	34550001	34575000	1.275			1	34525001	34550000	1.483			1	34325001	34350000	1.085
	1	34825001	34850000	0.178			1	34575001	34600000	0.32			1	34550001	34575000	1.424			1	34350001	34375000	2.621
	1	34850001	34875000	0.046			1	34600001	34625000	0.352			1	34575001	34600000	0.384			1	34375001	34400000	2.561
	1	34875001	34900000	0.016			1	34625001	34650000	0.376			1	34600001	34625000	0.231			1	34400001	34425000	1.497
	1	34900001	34925000	0.23			1	34650001	34675000	0.66			1	34625001	34650000	0.494			1	34425001	34450000	0.958
	1	34925001	34950000	0.265			1	34675001	34700000	0.861			1	34650001	34675000	0.826			1	34450001	34475000	1.374
	1	34950001	34975000	0.189			1	34700001	34725000	0.475			1	34675001	34700000	1.147			1	34475001	34500000	3.152
	1	34975001	35000000	0.042			1	34725001	34750000	0.434			1	34700001	34725000	0.688			1	34500001	34525000	3.653
	1	35000001	35025000	0.002			1	34750001	34775000	0.547			1	34725001	34750000	0.773			1	34525001	34550000	2.41
	1	35025001	35050000	1.123			1	34800001	34825000	0.311			1	34750001	34775000	0.895			1	34550001	34575000	0.762
	1	35050001	35075000	0.382			1	34825001	34850000	0.258			1	34775001	34800000	0.888			1	34575001	34600000	0.254
	1	35075001	35100000	0.098			1	34850001	34875000	0.878			1	34800001	34825000	3.011			1	34600001	34625000	0.398
	1	35100001	35125000	0.04			1	34875001	34900000	1.077			1	34825001	34850000	3.146			1	34625001	34650000	2.508
	1	35125001	35150000	0.383			1	34900001	34925000	0.359			1	34850001	34875000	1.257			1	34650001	34675000	2.351
	1	35150001	35175000	0.799			1	34925001	34950000	0.093			1	34875001	34900000	0.896			1	34675001	34700000	0.961
	1	35175001	35200000	0.945			1	34950001	34975000	0.242			1	34900001	34925000	0.72			1	34700001	34725000	0.55
	1	35200001	35225000	0.421			1	34975001	35000000	0.495			1	34925001	34950000	0.626			1	34725001	34750000	0.757
	1	35225001	35250000	0.617			1	35000001	35025000	0.65			1	34950001	34975000	2.889			1	34750001	34775000	0.401
	1	35250001	35275000	0.782			1	35025001	35050000	0.35			1	34975001	35000000	3.846			1	34775001	34800000	0.316
	1	35275001	35300000	0.121			1	35050001	35075000	0.416			1	35000001	35025000	3.885			1	34800001	34825000	0.709
	1	35300001	35325000	0.033			1	35075001	35100000	0.433			1	35025001	35050000	3.718			1	34825001	34850000	0.573
	1	35325001	35350000	0.011			1	35100001	35125000	0.522			1	35050001	35075000	3.766			1	34850001	34875000	0.104
	1	35350001	35375000	0.22			1	35125001	35150000	1.009			1	35075001	35100000	5.729			1	34875001	34900000	0.967
	1	35375001	35400000	0.545			1	35150001	35175000	0.972			1	35100001	35125000	10.409			1	34900001	34925000	1.066
	1	35400001	35425000	0.342			1	35175001	35200000	0.838			1	35125001	35150000	13.887			1	34925001	34950000	0.829
	1	35425001	35450000	0.136			1	35200001	35225000	0.807			1	35150001	35175000	11.056			1	34950001	34975000	4.233
	1	35450001	35475000	0.253			1	35225001	35250000	0.753			1	35175001	35200000	5.698			1	34975001	35000000	3.865
	1	35475001	35500000	0.571			1	35250001	35275000	1.143			1	35200001	35225000	0.221			1	35000001	35025000	0.219
	1	35500001	35525000	0.277			1	35275001	35300000	1.516			1	35225001	35250000	0.209			1	35025001	35050000	0.542
	1	35525001	35550000	0.173			1	35300001	35325000	1.471			1	35250001	35275000	0.215			1	35050001	35075000	2.253
	1	35550001	35575000	0.207			1	35325001	35350000	1.355			1	35275001	35300000	0.203			1	35075001	35100000	1.538
	1	35575001	35600000	0.038			1	35350001	35375000	0.312			1	35300001	35325000	2.348			1	35100001	35125000	2.559
	1	35600001	35625000	0.118			1	35375001	35400000	0.419			1	35325001	35350000	2.19			1	35125001	35150000	4.099
	1	35625001	35650000	0.474			1	35400001	35425000	0.258			1	35350001	35375000	0.821			1	35150001	35175000	1.647
	1	35650001	35675000	0.459			1	35425001	35450000	0.207			1	35375001	35400000	0.473			1	35175001	35200000	0.953
	1	35675001	35700000	0.458			1	35450001	35475000	0.338			1	35400001	35425000	0.076			1	35200001	35225000	0.961
	1	35700001	35725000	0.559			1	35475001	35500000	0.73			1	35425001	35450000	0.101			1	35225001	35250000	0.818
	1	35725001	35750000	0.501			1	35500001	35525000	0.672			1	35450001	35475000	0.065			1	35250001	35275000	0.54
	1	35750001	35775000	0.621			1	35525001	35550000	0.841			1	35475001	35500000	0.096			1	35275001	35300000	0.388
	1	35775001	35800000	0.548			1	35550001	35575000	0.713			1	35500001	35525000	0.598			1	35300001	35325000	0.706
	1	35800001	35825000	0.459			1	35575001	35600000	0.33			1	35525001	35550000	2.294			1	35325001	35350000	0.504
	1	35825001	35850000	0.326			1	35600001	35625000	0.398			1	35550001	35575000	3.597			1	35350001	35375000	0.723
	1	35850001	35875000	0.111			1	35625001	35650000	0.688			1	35575001	35600000	3.482			1	35375001	35400000	0.992
	1	35875001	35900000	0.329			1	35650001	35675000	1.469			1	35600001	35625000	2.425			1	35400001	35425000	0.221
	1	35900001	35925000	0.508			1	35675001	35700000	2.069			1	35625001	35650000	3.031			1	35425001	35450000	0.126
	1	35925001	35950000	0.316			1	35700001	35725000	1.65			1	35650001	35675000	2.217			1	35450001	35475000	0.2
	1	35950001	35975000	0.261			1	35725001	35750000	0.684			1	35675001	35700000	0.393			1	35475001	35500000	0.965
	1	35975001	36000000	0.217			1	35750001	35775000	0.309			1	35700001	35725000	0.576			1	35500001	35525000	0.974
	1	36000001	36025000	0.092			1	35775001	35800000	0.211			1	35725001	35750000	0.771			1	35525001	35550000	0.06
	1	36025001	36050000	0.522			1	35800001	35825000	0.778			1	35750001	35775000	0.626			1	35550001	35575000	0.096
	1	36050001	36075000	0.679			1	35825001	35850000	1.335			1	35775001	35800000	0.286			1	35575001	35600000	0.373
	1	36075001	36100000	0.162			1	35850001	35875000	1.051			1	35800001	35825000	0.58			1	35600001	35625000	0.557
	1	36100001	36125000	0.402			1	35875001	35900000	0.904			1	35825001	35850000	0.84			1	35625001	35650000	0.821
	1	36125001	36150000	0.449			1	35900001	35925000	1.13			1	35850001	35875000	2.312			1	35650001	35675000	1.251
	1	36150001	36175000	0.179			1	35925001	35950000	0.323			1	35875001	35900000	3.41			1	35675001	35700000	1.039
	1	36175001	36200000	1.1			1	35950001	35975000	1.285			1	35900001	35925000	5.068			1	35700001	35725000	0.908
	1	36200001	36225000	2.082			1	35975001	36000000	1.112			1	35925001	35950000	6.092			1	35725001	35750000	0.726
	1	36225001	36250000	1.982			1	36000001	36025000	0.406			1	35950001	35975000	4.007			1	35750001	35775000	0.496
	1	36250001	36275000	1.028			1	36025001	36050000	0.404			1	35975001	36000000	2.048			1	35775001	35800000	3.44
	1	36275001	36300000	0.037			1	36050001	36075000	0.595			1	36000001	36025000	0.598			1	35800001	35825000	6.117
	1	36300001	36325000	0.054			1	36075001	36100000	0.444			1	36025001	36050000	0.361			1	35825001	35850000	4.957
	1	36325001	36350000	0.038			1	36100001	36125000	0.668			1	36050001	36075000	1.648			1	35850001	35875000	1.289
	1	36350001	36375000	0.01			1	36125001	36150000	0.688			1	36075001	36100000	2.489			1	35875001	35900000	1.193
	1	36375001	36400000	0.12			1	36150001	36175000	0.202			1	36100001	36125000	3.219			1	35900001	35925000	2.63
	1	36400001	36425000	0.718			1	36175001	36200000	0.193			1	36125001	36150000	5.688			1	35925001	35950000	3.255
	1	36425001	36450000	0.449			1	36200001	36225000	0.248			1	36150001	36175000	4.276			1	35950001	35975000	2.403
	1	36450001	36475000	0.061			1	36225001	36250000	0.413			1	36175001	36200000	0.821			1	35975001	36000000	1.281
	1	36475001	36500000	0.394			1	36250001	36275000	0.435			1	36200001	36225000	0.869			1	36000001	36025000	1.062
	1	36500001	36525000	0.76			1	36275001	36300000	0.501			1	36225001	36250000	0.984			1	36025001	36050000	0.748
	1	36525001	36550000	1.142			1	36300001	36325000	0.73			1	36250001	36275000	1.25			1	36050001	36075000	0.603
	1	36550001	36575000	1.26			1	36325001	36350000	1.345			1	36275001	36300000	2.982			1	36075001	36100000	1.135
	1	36575001	36600000	1.049			1	36350001	36375000	1.479			1	36300001	36325000	5.846			1	36100001	36125000	1.597
	1	36600001	36625000	0.774			1	36375001	36400000	1.945			1	36325001	36350000	4.504			1	36125001	36150000	0.925
	1	36625001	36650000	0.142			1	36400001	36425000	1.771			1	36350001	36375000	0.66			1	36150001	36175000	0.217
	1	36650001	36675000	0.141			1	36425001	36450000	1.251			1	36375001	36400000	0.544			1	36175001	36200000	0.139
	1	36675001	36700000	0.357			1	36450001	36475000	1.655			1	36400001	36425000	1.013			1	36200001	36225000	0.508
	1	36700001	36725000	0.392			1	36475001	36500000	1.262			1	36425001	36450000	0.912			1	36225001	36250000	0.623
	1	36725001	36750000	0.222			1	36500001	36525000	0.619			1	36450001	36475000	0.636			1	36250001	36275000	0.255
	1	36750001	36775000	0.707			1	36525001	36550000	3.517			1	36475001	36500000	1.669			1	36275001	36300000	1.333
	1	36775001	36800000	1.179			1	36550001	36575000	2.247			1	36500001	36525000	3.127			1	36300001	36325000	2.434
	1	36800001	36825000	0.283			1	36575001	36600000	0.557			1	36525001	36550000	4.865			1	36325001	36350000	3.209
	1	36825001	36850000	0.234			1	36600001	36625000	0.644			1	36550001	36575000	5.029			1	36350001	36375000	6.098
	1	36850001	36875000	0.138			1	36625001	36650000	0.738			1	36575001	36600000	3.421			1	36375001	36400000	8.047
	1	36875001	36900000	0.156			1	36650001	36675000	0.641			1	36600001	36625000	1.835			1	36400001	36425000	6.833
	1	36900001	36925000	0.11			1	36675001	36700000	0.347			1	36625001	36650000	3.887			1	36425001	36450000	0.403
	1	36925001	36950000	0.05			1	36700001	36725000	0.155			1	36650001	36675000	5.378			1	36450001	36475000	0.276
	1	36950001	36975000	0.141			1	36725001	36750000	0.069			1	36675001	36700000	4.258			1	36475001	36500000	0.511
	1	36975001	37000000	0.293			1	36750001	36775000	0.201			1	36700001	36725000	2.364			1	36500001	36525000	0.795
	1	37000001	37025000	0.559			1	36775001	36800000	1.618			1	36725001	36750000	3.081			1	36525001	36550000	0.582
	1	37025001	37050000	0.331			1	36800001	36825000	1.293			1	36750001	36775000	3.918			1	36550001	36575000	0.821
	1	37050001	37075000	0.259			1	36825001	36850000	0.494			1	36775001	36800000	3.33			1	36575001	36600000	0.832
	1	37075001	37100000	0.556			1	36850001	36875000	0.465			1	36800001	36825000	1.421			1	36600001	36625000	0.64
	1	37100001	37125000	1.324			1	36875001	36900000	0.819			1	36825001	36850000	0.501			1	36625001	36650000	0.745
	1	37125001	37150000	3.455			1	36900001	36925000	0.808			1	36850001	36875000	0.902			1	36650001	36675000	0.602
	1	37150001	37175000	3.876			1	36925001	36950000	0.239			1	36875001	36900000	1.127			1	36675001	36700000	2.324
	1	37175001	37200000	3.267			1	36950001	36975000	0.158			1	36900001	36925000	0.297			1	36700001	36725000	2.459
	1	37200001	37225000	2.877			1	36975001	37000000	0.112			1	36925001	36950000	0.268			1	36725001	36750000	1.223
	1	37225001	37250000	1.533			1	37000001	37025000	0.258			1	36950001	36975000	0.359			1	36750001	36775000	1.163
	1	37250001	37275000	0.037			1	37025001	37050000	0.216			1	36975001	37000000	0.96			1	36775001	36800000	0.995
	1	37275001	37300000	0.042			1	37050001	37075000	0.007			1	37000001	37025000	0.71			1	36800001	36825000	0.959
	1	37300001	37325000	0.023			1	37100001	37125000	0.297			1	37025001	37050000	0.481			1	36825001	36850000	0.797
	1	37325001	37350000	0.592			1	37125001	37150000	0.34			1	37050001	37075000	0.517			1	36850001	36875000	1.277
	1	37350001	37375000	0.881			1	37150001	37175000	0.619			1	37075001	37100000	0.951			1	36875001	36900000	1.058
	1	37400001	37425000	0.118			1	37175001	37200000	0.49			1	37100001	37125000	0.161			1	36900001	36925000	0.575
	1	37425001	37450000	0.094			1	37200001	37225000	1.406			1	37125001	37150000	0.136			1	36925001	36950000	0.845
	1	37450001	37475000	0.077			1	37225001	37250000	1.883			1	37150001	37175000	0.101			1	36950001	36975000	1.383
	1	37475001	37500000	0.092			1	37250001	37275000	2.356			1	37175001	37200000	1.086			1	36975001	37000000	1.481
	1	37500001	37525000	0.096			1	37275001	37300000	2.142			1	37200001	37225000	0.993			1	37000001	37025000	0.484
	1	37550001	37575000	0.083			1	37300001	37325000	2.196			1	37225001	37250000	0.111			1	37025001	37050000	0.519
	1	37575001	37600000	0.06			1	37325001	37350000	1.925			1	37250001	37275000	0.156			1	37050001	37075000	0.598
	1	37600001	37625000	0.258			1	37350001	37375000	0.625			1	37325001	37350000	1.012			1	37075001	37100000	1.011
	1	37625001	37650000	0.395			1	37375001	37400000	0.65			1	37350001	37375000	1.012			1	37100001	37125000	0.895
	1	37650001	37675000	0.419			1	37400001	37425000	0.623			1	37375001	37400000	0.378			1	37125001	37150000	0.899
	1	37675001	37700000	0.419			1	37425001	37450000	0.591			1	37400001	37425000	0.341			1	37150001	37175000	0.915
	1	37700001	37725000	0.487			1	37450001	37475000	0.614			1	37425001	37450000	0.207			1	37175001	37200000	1.129
	1	37725001	37750000	0.487			1	37475001	37500000	0.695			1	37450001	37475000	0.377			1	37200001	37225000	0.744
	1	37750001	37775000	0.213			1	37500001	37525000	0.576			1	37475001	37500000	0.406			1	37225001	37250000	0.451
	1	37775001	37800000	0.219			1	37525001	37550000	0.5			1	37500001	37525000	0.216			1	37250001	37275000	0.775
	1	37800001	37825000	0.148			1	37550001	37575000	0.549			1	37525001	37550000	0.338			1	37275001	37300000	0.714
	1	37825001	37850000	0.089			1	37575001	37600000	0.582			1	37550001	37575000	0.667			1	37300001	37325000	0.449
	1	37850001	37875000	0.114			1	37600001	37625000	0.956			1	37575001	37600000	0.633			1	37325001	37350000	1.823
	1	37875001	37900000	0.295			1	37625001	37650000	1.894			1	37600001	37625000	0.54			1	37350001	37375000	3.486
	1	37900001	37925000	0.395			1	37650001	37675000	1.878			1	37625001	37650000	0.881			1	37375001	37400000	3.141
	1	37925001	37950000	0.442			1	37675001	37700000	1.102			1	37650001	37675000	3.439			1	37400001	37425000	2.65
	1	37950001	37975000	0.369			1	37700001	37725000	0.418			1	37675001	37700000	6.685			1	37425001	37450000	6.003
	1	37975001	38000000	0.292			1	37725001	37750000	0.121			1	37700001	37725000	8.853			1	37450001	37475000	8.413
	1	38000001	38025000	0.249			1	37750001	37775000	0.607			1	37725001	37750000	8.819			1	37475001	37500000	8.934
	1	38025001	38050000	0.648			1	37775001	37800000	0.598			1	37750001	37775000	5.836			1	37500001	37525000	7.442
	1	38050001	38075000	0.747			1	37800001	37825000	0.384			1	37775001	37800000	2.379			1	37525001	37550000	6.041
	1	38075001	38100000	1.144			1	37825001	37850000	0.678			1	37800001	37825000	1.795			1	37550001	37575000	5.599
	1	38100001	38125000	1.361			1	37850001	37875000	0.565			1	37825001	37850000	0.896			1	37575001	37600000	5.372
	1	38125001	38150000	1.231			1	37875001	37900000	0.293			1	37850001	37875000	0.596			1	37600001	37625000	5.22
	1	38150001	38175000	0.321			1	37900001	37925000	0.275			1	37875001	37900000	0.563			1	37625001	37650000	3.986
	1	38175001	38200000	0.224			1	37925001	37950000	0.204			1	37900001	37925000	1.302			1	37650001	37675000	1.732
	1	38200001	38225000	2.22			1	37950001	37975000	0.143			1	37925001	37950000	1.12			1	37675001	37700000	0.876
	1	38225001	38250000	1.067			1	37975001	38000000	0.274			1	37950001	37975000	0.157			1	37700001	37725000	0.839
	1	38250001	38275000	0.683			1	38000001	38025000	0.355			1	37975001	38000000	0.354			1	37725001	37750000	1.206
	1	38275001	38300000	0.841			1	38025001	38050000	0.512			1	38000001	38025000	1.165			1	37750001	37775000	1.476
	1	38300001	38325000	0.61			1	38050001	38075000	0.468			1	38025001	38050000	1.62			1	37775001	37800000	1.157
	1	38325001	38350000	0.717			1	38075001	38100000	0.469			1	38050001	38075000	1.098			1	37800001	37825000	2.672
	1	38350001	38375000	1.123			1	38100001	38125000	1.472			1	38075001	38100000	1.106			1	37825001	37850000	1.291
	1	38375001	38400000	0.905			1	38125001	38150000	1.663			1	38100001	38125000	2.279			1	37850001	37875000	0.735
	1	38400001	38425000	0.532			1	38150001	38175000	0.104			1	38125001	38150000	1.807			1	37875001	37900000	0.814
	1	38425001	38450000	0.546			1	38175001	38200000	0.52			1	38150001	38175000	0.93			1	37900001	37925000	3.32
	1	38450001	38475000	0.08			1	38200001	38225000	0.447			1	38175001	38200000	2.455			1	37925001	37950000	4.782
	1	38475001	38500000	0.222			1	38225001	38250000	0.248			1	38200001	38225000	3.527			1	37950001	37975000	4.186
	1	38500001	38525000	0.361			1	38250001	38275000	0.277			1	38225001	38250000	1.388			1	37975001	38000000	2.762
	1	38525001	38550000	0.631			1	38275001	38300000	0.286			1	38250001	38275000	0.839			1	38000001	38025000	1.006
	1	38550001	38575000	0.417			1	38300001	38325000	0.745			1	38275001	38300000	0.622			1	38025001	38050000	0.676
	1	38575001	38600000	0.246			1	38325001	38350000	2.536			1	38300001	38325000	0.36			1	38050001	38075000	0.467
	1	38600001	38625000	0.311			1	38350001	38375000	3.117			1	38325001	38350000	0.355			1	38075001	38100000	0.159
	1	38625001	38650000	0.297			1	38375001	38400000	2.266			1	38350001	38375000	0.319			1	38100001	38125000	0.11
	1	38650001	38675000	0.764			1	38400001	38425000	1.636			1	38375001	38400000	0.177			1	38125001	38150000	0.345
	1	38675001	38700000	0.762			1	38425001	38450000	1.542			1	38400001	38425000	0.199			1	38150001	38175000	0.623
	1	38700001	38725000	0.421			1	38450001	38475000	1.028			1	38425001	38450000	0.714			1	38175001	38200000	1.027
	1	38750001	38775000	0.045			1	38475001	38500000	1.235			1	38450001	38475000	0.308			1	38200001	38225000	1.584
	1	38775001	38800000	0.397			1	38500001	38525000	1.061			1	38475001	38500000	0.241			1	38225001	38250000	2.368
	1	38800001	38825000	0.451			1	38525001	38550000	2.702			1	38500001	38525000	0.312			1	38250001	38275000	4.174
	1	38825001	38850000	0.197			1	38550001	38575000	7.193			1	38525001	38550000	0.464			1	38275001	38300000	5.392
	1	38850001	38875000	0.173			1	38575001	38600000	8.017			1	38550001	38575000	0.596			1	38300001	38325000	5.263
	1	38875001	38900000	0.714			1	38600001	38625000	4.427			1	38575001	38600000	1.605			1	38325001	38350000	5.492
	1	38900001	38925000	0.797			1	38625001	38650000	0.22			1	38600001	38625000	1.307			1	38350001	38375000	5.289
	1	38925001	38950000	0.443			1	38650001	38675000	0.161			1	38625001	38650000	0.755			1	38375001	38400000	4.55
	1	38950001	38975000	0.357			1	38675001	38700000	0.109			1	38650001	38675000	0.6			1	38400001	38425000	4.66
	1	38975001	39000000	0.309			1	38700001	38725000	0.249			1	38675001	38700000	0.425			1	38425001	38450000	3.411
	1	39000001	39025000	0.774			1	38725001	38750000	0.413			1	38700001	38725000	0.472			1	38450001	38475000	1.639
	1	39025001	39050000	0.852			1	38750001	38775000	1.079			1	38725001	38750000	0.694			1	38475001	38500000	3.347
	1	39050001	39075000	1.136			1	38775001	38800000	1.659			1	38750001	38775000	1.468			1	38500001	38525000	2.904
	1	39075001	39100000	1.037			1	38800001	38825000	1.085			1	38775001	38800000	1.884			1	38525001	38550000	2.513
	1	39100001	39125000	0.702			1	38825001	38850000	0.376			1	38800001	38825000	1.859			1	38550001	38575000	2.472
	1	39125001	39150000	0.671			1	38850001	38875000	0.5			1	38825001	38850000	1.363			1	38575001	38600000	2.246
	1	39150001	39175000	0.882			1	38875001	38900000	0.494			1	38850001	38875000	0.915			1	38600001	38625000	2.329
	1	39175001	39200000	1.045			1	38900001	38925000	0.777			1	38875001	38900000	0.511			1	38625001	38650000	1.182
	1	39200001	39225000	0.259			1	38925001	38950000	0.801			1	38900001	38925000	0.91			1	38650001	38675000	0.83
	1	39225001	39250000	0.154			1	38950001	38975000	0.141			1	38925001	38950000	0.789			1	38675001	38700000	2.023
	1	39250001	39275000	0.363			1	38975001	39000000	0.021			1	38950001	38975000	0.651			1	38700001	38725000	1.694
	1	39275001	39300000	0.363			1	39000001	39025000	2.07			1	38975001	39000000	0.652			1	38725001	38750000	1.349
	1	39300001	39325000	0.069			1	39025001	39050000	1.66			1	39000001	39025000	0.859			1	38750001	38775000	1.881
	1	39325001	39350000	0.131			1	39050001	39075000	2.31			1	39025001	39050000	1.462			1	38775001	38800000	2.13
	1	39350001	39375000	0.524			1	39075001	39100000	3.424			1	39050001	39075000	2.039			1	38800001	38825000	2.351
	1	39375001	39400000	0.539			1	39100001	39125000	2.323			1	39075001	39100000	1.48			1	38825001	38850000	2.176
	1	39400001	39425000	0.077			1	39125001	39150000	1.138			1	39100001	39125000	0.789			1	38850001	38875000	2.774
	1	39425001	39450000	0.248			1	39150001	39175000	1.055			1	39125001	39150000	1.248			1	38875001	38900000	3.672
	1	39450001	39475000	0.564			1	39175001	39200000	0.436			1	39150001	39175000	1.14			1	38900001	38925000	2.455
	1	39475001	39500000	0.844			1	39200001	39225000	1.213			1	39175001	39200000	1.884			1	38925001	38950000	1.484
	1	39500001	39525000	0.544			1	39225001	39250000	1.843			1	39200001	39225000	2.847			1	38950001	38975000	1.348
	1	39525001	39550000	0.528			1	39250001	39275000	0.628			1	39225001	39250000	2.268			1	38975001	39000000	1.046
	1	39550001	39575000	0.702			1	39275001	39300000	1.011			1	39250001	39275000	1.539			1	39000001	39025000	1.096
	1	39575001	39600000	0.403			1	39300001	39325000	3.856			1	39275001	39300000	0.827			1	39025001	39050000	0.857
	1	39600001	39625000	0.374			1	39325001	39350000	2.624			1	39300001	39325000	1.186			1	39050001	39075000	1.603
	1	39625001	39650000	0.364			1	39350001	39375000	0.85			1	39325001	39350000	3.185			1	39075001	39100000	1.59
	1	39650001	39675000	0.028			1	39375001	39400000	1.871			1	39350001	39375000	4.229			1	39100001	39125000	1.816
	1	39675001	39700000	0.068			1	39400001	39425000	2.195			1	39375001	39400000	1.531			1	39125001	39150000	3.66
	1	39700001	39725000	0.129			1	39425001	39450000	1.807			1	39400001	39425000	0.475			1	39150001	39175000	2.557
	1	39725001	39750000	0.229			1	39450001	39475000	1.236			1	39425001	39450000	0.761			1	39175001	39200000	2.565
	1	39750001	39775000	0.67			1	39475001	39500000	1.296			1	39450001	39475000	0.844			1	39200001	39225000	4.113
	1	39775001	39800000	0.788			1	39500001	39525000	1.843			1	39475001	39500000	0.823			1	39225001	39250000	2.612
	1	39800001	39825000	0.33			1	39525001	39550000	1.39			1	39500001	39525000	1.494			1	39250001	39275000	1.297
	1	39825001	39850000	0.537			1	39550001	39575000	0.911			1	39525001	39550000	1.495			1	39275001	39300000	1.962
	1	39850001	39875000	0.594			1	39575001	39600000	0.573			1	39550001	39575000	0.703			1	39300001	39325000	2.478
	1	39875001	39900000	0.914			1	39600001	39625000	0.22			1	39575001	39600000	0.743			1	39325001	39350000	1.397
	1	39900001	39925000	0.772			1	39625001	39650000	0.259			1	39600001	39625000	0.19			1	39350001	39375000	0.396
	1	39925001	39950000	0.475			1	39650001	39675000	0.221			1	39625001	39650000	0.29			1	39375001	39400000	0.775
	1	39950001	39975000	0.54			1	39675001	39700000	0.06			1	39650001	39675000	0.45			1	39400001	39425000	1.176
	1	39975001	40000000	1.111			1	39700001	39725000	0.067			1	39675001	39700000	0.502			1	39425001	39450000	2.846
	1	40000001	40025000	1.533			1	39725001	39750000	0.058			1	39700001	39725000	0.318			1	39450001	39475000	3.107
	1	40025001	40050000	0.751			1	39750001	39775000	0.069			1	39725001	39750000	0.151			1	39475001	39500000	3.563
	1	40050001	40075000	0.143			1	39775001	39800000	0.116			1	39750001	39775000	0.335			1	39500001	39525000	3.807
	1	40075001	40100000	1.242			1	39800001	39825000	0.508			1	39775001	39800000	0.296			1	39525001	39550000	3.052
	1	40100001	40125000	2.011			1	39825001	39850000	0.394			1	39800001	39825000	0.373			1	39550001	39575000	3.578
	1	40125001	40150000	5.069			1	39850001	39875000	0.155			1	39825001	39850000	0.755			1	39575001	39600000	4.778
	1	40150001	40175000	6.649			1	39875001	39900000	0.351			1	39850001	39875000	0.84			1	39600001	39625000	3.825
	1	40175001	40200000	3.953			1	39900001	39925000	0.502			1	39875001	39900000	0.781			1	39625001	39650000	1.132
	1	40200001	40225000	2.653			1	39925001	39950000	0.976			1	39900001	39925000	0.915			1	39650001	39675000	2.12
	1	40225001	40250000	2.578			1	39950001	39975000	2.001			1	39925001	39950000	1.522			1	39675001	39700000	2.905
	1	40250001	40275000	2.66			1	39975001	40000000	1.774			1	39950001	39975000	1.566			1	39700001	39725000	2.494
	1	40275001	40300000	2.109			1	40000001	40025000	1.187			1	39975001	40000000	0.879			1	39725001	39750000	1.528
	1	40300001	40325000	1.095			1	40025001	40050000	2.67			1	40000001	40025000	1.497			1	39750001	39775000	1.051
	1	40325001	40350000	0.43			1	40050001	40075000	5.792			1	40025001	40050000	2.493			1	39775001	39800000	0.88
	1	40350001	40375000	0.596			1	40075001	40100000	6.889			1	40050001	40075000	2.819			1	39800001	39825000	0.668
	1	40375001	40400000	0.755			1	40100001	40125000	3.551			1	40075001	40100000	2.072			1	39825001	39850000	0.726
	1	40400001	40425000	0.492			1	40125001	40150000	0.285			1	40100001	40125000	2.466			1	39850001	39875000	0.544
	1	40425001	40450000	0.325			1	40150001	40175000	0.354			1	40125001	40150000	2.458			1	39875001	39900000	0.576
	1	40450001	40475000	0.147			1	40175001	40200000	1.183			1	40150001	40175000	1.261			1	39900001	39925000	0.51
	1	40475001	40500000	0.228			1	40200001	40225000	5.907			1	40175001	40200000	1.275			1	39925001	39950000	0.508
	1	40500001	40525000	0.28			1	40225001	40250000	5.975			1	40200001	40225000	0.599			1	39950001	39975000	0.75
	1	40525001	40550000	0.224			1	40250001	40275000	2.109			1	40225001	40250000	0.321			1	39975001	40000000	0.819
	1	40550001	40575000	0.234			1	40275001	40300000	2.063			1	40250001	40275000	0.221			1	40000001	40025000	0.847
	1	40575001	40600000	0.149			1	40300001	40325000	2.142			1	40275001	40300000	0.799			1	40025001	40050000	0.643
	1	40600001	40625000	0.315			1	40325001	40350000	0.873			1	40300001	40325000	0.885			1	40050001	40075000	0.737
	1	40625001	40650000	0.849			1	40350001	40375000	0.504			1	40325001	40350000	0.609			1	40075001	40100000	0.887
	1	40650001	40675000	0.89			1	40375001	40400000	0.486			1	40350001	40375000	0.85			1	40100001	40125000	0.868
	1	40675001	40700000	0.983			1	40400001	40425000	0.481			1	40375001	40400000	0.802			1	40125001	40150000	0.94
	1	40700001	40725000	0.828			1	40425001	40450000	0.306			1	40400001	40425000	0.653			1	40150001	40175000	3.002
	1	40725001	40750000	0.637			1	40450001	40475000	1.029			1	40425001	40450000	0.132			1	40175001	40200000	3.243
	1	40750001	40775000	0.765			1	40475001	40500000	1.262			1	40450001	40475000	0.316			1	40200001	40225000	1.777
	1	40775001	40800000	0.885			1	40500001	40525000	1.674			1	40475001	40500000	0.651			1	40225001	40250000	1.192
	1	40800001	40825000	0.798			1	40525001	40550000	2.379			1	40500001	40525000	1.452			1	40250001	40275000	2.372
	1	40825001	40850000	0.358			1	40550001	40575000	2.181			1	40525001	40550000	1.514			1	40275001	40300000	2.05
	1	40850001	40875000	0.402			1	40575001	40600000	0.604			1	40550001	40575000	0.958			1	40300001	40325000	4.79
	1	40875001	40900000	0.478			1	40600001	40625000	0.425			1	40575001	40600000	0.727			1	40325001	40350000	7.668
	1	40900001	40925000	0.647			1	40625001	40650000	0.792			1	40600001	40625000	0.309			1	40350001	40375000	5.135
	1	40925001	40950000	0.592			1	40650001	40675000	1.458			1	40625001	40650000	0.24			1	40375001	40400000	1.293
	1	40950001	40975000	0.733			1	40675001	40700000	1.417			1	40650001	40675000	0.492			1	40400001	40425000	1.173
	1	40975001	41000000	1.892			1	40700001	40725000	1.766			1	40675001	40700000	0.639			1	40425001	40450000	2.298
	1	41000001	41025000	9.378			1	40725001	40750000	1.479			1	40700001	40725000	0.625			1	40450001	40475000	4.003
	1	41025001	41050000	8.354			1	40750001	40775000	1.289			1	40725001	40750000	1.135			1	40475001	40500000	6.556
	1	41050001	41075000	0.768			1	40775001	40800000	1.094			1	40750001	40775000	1.086			1	40500001	40525000	5.852
	1	41075001	41100000	1.177			1	40800001	40825000	0.291			1	40775001	40800000	0.821			1	40525001	40550000	1.991
	1	41100001	41125000	1.818			1	40825001	40850000	0.471			1	40800001	40825000	0.808			1	40550001	40575000	1.719
	1	41125001	41150000	2.016			1	40850001	40875000	0.474			1	40825001	40850000	0.57			1	40575001	40600000	1.2
	1	41150001	41175000	0.719			1	40875001	40900000	0.225			1	40850001	40875000	0.313			1	40600001	40625000	1.687
	1	41175001	41200000	0.143			1	40900001	40925000	0.24			1	40900001	40925000	0.024			1	40625001	40650000	2.332
	1	41200001	41225000	0.242			1	40925001	40950000	0.557			1	40925001	40950000	0.306			1	40650001	40675000	3.632
	1	41225001	41250000	0.307			1	40950001	40975000	0.728			1	40950001	40975000	0.521			1	40675001	40700000	3.6
	1	41250001	41275000	0.022			1	40975001	41000000	0.8			1	40975001	41000000	0.266			1	40700001	40725000	5.083
	1	41275001	41300000	0.019			1	41000001	41025000	0.603			1	41000001	41025000	0.036			1	40725001	40750000	4.422
	1	41300001	41325000	0.123			1	41025001	41050000	0.566			1	41025001	41050000	0.512			1	40750001	40775000	2.095
	1	41325001	41350000	0.118			1	41050001	41075000	1.113			1	41050001	41075000	0.665			1	40775001	40800000	2.335
	1	41350001	41375000	0.046			1	41075001	41100000	1.048			1	41075001	41100000	0.134			1	40800001	40825000	5.508
	1	41375001	41400000	0.427			1	41100001	41125000	1.085			1	41100001	41125000	0.729			1	40825001	40850000	10.601
	1	41400001	41425000	0.705			1	41125001	41150000	1.186			1	41125001	41150000	1.435			1	40850001	40875000	18.764
	1	41425001	41450000	0.934			1	41150001	41175000	0.636			1	41150001	41175000	1.115			1	40875001	40900000	19.636
	1	41450001	41475000	3.794			1	41175001	41200000	0.271			1	41175001	41200000	0.088			1	40900001	40925000	12.359
	1	41475001	41500000	2.74			1	41200001	41225000	0.242			1	41200001	41225000	0.194			1	40925001	40950000	4.693
	1	41500001	41525000	0.421			1	41225001	41250000	0.288			1	41225001	41250000	0.205			1	40950001	40975000	2.093
	1	41525001	41550000	0.412			1	41250001	41275000	1.587			1	41250001	41275000	0.056			1	40975001	41000000	1.854
	1	41550001	41575000	0.603			1	41275001	41300000	1.636			1	41275001	41300000	0.066			1	41000001	41025000	1.351
	1	41575001	41600000	0.744			1	41300001	41325000	2.158			1	41300001	41325000	0.052			1	41025001	41050000	1.24
	1	41600001	41625000	0.553			1	41325001	41350000	6.508			1	41325001	41350000	0.516			1	41050001	41075000	0.563
	1	41625001	41650000	0.213			1	41350001	41375000	6.556			1	41350001	41375000	1.755			1	41075001	41100000	0.778
	1	41650001	41675000	0.102			1	41375001	41400000	2.578			1	41375001	41400000	1.078			1	41100001	41125000	4.338
	1	41675001	41700000	0.013			1	41400001	41425000	0.982			1	41400001	41425000	0.673			1	41125001	41150000	2.753
	1	41700001	41725000	0.331			1	41425001	41450000	1.246			1	41425001	41450000	0.698			1	41150001	41175000	0.801
	1	41725001	41750000	0.213			1	41450001	41475000	2.438			1	41450001	41475000	0.206			1	41175001	41200000	1.692
	1	41750001	41775000	0.971			1	41475001	41500000	2.702			1	41475001	41500000	0.239			1	41200001	41225000	3.251
	1	41775001	41800000	0.96			1	41500001	41525000	2.135			1	41500001	41525000	0.359			1	41225001	41250000	3.147
	1	41800001	41825000	0			1	41525001	41550000	1.799			1	41525001	41550000	1.306			1	41250001	41275000	7.404
	1	41825001	41850000	0.591			1	41550001	41575000	1.772			1	41550001	41575000	1.874			1	41275001	41300000	9.24
	1	41850001	41875000	0.451			1	41575001	41600000	1.638			1	41575001	41600000	1.813			1	41300001	41325000	5.499
	1	41875001	41900000	0.419			1	41600001	41625000	0.706			1	41600001	41625000	1.23			1	41325001	41350000	4.594
	1	41900001	41925000	0.832			1	41625001	41650000	0.196			1	41625001	41650000	0.88			1	41350001	41375000	2.937
	1	41925001	41950000	0.562			1	41650001	41675000	0.045			1	41650001	41675000	0.7			1	41375001	41400000	1.565
	1	41950001	41975000	0.657			1	41675001	41700000	0.079			1	41675001	41700000	0.826			1	41400001	41425000	2.159
	1	41975001	42000000	0.741			1	41700001	41725000	0.072			1	41700001	41725000	0.546			1	41425001	41450000	2.295
	1	42000001	42025000	1.083			1	41725001	41750000	0.251			1	41725001	41750000	0.316			1	41450001	41475000	2.218
	1	42025001	42050000	1.833			1	41750001	41775000	2.022			1	41750001	41775000	1.957			1	41475001	41500000	1.696
	1	42050001	42075000	0.495			1	41775001	41800000	2.62			1	41775001	41800000	0.89			1	41500001	41525000	0.77
	1	42075001	42100000	0.963			1	41800001	41825000	0.478			1	41800001	41825000	0.361			1	41525001	41550000	0.87
	1	42100001	42125000	0.901			1	41825001	41850000	0.602			1	41825001	41850000	0.806			1	41550001	41575000	1.268
	1	42125001	42150000	0.944			1	41850001	41875000	0.654			1	41850001	41875000	0.828			1	41575001	41600000	2.096
	1	42150001	42175000	1.044			1	41875001	41900000	0.283			1	41875001	41900000	0.343			1	41600001	41625000	4.467
	1	42175001	42200000	0.524			1	41900001	41925000	0.022			1	41900001	41925000	0.36			1	41625001	41650000	4.907
	1	42200001	42225000	0.428			1	41925001	41950000	0.285			1	41925001	41950000	0.645			1	41650001	41675000	3.006
	1	42225001	42250000	2.266			1	41950001	41975000	0.44			1	41950001	41975000	0.878			1	41675001	41700000	1.023
	1	42250001	42275000	1.565			1	41975001	42000000	0.985			1	41975001	42000000	0.614			1	41700001	41725000	0.886
	1	42275001	42300000	0.231			1	42000001	42025000	0.986			1	42000001	42025000	0.224			1	41725001	41750000	1.32
	1	42300001	42325000	0.159			1	42025001	42050000	0.661			1	42025001	42050000	0.226			1	41750001	41775000	1.497
	1	42325001	42350000	0.252			1	42050001	42075000	0.652			1	42050001	42075000	1.624			1	41775001	41800000	1.526
	1	42350001	42375000	0.358			1	42075001	42100000	0.98			1	42075001	42100000	1.398			1	41800001	41825000	1.861
	1	42375001	42400000	0.48			1	42100001	42125000	1.621			1	42100001	42125000	0.523			1	41825001	41850000	1.126
	1	42400001	42425000	0.095			1	42125001	42150000	2.087			1	42125001	42150000	0.57			1	41850001	41875000	2.322
	1	42425001	42450000	0.139			1	42150001	42175000	2.569			1	42150001	42175000	0.519			1	41875001	41900000	2.788
	1	42450001	42475000	0.587			1	42175001	42200000	1.702			1	42175001	42200000	0.612			1	41900001	41925000	2.776
	1	42475001	42500000	0.899			1	42200001	42225000	0.525			1	42200001	42225000	1.344			1	41925001	41950000	2.737
	1	42500001	42525000	0.672			1	42225001	42250000	0.888			1	42225001	42250000	1.35			1	41950001	41975000	2.597
	1	42525001	42550000	0.37			1	42250001	42275000	1.269			1	42250001	42275000	0.841			1	41975001	42000000	3.857
	1	42550001	42575000	0.134			1	42275001	42300000	1.366			1	42275001	42300000	0.922			1	42000001	42025000	3.909
	1	42575001	42600000	0.261			1	42300001	42325000	1.122			1	42300001	42325000	0.863			1	42025001	42050000	3.193
	1	42600001	42625000	0.091			1	42325001	42350000	0.632			1	42325001	42350000	0.913			1	42050001	42075000	1.852
	1	42625001	42650000	0.058			1	42350001	42375000	0.274			1	42350001	42375000	0.484			1	42075001	42100000	2.597
	1	42650001	42675000	3.233			1	42375001	42400000	0.43			1	42375001	42400000	0.626			1	42100001	42125000	2.532
	1	42675001	42700000	3.234			1	42400001	42425000	0.362			1	42400001	42425000	0.65			1	42125001	42150000	0.83
	1	42700001	42725000	1.151			1	42425001	42450000	0.259			1	42425001	42450000	0.518			1	42150001	42175000	1.69
	1	42725001	42750000	0.472			1	42450001	42475000	0.769			1	42450001	42475000	0.408			1	42175001	42200000	1.726
	1	42750001	42775000	0.3			1	42475001	42500000	0.801			1	42475001	42500000	0.237			1	42200001	42225000	2.118
	1	42775001	42800000	0.279			1	42500001	42525000	0.356			1	42500001	42525000	0.294			1	42225001	42250000	2.016
	1	42800001	42825000	1.014			1	42525001	42550000	0.889			1	42525001	42550000	1.058			1	42250001	42275000	0.926
	1	42825001	42850000	0.825			1	42550001	42575000	1.488			1	42550001	42575000	1.409			1	42275001	42300000	0.813
	1	42850001	42875000	0.258			1	42575001	42600000	1.622			1	42575001	42600000	1.23			1	42300001	42325000	1.69
	1	42875001	42900000	0.439			1	42600001	42625000	0.41			1	42600001	42625000	0.863			1	42325001	42350000	1.841
	1	42900001	42925000	0.254			1	42625001	42650000	0.796			1	42625001	42650000	0.244			1	42350001	42375000	1.521
	1	42925001	42950000	0.245			1	42650001	42675000	2.819			1	42650001	42675000	0.574			1	42375001	42400000	1.515
	1	42950001	42975000	0.461			1	42675001	42700000	6.369			1	42675001	42700000	0.584			1	42400001	42425000	4.448
	1	42975001	43000000	1.976			1	42700001	42725000	6.643			1	42700001	42725000	0.43			1	42425001	42450000	8.058
	1	43000001	43025000	1.972			1	42725001	42750000	0.861			1	42725001	42750000	0.866			1	42450001	42475000	6.375
	1	43025001	43050000	0.466			1	42750001	42775000	1.219			1	42750001	42775000	1.25			1	42475001	42500000	4.547
	1	43050001	43075000	0.762			1	42775001	42800000	2.375			1	42775001	42800000	0.818			1	42500001	42525000	4.459
	1	43075001	43100000	0.573			1	42800001	42825000	3.316			1	42800001	42825000	1.389			1	42525001	42550000	2.452
	1	43100001	43125000	0.366			1	42825001	42850000	2.79			1	42825001	42850000	1.2			1	42550001	42575000	2.372
	1	43125001	43150000	0.386			1	42850001	42875000	1.301			1	42850001	42875000	0.731			1	42575001	42600000	0.921
	1	43150001	43175000	0.393			1	42875001	42900000	0.68			1	42875001	42900000	1.081			1	42600001	42625000	0.206
	1	43175001	43200000	0.241			1	42900001	42925000	0.772			1	42900001	42925000	1.004			1	42625001	42650000	0.841
	1	43200001	43225000	1.243			1	42925001	42950000	2.542			1	42925001	42950000	0.315			1	42650001	42675000	1.398
	1	43225001	43250000	1.238			1	42950001	42975000	2.219			1	42950001	42975000	0.437			1	42675001	42700000	1.114
	1	43250001	43275000	0.422			1	42975001	43000000	0.745			1	42975001	43000000	0.777			1	42700001	42725000	0.898
	1	43275001	43300000	0.109			1	43000001	43025000	0.519			1	43000001	43025000	0.758			1	42725001	42750000	0.746
	1	43300001	43325000	0.214			1	43025001	43050000	0.311			1	43025001	43050000	0.185			1	42750001	42775000	0.923
	1	43325001	43350000	0.285			1	43050001	43075000	0.245			1	43050001	43075000	0.599			1	42775001	42800000	0.912
	1	43350001	43375000	0.333			1	43075001	43100000	0.483			1	43075001	43100000	0.81			1	42800001	42825000	1.858
	1	43375001	43400000	0.67			1	43100001	43125000	0.344			1	43100001	43125000	0.262			1	42825001	42850000	2.604
	1	43400001	43425000	0.971			1	43125001	43150000	1.054			1	43125001	43150000	0.697			1	42850001	42875000	2.336
	1	43425001	43450000	0.794			1	43150001	43175000	1.283			1	43150001	43175000	0.758			1	42875001	42900000	1.155
	1	43450001	43475000	0.647			1	43175001	43200000	1.26			1	43175001	43200000	0.818			1	42900001	42925000	1.604
	1	43475001	43500000	0.186			1	43200001	43225000	2.079			1	43200001	43225000	1.123			1	42925001	42950000	1.872
	1	43500001	43525000	0.579			1	43225001	43250000	1.399			1	43225001	43250000	0.547			1	42950001	42975000	1.491
	1	43525001	43550000	0.488			1	43250001	43275000	0.277			1	43250001	43275000	0.389			1	42975001	43000000	1.098
	1	43550001	43575000	0.315			1	43275001	43300000	0.402			1	43275001	43300000	0.504			1	43000001	43025000	0.331
	1	43575001	43600000	0.167			1	43300001	43325000	0.157			1	43300001	43325000	0.612			1	43025001	43050000	0.353
	1	43600001	43625000	0.28			1	43325001	43350000	0.372			1	43325001	43350000	0.541			1	43050001	43075000	0.528
	1	43625001	43650000	0.642			1	43350001	43375000	0.712			1	43350001	43375000	0.665			1	43075001	43100000	0.544
	1	43650001	43675000	0.926			1	43375001	43400000	0.778			1	43375001	43400000	1.672			1	43100001	43125000	0.567
	1	43675001	43700000	0.803			1	43400001	43425000	1.481			1	43400001	43425000	2.304			1	43125001	43150000	1.041
	1	43700001	43725000	0.483			1	43425001	43450000	1.208			1	43425001	43450000	3.229			1	43150001	43175000	1.577
	1	43725001	43750000	0.167			1	43450001	43475000	1.563			1	43450001	43475000	2.486			1	43175001	43200000	1.953
	1	43750001	43775000	0.179			1	43475001	43500000	1.965			1	43475001	43500000	1.166			1	43200001	43225000	2.397
	1	43775001	43800000	0.231			1	43500001	43525000	2.198			1	43500001	43525000	1.138			1	43225001	43250000	2.201
	1	43800001	43825000	0.141			1	43525001	43550000	2.064			1	43525001	43550000	0.921			1	43250001	43275000	0.975
	1	43825001	43850000	0.116			1	43550001	43575000	1.424			1	43550001	43575000	0.775			1	43275001	43300000	0.869
	1	43850001	43875000	0.142			1	43575001	43600000	1.13			1	43575001	43600000	0.125			1	43300001	43325000	0.543
	1	43875001	43900000	0.132			1	43600001	43625000	1.371			1	43600001	43625000	0.278			1	43325001	43350000	0.213
	1	43900001	43925000	0.081			1	43625001	43650000	1.384			1	43625001	43650000	0.358			1	43350001	43375000	0.606
	1	43925001	43950000	0.078			1	43650001	43675000	1.721			1	43650001	43675000	0.501			1	43375001	43400000	0.571
	1	43950001	43975000	0.13			1	43675001	43700000	1.614			1	43675001	43700000	0.602			1	43400001	43425000	0.706
	1	43975001	44000000	0.114			1	43700001	43725000	1.474			1	43700001	43725000	0.7			1	43425001	43450000	0.912
	1	44000001	44025000	0.141			1	43725001	43750000	2.133			1	43725001	43750000	0.994			1	43450001	43475000	1.303
	1	44025001	44050000	0.239			1	43750001	43775000	3.005			1	43750001	43775000	0.892			1	43475001	43500000	1.1
	1	44050001	44075000	0.32			1	43775001	43800000	2.457			1	43775001	43800000	1.017			1	43500001	43525000	0.848
	1	44075001	44100000	0.206			1	43800001	43825000	1.427			1	43800001	43825000	3.215			1	43525001	43550000	2.159
	1	44100001	44125000	0.299			1	43825001	43850000	1.625			1	43875001	43900000	0.66			1	43550001	43575000	3.81
	1	44125001	44150000	0.443			1	43850001	43875000	1.186			1	43900001	43925000	0.706			1	43575001	43600000	3.176
	1	44150001	44175000	0.347			1	43875001	43900000	0.781			1	43925001	43950000	0.551			1	43600001	43625000	2.297
	1	44175001	44200000	2.248			1	43900001	43925000	0.545			1	43950001	43975000	0.242			1	43625001	43650000	3.64
	1	44200001	44225000	4.054			1	43925001	43950000	1.255			1	43975001	44000000	0.048			1	43650001	43675000	5.054
	1	44225001	44250000	2.872			1	43950001	43975000	1.965			1	44000001	44025000	0.042			1	43675001	43700000	5.507
	1	44250001	44275000	1.263			1	43975001	44000000	2.679			1	44025001	44050000	0.168			1	43700001	43725000	2.465
	1	44275001	44300000	0.763			1	44000001	44025000	3.276			1	44050001	44075000	0.577			1	43725001	43750000	0.922
	1	44300001	44325000	0.485			1	44025001	44050000	2.86			1	44075001	44100000	0.629			1	43750001	43775000	1.963
	1	44325001	44350000	0.241			1	44050001	44075000	2.16			1	44100001	44125000	0.428			1	43775001	43800000	1.218
	1	44350001	44375000	0.523			1	44075001	44100000	1.304			1	44125001	44150000	1.258			1	43800001	43825000	0.11
	1	44375001	44400000	1.039			1	44100001	44125000	0.446			1	44150001	44175000	1.592			1	43825001	43850000	0.61
	1	44400001	44425000	0.934			1	44125001	44150000	0.552			1	44175001	44200000	1.595			1	43850001	43875000	0.675
	1	44425001	44450000	1.234			1	44150001	44175000	0.715			1	44200001	44225000	1.082			1	43875001	43900000	0.541
	1	44450001	44475000	1.159			1	44175001	44200000	0.681			1	44225001	44250000	0.629			1	43900001	43925000	0.449
	1	44475001	44500000	1.857			1	44200001	44225000	0.198			1	44250001	44275000	0.678			1	43925001	43950000	0.431
	1	44500001	44525000	3.483			1	44225001	44250000	0.164			1	44275001	44300000	0.494			1	43950001	43975000	0.633
	1	44525001	44550000	0.15			1	44250001	44275000	0.155			1	44300001	44325000	0.446			1	43975001	44000000	0.492
	1	44550001	44575000	0.102			1	44275001	44300000	1.143			1	44325001	44350000	0.373			1	44000001	44025000	0.581
	1	44575001	44600000	0.045			1	44300001	44325000	1.115			1	44350001	44375000	1.427			1	44025001	44050000	0.738
	1	44600001	44625000	1.503			1	44325001	44350000	0.981			1	44375001	44400000	1.823			1	44050001	44075000	3.503
	1	44625001	44650000	1.443			1	44350001	44375000	2.148			1	44400001	44425000	0.878			1	44075001	44100000	2.91
	1	44650001	44675000	0.529			1	44375001	44400000	3.852			1	44425001	44450000	1.49			1	44100001	44125000	2.276
	1	44675001	44700000	0.077			1	44400001	44425000	3.216			1	44450001	44475000	1.58			1	44125001	44150000	2.99
	1	44700001	44725000	0.024			1	44425001	44450000	1.166			1	44475001	44500000	0.565			1	44150001	44175000	2.43
	1	44725001	44750000	0.086			1	44450001	44475000	0.966			1	44500001	44525000	0.828			1	44175001	44200000	1.788
	1	44750001	44775000	0.207			1	44475001	44500000	0.965			1	44525001	44550000	0.562			1	44200001	44225000	1.655
	1	44775001	44800000	0.638			1	44500001	44525000	0.712			1	44550001	44575000	0.357			1	44225001	44250000	3.78
	1	44800001	44825000	0.59			1	44525001	44550000	0.218			1	44575001	44600000	1.146			1	44250001	44275000	3.898
	1	44825001	44850000	0.181			1	44550001	44575000	0.044			1	44600001	44625000	1.75			1	44275001	44300000	3.252
	1	44850001	44875000	0.633			1	44575001	44600000	0.171			1	44625001	44650000	1.721			1	44300001	44325000	1.966
	1	44875001	44900000	0.665			1	44600001	44625000	0.487			1	44650001	44675000	1.129			1	44325001	44350000	1.044
	1	44900001	44925000	0.466			1	44625001	44650000	0.385			1	44675001	44700000	0.325			1	44350001	44375000	1.428
	1	44925001	44950000	1.11			1	44650001	44675000	0.227			1	44700001	44725000	0.173			1	44375001	44400000	1.531
	1	44950001	44975000	1.605			1	44675001	44700000	0.157			1	44725001	44750000	0.148			1	44400001	44425000	1.641
	1	44975001	45000000	1.851			1	44700001	44725000	0.366			1	44750001	44775000	0.021			1	44425001	44450000	0.817
	1	45000001	45025000	0.102			1	44725001	44750000	0.871			1	44775001	44800000	0.239			1	44450001	44475000	0.639
	1	45025001	45050000	0.102			1	44750001	44775000	0.852			1	44800001	44825000	0.36			1	44475001	44500000	0.415
	1	45050001	45075000	0.647			1	44775001	44800000	0.174			1	44825001	44850000	0.233			1	44500001	44525000	1.117
	1	45075001	45100000	0.417			1	44800001	44825000	0.559			1	44850001	44875000	0.113			1	44525001	44550000	0.961
	1	45100001	45125000	0.082			1	44825001	44850000	0.661			1	44875001	44900000	0.222			1	44550001	44575000	0.747
	1	45125001	45150000	0.154			1	44850001	44875000	0.087			1	44900001	44925000	0.547			1	44575001	44600000	1.322
	1	45150001	45175000	0.141			1	44875001	44900000	0.053			1	44925001	44950000	0.854			1	44600001	44625000	0.887
	1	45175001	45200000	0.117			1	44900001	44925000	0.369			1	44950001	44975000	1.04			1	44625001	44650000	0.918
	1	45200001	45225000	0.536			1	44925001	44950000	0.565			1	44975001	45000000	0.68			1	44650001	44675000	1.269
	1	45225001	45250000	1.379			1	44950001	44975000	0.869			1	45000001	45025000	1.37			1	44675001	44700000	0.696
	1	45250001	45275000	1.854			1	44975001	45000000	0.862			1	45025001	45050000	1.225			1	44700001	44725000	1.665
	1	45275001	45300000	1.643			1	45000001	45025000	0.801			1	45050001	45075000	0.337			1	44725001	44750000	2.804
	1	45300001	45325000	0.403			1	45025001	45050000	0.782			1	45075001	45100000	0.141			1	44750001	44775000	1.745
	1	45325001	45350000	0.908			1	45050001	45075000	0.217			1	45100001	45125000	0.729			1	44775001	44800000	0.814
	1	45350001	45375000	1.052			1	45075001	45100000	0.201			1	45125001	45150000	0.676			1	44800001	44825000	0.696
	1	45375001	45400000	0.913			1	45100001	45125000	0.24			1	45150001	45175000	0.401			1	44825001	44850000	0.712
	1	45400001	45425000	0.504			1	45125001	45150000	0.161			1	45175001	45200000	0.387			1	44850001	44875000	0.642
	1	45425001	45450000	0.325			1	45150001	45175000	0.213			1	45200001	45225000	0.614			1	44875001	44900000	0.24
	1	45450001	45475000	0.088			1	45175001	45200000	0.302			1	45225001	45250000	0.74			1	44900001	44925000	2.839
	1	45475001	45500000	0.02			1	45200001	45225000	0.619			1	45250001	45275000	0.613			1	44925001	44950000	2.583
	1	45500001	45525000	0.046			1	45225001	45250000	1.833			1	45275001	45300000	1.576			1	44950001	44975000	1.006
	1	45525001	45550000	0.099			1	45250001	45275000	2.463			1	45300001	45325000	2.067			1	44975001	45000000	1.119
	1	45550001	45575000	0.956			1	45275001	45300000	0.829			1	45325001	45350000	0.977			1	45000001	45025000	0.946
	1	45575001	45600000	0.814			1	45300001	45325000	0.393			1	45350001	45375000	1.098			1	45025001	45050000	0.798
	1	45600001	45625000	0.5			1	45325001	45350000	0.355			1	45375001	45400000	0.892			1	45050001	45075000	0.814
	1	45625001	45650000	0.308			1	45350001	45375000	1.348			1	45400001	45425000	0.015			1	45075001	45100000	0.725
	1	45650001	45675000	0.283			1	45375001	45400000	1.491			1	45425001	45450000	0.744			1	45100001	45125000	0.317
	1	45675001	45700000	0.376			1	45400001	45425000	0.396			1	45450001	45475000	0.6			1	45125001	45150000	0.387
	1	45700001	45725000	0.715			1	45425001	45450000	0.365			1	45475001	45500000	0.227			1	45150001	45175000	0.319
	1	45725001	45750000	0.651			1	45450001	45475000	0.256			1	45500001	45525000	0.199			1	45175001	45200000	0.218
	1	45750001	45775000	0.232			1	45475001	45500000	0.573			1	45525001	45550000	0.185			1	45200001	45225000	0.555
	1	45775001	45800000	0.352			1	45500001	45525000	1.353			1	45550001	45575000	0.715			1	45225001	45250000	0.796
	1	45800001	45825000	1.695			1	45525001	45550000	1.244			1	45575001	45600000	0.57			1	45250001	45275000	0.489
	1	45825001	45850000	1.795			1	45550001	45575000	1.146			1	45600001	45625000	0.39			1	45275001	45300000	0.502
	1	45850001	45875000	0.275			1	45575001	45600000	0.978			1	45625001	45650000	0.556			1	45300001	45325000	1.262
	1	45875001	45900000	0.323			1	45600001	45625000	0.717			1	45650001	45675000	0.648			1	45325001	45350000	3.639
	1	45900001	45925000	0.014			1	45625001	45650000	1.103			1	45675001	45700000	0.719			1	45350001	45375000	3.97
	1	45925001	45950000	0.02			1	45650001	45675000	2.473			1	45700001	45725000	0.538			1	45375001	45400000	1.512
	1	45950001	45975000	0.036			1	45675001	45700000	2.09			1	45725001	45750000	0.583			1	45400001	45425000	1.601
	1	45975001	46000000	0.049			1	45700001	45725000	1.089			1	45750001	45775000	0.924			1	45425001	45450000	2.001
	1	46000001	46025000	3.054			1	45725001	45750000	0.48			1	45775001	45800000	0.885			1	45450001	45475000	1.393
	1	46025001	46050000	2.674			1	45750001	45775000	0.562			1	45800001	45825000	0.447			1	45475001	45500000	5.137
	1	46050001	46075000	0.435			1	45775001	45800000	1.397			1	45825001	45850000	0.295			1	45500001	45525000	7.033
	1	46075001	46100000	0.267			1	45800001	45825000	2.536			1	45850001	45875000	0.934			1	45525001	45550000	7.442
	1	46100001	46125000	0.161			1	45825001	45850000	0.177			1	45875001	45900000	0.906			1	45550001	45575000	8.039
	1	46125001	46150000	0.145			1	45850001	45875000	0.195			1	45900001	45925000	0.469			1	45575001	45600000	10.925
	1	46150001	46175000	0.031			1	45875001	45900000	0.33			1	45925001	45950000	0.515			1	45600001	45625000	9.572
	1	46175001	46200000	0.238			1	45900001	45925000	0.499			1	45950001	45975000	0.447			1	45625001	45650000	4.828
	1	46200001	46225000	0.532			1	45925001	45950000	0.343			1	45975001	46000000	1.153			1	45650001	45675000	2.965
	1	46225001	46250000	2.145			1	45950001	45975000	0.368			1	46000001	46025000	1.966			1	45675001	45700000	1.209
	1	46250001	46275000	1.894			1	45975001	46000000	0.464			1	46025001	46050000	0.286			1	45700001	45725000	1.638
	1	46275001	46300000	0.853			1	46000001	46025000	0.4			1	46050001	46075000	0.461			1	45725001	45750000	1.402
	1	46300001	46325000	0.38			1	46050001	46075000	0.203			1	46075001	46100000	0.313			1	45750001	45775000	1.429
	1	46325001	46350000	0.244			1	46075001	46100000	0.855			1	46100001	46125000	0.445			1	45775001	45800000	1.376
	1	46350001	46375000	0.155			1	46100001	46125000	0.616			1	46125001	46150000	0.677			1	45800001	45825000	2.076
	1	46375001	46400000	0.7			1	46125001	46150000	0.28			1	46150001	46175000	2.859			1	45825001	45850000	3.136
	1	46400001	46425000	0.754			1	46150001	46175000	0.934			1	46175001	46200000	2.623			1	45850001	45875000	2.637
	1	46425001	46450000	0.631			1	46175001	46200000	1.038			1	46200001	46225000	1.488			1	45875001	45900000	1.658
	1	46450001	46475000	1.012			1	46200001	46225000	0.935			1	46225001	46250000	2.429			1	45900001	45925000	0.426
	1	46475001	46500000	0.842			1	46225001	46250000	1.118			1	46250001	46275000	2.034			1	45925001	45950000	0.123
	1	46500001	46525000	0.452			1	46250001	46275000	0.776			1	46275001	46300000	1.38			1	45950001	45975000	0.068
	1	46525001	46550000	0.961			1	46275001	46300000	0.47			1	46300001	46325000	3.35			1	45975001	46000000	0.351
	1	46550001	46575000	0.703			1	46300001	46325000	0.715			1	46325001	46350000	6.995			1	46000001	46025000	5.708
	1	46575001	46600000	0.285			1	46325001	46350000	0.895			1	46350001	46375000	6.77			1	46025001	46050000	5.723
	1	46600001	46625000	0.393			1	46350001	46375000	0.991			1	46375001	46400000	3.249			1	46050001	46075000	5.331
	1	46625001	46650000	0.405			1	46375001	46400000	0.705			1	46400001	46425000	0.218			1	46075001	46100000	3.923
	1	46650001	46675000	0.262			1	46400001	46425000	0.794			1	46425001	46450000	0.804			1	46100001	46125000	0.97
	1	46675001	46700000	0.162			1	46425001	46450000	1.507			1	46450001	46475000	1.106			1	46125001	46150000	0.889
	1	46700001	46725000	0.148			1	46450001	46475000	1.77			1	46475001	46500000	0.636			1	46150001	46175000	1.61
	1	46725001	46750000	0.183			1	46475001	46500000	0.767			1	46500001	46525000	0.448			1	46175001	46200000	1.659
	1	46750001	46775000	0.368			1	46500001	46525000	0.096			1	46525001	46550000	0.6			1	46200001	46225000	0.582
	1	46775001	46800000	0.918			1	46525001	46550000	0.152			1	46550001	46575000	0.785			1	46225001	46250000	0.581
	1	46800001	46825000	0.724			1	46550001	46575000	0.496			1	46575001	46600000	0.527			1	46250001	46275000	1.915
	1	46825001	46850000	0.352			1	46575001	46600000	1.166			1	46600001	46625000	0.507			1	46275001	46300000	2.757
	1	46850001	46875000	0.423			1	46600001	46625000	1.169			1	46625001	46650000	0.648			1	46300001	46325000	2.929
	1	46875001	46900000	0.596			1	46625001	46650000	1.208			1	46650001	46675000	1.184			1	46325001	46350000	2.753
	1	46900001	46925000	0.568			1	46650001	46675000	1.014			1	46675001	46700000	1.013			1	46350001	46375000	2.379
	1	46925001	46950000	0.737			1	46675001	46700000	0.6			1	46700001	46725000	0.261			1	46375001	46400000	2.15
	1	46950001	46975000	0.984			1	46700001	46725000	0.598			1	46725001	46750000	0.25			1	46400001	46425000	1.808
	1	46975001	47000000	0.382			1	46725001	46750000	0.898			1	46750001	46775000	0.397			1	46425001	46450000	6.86
	1	47000001	47025000	0.451			1	46750001	46775000	0.57			1	46775001	46800000	0.338			1	46450001	46475000	6.205
	1	47025001	47050000	0.467			1	46775001	46800000	0.261			1	46800001	46825000	0.994			1	46475001	46500000	3.638
	1	47050001	47075000	2.466			1	46800001	46825000	0.201			1	46825001	46850000	1.085			1	46500001	46525000	6.648
	1	47075001	47100000	3.01			1	46825001	46850000	0.145			1	46850001	46875000	1.038			1	46525001	46550000	6.822
	1	47100001	47125000	0.626			1	46850001	46875000	0.509			1	46875001	46900000	1.376			1	46550001	46575000	3.276
	1	47125001	47150000	0.735			1	46875001	46900000	1.162			1	46900001	46925000	1.358			1	46575001	46600000	1.148
	1	47150001	47175000	0.633			1	46900001	46925000	1.496			1	46925001	46950000	0.804			1	46600001	46625000	1.257
	1	47175001	47200000	0.517			1	46925001	46950000	1.078			1	46950001	46975000	0.863			1	46625001	46650000	0.849
	1	47200001	47225000	0.222			1	46950001	46975000	0.495			1	46975001	47000000	0.999			1	46650001	46675000	0.508
	1	47225001	47250000	1.132			1	46975001	47000000	1.067			1	47000001	47025000	0.798			1	46675001	46700000	3.136
	1	47250001	47275000	1.741			1	47000001	47025000	1.726			1	47025001	47050000	0.81			1	46700001	46725000	3.018
	1	47275001	47300000	1.341			1	47025001	47050000	1.507			1	47050001	47075000	0.843			1	46725001	46750000	3.775
	1	47300001	47325000	0.672			1	47050001	47075000	0.754			1	47075001	47100000	0.847			1	46750001	46775000	5.357
	1	47325001	47350000	0.612			1	47075001	47100000	0.43			1	47100001	47125000	0.847			1	46775001	46800000	4.826
	1	47350001	47375000	0.406			1	47100001	47125000	0.458			1	47125001	47150000	1.93			1	46800001	46825000	5.32
	1	47375001	47400000	0.528			1	47125001	47150000	0.459			1	47150001	47175000	2.02			1	46825001	46850000	5.097
	1	47400001	47425000	0.734			1	47150001	47175000	0.267			1	47175001	47200000	0.891			1	46850001	46875000	3.202
	1	47425001	47450000	0.289			1	47175001	47200000	1.255			1	47200001	47225000	1.031			1	46875001	46900000	2.006
	1	47450001	47475000	0.308			1	47200001	47225000	1.932			1	47225001	47250000	1.382			1	46900001	46925000	2.709
	1	47475001	47500000	0.249			1	47225001	47250000	0.34			1	47250001	47275000	0.688			1	46925001	46950000	2.614
	1	47500001	47525000	0.981			1	47250001	47275000	0.324			1	47275001	47300000	0.274			1	46950001	46975000	2.348
	1	47525001	47550000	1.228			1	47275001	47300000	0.33			1	47300001	47325000	0.177			1	46975001	47000000	2.466
	1	47550001	47575000	0.118			1	47300001	47325000	0.707			1	47325001	47350000	1.528			1	47000001	47025000	2.358
	1	47575001	47600000	0.174			1	47325001	47350000	0.862			1	47350001	47375000	1.797			1	47025001	47050000	2.401
	1	47600001	47625000	0.282			1	47350001	47375000	0.461			1	47375001	47400000	2.874			1	47050001	47075000	2.682
	1	47625001	47650000	0.965			1	47375001	47400000	0.148			1	47400001	47425000	2.53			1	47075001	47100000	2.41
	1	47650001	47675000	1.344			1	47400001	47425000	0.038			1	47425001	47450000	0.827			1	47100001	47125000	1.393
	1	47675001	47700000	0.646			1	47425001	47450000	0.185			1	47450001	47475000	1.056			1	47125001	47150000	1.213
	1	47700001	47725000	0.357			1	47450001	47475000	0.319			1	47475001	47500000	1.534			1	47150001	47175000	1.148
	1	47725001	47750000	0.588			1	47475001	47500000	0.275			1	47500001	47525000	3.124			1	47175001	47200000	4.285
	1	47750001	47775000	1.218			1	47500001	47525000	0.374			1	47525001	47550000	3.108			1	47200001	47225000	6.765
	1	47775001	47800000	1.477			1	47525001	47550000	0.977			1	47550001	47575000	1.833			1	47225001	47250000	6.186
	1	47800001	47825000	1.049			1	47550001	47575000	0.836			1	47575001	47600000	1.242			1	47250001	47275000	0.436
	1	47825001	47850000	1.167			1	47575001	47600000	0.161			1	47600001	47625000	1.209			1	47275001	47300000	0.349
	1	47850001	47875000	1.098			1	47600001	47625000	0.38			1	47625001	47650000	1.348			1	47300001	47325000	0.378
	1	47875001	47900000	0.422			1	47625001	47650000	0.6			1	47650001	47675000	2.066			1	47325001	47350000	0.544
	1	47900001	47925000	0.354			1	47650001	47675000	0.881			1	47675001	47700000	2.126			1	47350001	47375000	1.122
	1	47925001	47950000	0.582			1	47675001	47700000	1.048			1	47700001	47725000	1.835			1	47375001	47400000	2.494
	1	47950001	47975000	1.835			1	47700001	47725000	1.019			1	47725001	47750000	0.907			1	47400001	47425000	3.696
	1	47975001	48000000	2.277			1	47725001	47750000	0.984			1	47750001	47775000	1.76			1	47425001	47450000	3.905
	1	48000001	48025000	1.464			1	47750001	47775000	0.784			1	47775001	47800000	1.774			1	47450001	47475000	1.399
	1	48025001	48050000	0.384			1	47775001	47800000	0.555			1	47800001	47825000	2.12			1	47475001	47500000	1.461
	1	48050001	48075000	0.336			1	47800001	47825000	0.536			1	47825001	47850000	2.375			1	47500001	47525000	0.666
	1	48075001	48100000	0.148			1	47825001	47850000	0.653			1	47850001	47875000	3.09			1	47525001	47550000	1.83
	1	48100001	48125000	1.078			1	47850001	47875000	0.017			1	47875001	47900000	3.57			1	47550001	47575000	5.63
	1	48125001	48150000	1.186			1	47875001	47900000	4.359			1	47900001	47925000	1.961			1	47575001	47600000	5.003
	1	48150001	48175000	0.765			1	47900001	47925000	5.528			1	47925001	47950000	1.407			1	47600001	47625000	1.098
	1	48175001	48200000	0.727			1	47925001	47950000	1.44			1	47950001	47975000	2.493			1	47625001	47650000	0.621
	1	48200001	48225000	0.788			1	47950001	47975000	0.583			1	47975001	48000000	6.134			1	47650001	47675000	1.107
	1	48225001	48250000	1.286			1	47975001	48000000	0.5			1	48000001	48025000	7.819			1	47675001	47700000	1.107
	1	48250001	48275000	1.585			1	48000001	48025000	0.546			1	48025001	48050000	7.833			1	47700001	47725000	1.349
	1	48275001	48300000	0.353			1	48025001	48050000	0.816			1	48050001	48075000	5.231			1	47725001	47750000	1.44
	1	48300001	48325000	0.061			1	48050001	48075000	0.938			1	48075001	48100000	1.085			1	47750001	47775000	1.621
	1	48325001	48350000	0.453			1	48075001	48100000	0.645			1	48100001	48125000	0.88			1	47775001	47800000	1.058
	1	48350001	48375000	1.002			1	48100001	48125000	0.411			1	48125001	48150000	1.003			1	47800001	47825000	0.418
	1	48375001	48400000	0.922			1	48125001	48150000	0.204			1	48150001	48175000	1.188			1	47825001	47850000	0.388
	1	48400001	48425000	0.62			1	48150001	48175000	0.758			1	48175001	48200000	0.67			1	47850001	47875000	0.243
	1	48425001	48450000	0.476			1	48175001	48200000	1.315			1	48200001	48225000	0.666			1	47875001	47900000	0.421
	1	48450001	48475000	0.582			1	48200001	48225000	1.488			1	48225001	48250000	0.794			1	47900001	47925000	6.151
	1	48475001	48500000	1.202			1	48225001	48250000	0.886			1	48250001	48275000	0.454			1	47925001	47950000	5.561
	1	48500001	48525000	1.533			1	48250001	48275000	0.649			1	48275001	48300000	0.16			1	47950001	47975000	3.539
	1	48525001	48550000	1.601			1	48275001	48300000	1.894			1	48300001	48325000	0.164			1	47975001	48000000	1.885
	1	48550001	48575000	2.44			1	48300001	48325000	3.677			1	48325001	48350000	0.342			1	48000001	48025000	0.501
	1	48575001	48600000	1.814			1	48325001	48350000	3.881			1	48350001	48375000	0.39			1	48025001	48050000	0.787
	1	48600001	48625000	0.235			1	48350001	48375000	2.3			1	48375001	48400000	0.204			1	48050001	48075000	2.773
	1	48625001	48650000	0.133			1	48375001	48400000	2.448			1	48400001	48425000	0.706			1	48075001	48100000	2.978
	1	48650001	48675000	0.715			1	48400001	48425000	2.253			1	48425001	48450000	1.387			1	48100001	48125000	0.774
	1	48675001	48700000	1.352			1	48425001	48450000	0.577			1	48450001	48475000	1.536			1	48125001	48150000	0.129
	1	48700001	48725000	1.412			1	48450001	48475000	0.215			1	48475001	48500000	0.291			1	48150001	48175000	1.361
	1	48725001	48750000	0.855			1	48475001	48500000	2.368			1	48500001	48525000	0.583			1	48175001	48200000	1.071
	1	48750001	48775000	0.259			1	48500001	48525000	2.32			1	48525001	48550000	0.676			1	48200001	48225000	1.384
	1	48775001	48800000	0.767			1	48525001	48550000	1.213			1	48550001	48575000	1.2			1	48225001	48250000	2.242
	1	48800001	48825000	0.985			1	48550001	48575000	1.967			1	48575001	48600000	0.998			1	48250001	48275000	1.179
	1	48825001	48850000	1.198			1	48575001	48600000	1.805			1	48600001	48625000	0.401			1	48275001	48300000	0.224
	1	48850001	48875000	1.175			1	48600001	48625000	1.206			1	48625001	48650000	0.397			1	48300001	48325000	0.278
	1	48875001	48900000	0.617			1	48625001	48650000	1.286			1	48650001	48675000	2.546			1	48325001	48350000	0.277
	1	48900001	48925000	0.666			1	48650001	48675000	0.722			1	48675001	48700000	4.276			1	48350001	48375000	0.293
	1	48925001	48950000	0.587			1	48675001	48700000	0.773			1	48700001	48725000	3.274			1	48375001	48400000	0.619
	1	48950001	48975000	0.347			1	48700001	48725000	2.232			1	48725001	48750000	1.819			1	48400001	48425000	0.559
	1	48975001	49000000	0.407			1	48725001	48750000	1.764			1	48750001	48775000	1.797			1	48425001	48450000	0.712
	1	49000001	49025000	0.335			1	48750001	48775000	0.905			1	48775001	48800000	4.952			1	48450001	48475000	0.934
	1	49025001	49050000	0.198			1	48775001	48800000	0.94			1	48800001	48825000	3.143			1	48475001	48500000	1.527
	1	49050001	49075000	0.715			1	48800001	48825000	0.514			1	48825001	48850000	1.723			1	48500001	48525000	1.393
	1	49075001	49100000	1.039			1	48825001	48850000	0.614			1	48850001	48875000	1.229			1	48525001	48550000	1.067
	1	49100001	49125000	0.172			1	48850001	48875000	0.87			1	48875001	48900000	0.927			1	48550001	48575000	1.499
	1	49125001	49150000	0.673			1	48875001	48900000	0.977			1	48900001	48925000	0.809			1	48575001	48600000	2.144
	1	49150001	49175000	0.461			1	48900001	48925000	1.114			1	48925001	48950000	0.548			1	48600001	48625000	2.516
	1	49175001	49200000	0.114			1	48925001	48950000	1.277			1	48950001	48975000	0.937			1	48625001	48650000	2.458
	1	49200001	49225000	0.151			1	48950001	48975000	0.772			1	48975001	49000000	1.209			1	48650001	48675000	1.002
	1	49225001	49250000	0.141			1	48975001	49000000	0.246			1	49000001	49025000	0.742			1	48675001	48700000	0.353
	1	49250001	49275000	0.163			1	49000001	49025000	0.118			1	49025001	49050000	0.512			1	48700001	48725000	1.068
	1	49275001	49300000	0.335			1	49025001	49050000	0.285			1	49050001	49075000	1.569			1	48725001	48750000	1.255
	1	49300001	49325000	0.406			1	49050001	49075000	1.074			1	49075001	49100000	2.425			1	48750001	48775000	0.749
	1	49325001	49350000	0.258			1	49075001	49100000	2.358			1	49100001	49125000	1.515			1	48775001	48800000	0.798
	1	49350001	49375000	0.125			1	49100001	49125000	2.418			1	49125001	49150000	1.24			1	48800001	48825000	0.563
	1	49375001	49400000	0.029			1	49125001	49150000	3.619			1	49150001	49175000	1.802			1	48825001	48850000	0.782
	1	49400001	49425000	0.111			1	49150001	49175000	5.033			1	49175001	49200000	2.73			1	48850001	48875000	0.225
	1	49425001	49450000	0.228			1	49175001	49200000	2.903			1	49200001	49225000	3.376			1	48875001	48900000	0.086
	1	49450001	49475000	0.492			1	49200001	49225000	0.402			1	49225001	49250000	2.893			1	48900001	48925000	1.222
	1	49475001	49500000	0.494			1	49225001	49250000	0.807			1	49250001	49275000	1.995			1	48925001	48950000	1.291
	1	49500001	49525000	1.316			1	49250001	49275000	0.767			1	49275001	49300000	0.915			1	48950001	48975000	0.117
	1	49525001	49550000	0.999			1	49275001	49300000	0.433			1	49300001	49325000	0.674			1	48975001	49000000	0.142
	1	49550001	49575000	0.256			1	49300001	49325000	1.075			1	49325001	49350000	0.254			1	49000001	49025000	0.356
	1	49575001	49600000	0.237			1	49325001	49350000	2.987			1	49350001	49375000	0.615			1	49025001	49050000	0.429
	1	49600001	49625000	0.122			1	49350001	49375000	2.689			1	49375001	49400000	0.597			1	49050001	49075000	0.444
	1	49625001	49650000	0.157			1	49375001	49400000	1.127			1	49400001	49425000	0.227			1	49075001	49100000	0.45
	1	49650001	49675000	0.104			1	49400001	49425000	1.922			1	49425001	49450000	0.242			1	49100001	49125000	0.267
	1	49675001	49700000	0.11			1	49425001	49450000	1.754			1	49450001	49475000	0.713			1	49125001	49150000	0.195
	1	49700001	49725000	0.304			1	49450001	49475000	0.405			1	49475001	49500000	0.674			1	49150001	49175000	0.165
	1	49725001	49750000	0.255			1	49475001	49500000	0.215			1	49500001	49525000	0.625			1	49175001	49200000	0.348
	1	49750001	49775000	0.14			1	49500001	49525000	0.358			1	49525001	49550000	0.568			1	49200001	49225000	0.472
	1	49775001	49800000	0.122			1	49525001	49550000	0.254			1	49550001	49575000	1.37			1	49225001	49250000	0.479
	1	49800001	49825000	0.106			1	49550001	49575000	1.166			1	49575001	49600000	1.159			1	49250001	49275000	0.424
	1	49825001	49850000	0.119			1	49575001	49600000	1.419			1	49600001	49625000	0.526			1	49275001	49300000	0.483
	1	49850001	49875000	0.383			1	49600001	49625000	0.856			1	49625001	49650000	0.701			1	49300001	49325000	0.583
	1	49875001	49900000	0.83			1	49625001	49650000	0.401			1	49650001	49675000	1.747			1	49325001	49350000	0.772
	1	49900001	49925000	1.02			1	49650001	49675000	0.497			1	49675001	49700000	2.261			1	49350001	49375000	1.48
	1	49925001	49950000	0.841			1	49675001	49700000	0.676			1	49700001	49725000	0.147			1	49375001	49400000	1.871
	1	49950001	49975000	0.471			1	49700001	49725000	0.862			1	49725001	49750000	0.375			1	49400001	49425000	1.092
	1	49975001	50000000	0.404			1	49725001	49750000	1.57			1	49750001	49775000	0.36			1	49425001	49450000	0.702
	1	50000001	50025000	0.446			1	49750001	49775000	2.724			1	49775001	49800000	0.189			1	49450001	49475000	0.146
	1	50025001	50050000	0.4			1	49775001	49800000	4.569			1	49800001	49825000	0.144			1	49475001	49500000	0.115
	1	50050001	50075000	0.926			1	49800001	49825000	6.149			1	49825001	49850000	0.3			1	49500001	49525000	0.11
	1	50075001	50100000	0.654			1	49825001	49850000	5.716			1	49850001	49875000	0.457			1	49525001	49550000	0.13
	1	50100001	50125000	0.492			1	49850001	49875000	4.23			1	49875001	49900000	2.252			1	49550001	49575000	1.99
	1	50125001	50150000	0.798			1	49875001	49900000	6.397			1	49900001	49925000	1.675			1	49575001	49600000	1.368
	1	50150001	50175000	0.958			1	49900001	49925000	10.305			1	49925001	49950000	0.283			1	49600001	49625000	0.626
	1	50175001	50200000	0.689			1	49925001	49950000	9.762			1	49950001	49975000	0.174			1	49625001	49650000	0.712
	1	50200001	50225000	0.316			1	49950001	49975000	8.104			1	49975001	50000000	1.189			1	49650001	49675000	0.774
	1	50225001	50250000	0.311			1	49975001	50000000	9.268			1	50000001	50025000	1.164			1	49675001	49700000	0.554
	1	50250001	50275000	0.219			1	50000001	50025000	11.569			1	50025001	50050000	0.848			1	49700001	49725000	0.564
	1	50275001	50300000	0.148			1	50025001	50050000	12.364			1	50050001	50075000	2.212			1	49725001	49750000	0.85
	1	50300001	50325000	0.36			1	50050001	50075000	10.959			1	50075001	50100000	1.614			1	49750001	49775000	0.779
	1	50325001	50350000	0.256			1	50075001	50100000	9.582			1	50100001	50125000	0.221			1	49775001	49800000	1.17
	1	50350001	50375000	0.082			1	50100001	50125000	9.674			1	50125001	50150000	0.198			1	49800001	49825000	2.361
	1	50375001	50400000	0.537			1	50125001	50150000	7.182			1	50150001	50175000	0.423			1	49825001	49850000	2.946
	1	50400001	50425000	1.32			1	50150001	50175000	2.692			1	50175001	50200000	0.572			1	49850001	49875000	3.39
	1	50425001	50450000	0.956			1	50175001	50200000	2.119			1	50200001	50225000	0.584			1	49875001	49900000	3.091
	1	50450001	50475000	0.884			1	50200001	50225000	1.599			1	50225001	50250000	1.068			1	49900001	49925000	2.161
	1	50475001	50500000	1.5			1	50225001	50250000	1.176			1	50250001	50275000	1.55			1	49925001	49950000	1.92
	1	50500001	50525000	0.917			1	50250001	50275000	1.144			1	50275001	50300000	1.293			1	49950001	49975000	1.904
[truncated: 100,585 more rows]

## Sheet: Fig.S12b
Fig.S12b	Genotypes of 661 SNPs in 60 low litter size sheep and 60 prolific sheep.
	SNP position Sample ID	29295803	29295905	29296176	29296273	29296539	29296551	29296615	29296631	29296778	29296793	29297010	29297181	29297290	29297306	29298382	29298408	29298443	29298921	29299245	29299745	29301695	29302419	29302788	29302964	29302980	29304777	29304970	29305610	29305619	29305637	29305752	29306611	29307016	29307183	29307620	29308213	29308835	29308985	29309025	29309094	29309182	29309212	29309214	29309711	29309717	29309827	29309861	29309964
	AL109	0/0	0/0	0/0	0/1	0/0	0/0	0/0	0/1	0/0	0/0	0/0	0/0	0/0	0/1	0/1	0/0	0/1	0/0	0/0	0/1	1/1	1/1	0/1	0/0	0/0	0/0	0/0	0/0	0/0	0/0	0/0	0/0	0/0	0/0	0/0	0/0	0/0	0/0	0/0	0/0	0/1	0/1	0/0	0/0	0/0	0/0	0/1	1/1
	AL111	0/0	0/0	0/0	1/1	0/0	0/0	0/0	0/0	0/0	0/0	0/0	0/1	0/0	0/0	0/1	0/0	1/1	0/0	0/0	0/0	1/1	0/0	0/1	0/0	0/0	0/1	0/1	0/0	0/0	0/1	0/1	0/1	0/1	0/1	0/1	0/1	0/1	0/0	0/0	0/0	0/1	0/1	0/1	1/1	1/1	0/1	1/1	0/0
	AL113	0/0	1/1	1/1	1/1	0/0	0/0	0/0	0/0	0/0	0/0	0/0	1/1	0/0	0/0	1/1	0/0	1/1	0/0	0/0	0/0	0/0	0/0	0/0	0/0	0/0	0/0	0/0	0/0	0/0	0/0	0/0	0/0	0/0	0/0	0/0	0/0	0/0	0/0	0/0	0/0	0/0	0/0	0/0	0/0	0/0	0/0	0/0	0/0
	AL114	0/0	0/0	0/0	0/1	0/0	0/0	0/0	0/1	0/0	0/0	0/0	0/1	0/0	0/0	0/0	0/0	0/1	0/0	0/0	0/1	1/1	0/1	1/1	0/0	0/0	0/1	0/1	0/0	0/0	0/1	0/1	0/1	0/1	0/1	0/1	0/1	0/1	0/0	0/0	0/0	0/1	0/1	0/1	0/1	0/1	0/0	0/1	0/1
	AL115	0/0	0/0	0/0	1/1	0/0	0/0	0/0	0/0	0/0	0/0	0/0	0/1	0/0	0/0	0/1	0/0	1/1	0/0	0/0	0/0	1/1	0/0	0/1	0/0	0/0	0/1	0/1	0/0	0/0	0/1	0/1	0/1	0/1	0/1	0/1	0/1	0/1	0/0	0/0	0/0	0/1	0/1	0/1	1/1	1/1	0/1	1/1	0/0
	AL116	0/0	0/0	0/0	0/1	0/0	0/0	0/0	0/1	0/0	0/0	0/0	0/0	0/0	0/1	0/1	0/0	0/1	0/0	0/0	0/1	1/1	1/1	1/1	0/1	0/1	0/1	0/1	0/1	0/1	0/0	0/1	0/1	0/1	0/1	0/1	0/1	0/1	0/1	0/1	0/1	0/0	0/1	0/0	0/1	0/1	0/0	0/1	1/1
	AL117	0/0	0/0	0/0	0/1	0/0	0/0	0/0	0/1	0/0	0/0	0/0	0/1	0/0	0/0	0/0	0/0	0/1	0/0	0/0	0/1	1/1	0/1	1/1	0/0	0/0	0/1	0/1	0/0	0/0	0/1	0/1	0/1	0/1	0/1	0/1	0/1	0/1	0/0	0/0	0/0	0/1	0/1	0/1	0/1	0/1	0/0	0/1	0/1
	AL118	0/0	0/1	0/1	1/1	0/0	0/0	0/0	0/0	0/0	0/0	0/0	1/1	0/0	0/0	0/1	0/0	1/1	0/0	0/0	0/0	0/1	0/0	0/1	0/0	0/0	0/1	0/1	0/0	0/0	0/1	0/1	0/1	0/1	0/1	0/1	0/1	0/1	0/0	0/0	0/0	0/1	0/1	0/1	0/1	0/1	0/0	0/1	0/0
	AL119	0/0	0/0	0/0	1/1	0/0	0/0	0/0	0/0	0/0	0/0	0/0	1/1	0/0	0/0	0/0	0/0	1/1	0/0	0/0	0/0	1/1	0/0	1/1	0/0	0/0	1/1	1/1	0/0	0/0	1/1	1/1	1/1	1/1	1/1	1/1	1/1	1/1	0/0	0/0	0/0	1/1	1/1	1/1	1/1	1/1	0/0	1/1	0/0
	AL120	0/0	0/0	0/0	1/1	0/0	0/0	0/0	0/0	0/0	0/0	0/0	0/1	0/0	0/1	0/1	0/0	1/1	0/0	0/0	0/0	1/1	0/1	1/1	0/1	0/1	1/1	1/1	0/1	0/1	0/1	1/1	1/1	1/1	1/1	1/1	1/1	1/1	0/1	0/1	0/1	0/1	1/1	0/1	1/1	1/1	0/0	1/1	0/1
	BSB123	0/0	0/0	0/0	1/1	0/0	0/0	0/0	0/0	0/0	0/0	0/0	0/0	0/0	0/1	1/1	0/0	1/1	0/0	0/0	0/0	1/1	0/1	0/1	0/1	0/1	0/1	0/1	0/1	0/1	0/0	0/1	0/1	0/1	0/1	0/1	0/1	0/1	0/1	0/1	0/0	0/0	0/0	0/0	1/1	1/1	0/1	1/1	0/0
	BSB126	0/0	0/1	0/1	1/1	0/0	0/0	0/0	0/0	0/0	0/0	0/0	1/1	0/0	0/0	0/1	0/0	1/1	0/0	0/0	0/0	0/1	0/0	0/1	0/0	0/0	0/1	0/1	0/0	0/0	0/1	0/1	0/1	0/1	0/1	0/1	0/1	0/1	0/0	0/0	0/0	0/1	0/1	0/1	0/1	0/1	0/0	0/1	0/0
	BSB128	0/0	0/0	0/0	1/1	0/0	0/0	0/0	0/0	0/0	0/0	0/0	1/1	0/0	0/0	0/0	0/0	1/1	0/0	0/0	0/0	1/1	0/0	1/1	0/0	0/0	1/1	1/1	0/0	0/0	1/1	1/1	1/1	1/1	1/1	1/1	1/1	1/1	0/0	0/0	0/0	1/1	1/1	1/1	1/1	1/1	0/0	1/1	0/0
	BSB129	0/0	0/0	0/0	0/1	0/0	0/0	0/0	0/1	0/0	0/0	0/0	1/1	0/0	0/0	0/0	0/0	0/1	0/0	0/0	0/1	1/1	0/1	./.	0/1	0/0	1/1	1/1	0/0	0/0	0/1	1/1	0/1	1/1	1/1	1/1	0/1	1/1	0/0	0/0	0/0	1/1	1/1	0/1	1/1	1/1	0/0	1/1	0/1
	BSB130	0/0	0/0	0/0	1/1	0/0	0/0	0/0	0/0	0/0	0/0	0/0	1/1	0/0	0/0	0/1	0/0	1/1	0/0	0/0	0/0	1/1	0/0	1/1	0/1	0/0	1/1	1/1	0/0	0/0	0/1	0/1	1/1	1/1	1/1	1/1	0/1	0/1	0/0	0/0	0/0	1/1	1/1	0/1	1/1	1/1	0/0	1/1	0/0
	BSB136	0/0	0/0	0/0	1/1	0/0	0/0	0/1	0/0	0/1	0/1	0/1	0/1	0/1	0/1	0/1	0/0	./.	0/0	0/0	0/0	1/1	0/0	0/1	0/0	0/0	0/1	0/1	0/0	0/0	0/1	0/1	0/1	0/1	0/1	0/1	0/1	0/1	0/0	0/0	0/0	0/1	0/1	0/1	1/1	0/1	0/0	1/1	0/1
	BSB137	0/1	0/0	0/0	1/1	0/1	0/1	0/0	0/0	0/0	0/0	0/0	0/1	0/1	0/1	0/1	0/1	1/1	0/1	0/1	0/0	0/1	0/0	1/1	0/0	0/0	1/1	1/1	0/0	0/0	1/1	1/1	0/1	0/1	0/1	0/1	1/1	1/1	0/0	0/0	0/0	1/1	1/1	1/1	1/1	1/1	0/0	1/1	0/1
	BSB139	0/0	0/1	0/1	0/1	0/0	0/0	0/0	0/1	0/0	0/0	0/0	0/1	0/0	0/0	0/1	0/0	0/1	0/0	0/0	0/1	0/1	0/1	0/1	0/0	0/0	0/0	0/0	0/0	0/0	0/0	0/0	0/0	0/0	0/0	0/0	0/0	0/0	0/0	0/0	0/0	0/0	0/0	0/0	0/0	0/0	0/0	0/0	0/1
	BSB140	0/0	0/0	0/0	1/1	0/0	0/0	0/1	0/0	0/1	0/1	0/1	0/1	0/1	0/1	1/1	0/0	1/1	0/0	0/0	0/0	1/1	0/0	0/1	0/1	0/0	0/1	0/1	0/0	0/0	0/0	0/0	0/1	0/1	0/1	0/1	0/0	0/0	0/0	0/0	0/0	0/1	0/1	0/0	1/1	0/1	0/0	1/1	0/1
	BSB141	0/1	0/0	0/0	0/1	0/1	0/1	0/0	0/1	0/0	0/0	0/0	0/1	0/1	0/1	0/1	0/1	0/1	0/1	0/1	0/1	0/1	0/1	1/1	0/1	0/0	1/1	1/1	0/0	0/0	0/1	1/1	0/0	0/1	0/1	0/1	0/1	1/1	0/0	0/0	0/0	./.	./.	0/1	1/1	1/1	0/0	1/1	1/1
	CLS222	0/1	0/0	0/0	1/1	0/1	0/1	0/0	0/0	0/0	0/0	0/0	0/0	0/1	0/1	0/1	0/0	1/1	0/0	0/0	0/0	1/1	0/0	0/1	0/0	0/0	0/1	0/1	0/0	0/0	0/1	0/1	0/1	0/1	0/1	0/1	0/1	0/1	0/0	0/0	0/0	0/1	0/1	0/1	1/1	1/1	0/1	1/1	0/0
	CLS226	0/0	0/0	0/0	1/1	0/0	0/0	0/1	0/0	0/1	0/1	0/1	0/1	0/1	0/1	0/1	0/0	1/1	0/0	0/0	0/0	1/1	0/0	0/1	0/0	0/0	0/1	0/1	0/0	0/0	0/1	0/1	0/1	0/1	0/1	0/1	0/1	0/1	0/0	0/0	0/0	0/1	0/1	0/1	1/1	0/1	0/0	1/1	0/1
	CLS227	0/0	0/0	0/0	1/1	0/0	0/0	0/0	0/0	0/0	0/0	0/0	0/0	0/0	0/1	1/1	0/0	1/1	0/0	0/0	0/0	1/1	0/1	0/0	0/0	0/0	0/0	0/0	0/0	0/0	0/0	0/0	0/0	0/0	0/0	0/0	0/0	0/0	0/0	0/0	0/0	0/1	0/1	0/0	0/1	0/1	0/1	1/1	0/1
	CLS228	0/0	0/1	0/1	1/1	0/0	0/0	0/0	0/0	0/0	0/0	0/0	0/1	0/0	0/0	1/1	0/0	1/1	0/0	0/0	0/0	0/1	0/0	0/0	0/0	0/0	0/0	0/0	0/0	0/0	0/0	0/0	0/0	0/0	0/0	0/0	0/0	0/0	0/0	0/0	0/0	0/0	0/0	0/0	0/1	0/1	0/1	0/1	0/0
	CLS233	0/1	0/0	0/0	1/1	0/1	0/1	0/0	0/0	0/0	0/0	0/0	0/1	0/1	0/1	0/1	0/1	1/1	0/1	0/1	0/0	0/1	0/0	1/1	0/0	0/0	1/1	1/1	0/0	0/0	1/1	1/1	0/1	0/1	0/1	0/1	1/1	1/1	0/0	0/0	0/0	1/1	1/1	1/1	1/1	1/1	0/0	1/1	0/1
	CLS234	0/0	0/0	0/0	1/1	0/0	0/0	1/1	0/0	1/1	1/1	1/1	0/0	1/1	1/1	1/1	0/0	1/1	0/0	0/0	0/0	1/1	0/0	0/0	0/0	0/0	0/0	0/0	0/0	0/0	0/0	0/0	0/0	0/0	0/0	0/0	0/0	0/0	0/0	0/0	0/0	1/1	1/1	1/1	1/1	1/1	0/0	1/1	0/0
	CLS235	0/1	0/0	0/0	1/1	0/1	0/1	0/0	0/0	0/0	0/0	0/0	0/0	0/1	0/1	1/1	0/1	1/1	0/1	0/1	0/0	0/1	0/0	0/1	0/0	0/0	0/1	0/1	0/0	0/0	0/1	0/1	0/0	0/0	0/0	0/0	0/1	0/1	0/0	0/0	0/0	0/1	0/1	0/1	1/1	1/1	0/1	1/1	0/1
	CLSA	0/1	0/0	0/0	1/1	0/1	0/1	0/0	0/0	0/0	0/0	0/0	0/1	0/1	0/1	0/1	0/1	1/1	0/1	0/1	0/0	0/1	0/0	1/1	0/0	0/0	1/1	1/1	0/0	0/0	1/1	1/1	0/1	0/1	0/1	0/1	1/1	1/1	0/0	0/0	0/0	1/1	./.	./.	1/1	1/1	0/0	1/1	0/1
	CLSB	0/1	0/0	0/0	1/1	0/1	0/1	0/1	0/0	0/1	0/1	0/1	0/0	1/1	1/1	1/1	0/1	1/1	0/1	0/1	0/0	0/1	0/0	0/1	0/0	0/0	0/1	0/1	0/0	0/0	0/1	0/1	0/0	0/0	0/0	0/0	0/1	0/1	0/0	0/0	0/0	1/1	1/1	1/1	1/1	1/1	0/0	1/1	0/1
	CLSD	0/0	0/0	0/0	1/1	0/0	0/0	0/1	0/0	0/1	0/1	0/1	0/0	0/1	1/1	1/1	0/0	1/1	0/0	0/0	0/0	1/1	0/1	0/0	0/0	0/0	0/0	0/0	0/0	0/0	./.	0/0	0/0	0/0	0/0	0/0	0/0	0/0	0/0	0/0	0/0	1/1	1/1	0/1	0/1	0/1	0/0	1/1	0/1
	DLS249	1/1	0/0	0/0	1/1	1/1	1/1	0/0	0/0	0/0	0/0	0/0	0/0	1/1	1/1	1/1	1/1	1/1	1/1	1/1	0/0	0/0	0/0	1/1	0/1	0/0	1/1	1/1	0/1	0/1	0/1	1/1	0/1	0/1	0/1	0/1	1/1	./.	0/1	0/1	0/1	0/1	1/1	0/1	1/1	1/1	0/1	1/1	0/1
	DLS305	0/1	0/0	0/0	1/1	0/1	0/1	0/0	0/0	0/0	0/0	0/0	0/0	0/1	0/1	1/1	0/1	1/1	0/1	0/1	0/0	0/1	0/0	0/1	0/0	0/0	0/1	0/1	0/0	0/0	0/1	0/1	0/0	0/0	0/0	0/0	0/1	0/1	0/0	0/0	0/0	0/1	0/1	0/1	1/1	1/1	0/1	1/1	0/1
	DLS309	1/1	0/0	0/0	1/1	1/1	1/1	0/0	0/0	0/0	0/0	0/0	0/0	1/1	1/1	1/1	1/1	1/1	1/1	1/1	0/0	0/0	0/0	1/1	0/0	0/0	1/1	1/1	0/0	0/0	1/1	1/1	0/0	0/0	0/0	0/0	1/1	1/1	0/0	0/0	0/0	1/1	1/1	1/1	1/1	1/1	0/0	1/1	1/1
	DLS311	0/0	0/0	0/0	1/1	0/0	0/0	0/0	0/0	0/0	0/0	0/0	1/1	0/0	0/0	0/0	0/0	1/1	0/0	0/0	0/0	1/1	0/0	1/1	0/0	0/0	1/1	1/1	0/0	0/0	1/1	1/1	1/1	1/1	0/1	1/1	1/1	1/1	0/0	0/0	0/0	1/1	1/1	1/1	1/1	1/1	0/0	1/1	0/0
	DLS313	1/1	0/0	0/0	1/1	1/1	1/1	0/0	0/0	0/0	0/0	0/0	0/0	1/1	1/1	1/1	1/1	1/1	1/1	1/1	0/0	0/0	0/0	1/1	0/0	0/0	1/1	1/1	0/0	0/0	1/1	1/1	0/0	0/0	0/0	0/0	1/1	1/1	0/0	0/0	0/0	1/1	1/1	1/1	1/1	1/1	0/0	1/1	1/1
	DLS317	0/0	0/1	0/1	1/1	0/0	0/0	0/0	0/0	0/0	0/0	0/0	0/1	0/0	0/0	1/1	0/0	1/1	0/0	0/0	0/0	0/1	0/0	0/0	0/0	0/0	0/0	0/0	0/0	0/0	0/0	0/0	0/0	0/0	0/0	0/0	0/0	0/0	0/0	0/0	0/0	0/0	0/0	0/0	0/1	0/1	0/1	0/1	0/0
	DLS325	0/1	0/0	0/0	0/1	0/1	0/1	0/0	0/1	0/0	0/0	0/0	0/1	0/1	0/1	0/1	0/1	0/1	0/1	0/1	0/1	0/1	0/1	1/1	1/1	0/0	1/1	1/1	0/1	0/1	0/0	1/1	0/1	1/1	1/1	1/1	0/1	1/1	0/1	0/1	0/1	0/1	1/1	0/0	1/1	1/1	0/1	1/1	0/1
	DLS333	0/0	0/0	0/0	1/1	0/0	0/0	0/0	0/0	0/0	0/0	0/0	0/0	0/0	0/1	1/1	0/0	1/1	0/0	0/0	0/0	1/1	0/1	0/0	0/0	0/0	0/0	0/0	0/0	0/0	0/0	0/0	0/0	./.	0/0	0/0	0/0	0/0	0/0	0/0	0/0	0/1	0/1	0/0	0/1	0/1	0/1	1/1	0/1
	DLS334	0/1	0/0	0/0	1/1	0/1	0/1	0/0	0/0	0/0	0/0	0/0	0/0	0/1	0/1	1/1	0/1	1/1	0/1	0/1	0/0	0/1	0/0	0/1	0/1	0/0	0/1	0/1	0/1	0/1	0/0	0/1	0/1	0/1	0/1	0/1	0/1	0/1	0/1	0/1	0/1	0/0	0/1	0/0	1/1	1/1	1/1	1/1	0/0
	DLS348	1/1	./.	0/0	1/1	1/1	1/1	0/0	0/0	0/0	0/0	0/0	0/0	1/1	1/1	1/1	1/1	1/1	1/1	1/1	0/0	0/0	0/0	1/1	0/0	0/0	1/1	1/1	0/0	0/0	1/1	1/1	0/0	0/0	0/0	0/0	1/1	1/1	0/0	0/0	0/0	1/1	1/1	1/1	1/1	1/1	0/0	1/1	1/1
	HDW47	0/0	0/0	0/0	1/1	0/0	0/0	0/0	0/0	0/0	0/0	0/0	0/0	0/0	0/0	1/1	0/0	1/1	0/0	0/0	0/0	1/1	0/0	0/0	0/0	0/0	0/0	0/0	0/0	0/0	0/0	0/0	0/0	0/0	0/0	0/0	0/0	0/0	0/0	0/0	0/0	0/0	0/0	0/0	1/1	1/1	1/1	1/1	0/0
	HDW48	0/0	0/0	0/0	0/1	0/0	0/0	0/0	0/1	0/0	0/0	0/0	0/0	0/0	0/0	0/1	0/0	0/1	0/0	0/0	0/1	1/1	0/1	0/1	0/0	0/0	0/0	0/0	0/0	0/0	0/0	0/0	0/0	0/0	0/0	0/0	0/0	0/0	0/0	0/0	0/0	0/0	0/0	0/0	0/1	0/1	0/1	0/1	0/1
	HDW49	0/0	0/0	0/0	1/1	0/0	0/0	0/0	0/0	0/0	0/0	0/0	0/1	0/0	0/0	0/1	0/0	1/1	0/0	0/0	0/0	1/1	0/0	0/0	0/0	0/0	0/0	0/0	0/0	0/0	0/0	0/0	0/0	0/0	0/0	0/0	0/0	0/0	0/0	0/0	0/0	0/0	0/0	0/0	1/1	1/1	0/1	1/1	0/1
	HDW50	0/0	0/0	0/0	1/1	0/0	0/0	0/0	0/0	0/0	0/0	0/0	0/0	0/0	0/0	1/1	0/0	1/1	0/0	0/0	0/0	1/1	0/0	0/0	0/0	0/0	0/0	0/0	0/0	0/0	0/0	0/0	0/0	0/0	0/0	0/0	0/0	0/0	0/0	0/0	0/0	0/0	0/0	0/0	1/1	1/1	1/1	1/1	0/0
	HDW51	0/0	0/0	0/0	1/1	0/0	0/0	0/0	0/0	0/0	0/0	0/0	1/1	0/0	0/0	0/0	0/0	1/1	0/0	0/0	0/0	1/1	0/0	1/1	0/0	0/0	1/1	1/1	0/0	0/0	1/1	1/1	1/1	1/1	1/1	1/1	1/1	1/1	0/0	0/0	0/0	1/1	1/1	1/1	1/1	1/1	0/0	1/1	0/0
	HDW52	0/0	0/0	0/0	1/1	0/0	0/0	0/1	0/0	0/1	0/1	0/1	0/1	0/1	0/1	0/1	0/0	1/1	0/0	0/0	0/0	1/1	0/0	0/1	0/0	0/0	0/1	0/1	0/0	0/0	0/1	0/1	0/1	0/1	0/1	0/1	0/1	0/1	0/0	0/0	0/0	0/1	0/1	0/1	1/1	0/1	0/0	1/1	0/1
	HDW54	0/0	0/0	0/0	1/1	0/0	0/0	0/0	0/0	0/0	0/0	0/0	0/0	0/0	0/0	1/1	0/0	1/1	0/0	0/0	0/0	1/1	0/0	0/0	0/0	0/0	./.	./.	0/0	0/0	0/0	0/0	0/0	0/0	0/0	0/0	0/0	0/0	0/0	0/0	0/0	0/0	0/0	0/0	1/1	1/1	1/1	1/1	0/0
	HDW56	0/0	0/0	0/0	1/1	0/0	0/0	0/0	0/0	0/0	0/0	0/0	0/1	0/0	0/0	0/1	0/0	1/1	0/0	0/0	0/0	1/1	0/0	0/0	0/0	0/0	0/0	0/0	0/0	0/0	0/0	0/0	0/0	0/0	0/0	0/0	0/0	0/0	0/0	0/0	0/0	0/0	0/0	0/0	1/1	1/1	0/1	1/1	0/1
	HDW59	0/0	0/0	0/0	1/1	0/0	0/0	0/1	0/0	0/1	0/1	0/1	0/0	0/1	0/1	1/1	0/0	1/1	0/0	0/0	0/0	1/1	0/0	0/0	0/0	0/0	0/0	0/0	0/0	0/0	0/0	0/0	0/0	0/0	0/0	0/0	0/0	0/0	0/0	0/0	0/0	0/0	0/0	0/0	1/1	0/1	0/1	1/1	0/1
	HDW60	0/0	0/0	0/0	1/1	0/0	0/0	1/1	0/0	1/1	1/1	1/1	0/0	1/1	1/1	1/1	0/0	1/1	0/0	0/0	0/0	1/1	0/0	0/0	0/0	0/0	0/0	0/0	0/0	0/0	0/0	0/0	0/0	0/0	0/0	0/0	0/0	0/0	0/0	0/0	0/0	0/1	0/1	0/1	1/1	0/1	0/0	1/1	0/1
	TAN78	0/0	0/0	0/0	1/1	0/0	0/0	0/0	0/0	0/0	0/0	0/0	1/1	0/0	0/0	0/0	0/0	1/1	0/0	0/0	0/0	1/1	0/0	1/1	0/0	0/0	1/1	1/1	0/0	0/0	1/1	1/1	1/1	1/1	1/1	1/1	1/1	1/1	0/0	0/0	0/0	1/1	1/1	1/1	1/1	1/1	0/0	1/1	0/0
	TAN79	0/0	0/0	0/0	1/1	0/0	0/0	0/0	0/0	0/0	0/0	0/0	0/0	0/0	0/0	1/1	0/0	1/1	0/0	0/0	0/0	1/1	0/0	0/0	0/0	0/0	0/0	0/0	0/0	0/0	0/0	0/0	0/0	0/0	0/0	0/0	0/0	0/0	0/0	0/0	0/0	0/0	0/0	0/0	1/1	1/1	1/1	1/1	0/0
	TAN80	0/0	0/0	0/0	1/1	0/0	0/0	0/0	0/0	0/0	0/0	0/0	1/1	0/0	0/0	0/0	0/0	1/1	0/0	0/0	0/0	1/1	0/0	1/1	0/0	0/0	1/1	1/1	0/0	0/0	1/1	1/1	1/1	1/1	1/1	1/1	1/1	1/1	0/0	0/0	0/0	1/1	1/1	1/1	1/1	1/1	0/0	1/1	0/0
	TAN82	0/1	0/0	0/0	./.	0/1	0/1	0/1	0/0	0/1	0/1	0/1	0/0	1/1	1/1	1/1	0/1	1/1	0/1	0/1	0/0	0/1	0/0	0/1	0/0	0/0	0/1	0/1	0/0	0/0	0/1	0/1	0/0	0/0	0/0	0/0	0/1	0/1	0/0	0/0	0/0	1/1	1/1	1/1	1/1	1/1	0/0	1/1	0/1
	TAN86	0/0	0/0	0/0	0/1	0/0	0/0	0/0	0/1	0/0	0/0	0/0	1/1	0/0	0/0	0/0	0/0	0/1	0/0	0/0	0/1	1/1	0/1	1/1	0/1	0/0	1/1	1/1	0/0	0/0	0/1	1/1	0/1	1/1	1/1	1/1	0/1	1/1	0/0	0/0	0/0	1/1	1/1	0/1	1/1	1/1	0/0	1/1	0/1
	TAN87	0/1	0/0	0/0	1/1	0/1	0/1	0/0	0/0	0/0	0/0	0/0	0/1	0/1	0/1	0/1	0/1	1/1	0/1	0/1	0/0	0/1	0/0	1/1	0/0	0/0	1/1	1/1	0/0	0/0	1/1	1/1	0/1	0/1	0/1	0/1	1/1	1/1	0/0	0/0	0/0	1/1	1/1	1/1	1/1	1/1	0/0	1/1	0/1
	TAN88	0/1	0/0	0/0	1/1	0/1	0/1	0/0	0/0	0/0	0/0	0/0	0/0	0/1	1/1	1/1	0/1	1/1	0/1	0/1	0/0	0/1	0/1	0/1	0/0	0/0	0/1	0/1	0/0	0/0	0/1	0/1	0/0	0/0	0/0	0/0	0/1	0/1	0/0	0/0	0/0	1/1	1/1	0/1	0/1	0/1	0/0	1/1	1/1
	TAN89	0/0	0/1	0/1	1/1	0/0	0/0	0/0	0/0	0/0	0/0	0/0	1/1	0/0	0/0	0/1	0/0	1/1	0/0	0/0	0/0	0/1	0/0	0/1	0/0	0/0	0/1	0/1	0/0	0/0	0/1	0/1	0/1	0/1	0/1	0/1	0/1	0/1	0/0	0/0	0/0	0/1	0/1	0/1	0/1	0/1	0/0	0/1	0/0
	TAN90	0/0	0/0	0/0	1/1	0/0	0/0	0/0	0/0	0/0	0/0	0/0	0/1	0/0	0/0	0/1	0/0	1/1	0/0	0/0	0/0	1/1	0/0	0/1	0/0	0/0	0/1	0/1	0/0	0/0	0/1	0/1	0/1	0/1	0/1	0/1	0/1	0/1	0/0	0/0	0/0	0/1	0/1	0/1	1/1	1/1	0/1	1/1	0/0
	TAN91	0/0	0/0	0/0	1/1	0/0	0/0	0/1	0/0	0/1	0/1	0/1	0/0	0/1	0/1	1/1	0/0	1/1	0/0	0/0	0/0	1/1	0/0	0/0	0/0	0/0	0/0	0/0	0/0	0/0	0/0	0/0	0/0	0/0	0/0	0/0	0/0	0/0	0/0	0/0	0/0	0/1	0/1	0/1	1/1	1/1	0/1	1/1	0/0
	FINN300	0/0	0/1	0/1	1/1	0/0	0/0	0/0	0/0	0/0	0/0	0/0	0/1	0/0	0/1	1/1	./.	1/1	0/0	0/0	0/0	0/1	0/1	0/1	0/1	0/1	0/1	0/1	0/1	0/1	0/0	0/1	0/1	0/1	0/1	0/1	0/1	0/1	0/1	0/1	0/0	0/0	0/0	0/0	0/1	0/1	0/0	0/1	0/0
	FINN303	0/0	0/1	0/1	1/1	0/0	0/0	0/0	0/0	0/0	0/0	0/0	0/1	0/0	0/1	1/1	0/0	1/1	0/0	0/0	0/0	0/1	0/1	0/1	0/1	0/1	0/1	0/1	0/1	0/1	0/0	0/1	0/1	0/1	0/1	0/1	0/1	0/1	0/1	0/1	0/1	0/0	0/1	0/0	0/1	0/1	0/0	0/1	0/1
	FINN304	0/0	0/1	0/1	1/1	0/0	0/0	0/0	0/0	0/0	0/0	0/0	0/1	0/0	0/1	1/1	0/0	1/1	0/0	0/0	0/0	0/1	0/1	0/0	0/0	0/0	0/0	0/0	0/0	0/0	0/0	0/0	0/0	0/0	0/0	0/0	0/0	0/0	0/0	0/0	0/0	0/1	0/1	0/0	0/0	0/0	0/0	0/1	0/1
	FINN305	0/0	0/0	0/0	1/1	0/0	0/0	0/0	0/0	0/0	0/0	0/0	0/0	0/0	1/1	1/1	0/0	1/1	0/0	0/0	0/0	1/1	1/1	1/1	1/1	1/1	1/1	1/1	1/1	1/1	0/0	1/1	1/1	1/1	1/1	1/1	1/1	1/1	1/1	1/1	1/1	0/0	1/1	0/0	1/1	1/1	0/0	1/1	1/1
	FINN306	0/0	0/0	0/0	1/1	0/0	0/0	0/0	0/0	0/0	0/0	0/0	0/0	0/0	1/1	1/1	0/0	1/1	0/0	0/0	0/0	1/1	1/1	1/1	1/1	1/1	1/1	1/1	1/1	1/1	0/0	1/1	1/1	1/1	1/1	1/1	1/1	1/1	1/1	1/1	0/1	0/0	0/1	0/0	1/1	1/1	0/0	1/1	0/1
	FINN307	0/1	0/0	0/0	1/1	0/1	0/1	0/0	0/0	0/0	0/0	0/0	0/0	0/1	1/1	1/1	0/1	1/1	0/1	0/1	0/0	0/1	0/1	1/1	0/1	0/1	1/1	1/1	0/1	0/1	0/1	1/1	0/1	0/1	0/1	0/1	1/1	1/1	0/1	0/1	0/0	0/1	0/1	0/1	1/1	1/1	0/0	1/1	0/1
	FINN313	0/0	1/1	1/1	1/1	0/0	0/0	0/0	0/0	0/0	0/0	0/0	1/1	0/0	0/0	1/1	0/0	1/1	0/0	0/0	0/0	0/0	0/0	0/0	0/0	0/0	0/0	0/0	0/0	0/0	0/0	0/0	0/0	0/0	0/0	0/0	0/0	0/0	0/0	0/0	0/0	0/0	0/0	0/0	0/0	0/0	0/0	0/0	0/0
	FINN314	0/0	0/1	0/1	1/1	0/0	0/0	0/0	0/0	0/0	0/0	0/0	0/1	0/0	0/1	1/1	0/0	1/1	0/0	0/0	0/0	0/1	0/1	0/1	0/1	0/1	0/1	0/1	0/1	0/1	0/0	0/1	0/1	0/1	0/1	0/1	0/1	0/1	0/1	0/1	0/0	0/0	0/0	0/0	0/1	0/1	0/0	0/1	0/0
	FINN315	0/0	0/0	0/0	1/1	0/0	0/0	0/0	0/0	0/0	0/0	0/0	0/1	0/0	0/1	0/1	0/0	1/1	0/0	0/0	0/0	1/1	0/1	1/1	0/1	0/1	1/1	1/1	0/1	0/1	0/1	1/1	1/1	1/1	1/1	1/1	1/1	1/1	0/1	0/1	0/0	0/1	0/1	0/1	1/1	1/1	0/0	1/1	0/0
	FINN317	0/0	0/1	0/1	1/1	0/0	0/0	0/0	0/0	0/0	0/0	0/0	1/1	0/0	0/0	0/1	0/0	1/1	0/0	0/0	0/0	0/1	0/0	0/1	0/0	0/0	0/1	0/1	0/0	0/0	0/1	0/1	0/1	0/1	0/1	0/1	0/1	0/1	0/0	0/0	0/0	0/1	0/1	0/1	0/1	0/1	0/0	0/1	0/0
	SXW16	0/1	0/0	0/0	1/1	0/1	0/1	0/0	0/0	0/0	0/0	0/0	0/0	0/1	0/1	1/1	0/1	1/1	0/1	0/1	0/0	0/1	0/0	0/1	0/0	0/0	0/1	0/1	0/0	0/0	0/1	0/1	0/0	0/0	0/0	0/0	0/1	0/1	0/0	0/0	0/0	0/1	0/1	0/1	1/1	1/1	0/1	1/1	0/1
	SXW17	0/1	0/0	0/0	1/1	0/1	0/1	0/0	0/0	0/0	0/0	0/0	0/0	0/1	0/1	1/1	0/1	1/1	0/1	0/1	0/0	0/1	0/0	0/1	0/1	0/0	0/1	0/1	0/1	0/1	0/0	0/1	0/1	0/1	0/1	0/1	0/1	0/1	0/1	0/1	0/1	0/0	0/1	0/0	1/1	1/1	1/1	1/1	0/0
	SXW19	0/0	0/0	0/0	1/1	0/0	0/0	0/0	0/0	0/0	0/0	0/0	0/0	0/0	0/0	1/1	0/0	1/1	0/0	0/0	0/0	1/1	0/0	0/0	0/0	0/0	0/0	0/0	0/0	0/0	0/0	0/0	0/0	0/0	0/0	0/0	0/0	0/0	0/0	0/0	0/0	0/0	0/0	0/0	1/1	1/1	1/1	1/1	0/0
	SXW20	0/0	0/0	0/0	1/1	0/0	0/0	0/0	0/0	0/0	0/0	0/0	0/1	0/0	0/0	0/1	0/0	1/1	0/0	0/0	0/0	1/1	0/0	0/0	0/0	0/0	0/0	0/0	0/0	0/0	0/0	0/0	0/0	0/0	0/0	0/0	0/0	0/0	0/0	0/0	0/0	0/0	0/0	0/0	1/1	1/1	1/1	1/1	0/0
	SXW23	./.	0/0	0/0	1/1	0/0	0/0	0/0	0/0	0/0	0/0	0/0	0/0	0/0	0/1	1/1	0/0	1/1	./.	0/0	0/0	0/1	0/1	0/0	./.	0/0	0/0	0/0	0/0	0/0	0/0	0/0	0/0	0/1	0/0	0/0	0/0	0/0	0/0	0/0	0/0	0/1	0/1	0/0	0/1	0/1	0/1	1/1	0/1
	SXW25	0/0	0/0	0/0	1/1	0/0	0/0	0/0	0/0	0/0	0/0	0/0	0/0	0/0	0/0	1/1	0/0	1/1	0/0	0/0	0/0	1/1	0/0	0/0	0/0	0/0	0/0	0/0	0/0	0/0	0/0	0/0	0/0	0/0	0/0	0/0	0/0	0/0	0/0	0/0	0/0	0/0	0/0	0/0	1/1	1/1	1/1	1/1	0/0
	SXW26	0/0	0/0	0/0	0/1	0/0	0/0	0/0	0/1	0/0	0/0	0/0	0/0	0/0	0/0	0/1	0/0	0/1	0/0	0/0	0/1	1/1	0/1	0/1	0/0	0/0	0/0	0/0	0/0	0/0	0/0	0/0	0/0	0/0	0/0	0/0	0/0	0/0	0/0	0/0	0/0	0/0	0/0	0/0	0/1	0/1	0/1	0/1	0/1
	SXW28	0/1	0/0	0/0	1/1	0/1	0/1	0/0	0/0	0/0	0/0	0/0	0/0	0/1	0/1	1/1	0/1	1/1	0/1	0/1	0/0	0/1	0/0	0/1	0/1	0/0	0/1	0/1	0/1	0/1	0/0	0/1	0/1	0/1	0/1	0/1	0/1	0/1	0/1	0/1	0/1	0/0	0/1	0/0	1/1	1/1	1/1	1/1	0/0
	SXW29	0/1	0/0	0/0	1/1	0/1	0/1	0/0	0/0	0/0	0/0	0/0	0/0	0/1	0/1	1/1	0/1	1/1	0/1	0/1	0/0	0/1	0/0	0/1	0/1	0/0	0/1	0/1	0/1	0/1	0/0	0/1	0/1	0/1	0/1	0/1	0/1	0/1	0/1	0/1	0/1	0/0	0/1	0/0	1/1	1/1	1/1	1/1	0/0
	SXW30	0/1	0/0	0/0	1/1	0/1	0/1	0/0	0/0	0/0	0/0	0/0	0/0	0/1	0/1	1/1	0/1	1/1	0/1	0/1	0/0	0/1	0/0	0/1	0/1	0/0	0/1	0/1	0/1	0/1	0/0	0/1	0/1	0/1	0/1	0/1	0/1	0/1	0/1	0/1	0/1	0/0	0/1	0/0	1/1	1/1	1/1	1/1	0/0
	WDS102	0/1	0/0	0/0	0/1	0/1	0/1	0/0	0/1	0/0	0/0	0/0	0/0	0/1	0/1	0/1	0/1	0/1	0/1	0/1	0/1	0/1	0/1	1/1	0/1	0/0	0/1	0/1	0/1	0/1	0/0	0/1	0/1	0/1	0/1	0/1	0/1	0/1	0/1	0/1	0/1	0/0	0/1	0/0	0/1	0/1	0/1	0/1	0/1
	WDS109	0/0	0/0	0/0	0/1	0/0	0/0	0/1	0/1	0/1	0/1	0/1	0/0	0/1	0/1	0/1	0/0	0/1	0/0	0/0	0/1	1/1	0/1	0/1	0/0	0/0	0/0	0/0	0/0	0/0	0/0	0/0	0/0	0/0	0/0	0/0	0/0	0/0	0/0	0/0	0/0	0/0	0/0	0/0	0/1	0/0	0/0	0/1	1/1
	WDS112	0/0	0/0	0/0	1/1	0/0	0/0	0/0	0/0	0/0	0/0	0/0	0/0	0/0	0/0	1/1	0/0	1/1	0/0	0/0	0/0	1/1	0/0	0/0	0/0	0/0	0/0	0/0	0/0	0/0	0/0	0/0	0/0	0/0	0/0	0/0	0/0	0/0	0/0	0/0	0/0	0/0	0/0	0/0	1/1	1/1	1/1	1/1	0/0
	WDS123	0/0	0/0	0/0	1/1	0/0	0/0	0/0	0/0	0/0	0/0	0/0	0/0	0/0	0/0	1/1	0/0	1/1	0/0	0/0	0/0	1/1	0/0	0/0	0/0	0/0	0/0	0/0	0/0	0/0	0/0	0/0	0/0	0/0	0/0	0/0	0/0	0/0	0/0	0/0	0/0	0/0	0/0	0/0	1/1	1/1	1/1	1/1	0/0
	WDS14	0/0	0/0	0/0	1/1	0/0	0/0	0/0	0/0	0/0	0/0	0/0	0/0	0/0	0/0	1/1	0/0	1/1	0/0	0/0	0/0	1/1	0/0	0/0	0/0	0/0	0/0	0/0	0/0	0/0	0/0	0/0	0/0	0/0	0/0	0/0	0/0	0/0	0/0	0/0	0/0	0/0	0/0	0/0	1/1	1/1	1/1	1/1	0/0
	WDS148	0/0	0/0	0/0	1/1	0/0	0/0	0/0	0/0	0/0	0/0	0/0	0/1	0/0	0/0	0/1	0/0	1/1	0/0	0/0	0/0	1/1	0/0	0/1	0/0	0/0	0/1	0/1	0/0	0/0	0/1	0/1	0/1	0/1	0/1	0/1	0/1	0/1	0/0	0/0	0/0	0/1	0/1	0/1	1/1	1/1	0/1	1/1	0/0
	WDS149	0/1	0/1	0/1	1/1	0/1	0/1	0/0	0/0	0/0	0/0	0/0	0/1	0/1	0/1	1/1	0/1	1/1	0/1	0/1	0/0	0/0	0/0	0/1	0/1	0/0	0/1	0/1	0/1	0/1	0/0	0/1	0/1	0/1	0/1	0/1	0/1	0/1	0/1	0/1	0/1	0/0	0/1	0/0	0/1	0/1	0/1	0/1	0/0
	WDS163	0/0	0/0	0/0	1/1	0/0	0/0	0/0	0/0	0/0	0/0	0/0	0/0	0/0	0/0	1/1	0/0	1/1	0/0	0/0	0/0	1/1	0/0	0/0	0/0	0/0	0/0	0/0	0/0	0/0	0/0	0/0	0/0	0/0	0/0	0/0	0/0	0/0	0/0	0/0	0/0	0/0	0/0	0/0	1/1	1/1	1/1	1/1	0/0
	WDS53	0/0	0/0	0/0	1/1	./.	./.	./.	./.	0/0	0/0	0/0	0/0	0/0	0/0	1/1	0/0	1/1	0/0	0/0	0/0	1/1	0/0	0/0	0/0	0/0	0/0	0/0	0/0	0/0	0/0	0/0	0/0	0/0	0/0	0/0	0/0	0/0	0/0	0/0	0/0	0/0	0/0	0/0	1/1	1/1	1/1	1/1	0/0
	WDS60	0/0	0/1	0/1	1/1	0/0	0/0	0/0	0/0	0/0	0/0	0/0	0/1	0/0	0/0	1/1	0/0	1/1	0/0	0/0	0/0	0/1	0/0	0/0	0/0	0/0	0/0	0/0	0/0	0/0	0/0	0/0	0/0	0/0	0/0	0/0	0/0	0/0	0/0	0/0	0/0	0/0	0/0	0/0	0/1	0/1	0/1	0/1	0/0
	Gotland24506	0/0	0/0	0/0	0/1	0/0	0/0	0/0	0/1	0/0	0/0	0/0	0/1	0/0	0/0	0/0	0/0	0/1	0/0	0/0	0/1	1/1	0/1	1/1	0/0	0/0	0/1	0/1	0/0	0/0	0/1	0/1	0/1	0/1	0/1	0/1	0/1	0/1	0/0	0/0	0/0	0/1	0/1	0/1	0/1	0/1	0/0	0/1	0/1
	Gotland24507	0/0	0/0	0/0	1/1	0/0	0/0	0/0	0/0	0/0	0/0	0/0	1/1	0/0	0/0	0/0	0/0	1/1	0/0	0/0	0/0	1/1	0/0	1/1	0/0	0/0	1/1	./.	0/0	0/0	1/1	1/1	1/1	1/1	1/1	1/1	1/1	1/1	0/0	0/0	0/0	1/1	1/1	1/1	1/1	1/1	0/0	1/1	0/0
	Gotland24508	0/0	1/1	1/1	1/1	0/0	0/0	0/0	0/0	0/0	0/0	0/0	1/1	0/0	0/0	1/1	0/0	1/1	0/0	0/0	0/0	0/0	0/0	0/0	0/0	0/0	0/0	0/0	0/0	0/0	0/0	0/0	0/0	0/0	0/0	0/0	0/0	0/0	0/0	0/0	0/0	0/0	0/0	0/0	0/0	0/0	0/0	0/0	0/0
	Gotland24510	0/0	0/0	0/0	1/1	0/0	0/0	0/0	0/0	0/0	0/0	0/0	1/1	0/0	0/0	0/0	0/0	1/1	0/0	0/0	0/0	1/1	0/0	1/1	0/0	0/0	1/1	1/1	0/0	0/0	1/1	1/1	1/1	1/1	1/1	1/1	1/1	1/1	0/0	0/0	0/0	1/1	1/1	1/1	1/1	1/1	0/0	1/1	0/0
	Gotland24512	0/0	0/1	0/1	1/1	./.	0/0	0/0	0/0	0/0	0/0	0/0	1/1	0/0	0/0	0/1	0/0	1/1	0/0	0/0	0/0	0/1	0/0	0/1	0/0	0/0	0/1	0/1	0/0	0/0	0/1	0/1	0/1	0/1	0/1	0/1	0/1	0/1	0/0	0/0	0/0	0/1	0/1	0/1	0/1	0/1	0/0	0/1	0/0
	Gotland24513	0/0	0/1	0/1	1/1	0/0	0/0	0/0	0/0	0/0	0/0	0/0	1/1	0/0	0/0	0/1	0/0	1/1	0/0	0/0	0/0	0/1	0/0	0/1	0/0	0/0	0/1	0/1	0/0	0/0	0/1	0/1	0/1	0/1	0/1	0/1	0/1	0/1	0/0	0/0	0/0	0/1	0/1	0/1	0/1	0/1	0/0	0/1	0/0
	Gotland24514	0/0	0/0	0/0	1/1	0/0	0/0	0/0	0/0	0/0	0/0	0/0	1/1	0/0	0/0	0/0	0/0	1/1	0/0	0/0	0/0	1/1	0/0	1/1	0/0	0/0	1/1	1/1	0/0	0/0	1/1	1/1	1/1	1/1	1/1	1/1	1/1	1/1	0/0	0/0	0/0	1/1	1/1	1/1	1/1	1/1	0/0	1/1	0/0
	Gotland24515	0/0	0/0	0/0	0/1	0/0	0/0	0/0	0/1	0/0	0/0	0/0	0/1	0/0	0/0	0/0	0/0	0/1	0/0	0/0	0/1	1/1	0/1	1/1	0/0	0/0	0/1	0/1	0/0	0/0	0/1	0/1	0/1	0/1	0/1	0/1	0/1	0/1	0/0	0/0	0/0	0/1	0/1	0/1	0/1	0/1	0/0	0/1	0/1
	Gotland24516	0/0	0/0	0/0	1/1	0/0	0/0	0/0	0/0	0/0	0/0	0/0	0/1	0/0	0/0	0/1	0/0	1/1	0/0	0/0	0/0	1/1	0/1	1/1	0/1	0/1	1/1	1/1	0/1	0/0	0/1	1/1	1/1	1/1	1/1	1/1	1/1	1/1	0/0	0/0	0/1	0/1	1/1	0/1	1/1	1/1	0/1	1/1	0/1
	Gotland24517	0/0	0/1	0/1	1/1	0/0	0/0	0/0	0/0	0/0	0/0	0/0	1/1	0/0	0/0	0/1	0/0	1/1	0/0	0/0	0/0	0/1	0/0	0/1	0/0	0/0	0/1	0/1	0/0	0/0	0/1	0/1	0/1	0/1	0/1	0/1	0/1	0/1	0/0	0/0	0/0	0/1	0/1	0/1	0/1	0/1	0/0	0/1	0/0
	EFR208	0/0	0/1	0/1	1/1	0/0	0/0	0/0	0/0	0/0	0/0	0/0	1/1	0/0	0/0	0/1	0/0	1/1	0/0	0/0	0/0	0/1	0/0	0/1	0/0	0/0	0/1	0/1	0/0	0/0	0/1	0/1	0/1	0/1	0/1	0/1	0/1	0/1	0/0	0/0	0/0	0/1	0/1	0/1	0/1	0/1	0/0	0/1	0/0
	EFR212	0/0	1/1	1/1	1/1	0/0	0/0	0/0	0/0	0/0	0/0	0/0	1/1	0/0	0/0	1/1	0/0	1/1	0/0	0/0	0/0	0/0	0/0	0/0	0/0	0/0	0/0	0/0	0/0	0/0	0/0	0/0	0/0	0/0	0/0	0/0	0/0	0/0	0/0	0/0	0/0	0/0	0/0	0/0	0/0	0/0	0/0	0/0	0/0
	EFR213	0/0	1/1	1/1	1/1	0/0	0/0	0/0	0/0	0/0	0/0	0/0	1/1	0/0	0/0	1/1	0/0	1/1	0/0	0/0	0/0	0/0	0/0	0/0	0/0	0/0	0/0	0/0	0/0	0/0	0/0	0/0	0/0	0/0	0/0	0/0	0/0	0/0	0/0	0/0	0/0	0/0	0/0	0/0	0/0	0/0	0/0	0/0	0/0
	EFR215	0/0	0/1	0/1	1/1	0/0	0/0	0/0	0/0	0/0	0/0	0/0	0/1	0/0	0/0	1/1	0/0	1/1	0/0	0/0	0/0	0/1	0/1	0/1	0/1	0/1	0/1	0/1	0/1	0/0	0/0	0/1	0/1	0/1	0/1	0/1	0/1	0/1	0/0	0/0	0/1	0/0	0/1	0/0	0/1	0/1	0/1	0/1	0/1
	EFR216	0/0	0/0	0/0	0/1	0/0	0/0	0/0	0/1	0/0	0/0	0/0	0/0	0/0	0/0	0/1	0/0	0/1	0/0	0/0	0/1	1/1	1/1	1/1	0/1	0/1	0/1	0/1	0/1	0/0	0/0	0/1	0/1	0/1	0/1	0/1	0/1	0/1	0/0	0/0	0/1	0/0	0/1	0/0	0/1	0/1	0/1	0/1	1/1
	EFR219	0/0	0/1	0/1	1/1	0/0	0/0	0/0	0/0	0/0	0/0	0/0	0/1	0/0	0/0	1/1	0/0	1/1	0/0	0/0	0/0	0/1	0/0	0/0	0/0	0/0	0/0	0/0	0/0	0/0	0/0	0/0	0/0	0/0	0/0	0/0	0/0	0/0	0/0	0/0	0/0	0/0	0/0	0/0	0/1	0/1	0/1	0/1	0/0
	VF-02	0/0	0/1	0/1	0/1	0/0	0/0	0/0	0/1	0/0	0/0	0/0	0/1	0/0	0/0	0/1	0/0	0/1	0/0	0/0	0/1	1/1	1/1	1/1	0/1	0/1	0/1	0/1	0/1	0/1	0/0	0/1	0/1	0/1	0/1	0/1	0/1	0/1	0/1	0/1	0/0	0/0	0/0	0/0	0/1	0/1	0/0	0/1	0/1
	VF-06	0/0	1/1	1/1	1/1	0/0	0/0	0/0	0/0	0/0	0/0	0/0	1/1	0/0	0/0	1/1	0/0	1/1	0/0	0/0	0/0	1/1	1/1	1/1	1/1	1/1	1/1	1/1	1/1	1/1	0/0	1/1	1/1	1/1	1/1	1/1	1/1	1/1	1/1	1/1	0/0	0/0	0/0	0/0	1/1	1/1	0/0	1/1	0/0
	VF-10	0/0	0/0	0/0	0/0	0/0	0/0	0/0	1/1	0/0	0/0	0/0	0/0	0/0	0/0	0/0	0/0	0/0	0/0	0/0	1/1	1/1	1/1	1/1	0/0	0/0	0/0	0/0	0/0	0/0	0/0	0/0	0/0	0/0	0/0	0/0	0/0	0/0	0/0	0/0	0/0	0/0	0/0	0/0	0/0	0/0	0/0	0/0	1/1
	VF-12	0/1	0/0	0/0	0/1	0/1	0/1	0/0	0/1	0/0	0/0	0/0	0/0	0/1	0/1	0/1	0/1	0/1	0/1	0/1	0/1	0/1	0/1	0/1	0/0	0/0	0/0	0/0	0/0	0/0	0/0	0/0	0/0	0/0	0/0	0/0	0/0	0/0	0/0	0/0	0/0	0/0	0/0	0/0	0/0	0/0	0/0	0/0	0/1
	HU62	0/0	0/0	0/0	1/1	0/0	0/0	0/0	0/0	0/0	0/0	0/0	0/0	0/0	0/0	1/1	0/0	1/1	0/0	0/0	0/0	1/1	0/0	0/0	0/0	0/0	0/0	0/0	0/0	0/0	0/0	0/0	0/0	0/0	0/0	0/0	0/0	0/0	0/0	0/0	0/0	0/0	0/0	0/0	1/1	1/1	1/1	1/1	0/0
	HU63	0/0	0/0	0/0	1/1	0/0	0/0	0/0	0/0	0/0	0/0	0/0	0/0	0/0	0/0	1/1	0/0	1/1	0/0	0/0	0/0	1/1	0/0	0/0	0/0	0/0	0/0	0/0	0/0	0/0	0/0	0/0	0/0	0/0	0/0	0/0	0/0	0/0	0/0	0/0	0/0	0/0	0/0	0/0	1/1	1/1	1/1	1/1	0/0
	HU64	0/0	0/0	0/0	1/1	0/0	0/0	0/0	0/0	0/0	0/0	0/0	0/0	0/0	0/0	1/1	0/0	1/1	0/0	0/0	0/0	1/1	0/0	0/0	0/0	0/0	0/0	0/0	0/0	0/0	0/0	0/0	0/0	0/0	0/0	0/0	0/0	0/0	0/0	0/0	0/0	0/0	0/0	0/0	1/1	1/1	1/1	1/1	0/0
	HU65	./.	0/0	0/0	1/1	0/0	0/0	0/0	0/0	0/0	0/0	0/0	0/0	0/0	0/0	1/1	0/0	1/1	0/0	0/0	0/0	1/1	0/0	0/0	0/0	0/0	0/0	0/0	0/0	0/0	0/0	0/0	0/0	0/0	0/0	0/0	0/0	0/0	0/0	0/0	0/0	0/0	0/0	0/0	1/1	1/1	1/1	1/1	0/0
	HU66	0/0	0/0	0/0	1/1	0/0	0/0	0/0	0/0	0/0	0/0	0/0	0/0	0/0	0/0	1/1	0/0	1/1	0/0	0/0	0/0	1/1	0/0	0/0	0/0	0/0	0/0	0/0	0/0	0/0	0/0	0/0	0/0	0/0	0/0	0/0	0/0	0/0	0/0	0/0	0/0	0/0	0/0	0/0	./.	1/1	1/1	1/1	0/0
	HU68	0/0	0/0	0/0	1/1	0/0	0/0	0/0	0/0	0/0	0/0	0/0	0/0	0/0	0/0	1/1	0/0	1/1	0/0	0/0	0/0	1/1	0/0	0/0	0/0	0/0	0/0	0/0	0/0	0/0	0/0	0/0	0/0	0/0	0/0	0/0	0/0	0/0	0/0	0/0	0/0	0/0	0/0	0/0	1/1	1/1	1/1	1/1	0/0
	HU69	0/0	0/0	0/0	1/1	0/0	0/0	0/0	0/0	0/0	0/0	0/0	0/0	0/0	0/0	1/1	0/0	1/1	0/0	0/0	0/0	1/1	0/0	0/0	0/0	0/0	0/0	0/0	0/0	0/0	0/0	0/0	0/0	0/0	0/0	0/0	0/0	0/0	0/0	0/0	0/0	0/0	0/0	0/0	1/1	1/1	1/1	1/1	0/0
	HU73	0/0	0/0	0/0	1/1	0/0	0/0	0/0	0/0	0/0	0/0	0/0	0/0	0/0	0/0	1/1	0/0	1/1	0/0	0/0	0/0	1/1	0/0	0/0	0/0	0/0	0/0	0/0	0/0	0/0	0/0	0/0	0/0	0/0	0/0	0/0	0/0	0/0	0/0	0/0	0/0	0/0	0/0	0/0	1/1	1/1	1/1	1/1	0/0
	HU75	0/0	0/0	0/0	1/1	0/0	0/0	0/0	0/0	0/0	0/0	0/0	0/0	0/0	0/0	1/1	0/0	1/1	0/0	0/0	0/0	1/1	0/0	0/0	0/0	0/0	0/0	0/0	0/0	0/0	0/0	0/0	0/0	0/0	0/0	0/0	0/0	0/0	0/0	0/0	0/0	0/0	0/0	0/0	1/1	1/1	1/1	1/1	0/0
	HU76	0/0	0/0	0/0	1/1	0/0	0/0	0/0	0/0	0/0	0/0	0/0	0/0	0/0	0/0	1/1	0/0	1/1	0/0	0/0	0/0	1/1	0/0	0/0	0/0	0/0	0/0	0/0	0/0	0/0	0/0	0/0	0/0	0/0	0/0	0/0	0/0	0/0	0/0	0/0	0/0	0/0	0/0	0/0	1/1	1/1	1/1	1/1	0/0
[truncated: 613 more columns]

## Sheet: Fig.S12d
Fig.S12d	MSRB3 gene
	Genotypes of 249 SNPs in 10 small-eared sheep and 20 large-eared sheep.
	SNP position Sample ID	154039150	154039485	154040037	154040039	154040445	154044716	154045085	154045485	154045767	154045812	154046143	154046561	154046570	154046728	154048895	154049523	154051631	154053795	154053883	154054537	154057551	154060172	154067022	154067319	154067954	154068485	154068771	154069282	154069410	154069615	154070463	154070547	154070806	154071064	154071175	154071588	154071620	154071725	154071915	154071969	154072187	154074313	154074322	154075247	154075670	154076046	154076086	154076280
	23347Shetland	0/1	0/1	0/1	0/1	0/1	0/1	0/1	0/1	0/1	0/1	0/1	0/1	0/1	0/1	0/1	0/1	0/1	0/1	0/1	0/1	1/1	0/1	0/1	0/1	0/1	0/1	1/1	0/1	1/1	0/1	0/1	0/1	0/1	0/0	0/0	0/1	0/1	0/1	0/0	0/0	0/1	0/0	0/0	0/0	0/0	0/0	0/0	1/1
	Shetland23342	0/1	0/1	0/1	0/1	0/1	0/1	0/1	0/1	0/1	0/1	0/1	0/1	0/1	0/1	0/1	0/1	0/1	0/0	0/1	0/1	1/1	0/1	0/1	0/1	0/1	0/1	1/1	0/1	1/1	0/1	0/1	0/0	0/0	0/0	0/1	0/1	0/1	0/1	0/0	0/1	0/1	0/1	0/1	0/0	0/0	0/0	0/0	1/1
	Shetland23343	1/1	0/0	1/1	0/0	0/0	0/0	1/1	1/1	1/1	1/1	1/1	1/1	1/1	1/1	1/1	1/1	1/1	1/1	1/1	1/1	1/1	1/1	0/0	0/0	0/0	0/0	1/1	1/1	1/1	0/0	0/0	0/1	1/1	0/1	0/0	0/0	1/1	0/0	0/1	0/0	0/1	0/1	0/1	0/1	0/1	0/1	0/1	1/1
	Shetland23344	1/1	0/0	1/1	0/0	0/0	0/0	1/1	1/1	1/1	1/1	1/1	1/1	1/1	1/1	1/1	1/1	1/1	0/0	1/1	1/1	1/1	1/1	0/0	0/0	0/0	0/0	1/1	1/1	1/1	0/0	0/0	0/0	0/0	0/0	1/1	0/0	1/1	0/0	0/0	1/1	0/0	1/1	1/1	0/0	0/0	0/0	0/0	1/1
	Shetland23345	1/1	0/0	1/1	0/0	0/0	0/0	1/1	1/1	1/1	1/1	1/1	1/1	1/1	1/1	1/1	1/1	1/1	1/1	1/1	1/1	1/1	1/1	0/0	0/0	0/0	0/0	1/1	1/1	1/1	0/0	0/0	0/1	0/1	0/1	0/0	0/0	1/1	0/0	0/1	0/0	0/1	1/1	1/1	1/1	1/1	1/1	1/1	1/1
	Shetland23346	0/1	0/1	0/1	0/1	0/1	0/1	0/1	0/1	0/1	0/1	0/1	0/1	0/1	0/1	0/1	0/1	0/1	0/1	0/1	0/1	1/1	0/1	0/1	0/1	0/1	0/1	1/1	0/1	1/1	0/1	0/1	0/1	0/1	0/0	0/0	0/1	0/1	0/1	0/0	0/0	0/1	0/0	0/0	0/0	0/0	0/0	0/0	1/1
	Shetland23354	1/1	0/0	1/1	0/0	0/0	0/0	1/1	1/1	1/1	1/1	1/1	1/1	1/1	1/1	1/1	1/1	1/1	0/1	1/1	1/1	1/1	1/1	0/0	0/0	0/0	0/0	1/1	1/1	1/1	0/0	0/0	0/1	0/1	0/0	0/1	0/0	1/1	0/0	0/0	0/1	0/0	0/1	0/1	0/0	0/0	0/0	0/0	1/1
	1	0/0	1/1	0/0	1/1	1/1	1/1	0/0	0/0	0/0	0/0	0/0	0/0	0/0	0/0	0/0	0/0	0/0	0/0	0/0	0/0	1/1	0/0	1/1	1/1	1/1	1/1	1/1	0/0	1/1	1/1	1/1	0/0	0/0	0/0	0/0	1/1	0/0	1/1	0/0	0/0	1/1	0/0	0/0	0/0	0/0	0/0	0/0	1/1
	10	0/0	1/1	0/0	1/1	1/1	1/1	0/0	0/0	0/0	0/0	0/0	0/0	0/0	0/0	0/0	0/0	0/0	0/0	0/0	0/0	1/1	0/0	1/1	1/1	1/1	1/1	1/1	0/0	1/1	1/1	1/1	0/0	0/0	0/0	0/0	1/1	0/0	1/1	0/0	0/0	1/1	0/0	0/0	0/0	0/0	0/0	0/0	1/1
	11N	0/0	1/1	0/0	1/1	1/1	1/1	0/0	0/0	0/0	0/0	0/0	0/0	0/0	0/0	0/0	0/0	0/0	0/0	0/0	0/0	1/1	0/0	1/1	1/1	1/1	1/1	1/1	0/0	1/1	1/1	1/1	0/0	0/0	0/0	0/0	1/1	0/0	1/1	0/0	0/0	1/1	0/0	0/0	0/0	0/0	0/0	0/0	1/1
	2N	0/0	1/1	0/0	1/1	1/1	1/1	0/0	0/0	0/0	0/0	0/0	0/0	0/0	0/0	0/0	0/0	0/0	0/0	0/0	0/0	1/1	0/0	1/1	1/1	1/1	1/1	1/1	0/0	1/1	1/1	1/1	0/0	0/0	0/0	0/0	1/1	0/0	1/1	0/0	0/0	1/1	0/0	0/0	0/0	0/0	0/0	0/0	1/1
	3N	0/0	1/1	0/0	1/1	1/1	1/1	0/0	0/0	0/0	0/0	0/0	0/0	0/0	0/0	0/0	0/0	0/0	0/0	0/0	0/0	1/1	0/0	1/1	1/1	1/1	1/1	1/1	0/0	1/1	1/1	1/1	0/0	0/0	0/0	0/0	1/1	0/0	1/1	0/0	0/0	1/1	0/0	0/0	0/0	0/0	0/0	0/0	1/1
	5N	0/0	1/1	0/0	1/1	1/1	1/1	0/0	0/0	0/0	0/0	0/0	0/0	0/0	0/0	0/0	0/0	0/0	0/0	0/0	0/0	1/1	0/0	1/1	1/1	1/1	1/1	1/1	0/0	1/1	1/1	1/1	0/0	0/0	0/0	0/0	1/1	0/0	1/1	0/0	0/0	1/1	0/0	0/0	0/0	0/0	0/0	0/0	1/1
	6N	0/0	1/1	0/0	1/1	1/1	1/1	0/0	0/0	0/0	0/0	0/0	0/0	0/0	0/0	0/0	0/0	0/0	0/0	0/0	0/0	1/1	0/0	1/1	1/1	1/1	1/1	1/1	0/0	1/1	1/1	1/1	0/0	0/0	0/0	0/0	1/1	0/0	1/1	0/0	0/0	1/1	0/0	0/0	0/0	0/0	0/0	0/0	1/1
	7N	0/0	1/1	0/0	1/1	1/1	1/1	0/0	0/0	0/0	0/0	0/0	0/0	0/0	0/0	0/0	0/0	0/0	0/0	0/0	0/0	1/1	0/0	1/1	1/1	1/1	1/1	1/1	0/0	1/1	1/1	1/1	0/0	0/0	0/0	0/0	1/1	0/0	1/1	0/0	0/0	1/1	0/0	0/0	0/0	0/0	0/0	0/0	1/1
	8N	0/0	1/1	0/0	1/1	1/1	1/1	0/0	0/0	0/0	0/0	0/0	0/0	0/0	0/0	0/0	0/0	0/0	0/0	0/0	0/0	1/1	0/0	1/1	1/1	1/1	1/1	1/1	0/0	1/1	1/1	1/1	0/0	0/0	0/0	0/0	1/1	0/0	1/1	0/0	0/0	1/1	0/0	0/0	0/0	0/0	0/0	0/0	1/1
	9N	0/0	1/1	0/0	1/1	1/1	1/1	0/0	0/0	0/0	0/0	0/0	0/0	0/0	0/0	0/0	0/0	0/0	0/0	0/0	0/0	1/1	0/0	1/1	1/1	1/1	1/1	1/1	0/0	1/1	1/1	1/1	0/0	0/0	0/0	0/0	1/1	0/0	1/1	0/0	0/0	1/1	0/0	0/0	0/0	0/0	0/0	0/0	1/1
	DLS249	0/1	0/1	0/1	0/1	0/1	0/1	0/1	0/1	0/1	0/1	0/1	0/1	0/1	0/1	0/1	0/1	0/1	0/1	0/1	0/1	1/1	0/1	0/1	0/1	0/1	0/1	1/1	0/1	1/1	0/1	0/1	0/0	0/1	0/1	0/0	0/1	0/1	0/1	0/1	0/0	1/1	0/1	0/1	0/1	0/1	0/1	0/1	1/1
	DLS305	0/0	1/1	0/0	1/1	1/1	1/1	0/0	0/0	0/0	0/0	0/0	0/0	0/0	0/0	0/0	0/0	0/0	0/0	0/0	0/0	1/1	0/0	1/1	1/1	1/1	1/1	1/1	0/0	1/1	1/1	1/1	0/0	0/0	0/0	0/0	1/1	0/0	1/1	0/0	0/0	1/1	0/0	0/0	0/0	0/0	0/0	0/0	1/1
	DLS309	0/0	1/1	0/0	1/1	1/1	1/1	0/0	0/0	0/0	0/0	0/0	0/0	0/0	0/0	0/0	0/0	0/0	0/0	0/0	0/0	1/1	0/0	1/1	1/1	1/1	1/1	1/1	0/0	1/1	1/1	1/1	0/0	0/0	0/0	0/0	1/1	0/0	1/1	0/0	0/0	1/1	0/0	0/0	0/0	0/0	0/0	0/0	1/1
	DLS311	0/0	1/1	0/0	1/1	1/1	1/1	0/0	0/0	0/0	0/0	0/0	0/0	0/0	0/0	0/0	0/0	0/0	0/0	0/0	0/0	1/1	0/0	1/1	1/1	1/1	1/1	1/1	0/0	1/1	1/1	1/1	0/0	0/0	0/0	0/0	1/1	0/0	1/1	0/0	0/0	1/1	0/0	0/0	0/0	0/0	0/0	0/0	1/1
	DLS313	0/0	1/1	0/0	1/1	1/1	1/1	0/0	0/0	0/0	0/0	0/0	0/0	0/0	0/0	0/0	0/0	0/0	0/0	0/0	0/0	1/1	0/0	1/1	1/1	1/1	1/1	1/1	0/0	1/1	1/1	1/1	0/0	0/0	0/0	0/0	1/1	0/0	1/1	0/0	0/0	1/1	0/0	0/0	0/0	0/0	0/0	0/0	1/1
	DLS317	0/0	1/1	0/0	1/1	1/1	1/1	0/0	0/0	0/0	0/0	0/0	0/0	0/0	0/0	0/0	0/0	0/0	0/0	0/0	0/0	1/1	0/0	1/1	1/1	1/1	1/1	1/1	0/0	1/1	1/1	1/1	0/0	0/0	0/0	0/0	1/1	0/0	1/1	0/0	0/0	1/1	0/0	0/0	0/0	0/0	0/0	0/0	1/1
	DLS325	0/0	1/1	0/0	1/1	1/1	1/1	0/0	0/0	0/0	0/0	./.	0/0	0/0	0/0	0/0	0/0	0/0	0/0	0/0	0/0	1/1	0/0	1/1	1/1	1/1	1/1	1/1	0/0	1/1	1/1	1/1	0/0	0/0	0/0	0/0	1/1	0/0	1/1	0/0	0/0	1/1	0/0	0/0	0/0	0/0	0/0	0/0	1/1
	DLS333	0/0	1/1	0/0	1/1	1/1	1/1	0/0	0/0	0/0	0/0	0/0	0/0	0/0	0/0	0/0	0/0	0/0	0/0	0/0	0/0	1/1	0/0	1/1	1/1	1/1	1/1	1/1	0/0	1/1	1/1	1/1	0/0	0/0	0/0	0/0	1/1	0/0	1/1	0/0	0/0	1/1	0/0	0/0	0/0	0/0	0/0	0/0	1/1
	DLS334	0/0	1/1	0/0	1/1	1/1	1/1	0/0	0/0	0/0	0/0	0/0	0/0	0/0	0/0	0/0	0/0	0/0	0/0	0/0	0/0	1/1	0/0	1/1	1/1	1/1	1/1	1/1	0/0	1/1	1/1	1/1	0/0	0/0	0/0	0/0	1/1	0/0	1/1	0/0	0/0	1/1	0/0	0/0	0/0	0/0	0/0	0/0	1/1
	DLS348	0/0	1/1	0/0	1/1	1/1	1/1	0/0	0/0	0/0	0/0	0/0	0/0	0/0	0/0	0/0	0/0	0/0	0/0	0/0	0/0	1/1	0/0	1/1	1/1	1/1	1/1	1/1	0/0	1/1	1/1	1/1	0/0	0/0	0/0	0/0	1/1	0/0	1/1	0/0	0/0	1/1	0/0	0/0	0/0	0/0	0/0	0/0	1/1
	LEMD3 gene
	Genotypes of 142 SNPs in 10 small-eared sheep and 20 large-eared sheep.
	SNP position Sample ID	154248356	154250529	154252473	154252580	154255525	154256162	154257024	154258815	154259984	154261136	154268713	154269699	154270538	154270913	154272921	154273597	154273839	154275330	154275895	154276657	154278073	154278694	154279086	154280147	154281711	154284016	154286359	154286629	154286642	154286664	154286712	154287069	154289401	154289469	154289527	154289590	154290079	154290098	154290598	154290661	154290732	154291491	154291595	154291804	154291813	154292177	154292365	154292474
	23347Shetland	0/0	0/0	0/0	0/0	0/0	0/0	0/0	0/0	0/0	0/0	0/0	0/0	0/0	1/1	0/0	0/0	0/0	0/0	0/0	0/0	0/0	1/1	1/1	0/0	0/0	0/0	0/0	0/0	0/0	0/1	0/0	0/0	0/0	0/0	0/0	0/0	0/0	0/0	0/0	0/0	0/0	0/0	0/0	0/0	0/0	0/0	0/0	0/0
	Shetland23342	0/0	0/0	0/0	0/0	0/0	./.	0/0	0/0	0/0	0/0	0/0	0/0	0/0	0/1	0/0	0/0	0/0	0/0	0/0	0/0	0/0	0/1	0/1	0/0	0/0	0/0	./.	0/0	0/0	0/1	0/0	0/0	0/0	0/0	0/0	0/0	0/0	0/0	0/0	0/0	0/0	0/0	0/0	0/0	0/0	0/0	0/0	0/0
	Shetland23343	0/0	0/0	0/0	0/0	0/0	0/0	0/0	0/0	0/0	0/0	0/1	0/1	0/1	0/1	0/1	0/0	0/1	0/1	0/1	0/1	0/0	0/1	0/1	0/0	0/0	0/1	0/0	0/0	0/0	0/1	0/1	0/0	0/1	0/1	0/1	0/1	0/1	0/1	0/1	0/1	0/0	0/1	0/1	0/1	0/1	0/0	0/1	0/1
	Shetland23344	0/0	0/0	0/0	0/0	0/0	0/0	0/0	0/0	0/0	0/0	0/0	0/0	0/0	0/0	0/0	0/0	0/0	0/0	0/0	0/0	0/0	0/0	0/0	0/0	0/0	0/0	0/0	0/0	0/0	0/0	0/0	0/0	0/0	0/0	0/0	0/0	0/0	0/0	0/0	0/0	0/0	0/0	0/0	0/0	0/0	0/0	0/0	0/0
	Shetland23345	0/1	0/0	0/1	0/1	0/0	0/1	0/1	0/1	0/1	0/1	0/1	0/1	0/1	0/0	0/0	0/1	0/0	0/0	0/0	0/0	0/1	0/0	0/0	0/1	0/1	0/0	0/1	0/1	0/1	0/0	0/0	0/1	0/1	0/1	0/1	0/1	0/0	0/0	0/0	0/0	0/1	0/0	0/0	0/0	0/0	0/1	0/0	0/0
	Shetland23346	0/0	0/0	0/0	0/0	0/0	0/0	0/0	0/0	0/0	0/0	0/0	0/0	0/0	0/0	0/0	0/0	0/0	0/0	0/0	0/0	0/0	0/0	0/0	0/0	0/0	0/0	0/0	0/0	0/0	0/0	0/0	0/0	0/0	0/0	0/0	0/0	0/0	0/0	0/0	0/0	0/0	0/0	0/0	0/0	0/0	0/0	0/0	0/0
	Shetland23354	0/1	0/0	0/1	0/1	0/0	0/1	0/1	0/1	0/1	0/1	0/1	0/1	0/1	0/0	0/0	0/1	0/0	0/0	0/0	0/0	0/1	0/0	0/0	0/1	0/1	0/0	0/1	0/1	0/1	0/0	0/0	0/1	0/1	0/1	0/1	0/1	0/0	0/0	0/0	0/0	0/1	0/0	0/0	0/0	0/0	0/1	0/0	0/0
	1	1/1	1/1	1/1	1/1	1/1	1/1	1/1	1/1	1/1	1/1	1/1	1/1	1/1	0/0	1/1	0/0	1/1	1/1	1/1	1/1	0/0	0/0	0/0	0/0	0/0	1/1	0/0	0/0	1/1	1/1	1/1	0/0	1/1	1/1	1/1	1/1	1/1	1/1	1/1	1/1	0/0	1/1	1/1	1/1	1/1	0/0	1/1	1/1
	10	0/1	0/1	0/1	0/1	0/1	0/1	0/1	0/1	0/1	0/1	0/1	0/1	0/1	0/0	0/1	0/0	0/1	0/1	0/1	0/1	0/0	0/0	0/0	0/0	0/0	0/1	0/0	0/0	0/1	1/1	0/1	0/0	0/1	0/1	0/1	0/1	0/1	0/1	0/1	0/1	0/0	0/1	0/1	0/1	0/1	0/0	0/1	0/1
	11N	1/1	1/1	1/1	1/1	1/1	1/1	1/1	1/1	1/1	1/1	1/1	1/1	1/1	0/0	1/1	0/0	1/1	1/1	1/1	1/1	0/0	0/0	0/0	0/0	0/0	1/1	0/0	0/0	1/1	1/1	1/1	0/0	1/1	1/1	1/1	1/1	1/1	1/1	1/1	1/1	0/0	1/1	1/1	1/1	1/1	0/0	1/1	1/1
	2N	0/1	0/1	0/1	0/1	0/1	0/1	0/1	0/1	0/1	0/1	0/1	0/1	0/1	0/0	0/1	0/0	0/1	0/1	0/1	0/1	0/0	0/0	0/0	0/0	0/0	0/1	0/0	0/0	0/1	0/1	0/1	0/0	0/1	0/1	0/1	0/1	0/1	0/1	0/1	0/1	0/0	0/1	0/1	0/1	0/1	0/0	0/1	0/1
	3N	1/1	1/1	1/1	1/1	1/1	1/1	1/1	1/1	1/1	1/1	1/1	1/1	1/1	0/0	1/1	0/0	1/1	1/1	1/1	1/1	0/0	0/0	0/0	0/0	0/0	1/1	0/0	0/0	1/1	1/1	1/1	0/0	1/1	1/1	1/1	1/1	1/1	1/1	1/1	1/1	0/0	1/1	1/1	1/1	1/1	0/0	1/1	1/1
	5N	1/1	1/1	1/1	1/1	1/1	1/1	1/1	1/1	1/1	1/1	1/1	1/1	1/1	0/0	1/1	0/0	1/1	1/1	1/1	1/1	0/0	0/0	0/0	0/0	0/0	1/1	0/0	0/0	1/1	1/1	1/1	0/0	1/1	1/1	1/1	1/1	1/1	1/1	1/1	1/1	0/0	1/1	1/1	1/1	1/1	0/0	1/1	1/1
	6N	0/1	0/1	0/1	0/1	0/1	0/1	0/1	0/1	0/1	0/1	0/1	0/1	0/1	0/0	0/1	0/0	0/1	0/1	0/1	0/1	0/0	0/0	0/0	0/0	0/0	0/1	0/0	0/0	0/1	0/1	0/1	0/0	0/1	0/1	0/1	0/1	0/1	0/1	0/1	0/1	0/0	0/1	0/1	0/1	0/1	0/0	0/1	0/1
	7N	1/1	1/1	1/1	1/1	1/1	1/1	1/1	1/1	1/1	1/1	1/1	1/1	1/1	0/0	1/1	0/0	1/1	1/1	1/1	1/1	0/0	0/0	0/0	0/0	0/0	1/1	0/0	0/0	1/1	1/1	1/1	0/0	1/1	1/1	1/1	1/1	1/1	1/1	1/1	1/1	0/0	1/1	1/1	1/1	1/1	0/0	1/1	1/1
	8N	1/1	1/1	1/1	1/1	1/1	1/1	1/1	1/1	1/1	1/1	1/1	1/1	1/1	0/0	1/1	0/0	1/1	1/1	1/1	1/1	0/0	0/0	0/0	0/0	0/0	1/1	0/0	0/0	1/1	1/1	1/1	0/0	1/1	1/1	1/1	1/1	1/1	1/1	1/1	1/1	0/0	1/1	1/1	1/1	1/1	0/0	1/1	1/1
	9N	1/1	1/1	1/1	1/1	1/1	1/1	1/1	1/1	1/1	1/1	1/1	1/1	1/1	0/0	1/1	0/0	1/1	1/1	1/1	1/1	0/0	0/0	0/0	0/0	0/0	1/1	0/0	0/0	1/1	1/1	1/1	0/0	1/1	1/1	1/1	1/1	1/1	1/1	1/1	1/1	0/0	1/1	1/1	1/1	1/1	0/0	1/1	1/1
	DLS249	0/1	0/1	0/1	0/1	0/1	0/1	0/1	0/1	0/1	0/1	0/1	0/1	0/1	0/0	0/1	0/0	0/1	0/1	0/1	0/1	0/0	0/0	0/0	0/0	0/0	0/1	0/0	0/0	1/1	1/1	0/1	0/0	0/1	0/1	0/1	0/1	0/1	0/1	0/1	0/1	0/0	0/1	0/1	0/1	0/1	0/0	0/1	0/1
	DLS305	1/1	1/1	1/1	1/1	1/1	1/1	1/1	1/1	1/1	1/1	1/1	1/1	1/1	0/0	1/1	0/0	1/1	1/1	1/1	1/1	0/0	0/0	0/0	0/0	0/0	1/1	0/0	0/0	1/1	1/1	1/1	0/0	1/1	1/1	1/1	1/1	1/1	1/1	1/1	1/1	0/0	1/1	1/1	1/1	1/1	0/0	1/1	1/1
	DLS309	1/1	1/1	1/1	1/1	1/1	1/1	1/1	1/1	1/1	1/1	1/1	1/1	1/1	0/0	1/1	0/0	1/1	1/1	1/1	1/1	0/0	0/0	0/0	0/0	0/0	1/1	0/0	0/0	1/1	1/1	1/1	0/0	1/1	1/1	1/1	1/1	1/1	1/1	1/1	1/1	0/0	1/1	1/1	1/1	1/1	0/0	1/1	1/1
	DLS311	1/1	1/1	1/1	1/1	1/1	1/1	1/1	1/1	1/1	1/1	1/1	1/1	1/1	0/0	1/1	0/0	1/1	1/1	1/1	1/1	0/0	0/0	0/0	0/0	0/0	1/1	0/0	0/0	1/1	1/1	1/1	0/0	1/1	1/1	1/1	1/1	1/1	1/1	1/1	1/1	0/0	1/1	1/1	1/1	1/1	0/0	1/1	1/1
	DLS313	1/1	1/1	1/1	1/1	1/1	1/1	1/1	1/1	1/1	1/1	1/1	1/1	1/1	0/0	1/1	0/0	1/1	1/1	1/1	1/1	0/0	0/0	0/0	0/0	0/0	1/1	0/0	0/0	1/1	1/1	1/1	0/0	1/1	1/1	1/1	1/1	1/1	1/1	1/1	1/1	0/0	1/1	1/1	1/1	1/1	0/0	1/1	1/1
	DLS317	1/1	1/1	1/1	1/1	1/1	1/1	1/1	1/1	1/1	1/1	1/1	1/1	1/1	0/0	1/1	0/0	1/1	1/1	1/1	1/1	0/0	0/0	0/0	0/0	0/0	1/1	0/0	0/0	1/1	1/1	1/1	0/0	1/1	1/1	1/1	1/1	1/1	1/1	1/1	1/1	0/0	1/1	1/1	1/1	1/1	0/0	1/1	1/1
	DLS325	1/1	1/1	1/1	1/1	1/1	1/1	1/1	1/1	1/1	1/1	1/1	1/1	1/1	0/0	1/1	0/0	1/1	1/1	1/1	1/1	0/0	0/0	0/0	0/0	0/0	1/1	0/0	0/0	1/1	1/1	1/1	0/0	1/1	1/1	1/1	1/1	1/1	1/1	1/1	1/1	0/0	1/1	1/1	1/1	1/1	0/0	1/1	1/1
	DLS333	1/1	1/1	1/1	1/1	1/1	1/1	1/1	1/1	1/1	1/1	1/1	1/1	1/1	0/0	1/1	0/0	1/1	1/1	1/1	1/1	0/0	0/0	0/0	0/0	0/0	1/1	0/0	0/0	1/1	1/1	1/1	0/0	1/1	1/1	1/1	1/1	1/1	1/1	1/1	1/1	0/0	1/1	1/1	1/1	1/1	0/0	1/1	1/1
	DLS334	1/1	1/1	1/1	1/1	1/1	1/1	1/1	1/1	1/1	1/1	1/1	1/1	1/1	0/0	1/1	0/0	1/1	1/1	1/1	1/1	0/0	0/0	0/0	0/0	0/0	1/1	0/0	0/0	1/1	1/1	1/1	0/0	1/1	1/1	1/1	1/1	1/1	1/1	1/1	1/1	0/0	1/1	1/1	1/1	1/1	0/0	1/1	1/1
	DLS348	1/1	1/1	1/1	1/1	1/1	1/1	1/1	1/1	1/1	1/1	1/1	1/1	1/1	0/0	1/1	0/0	1/1	1/1	1/1	1/1	0/0	0/0	0/0	0/0	0/0	1/1	0/0	0/0	1/1	1/1	1/1	0/0	1/1	1/1	1/1	1/1	1/1	1/1	1/1	1/1	0/0	1/1	1/1	1/1	1/1	0/0	1/1	1/1
[truncated: 201 more columns]

## Sheet: Fig.S12f
Fig.S12f	Genotypes of 406 SNPs in 20 coarse wool sheep and 27 fine wool sheep.
	SNP position Sample ID	133400640	133401082	133401281	133401320	133401453	133401523	133401552	133401900	133401958	133402295	133402563	133402574	133402605	133402649	133402656	133402897	133403253	133403265	133403370	133403474	133403854	133404568	133404898	133406926	133406933	133407019	133407084	133407226	133407332	133407562	133407704	133408255	133408721	133408788	133409914	133410817	133411569	133412569	133414291	133415269	133416201	133416216	133416935	133416980	133417332	133417441	133417640	133417733
	AL109	0/0	0/0	0/0	0/0	0/0	0/1	0/1	0/0	0/0	0/0	0/0	0/0	0/0	0/0	0/0	0/0	0/0	0/0	0/0	0/1	0/0	0/1	0/0	0/1	0/1	0/0	0/1	0/1	0/1	0/0	0/0	0/1	0/1	0/1	0/1	0/1	0/0	0/0	0/0	0/1	0/1	0/1	0/1	0/1	0/0	0/1	0/1	0/1
	AL111	0/0	0/0	0/0	0/0	0/0	0/1	0/1	0/0	0/0	0/0	0/0	0/0	0/0	0/0	0/0	0/0	0/0	0/0	0/0	0/1	0/0	0/1	0/0	0/1	0/1	0/0	0/1	0/1	0/1	0/0	0/0	0/1	0/1	0/1	0/1	0/1	0/0	0/0	0/0	0/1	0/1	0/1	0/1	0/1	0/0	0/1	0/1	0/1
	AL113	0/0	0/0	0/0	0/0	0/0	1/1	1/1	0/0	0/0	0/0	0/0	0/0	0/0	0/0	0/0	0/0	0/0	0/0	0/0	1/1	0/0	1/1	0/0	1/1	1/1	0/0	1/1	1/1	1/1	0/0	0/0	1/1	1/1	1/1	1/1	1/1	0/0	0/0	0/0	1/1	1/1	1/1	1/1	1/1	0/0	1/1	1/1	1/1
	AL114	0/0	0/0	0/0	0/0	0/0	1/1	1/1	0/0	0/0	0/0	0/0	0/0	0/0	0/0	0/0	0/0	0/0	0/0	0/0	1/1	0/0	1/1	0/0	1/1	1/1	0/0	1/1	1/1	1/1	0/0	0/0	1/1	1/1	1/1	1/1	1/1	0/0	0/0	0/0	1/1	1/1	1/1	1/1	1/1	0/0	1/1	1/1	1/1
	AL115	0/0	0/0	0/0	0/0	0/0	0/1	0/1	0/0	0/0	0/0	0/0	0/0	0/0	0/0	0/0	0/0	0/0	0/0	0/0	0/1	0/0	0/1	0/0	0/1	0/1	0/0	0/1	0/1	0/1	0/0	0/0	0/1	0/1	0/1	0/1	0/1	0/0	0/0	0/0	0/1	0/1	0/1	0/1	0/1	0/0	0/1	0/1	0/1
	AL116	0/0	0/0	0/0	0/0	0/0	1/1	1/1	0/0	0/0	0/0	0/0	0/0	0/0	0/0	0/0	0/0	0/0	0/0	0/0	1/1	0/0	1/1	0/0	1/1	1/1	0/0	1/1	1/1	1/1	0/0	0/0	1/1	1/1	1/1	1/1	1/1	0/0	0/0	0/0	1/1	1/1	1/1	1/1	1/1	0/0	1/1	1/1	1/1
	AL117	0/1	0/1	0/1	0/1	0/1	0/1	0/1	0/1	0/1	0/1	0/1	0/1	0/1	0/1	0/1	0/1	0/1	0/1	0/1	0/1	0/1	0/1	0/1	0/1	0/1	0/0	0/1	0/1	0/1	0/1	0/1	0/1	0/0	0/0	0/0	0/1	0/0	0/0	0/0	0/1	0/1	0/1	0/1	0/1	0/0	0/1	0/0	0/0
	AL118	0/0	0/0	0/0	0/0	0/0	1/1	1/1	0/0	0/0	0/0	0/0	0/0	0/0	0/0	0/0	0/0	0/0	0/0	0/0	1/1	0/0	1/1	0/0	1/1	1/1	0/0	1/1	1/1	1/1	0/0	0/0	1/1	1/1	1/1	1/1	1/1	0/0	0/0	0/0	1/1	1/1	1/1	1/1	1/1	0/0	1/1	1/1	1/1
	AL119	0/1	0/1	0/1	0/1	0/1	1/1	1/1	0/1	0/1	0/1	0/1	0/1	0/1	0/1	0/1	0/1	0/1	0/1	0/1	1/1	0/1	1/1	0/1	1/1	1/1	0/0	1/1	1/1	1/1	0/1	0/1	1/1	0/1	0/1	0/1	1/1	0/0	0/0	0/0	1/1	1/1	1/1	1/1	1/1	0/0	1/1	0/1	0/1
	AL120	0/1	0/1	0/1	0/1	0/1	1/1	1/1	0/1	0/1	0/1	0/1	0/1	0/1	0/1	0/1	0/1	0/1	0/1	0/1	1/1	0/1	1/1	0/1	1/1	1/1	0/0	1/1	1/1	1/1	0/1	0/1	1/1	0/1	0/1	0/1	1/1	0/0	0/0	0/0	1/1	1/1	1/1	1/1	1/1	0/0	1/1	0/1	0/1
	TAN78	1/1	1/1	1/1	1/1	1/1	1/1	1/1	1/1	1/1	1/1	1/1	1/1	1/1	1/1	1/1	1/1	1/1	1/1	1/1	1/1	1/1	1/1	1/1	1/1	1/1	1/1	1/1	0/1	0/1	1/1	1/1	1/1	0/1	0/1	0/1	1/1	0/0	0/0	0/0	1/1	1/1	0/1	1/1	1/1	0/1	1/1	0/0	0/0
	TAN79	0/0	0/0	0/0	0/0	0/0	0/1	0/1	0/0	0/0	0/0	0/0	0/0	0/0	0/0	0/0	0/0	0/0	0/0	0/0	0/1	0/0	0/1	0/1	0/1	0/1	0/0	0/1	1/1	1/1	0/0	0/0	1/1	1/1	0/1	0/1	1/1	0/1	0/1	0/1	1/1	1/1	1/1	1/1	1/1	0/1	1/1	1/1	1/1
	TAN80	0/0	0/0	0/0	0/0	0/0	1/1	1/1	0/0	0/0	0/0	0/0	0/0	0/0	0/0	0/0	0/0	0/0	0/0	0/0	1/1	0/0	1/1	0/0	1/1	1/1	0/0	1/1	1/1	1/1	0/0	0/0	1/1	1/1	1/1	1/1	1/1	0/0	0/0	0/0	1/1	1/1	1/1	1/1	1/1	0/0	1/1	1/1	1/1
	TAN82	0/0	0/0	0/0	0/0	0/0	0/1	0/1	0/0	0/0	0/0	0/0	0/0	0/0	0/0	0/0	0/0	0/0	0/0	0/0	0/1	0/0	0/1	0/0	0/1	0/1	0/0	0/1	0/1	0/1	0/0	0/0	0/1	0/1	0/1	0/1	0/1	0/0	0/0	0/0	0/1	0/1	0/1	0/1	0/1	0/0	0/1	0/1	0/1
	TAN86	0/0	0/0	0/0	0/0	0/0	1/1	1/1	0/0	0/0	0/0	0/0	0/0	0/0	0/0	0/0	0/0	0/0	0/0	0/0	1/1	0/0	1/1	0/0	1/1	1/1	0/0	1/1	1/1	1/1	0/0	0/0	1/1	1/1	1/1	1/1	1/1	0/0	0/0	0/0	1/1	1/1	1/1	1/1	1/1	0/0	1/1	1/1	1/1
	TAN87	0/0	0/0	0/0	0/0	0/0	0/1	0/1	0/0	0/0	0/0	0/0	0/0	0/0	0/0	0/0	0/0	0/0	0/0	0/0	0/1	0/0	0/1	0/0	0/1	0/1	0/0	0/1	0/1	0/1	0/0	0/0	0/1	0/1	0/1	0/1	1/1	0/1	0/1	0/1	1/1	1/1	0/1	1/1	1/1	0/1	1/1	0/1	1/1
	TAN88	0/0	0/0	0/0	0/0	0/0	1/1	1/1	0/0	0/0	0/0	0/0	0/0	0/0	0/0	0/0	0/0	0/0	0/0	0/0	1/1	0/0	1/1	0/0	1/1	1/1	0/0	1/1	1/1	1/1	0/0	0/0	1/1	1/1	1/1	1/1	1/1	0/0	0/0	0/0	1/1	1/1	1/1	1/1	1/1	0/0	1/1	1/1	1/1
	TAN89	1/1	1/1	1/1	1/1	1/1	1/1	1/1	1/1	1/1	1/1	1/1	1/1	1/1	1/1	1/1	1/1	1/1	1/1	1/1	1/1	1/1	1/1	1/1	1/1	1/1	1/1	1/1	0/1	0/1	1/1	1/1	1/1	0/1	0/1	0/1	1/1	0/0	0/0	0/0	1/1	1/1	0/1	1/1	1/1	0/1	1/1	0/0	0/0
	TAN90	0/1	0/1	0/1	0/1	0/1	1/1	1/1	0/1	0/1	0/1	0/1	0/1	0/1	0/1	0/1	0/1	0/1	0/1	0/1	1/1	0/1	1/1	0/1	1/1	1/1	0/1	1/1	1/1	1/1	0/1	0/1	1/1	1/1	1/1	1/1	1/1	0/0	0/0	0/0	1/1	1/1	0/1	1/1	1/1	0/0	1/1	0/1	0/1
	TAN91	0/1	0/1	0/1	0/1	0/1	1/1	1/1	0/1	0/1	0/1	0/1	0/1	0/1	0/1	0/1	0/1	0/1	0/1	0/1	1/1	0/1	1/1	0/1	1/1	1/1	0/1	1/1	1/1	1/1	0/1	0/1	1/1	1/1	1/1	1/1	1/1	0/0	0/0	0/0	1/1	1/1	0/1	1/1	1/1	0/0	1/1	0/1	0/1
	Shetland23347	0/0	0/0	0/0	0/0	0/0	0/0	0/0	0/0	0/0	0/0	0/0	0/0	0/0	0/0	0/0	0/0	0/0	0/0	0/0	0/0	0/0	0/0	0/0	0/0	0/0	0/0	0/0	0/0	0/0	0/0	0/0	0/0	0/0	0/0	0/0	0/0	0/0	0/0	0/0	0/0	./.	./.	0/0	0/0	0/0	0/0	0/0	0/0
	Shetland23342	0/0	0/0	0/0	0/0	0/0	0/0	0/1	0/0	0/0	0/0	0/0	0/0	0/0	0/0	0/0	0/0	0/0	0/0	0/0	0/0	0/0	0/1	0/0	0/0	0/0	0/0	0/0	0/1	0/1	0/0	0/0	0/1	0/1	0/0	0/0	0/1	0/1	0/1	0/1	0/1	0/1	0/0	0/1	0/1	0/0	0/1	0/0	0/0
	Shetland23343	0/0	0/0	0/0	0/0	0/0	0/0	0/0	0/0	0/0	0/0	0/0	0/0	0/0	0/0	0/0	0/0	0/0	0/0	0/0	0/0	0/0	0/0	0/0	0/0	0/0	0/0	0/0	0/0	0/0	0/0	0/0	0/0	0/0	0/0	0/0	0/1	0/1	0/1	0/1	0/1	0/1	0/1	0/1	0/1	0/1	0/1	0/1	0/1
	Shetland23344	0/0	0/0	0/0	0/0	0/0	0/0	0/0	0/0	0/0	0/0	0/0	0/0	0/0	0/0	0/0	0/0	0/0	0/0	0/0	0/0	0/0	0/0	0/0	0/0	0/0	0/0	0/0	0/0	0/0	0/0	0/0	0/0	0/0	0/0	0/0	0/0	0/0	0/0	0/0	0/0	0/0	0/0	0/0	0/0	0/0	0/0	0/0	0/0
	Shetland23345	0/1	0/1	0/1	0/1	0/1	0/1	0/1	0/1	0/1	0/1	0/1	0/1	0/1	0/1	0/1	0/1	0/1	0/1	0/1	0/1	0/1	0/1	0/1	0/1	0/1	0/0	0/1	0/1	0/1	0/1	0/1	0/1	0/0	0/0	0/0	0/1	0/0	0/0	0/0	0/1	0/1	0/1	0/1	0/1	0/0	0/1	0/0	0/0
	Shetland23346	0/0	0/0	0/0	0/0	0/0	0/0	0/0	0/0	0/0	0/0	0/0	0/0	0/0	0/0	0/0	0/0	0/0	0/0	0/0	0/0	0/0	0/0	0/0	0/0	0/0	0/0	0/0	0/0	0/0	0/0	0/0	0/0	0/0	0/0	0/0	0/1	0/1	0/1	0/1	0/1	0/1	0/1	0/1	0/1	0/1	0/1	0/1	0/1
	Shetland23354	0/1	0/1	0/1	0/1	0/1	0/1	0/1	0/1	0/1	0/1	0/1	0/1	0/1	0/1	0/1	0/1	0/1	0/1	0/1	0/1	0/1	0/1	0/1	0/1	0/1	0/0	0/1	0/1	0/1	0/1	0/1	0/1	0/0	0/0	0/0	0/1	0/0	0/0	0/0	0/1	0/1	0/1	0/1	0/1	0/0	0/1	0/0	0/0
	MFW157	0/0	0/0	0/0	0/0	0/0	0/0	0/0	0/0	0/0	0/0	0/0	0/0	0/0	0/0	0/0	0/0	0/0	0/0	0/0	0/0	0/0	0/0	0/0	0/0	0/0	0/0	0/0	0/0	0/0	0/0	0/0	0/0	0/0	0/0	0/0	0/0	0/0	0/0	0/0	0/0	0/0	0/0	0/0	0/0	0/0	0/0	0/0	0/0
	MFW159	0/0	0/0	0/0	0/0	0/0	0/0	0/0	0/0	0/0	0/0	0/0	0/0	0/0	0/0	0/0	0/0	0/0	0/0	0/0	0/0	0/0	0/0	0/0	0/0	0/0	0/0	0/0	0/0	0/0	0/0	0/0	0/0	0/0	0/0	0/0	0/0	0/0	0/0	0/0	0/0	0/0	0/0	0/0	0/0	0/0	0/0	0/0	0/0
	MFW160	0/0	0/0	0/0	0/0	0/0	0/0	0/0	0/0	0/0	0/0	0/0	0/0	0/0	0/0	0/0	0/0	0/0	0/0	0/0	0/0	0/0	0/0	0/0	0/0	0/0	0/0	0/0	0/0	0/0	0/0	0/0	0/0	0/0	0/0	0/0	0/0	0/0	0/0	0/0	0/0	0/0	0/0	0/0	0/0	0/0	0/0	0/0	0/0
	MFW161	0/0	0/0	0/0	0/0	0/0	0/0	0/0	0/0	0/0	0/0	0/0	0/0	0/0	0/0	0/0	0/0	0/0	0/0	0/0	0/0	0/0	0/0	0/0	0/0	0/0	0/0	0/0	0/0	0/0	0/0	0/0	0/0	0/0	0/0	0/0	0/0	0/0	0/0	0/0	0/0	0/0	0/0	0/0	0/0	0/0	0/0	0/0	0/0
	MFW163	0/0	0/0	0/0	0/0	0/0	0/0	0/0	0/0	0/0	0/0	0/0	0/0	0/0	0/0	0/0	0/0	0/0	0/0	0/0	0/0	0/0	0/0	0/0	0/0	0/0	0/0	0/0	0/0	0/0	0/0	0/0	0/0	0/0	0/0	0/0	0/0	0/0	0/0	0/0	0/0	0/0	0/0	0/0	0/0	0/0	0/0	0/0	0/0
	MFW164	0/0	0/0	0/0	0/0	0/0	0/0	0/0	0/0	0/0	0/0	0/0	0/0	0/0	0/0	0/0	0/0	0/0	0/0	0/0	0/0	0/0	0/0	0/0	0/0	0/0	0/0	0/0	0/0	0/0	0/0	0/0	0/0	0/0	0/0	0/0	0/0	0/0	0/0	0/0	0/0	0/0	0/0	0/0	0/0	0/0	0/0	0/0	0/0
	MFW165	0/0	0/0	0/0	0/0	0/0	0/0	0/0	0/0	0/0	0/0	0/0	0/0	0/0	0/0	0/0	0/0	0/0	0/0	0/0	0/0	0/0	0/0	0/0	0/0	0/0	0/0	0/0	0/0	0/0	0/0	0/0	0/0	0/0	0/0	0/0	0/0	0/0	0/0	0/0	0/0	0/0	0/0	0/0	0/0	0/0	0/0	0/0	0/0
	MFW167	0/0	0/0	0/0	0/0	0/0	0/0	0/0	0/0	0/0	0/0	0/0	0/0	0/0	0/0	0/0	0/0	0/0	0/0	0/0	0/0	0/0	0/0	0/0	0/0	0/0	0/0	0/0	0/0	0/0	0/0	0/0	0/0	0/0	0/0	0/0	0/0	0/0	0/0	0/0	0/0	0/0	0/0	0/0	0/0	0/0	0/0	0/0	0/0
	MFW169	0/0	0/0	0/0	0/0	0/0	0/0	0/0	0/0	0/0	0/0	0/0	0/0	0/0	0/0	0/0	0/0	0/0	0/0	0/0	0/0	0/0	0/0	0/0	0/0	0/0	0/0	0/0	0/0	0/0	0/0	0/0	0/0	0/0	0/0	0/0	0/0	0/0	0/0	0/0	0/0	0/0	0/0	0/0	0/0	0/0	0/0	0/0	0/0
	MFW170	0/0	0/0	0/0	0/0	0/0	0/0	0/0	0/0	0/0	0/0	0/0	0/0	0/0	0/0	0/0	0/0	0/0	0/0	0/0	0/0	0/0	0/0	0/0	0/0	0/0	0/0	0/0	0/0	0/0	0/0	0/0	0/0	0/0	0/0	0/0	0/0	0/0	0/0	0/0	0/0	0/0	0/0	0/0	0/0	0/0	0/0	0/0	0/0
	MSF173	0/0	0/0	0/0	0/0	0/0	0/0	0/0	0/0	0/0	0/0	0/0	0/0	0/0	0/0	0/0	0/0	0/0	0/0	0/0	0/0	0/0	0/0	0/0	0/0	0/0	0/0	0/0	0/0	0/0	0/0	0/0	0/0	0/0	0/0	0/0	0/0	0/0	0/0	0/0	0/0	0/0	0/0	0/0	0/0	0/0	0/0	0/0	0/0
	MSF174	0/0	0/0	0/0	0/0	0/0	0/0	0/0	0/0	0/0	0/0	0/0	0/0	0/0	0/0	0/0	0/0	0/0	0/0	0/0	0/0	0/0	0/0	0/0	0/0	0/0	0/0	0/0	0/0	0/0	0/0	0/0	0/0	0/0	0/0	0/0	0/0	0/0	0/0	0/0	0/0	0/0	0/0	0/0	0/0	0/0	0/0	0/0	0/0
	MSF175	0/0	0/0	0/0	0/0	0/0	0/0	0/0	0/0	0/0	0/0	0/0	0/0	0/0	0/0	0/0	0/0	0/0	0/0	0/0	0/0	0/0	0/0	0/0	0/0	0/0	0/0	0/0	0/0	0/0	0/0	0/0	0/0	0/0	0/0	0/0	0/0	0/0	0/0	0/0	0/0	0/0	0/0	0/0	0/0	0/0	0/0	0/0	0/0
	MSF176	0/0	0/0	0/0	0/0	0/0	0/0	0/0	0/0	0/0	0/0	0/0	0/0	0/0	0/0	0/0	0/0	0/0	0/0	0/0	0/0	0/0	0/0	0/0	0/0	0/0	0/0	0/0	0/0	0/0	0/0	0/0	0/0	0/0	0/0	0/0	0/0	0/0	0/0	0/0	0/0	0/0	0/0	0/0	0/0	0/0	0/0	0/0	0/0
	MSF177	0/0	0/0	0/0	0/0	0/0	0/0	0/0	0/0	0/0	0/0	0/0	0/0	0/0	0/0	0/0	0/0	0/0	0/0	0/0	0/0	0/0	0/0	0/0	0/0	0/0	0/0	0/0	0/0	0/0	0/0	0/0	0/0	0/0	0/0	0/0	0/0	0/0	0/0	0/0	0/0	0/0	0/0	0/0	0/0	0/0	0/0	0/0	0/0
	MSF180	0/0	0/0	0/0	0/0	0/0	0/0	0/0	0/0	0/0	0/0	0/0	0/0	0/0	0/0	0/0	0/0	0/0	0/0	0/0	0/0	0/0	0/0	0/0	0/0	0/0	0/0	0/0	0/0	0/0	0/0	0/0	0/0	0/0	0/0	0/0	0/0	0/0	0/0	0/0	0/0	./.	0/0	0/0	0/0	0/0	0/0	0/0	0/0
	MSF181	0/0	0/0	0/0	0/0	0/0	0/0	0/0	0/0	0/0	0/0	0/0	0/0	0/0	0/0	0/0	0/0	0/0	0/0	0/0	0/0	0/0	0/0	0/0	0/0	0/0	0/0	0/0	0/0	0/0	0/0	0/0	0/0	0/0	0/0	0/0	0/0	0/0	0/0	0/0	0/0	0/0	0/0	0/0	0/0	0/0	0/0	0/0	0/0
	MSF184	0/0	0/0	0/0	0/0	0/0	0/0	0/0	0/0	0/0	0/0	0/0	0/0	0/0	0/0	0/0	0/0	0/0	0/0	0/0	0/0	0/0	0/0	0/0	0/0	0/0	0/0	0/0	0/0	0/0	0/0	0/0	0/0	0/0	0/0	0/0	0/0	0/0	0/0	0/0	0/0	0/0	0/0	0/0	0/0	0/0	0/0	0/0	0/0
	MSF186	0/0	0/0	0/0	0/0	0/0	0/0	0/0	0/0	0/0	0/0	0/0	0/0	0/0	0/0	0/0	0/0	0/0	0/0	0/0	0/0	0/0	0/0	0/0	0/0	0/0	0/0	0/0	0/0	0/0	0/0	0/0	0/0	0/0	0/0	0/0	0/0	0/0	0/0	0/0	0/0	0/0	0/0	0/0	0/0	0/0	0/0	0/0	0/0
	MSF190	0/0	0/0	0/0	0/0	0/0	0/0	0/0	0/0	0/0	0/0	0/0	0/0	0/0	0/0	0/0	0/0	0/0	0/0	0/0	0/0	0/0	0/0	0/0	0/0	0/0	0/0	0/0	0/0	0/0	0/0	0/0	0/0	0/0	0/0	0/0	0/1	0/1	0/1	0/1	0/1	0/1	0/1	0/1	0/1	0/1	0/1	0/1	0/1
[truncated: 358 more columns]

## Sheet: Fig.S12h
Fig.S12h	Genotypes of 677 SNPs in 30 low milk yeilding sheep and 10 dairy sheep.
	SNP position Sample ID	113346651	113346764	113347737	113348341	113348714	113348757	113348953	113349870	113349879	113350322	113350491	113350492	113350698	113350857	113350875	113351464	113351919	113352925	113353006	113353478	113353687	113353777	113354057	113354198	113354287	113354301	113354552	113354716	113354733	113355038	113355827	113355971	113356177	113356749	113356777	113356970	113356971	113357028	113357237	113358115	113358202	113358229	113358266	113358972	113359419	113359444	113359528	113359568
	FINN300	0/1	1/1	0/0	0/0	0/1	0/1	0/1	0/1	0/1	0/0	0/1	0/1	0/1	0/1	0/0	0/1	1/1	0/1	0/1	0/1	0/0	1/1	0/0	0/1	0/0	1/1	0/1	1/1	1/1	0/1	0/1	0/1	0/1	0/1	0/1	0/1	0/1	0/0	0/1	0/1	0/1	0/1	0/1	0/1	0/1	0/1	0/0	0/1
	FINN303	0/1	1/1	0/0	0/0	0/1	0/1	0/0	0/0	0/1	0/1	0/0	0/0	0/0	0/1	0/1	0/1	1/1	0/1	0/0	0/0	0/0	0/1	0/0	1/1	0/0	1/1	0/1	1/1	1/1	0/1	0/1	0/1	0/1	0/0	0/1	0/0	0/0	0/0	0/0	0/0	0/0	0/0	0/0	1/1	0/0	0/0	0/0	0/0
	FINN304	1/1	1/1	0/0	0/0	0/0	0/0	0/0	0/0	1/1	0/0	0/0	0/0	0/0	0/0	0/0	1/1	1/1	0/0	0/0	0/0	0/0	1/1	0/0	1/1	0/0	1/1	0/0	1/1	1/1	0/0	0/0	0/0	0/0	0/0	0/0	0/0	0/0	0/0	0/0	0/0	0/0	0/0	0/0	1/1	0/0	0/0	0/0	0/0
	FINN305	1/1	1/1	0/0	0/0	0/0	0/0	0/0	0/0	1/1	0/0	0/0	0/0	0/0	0/0	0/0	1/1	1/1	0/0	0/0	0/0	0/0	1/1	0/0	1/1	0/0	1/1	0/0	1/1	1/1	0/0	0/0	0/0	0/0	0/0	0/0	0/0	0/0	0/0	0/0	0/0	0/0	0/0	0/0	1/1	0/0	0/0	0/0	0/0
	FINN306	0/0	1/1	0/0	0/0	1/1	1/1	1/1	1/1	0/0	1/1	1/1	./.	1/1	1/1	0/0	./.	1/1	1/1	1/1	1/1	0/0	1/1	0/0	0/0	0/0	1/1	0/0	1/1	1/1	1/1	1/1	1/1	1/1	1/1	1/1	1/1	1/1	0/0	1/1	1/1	1/1	1/1	1/1	0/0	1/1	1/1	0/0	1/1
	FINN307	0/0	1/1	0/0	0/0	1/1	1/1	1/1	1/1	0/0	0/1	1/1	1/1	1/1	1/1	0/0	0/0	1/1	1/1	1/1	1/1	0/0	1/1	0/0	0/0	0/0	1/1	0/0	1/1	1/1	1/1	1/1	1/1	1/1	1/1	1/1	1/1	1/1	0/0	1/1	1/1	1/1	1/1	1/1	0/0	1/1	1/1	0/0	1/1
	FINN313	0/1	1/1	0/0	0/0	0/1	0/1	0/1	0/1	0/1	0/1	0/1	0/1	0/1	0/1	0/0	0/1	1/1	0/1	0/1	0/1	0/0	1/1	0/0	0/1	0/0	1/1	0/0	1/1	1/1	0/1	0/1	0/1	0/1	0/1	0/1	0/1	0/1	0/0	0/1	0/1	0/1	0/1	0/1	0/1	0/1	0/1	0/0	0/1
	FINN314	0/0	1/1	0/0	0/0	1/1	1/1	1/1	1/1	0/0	0/1	1/1	1/1	1/1	1/1	0/0	0/0	1/1	1/1	1/1	1/1	0/0	1/1	0/0	0/0	0/0	1/1	0/0	1/1	1/1	1/1	1/1	1/1	1/1	1/1	1/1	1/1	1/1	0/0	1/1	1/1	1/1	1/1	1/1	0/0	1/1	1/1	0/0	1/1
	FINN315	0/1	1/1	0/0	0/0	0/1	0/1	0/1	0/1	0/1	0/1	0/1	0/1	0/1	0/1	0/0	0/1	1/1	0/1	0/1	0/1	0/0	1/1	0/0	0/1	0/0	1/1	0/1	1/1	1/1	0/1	0/1	0/1	0/1	0/1	0/1	0/1	0/1	0/0	0/1	0/1	0/1	0/1	0/1	0/1	0/1	0/1	0/0	0/1
	FINN317	1/1	1/1	0/0	0/0	0/0	0/0	0/0	0/0	1/1	0/0	0/0	0/0	0/0	0/0	0/0	1/1	1/1	0/0	0/0	0/0	0/0	1/1	0/0	1/1	0/0	1/1	0/0	1/1	1/1	0/0	0/0	0/0	0/0	0/0	0/0	0/0	0/0	0/0	0/0	0/0	0/0	0/0	0/0	1/1	0/0	0/0	0/0	0/0
	BDP357	1/1	1/1	0/0	0/0	0/0	0/0	0/0	0/0	1/1	0/0	0/0	0/0	0/0	0/0	0/0	1/1	1/1	0/0	0/0	0/0	0/0	1/1	0/0	1/1	0/0	1/1	0/1	1/1	1/1	0/0	0/0	0/0	0/0	0/0	0/0	0/0	0/0	0/0	0/0	0/0	0/0	0/0	0/0	1/1	0/0	0/0	0/0	0/0
	BDP358	1/1	1/1	0/0	0/0	0/0	0/0	0/0	0/0	1/1	0/0	0/0	0/0	0/0	0/0	0/0	1/1	1/1	./.	0/0	./.	0/0	1/1	0/0	1/1	0/0	1/1	0/1	1/1	1/1	0/0	0/0	0/0	./.	0/0	0/0	0/0	0/0	0/0	0/0	0/0	0/0	0/0	0/0	1/1	0/0	0/0	0/0	0/0
	BDP360	0/1	1/1	0/0	0/0	0/1	0/1	0/1	0/1	0/1	0/0	0/1	0/1	0/1	0/1	0/0	0/1	1/1	0/1	0/1	0/1	0/0	1/1	0/0	0/1	0/0	1/1	0/0	1/1	1/1	0/1	0/1	0/1	0/1	0/1	0/1	0/1	0/1	0/0	0/1	0/1	0/1	0/1	0/1	0/1	0/1	0/1	0/0	0/1
	BDP369	0/1	0/1	0/0	0/0	0/0	0/0	0/0	0/0	0/1	0/0	0/0	0/0	0/0	0/0	0/0	0/1	0/1	0/0	0/0	0/0	0/0	0/1	0/0	0/1	0/0	0/1	0/0	0/1	0/1	0/0	0/0	0/0	0/0	./.	0/0	0/0	0/0	0/0	0/0	0/0	0/0	0/0	0/0	0/1	0/0	0/0	0/0	0/0
	BDP370	0/1	1/1	0/0	0/0	0/1	0/1	0/1	./.	./.	0/1	0/1	0/1	0/1	0/1	0/0	0/1	1/1	0/1	0/1	0/1	0/0	1/1	0/0	0/1	0/0	1/1	0/1	1/1	1/1	0/1	0/1	0/1	0/1	0/1	0/1	0/1	0/1	0/0	0/1	0/1	0/1	0/1	0/1	0/1	0/1	0/1	0/0	0/1
	WDP142	0/1	1/1	0/0	0/0	0/1	0/1	0/0	0/0	0/1	0/1	0/0	0/0	0/0	0/1	0/1	0/1	1/1	0/1	0/0	0/0	0/0	0/1	0/0	1/1	0/0	1/1	0/1	1/1	1/1	0/1	0/1	0/1	0/1	0/0	0/1	0/0	0/0	0/0	0/0	0/0	0/0	0/0	0/0	1/1	0/0	0/0	0/0	0/0
	WDP147	0/0	0/0	0/0	0/0	0/0	0/0	0/0	0/0	0/0	0/0	0/0	0/0	0/0	0/0	0/0	0/0	0/0	0/0	0/0	0/0	0/0	0/0	0/0	0/0	0/0	0/0	0/0	0/0	0/0	0/0	0/0	0/0	0/0	0/0	0/0	0/0	0/0	0/0	0/0	0/0	0/0	0/0	0/0	0/0	0/0	0/0	0/0	0/0
	WDP149	1/1	1/1	0/0	0/0	0/0	0/0	0/0	0/0	1/1	0/0	0/0	0/0	0/0	0/0	0/0	1/1	1/1	0/0	0/0	0/0	0/0	1/1	0/0	1/1	0/0	1/1	1/1	1/1	1/1	0/0	0/0	0/0	0/0	0/0	0/0	0/0	0/0	0/0	0/0	0/0	0/0	0/0	0/0	1/1	0/0	0/0	0/0	0/0
	WDP153	0/0	0/1	0/1	0/1	0/1	0/1	0/1	0/1	0/0	0/1	0/1	0/1	0/0	0/1	0/1	0/0	0/0	0/1	0/0	0/0	0/1	0/0	0/1	0/0	0/1	0/1	0/0	0/1	0/1	0/1	0/1	0/1	0/1	0/0	0/0	0/0	0/0	0/1	0/1	0/0	0/0	0/0	0/0	0/0	0/0	0/0	0/1	0/0
	WDP155	0/0	1/1	0/1	0/1	1/1	1/1	0/1	0/1	0/0	1/1	0/1	0/1	0/0	1/1	1/1	0/0	0/1	1/1	0/0	0/0	0/1	0/0	0/1	0/1	0/1	1/1	0/0	1/1	1/1	1/1	1/1	1/1	1/1	0/0	0/1	0/0	0/0	0/1	0/1	0/0	0/0	0/0	0/0	0/1	0/0	0/0	0/1	0/0
	SFK193	1/1	1/1	0/0	0/0	0/0	0/0	0/0	0/0	1/1	0/0	0/0	0/0	0/0	0/0	0/0	1/1	1/1	0/0	0/0	0/0	0/0	1/1	0/0	1/1	0/0	1/1	0/0	1/1	1/1	0/0	0/0	0/0	0/0	0/0	0/0	0/0	0/0	0/0	0/0	0/0	0/0	0/0	0/0	1/1	0/0	0/0	0/0	0/0
	SFK194	1/1	1/1	0/0	0/0	0/0	0/0	0/0	0/0	1/1	0/0	0/0	0/0	0/0	0/0	0/0	1/1	1/1	0/0	0/0	0/0	0/0	1/1	0/0	1/1	0/0	1/1	0/0	1/1	1/1	0/0	0/0	0/0	0/0	0/0	0/0	0/0	0/0	0/0	0/0	0/0	0/0	0/0	0/0	1/1	0/0	0/0	0/0	0/0
	SFK195	1/1	1/1	0/0	0/0	0/0	0/0	0/0	0/0	1/1	0/0	0/0	0/0	0/0	0/0	0/0	1/1	1/1	0/0	0/0	0/0	0/0	1/1	0/0	1/1	0/0	1/1	0/0	1/1	1/1	0/0	0/0	0/0	0/0	0/0	0/0	0/0	0/0	0/0	0/0	0/0	0/0	0/0	0/0	1/1	0/0	0/0	0/0	0/0
	SFK197	0/1	0/1	0/0	0/0	0/0	0/0	0/0	0/0	0/1	0/0	0/0	0/0	0/0	0/0	0/0	0/1	0/1	0/0	0/0	0/0	0/0	0/1	0/0	0/1	0/0	0/1	0/0	0/1	0/1	0/0	0/0	0/0	0/0	0/0	0/0	0/0	0/0	0/0	0/0	0/0	0/0	0/0	0/0	0/1	0/0	0/0	0/0	0/0
	SFK198	0/0	1/1	1/1	1/1	1/1	1/1	1/1	1/1	0/0	1/1	1/1	1/1	0/0	1/1	1/1	0/0	0/0	1/1	0/0	0/0	1/1	0/0	1/1	0/0	1/1	1/1	0/0	1/1	1/1	1/1	1/1	1/1	1/1	0/0	0/0	0/0	0/0	./.	1/1	0/0	0/0	0/0	0/0	0/0	0/0	0/0	1/1	0/0
	SFK201	0/1	0/1	0/0	0/0	0/0	0/0	0/0	0/0	0/1	0/0	0/0	0/0	0/0	0/0	0/0	0/1	0/1	0/0	0/0	0/0	0/0	0/1	0/0	0/1	0/0	0/1	0/0	0/1	0/1	0/0	0/0	0/0	0/0	0/0	0/0	0/0	0/0	0/0	0/0	0/0	0/0	0/0	0/0	0/1	0/0	0/0	0/0	0/0
	SFK203	0/1	1/1	0/1	0/1	0/1	0/1	0/1	0/1	0/1	0/1	0/1	0/1	0/0	0/1	0/1	0/1	0/1	0/1	0/0	0/0	0/1	0/1	0/1	0/1	0/1	1/1	0/0	1/1	1/1	0/1	0/1	0/1	0/1	0/0	0/0	0/0	0/0	0/1	0/1	0/0	0/0	0/0	0/0	0/1	0/0	0/0	0/1	0/0
	SFK204	0/1	1/1	0/1	0/1	0/1	0/1	0/1	0/1	0/1	0/1	0/1	0/1	0/0	./.	./.	0/1	0/1	0/1	0/0	0/0	0/1	0/1	0/1	0/1	0/1	1/1	0/0	./.	./.	0/1	0/1	0/1	0/1	0/0	0/0	0/0	0/0	0/1	0/1	0/0	0/0	0/0	0/0	0/1	0/0	0/0	0/1	0/0
	SFK205	0/0	0/0	0/0	0/0	0/0	0/0	0/0	0/0	0/0	0/0	0/0	0/0	0/0	0/1	0/1	0/0	0/1	0/1	0/0	0/0	0/0	0/0	0/0	0/1	0/0	0/1	0/0	0/1	0/1	0/1	0/1	./.	0/1	0/0	0/1	0/0	0/0	0/0	0/0	0/0	0/0	0/0	0/0	0/1	0/0	0/0	0/0	0/0
	SFK206	1/1	1/1	0/0	0/0	0/0	0/0	0/0	0/0	1/1	0/0	0/0	0/0	0/0	0/0	0/0	1/1	1/1	0/0	0/0	0/0	0/0	1/1	0/0	1/1	0/0	1/1	0/0	1/1	1/1	0/0	0/0	0/0	0/0	0/0	0/0	0/0	0/0	0/0	0/0	0/0	0/0	0/0	0/0	1/1	0/0	0/0	0/0	0/0
	EFR208	0/0	0/0	0/0	0/0	0/0	0/0	0/0	0/0	0/0	0/0	0/0	0/0	0/0	0/0	0/0	0/0	0/0	0/0	0/0	0/0	0/0	0/0	0/0	0/0	0/0	0/0	0/0	0/0	0/0	0/0	0/0	0/0	0/0	0/0	0/0	0/0	0/0	0/0	0/0	0/0	0/0	0/0	0/0	0/0	0/0	0/0	0/0	0/0
	EFR212	0/1	0/1	0/0	0/0	0/0	0/0	0/0	0/0	0/1	0/0	0/0	0/0	0/0	0/0	0/0	0/1	0/1	0/0	0/0	0/0	0/0	0/1	0/0	0/1	0/0	0/1	0/1	0/1	0/1	0/0	0/0	0/0	0/0	0/0	0/0	0/0	0/0	0/0	0/0	0/0	0/0	0/0	0/0	0/1	0/0	0/0	0/0	0/0
	EFR213	0/0	0/1	0/0	0/0	0/1	0/1	0/1	0/1	0/0	0/0	0/1	0/1	0/1	0/1	0/0	0/0	0/1	0/1	0/1	0/1	0/0	0/1	0/0	0/0	0/0	0/1	0/0	0/1	0/1	0/1	0/1	0/1	0/1	0/1	0/1	0/1	0/1	0/0	0/1	0/1	0/1	0/1	0/1	0/0	0/1	0/1	0/0	0/1
	EFR215	0/0	0/1	0/0	0/0	0/1	0/1	0/0	0/0	0/0	0/1	0/0	0/0	0/0	0/1	0/1	0/0	0/1	0/1	0/0	0/0	0/0	0/0	0/0	0/1	0/0	0/1	0/0	0/1	0/1	0/1	0/1	0/1	0/1	0/0	0/1	0/0	0/0	0/0	0/0	0/0	0/0	0/0	0/0	0/1	0/0	0/0	0/0	0/0
	EFR216	0/0	0/0	0/0	0/0	0/0	0/0	0/0	0/0	0/0	0/0	0/0	0/0	0/0	0/0	0/0	0/0	0/0	0/0	0/0	0/0	0/0	0/0	0/0	0/0	0/0	0/0	0/0	0/0	0/0	0/0	0/0	0/0	0/0	0/0	0/0	0/0	0/0	0/0	0/0	0/0	0/0	0/0	0/0	0/0	0/0	0/0	0/0	0/0
	EFR219	0/1	0/1	0/0	0/0	0/0	0/0	0/0	0/0	0/1	0/0	0/0	0/0	0/0	0/0	0/0	0/1	0/1	0/0	0/0	0/0	0/0	0/1	0/0	0/1	0/0	0/1	0/1	0/1	0/1	0/0	0/0	0/0	0/0	0/0	0/0	0/0	0/0	0/0	0/0	0/0	0/0	0/0	0/0	0/1	0/0	0/0	0/0	0/0
	VF-02	0/1	0/1	0/0	0/0	0/0	0/0	0/0	0/0	0/1	0/0	0/0	0/0	0/0	0/0	0/0	0/1	0/1	0/0	0/0	0/0	0/0	0/1	0/0	0/1	0/0	0/1	0/1	0/1	0/1	0/0	0/0	0/0	0/0	0/0	0/0	0/0	0/0	0/0	0/0	0/0	0/0	0/0	0/0	0/1	0/0	0/0	0/0	0/0
	VF-06	0/0	0/1	0/1	0/1	0/1	0/1	0/1	0/1	0/0	0/1	0/1	0/1	0/0	0/1	0/1	0/0	0/0	0/1	0/0	0/0	0/1	0/0	0/1	0/0	0/1	0/1	0/0	0/1	0/1	0/1	0/1	0/1	0/1	0/0	0/0	0/0	0/0	0/1	0/1	0/0	0/0	0/0	0/0	0/0	0/0	0/0	0/1	0/0
	VF-10	0/0	0/0	0/0	0/0	0/0	0/0	0/0	0/0	0/0	0/0	0/0	0/0	0/0	0/0	0/0	0/0	0/0	0/0	0/0	0/0	0/0	0/0	0/0	0/0	0/0	0/0	0/0	0/0	0/0	0/0	0/0	0/0	0/0	0/0	0/0	0/0	0/0	0/0	0/0	0/0	0/0	0/0	0/0	0/0	0/0	0/0	0/0	0/0
	VF-12	0/0	0/1	0/0	0/0	0/1	0/1	0/1	0/1	0/0	0/0	0/1	0/1	0/1	0/1	0/0	0/0	0/1	0/1	0/1	0/1	0/0	0/1	0/0	0/0	0/0	0/1	0/0	0/1	0/1	0/1	0/1	0/1	0/1	0/1	0/1	0/1	0/1	0/0	0/1	0/1	0/1	0/1	0/1	./.	0/1	0/1	0/0	0/1
[truncated: 1,217 more columns]

## Sheet: Fig.S13a,b,e,f
Fig.S13a	Chromosome	CNV bin start	CNV bin end	VST		Fig.S13b	Chromosome	CNV bin start	CNV bin end	VST		Fig.S13e	Chromosome	CNV bin start	CNV bin end	VST		Fig.13f	Chromosome	CNV bin start	CNV bin end	VST
	1	837403	837700	-0.0451181			1	837403	837700	-0.0335245			1	837403	837700	0.419765			1	837403	837700	-0.000415438
	1	1085801	1086900	-0.0424326			1	1085801	1086900	0.012056			1	1085801	1086900	-0.0268504			1	1085801	1086900	0.179453
	1	1086900	1087000	0.00124489			1	1086900	1087000	-0.0398235			1	1086900	1087000	-0.01362			1	1086900	1087000	0.157833
	1	1228403	1229075	-0.0226585			1	1228403	1229075	-0.0424773			1	1228403	1229075	0.0431009			1	1228403	1229075	0.258325
	1	1416701	1416801	0.0234533			1	1416701	1416801	-0.0540375			1	1416701	1416801	0.0285816			1	1416701	1416801	0.186418
	1	1416801	1417101	0.00834638			1	1416801	1417101	-0.0157548			1	1416801	1417101	-0.0134762			1	1416801	1417101	0.118684
	1	1417101	1417201	0.26542			1	1417101	1417201	0.329885			1	1417101	1417201	0.239961			1	1417101	1417201	0.0952424
	1	1417201	1421200	0.107279			1	1417201	1421200	0.165353			1	1417201	1421200	0.0450082			1	1417201	1421200	0.0557205
	1	1559603	1560000	-0.0443552			1	1559603	1560000	-0.00564894			1	1559603	1560000	0.0376093			1	1559603	1560000	0.340898
	1	2175601	2181900	0.111145			1	2175601	2181900	-0.0499542			1	2175601	2181900	-0.02846			1	2175601	2181900	-0.0357274
	1	2237450	2238000	0.846186			1	2237450	2238000	0.538141			1	2237450	2238000	0.627187			1	2237450	2238000	0.268614
	1	2545309	2545700	0.0114388			1	2545309	2545700	0.000488484			1	2545309	2545700	0.0208831			1	2545309	2545700	-0.0479941
	1	3835634	3836600	-0.0407625			1	3835634	3836600	-0.00450754			1	3835634	3836600	0.0585304			1	3835634	3836600	0.239638
	1	3836600	3836736	-0.00630719			1	3836600	3836736	-0.046886			1	3836600	3836736	-0.0531722			1	3836600	3836736	0.165953
	1	4426401	4428200	-0.0213452			1	4426401	4428200	-0.0191223			1	4426401	4428200	0.171976			1	4426401	4428200	-0.0477553
	1	4938801	4939168	0.0668847			1	4938801	4939168	-0.000767638			1	4938801	4939168	-0.0471587			1	4938801	4939168	0.154006
	1	5169701	5170254	-0.0482012			1	5169701	5170254	-0.0526071			1	5169701	5170254	-0.0368171			1	5169701	5170254	-0.0406695
	1	5501801	5502700	0.128143			1	5501801	5502700	0.169643			1	5501801	5502700	0.165505			1	5501801	5502700	0.369648
	1	5545116	5545600	-0.0555224			1	5545116	5545600	0.003882			1	5545116	5545600	-0.0389365			1	5545116	5545600	0.00277209
	1	5629701	5630100	0.136939			1	5629701	5630100	-0.00609521			1	5629701	5630100	-0.0308502			1	5629701	5630100	-0.0322671
	1	6084403	6084979	-0.033183			1	6084403	6084979	-0.0408602			1	6084403	6084979	0.378622			1	6084403	6084979	0.0418118
	1	6134701	6135168	0.244454			1	6134701	6135168	0.0970416			1	6134701	6135168	0.113546			1	6134701	6135168	-0.0405114
	1	6490224	6490500	0.500187			1	6490224	6490500	0.352136			1	6490224	6490500	0.0517566			1	6490224	6490500	0.514303
	1	6626801	6627067	-0.0429242			1	6626801	6627067	-0.0539543			1	6626801	6627067	-0.0297308			1	6626801	6627067	0.00314466
	1	7089101	7089400	0.01139			1	7089101	7089400	0.363386			1	7089101	7089400	0.489751			1	7089101	7089400	0.0789787
	1	7150362	7150600	-0.0548455			1	7150362	7150600	-0.0336822			1	7150362	7150600	-0.0518561			1	7150362	7150600	0.113091
	1	7837701	7838700	0.240421			1	7837701	7838700	0.0787228			1	7837701	7838700	0.24227			1	7837701	7838700	0.173067
	1	7838700	7839300	0.124862			1	7838700	7839300	0.0543642			1	7838700	7839300	0.206565			1	7838700	7839300	0.0276015
	1	8306544	8307800	-0.0551296			1	8306544	8307800	-0.0292677			1	8306544	8307800	0.2984			1	8306544	8307800	0.106697
	1	9285401	9285901	0.0174915			1	9285401	9285901	-0.030087			1	9285401	9285901	-0.0420931			1	9285401	9285901	-0.0397021
	1	9285901	9286101	-0.0146068			1	9285901	9286101	0.0226682			1	9285901	9286101	-0.0555524			1	9285901	9286101	0.0153958
	1	9286101	9287500	0.0749667			1	9286101	9287500	0.107593			1	9286101	9287500	-0.0277632			1	9286101	9287500	0.0572771
	1	9935118	9935400	0.236536			1	9935118	9935400	-0.0246856			1	9935118	9935400	0.208496			1	9935118	9935400	0.00405683
	1	12335918	12336400	0.0491736			1	12335918	12336400	0.249383			1	12335918	12336400	0.0830464			1	12335918	12336400	0.149804
	1	13157301	13159300	0.00711829			1	13157301	13159300	-0.0209868			1	13157301	13159300	-0.00570635			1	13157301	13159300	0.033239
	1	13159300	13159700	0.0360487			1	13159300	13159700	-0.0415079			1	13159300	13159700	-0.00255556			1	13159300	13159700	0.00934656
	1	13159700	13159800	0.140783			1	13159700	13159800	-0.0337976			1	13159700	13159800	0.08556			1	13159700	13159800	-0.0343922
	1	13159800	13159900	0.0149332			1	13159800	13159900	-0.0316243			1	13159800	13159900	-0.041114			1	13159800	13159900	0.235717
	1	13403801	13405000	-0.0268054			1	13403801	13405000	-0.052895			1	13403801	13405000	0.0416421			1	13403801	13405000	0.0487027
	1	13405000	13405438	0.0154114			1	13405000	13405438	-0.0432174			1	13405000	13405438	-0.00346823			1	13405000	13405438	0.0737099
	1	13711232	13711764	0.11696			1	13711232	13711764	0.0425479			1	13711232	13711764	0.123188			1	13711232	13711764	0.0648313
	1	13895101	13896075	-0.0512881			1	13895101	13896075	0.0329345			1	13895101	13896075	0.328641			1	13895101	13896075	-0.0145629
	1	14467301	14467401	-0.0540691			1	14467301	14467401	0.117872			1	14467301	14467401	0.170173			1	14467301	14467401	0.030498
	1	14467401	14467501	-0.0528299			1	14467401	14467501	0.00134958			1	14467401	14467501	0.296474			1	14467401	14467501	0.072807
	1	14467501	14470300	0.00218578			1	14467501	14470300	0.178495			1	14467501	14470300	0.466122			1	14467501	14470300	0.122648
	1	14470300	14470472	0.0403905			1	14470300	14470472	-0.0446075			1	14470300	14470472	0.179284			1	14470300	14470472	0.0661832
	1	14647529	14649100	0.170525			1	14647529	14649100	0.216343			1	14647529	14649100	-0.0244524			1	14647529	14649100	0.00795346
	1	14794401	14794601	0.189072			1	14794401	14794601	-0.0258396			1	14794401	14794601	0.0269794			1	14794401	14794601	0.0324689
	1	14794601	14795400	0.35482			1	14794601	14795400	0.117349			1	14794601	14795400	0.0352765			1	14794601	14795400	0.0811052
	1	15432229	15432800	-0.0508271			1	15432229	15432800	-0.055431			1	15432229	15432800	0.0601179			1	15432229	15432800	0.195048
	1	16001926	16002669	0.289606			1	16001926	16002669	-0.0260403			1	16001926	16002669	0.17116			1	16001926	16002669	0.0365319
	1	16191801	16191901	0.302162			1	16191801	16191901	0.031811			1	16191801	16191901	-0.0228061			1	16191801	16191901	0.471079
	1	16191901	16192300	0.119999			1	16191901	16192300	-0.0346901			1	16191901	16192300	-0.0176686			1	16191901	16192300	0.0631244
	1	16831268	16831900	-0.0554241			1	16831268	16831900	-0.0551366			1	16831268	16831900	-0.0532929			1	16831268	16831900	0.0883304
	1	17089201	17090700	0.0888934			1	17089201	17090700	-0.0497356			1	17089201	17090700	-0.0415695			1	17089201	17090700	-0.0496452
	1	17090700	17090800	0.00741709			1	17090700	17090800	-0.0061522			1	17090700	17090800	0.0358407			1	17090700	17090800	-0.0550026
	1	17099101	17099541	-0.0555385			1	17099101	17099541	-0.0474588			1	17099101	17099541	-0.0268284			1	17099101	17099541	0.03297
	1	19209315	19209600	-0.047021			1	19209315	19209600	-0.0551249			1	19209315	19209600	0.0599513			1	19209315	19209600	-0.0418687
	1	19216701	19217284	-0.0548645			1	19216701	19217284	-0.0167213			1	19216701	19217284	-0.0532696			1	19216701	19217284	0.146302
	1	19866018	19866479	-0.00701643			1	19866018	19866479	0.0538363			1	19866018	19866479	0.0531929			1	19866018	19866479	0.00580297
	1	20244701	20245056	-0.055015			1	20244701	20245056	-0.0431462			1	20244701	20245056	-0.0485324			1	20244701	20245056	-0.0446476
	1	20249123	20250300	0.0397446			1	20249123	20250300	-0.0544883			1	20249123	20250300	0.185018			1	20249123	20250300	0.0949146
	1	21229901	21253300	-0.0409622			1	21229901	21253300	-0.0452289			1	21229901	21253300	0.0420116			1	21229901	21253300	0.150516
	1	21253300	21253400	-0.0322167			1	21253300	21253400	-0.0543909			1	21253300	21253400	-0.0249409			1	21253300	21253400	-0.0474644
	1	21253400	21253500	-0.0554282			1	21253400	21253500	0.061691			1	21253400	21253500	-0.0335808			1	21253400	21253500	-0.054602
	1	21253500	21254100	0.0302377			1	21253500	21254100	-0.0449945			1	21253500	21254100	-0.05531			1	21253500	21254100	0.232927
	1	21254100	21254200	-0.0133709			1	21254100	21254200	-0.055217			1	21254100	21254200	0.0158181			1	21254100	21254200	-0.0151283
	1	21631914	21632470	0.111122			1	21631914	21632470	0.359237			1	21631914	21632470	-0.0548818			1	21631914	21632470	-0.0552872
	1	22084301	22084800	-0.0546989			1	22084301	22084800	-0.0537891			1	22084301	22084800	0.0162538			1	22084301	22084800	-0.0535752
	1	22573301	22574800	0.0804635			1	22573301	22574800	0.118763			1	22573301	22574800	0.0665912			1	22573301	22574800	0.0510236
	1	22586501	22587159	0.00830736			1	22586501	22587159	-0.0543339			1	22586501	22587159	0.0312532			1	22586501	22587159	-0.0437502
	1	23562501	23562964	0.263634			1	23562501	23562964	-0.0539871			1	23562501	23562964	0.118646			1	23562501	23562964	-0.00955139
	1	23804621	23805201	0.0825301			1	23804621	23805201	0.174625			1	23804621	23805201	0.314526			1	23804621	23805201	0.057392
	1	23805201	23805301	-0.03938			1	23805201	23805301	-0.000742057			1	23805201	23805301	-0.0492822			1	23805201	23805301	-0.0320141
	1	23805301	23805901	0.0563363			1	23805301	23805901	0.132192			1	23805301	23805901	0.0603537			1	23805301	23805901	0.113452
	1	23805901	23828300	-0.0427518			1	23805901	23828300	-0.0320758			1	23805901	23828300	-0.0398807			1	23805901	23828300	0.529735
	1	23828300	23828500	0.00597988			1	23828300	23828500	0.07479			1	23828300	23828500	0.0292615			1	23828300	23828500	0.024218
	1	23828500	23828800	-0.0553543			1	23828500	23828800	0.0481541			1	23828500	23828800	0.113398			1	23828500	23828800	-0.0412219
	1	24248801	24249792	-0.050129			1	24248801	24249792	-0.0101543			1	24248801	24249792	0.0273106			1	24248801	24249792	-0.0265044
	1	24488754	24490300	0.270227			1	24488754	24490300	0.0484925			1	24488754	24490300	0.448263			1	24488754	24490300	-0.0466876
	1	24490300	24490400	0.026921			1	24490300	24490400	-0.0554509			1	24490300	24490400	0.170459			1	24490300	24490400	0.0668207
	1	24490400	24490500	0.152466			1	24490400	24490500	-0.0328022			1	24490400	24490500	0.0989615			1	24490400	24490500	-0.0544842
	1	25510006	25510367	0.129774			1	25510006	25510367	-0.0303252			1	25510006	25510367	-0.0251409			1	25510006	25510367	0.221362
	1	26273034	26273201	0.216766			1	26273034	26273201	-0.0518397			1	26273034	26273201	0.580756			1	26273034	26273201	-0.0542771
	1	26273201	26274500	0.133678			1	26273201	26274500	-0.0214627			1	26273201	26274500	0.585666			1	26273201	26274500	0.0998248
	1	26274500	26274600	0.0252399			1	26274500	26274600	-0.0207101			1	26274500	26274600	0.407388			1	26274500	26274600	0.390426
	1	26274600	26274700	0.0792427			1	26274600	26274700	-0.0502204			1	26274600	26274700	0.411674			1	26274600	26274700	0.356502
	1	29917701	29940900	0.118058			1	29917701	29940900	-0.0407985			1	29917701	29940900	-0.0501853			1	29917701	29940900	0.148733
	1	29940900	29941500	0.145096			1	29940900	29941500	-0.0190335			1	29940900	29941500	0.00780428			1	29940900	29941500	0.00820492
	1	29941500	29941600	0.00911565			1	29941500	29941600	-0.0482228			1	29941500	29941600	-0.0529599			1	29941500	29941600	0.0304517
	1	30056543	30057200	-0.0548441			1	30056543	30057200	-0.0452979			1	30056543	30057200	-0.0175429			1	30056543	30057200	-0.0445516
	1	30181807	30182100	-0.0500169			1	30181807	30182100	0.230995			1	30181807	30182100	0.213422			1	30181807	30182100	-0.0456245
	1	30466501	30466601	-0.0304757			1	30466501	30466601	-0.0139169			1	30466501	30466601	0.00410908			1	30466501	30466601	0.0593618
	1	30466601	30466901	-0.0458554			1	30466601	30466901	0.11145			1	30466601	30466901	0.0924119			1	30466601	30466901	0.0122415
	1	30466901	30468200	-0.0405574			1	30466901	30468200	-0.0260485			1	30466901	30468200	0.209083			1	30466901	30468200	-0.0203735
	1	30468200	30468300	-0.0406309			1	30468200	30468300	-0.0360358			1	30468200	30468300	-0.0555435			1	30468200	30468300	0.023923
	1	30468300	30468500	-0.0412101			1	30468300	30468500	-0.0523142			1	30468300	30468500	0.318903			1	30468300	30468500	0.100269
	1	30468500	30468600	-0.0163804			1	30468500	30468600	-0.000559451			1	30468500	30468600	-0.0516361			1	30468500	30468600	0.169758
	1	30881601	30881901	0.327667			1	30881601	30881901	0.0435221			1	30881601	30881901	-0.0471154			1	30881601	30881901	0.155147
	1	30881901	30882500	0.286958			1	30881901	30882500	0.0486675			1	30881901	30882500	-0.0392831			1	30881901	30882500	0.00723772
	1	30882500	30883056	0.202045			1	30882500	30883056	-0.0544262			1	30882500	30883056	-0.0555477			1	30882500	30883056	0.131378
	1	31015901	31016200	-0.000319493			1	31015901	31016200	0.0755584			1	31015901	31016200	-0.0423807			1	31015901	31016200	0.0309952
	1	31846434	31846698	0.10625			1	31846434	31846698	-0.0219992			1	31846434	31846698	-0.00184366			1	31846434	31846698	-0.0411015
	1	32614853	32615382	0.0165516			1	32614853	32615382	-0.0530745			1	32614853	32615382	0.164113			1	32614853	32615382	0.121825
	1	33755935	33761200	-0.0520724			1	33755935	33761200	-0.0538342			1	33755935	33761200	0.0284278			1	33755935	33761200	0.0850726
	1	34111901	34112001	-0.0124328			1	34111901	34112001	-0.0485296			1	34111901	34112001	-0.0219912			1	34111901	34112001	0.00784296
	1	34112001	34112701	0.0364915			1	34112001	34112701	-0.0543669			1	34112001	34112701	-0.0500766			1	34112001	34112701	-0.0555086
	1	34112701	34115000	-0.0340332			1	34112701	34115000	-0.0553326			1	34112701	34115000	-0.0436441			1	34112701	34115000	-0.054623
	1	34115000	34115600	-0.0555246			1	34115000	34115600	-0.05482			1	34115000	34115600	-0.0522156			1	34115000	34115600	0.00136053
	1	35234601	35234986	-0.0527938			1	35234601	35234986	-0.0484214			1	35234601	35234986	-0.0555534			1	35234601	35234986	0.00682677
	1	35369738	35370995	0.100327			1	35369738	35370995	0.232342			1	35369738	35370995	0.144268			1	35369738	35370995	0.102719
	1	35555365	35555670	0.077545			1	35555365	35555670	-0.0457721			1	35555365	35555670	0.497382			1	35555365	35555670	0.519241
	1	35555672	35555993	-0.00131587			1	35555672	35555993	-0.0494981			1	35555672	35555993	0.552365			1	35555672	35555993	0.231055
	1	35556514	35557800	0.0657787			1	35556514	35557800	-0.0477947			1	35556514	35557800	0.532325			1	35556514	35557800	0.290243
	1	36454901	36456094	-0.0514088			1	36454901	36456094	0.0233997			1	36454901	36456094	0.0705059			1	36454901	36456094	0.0695857
	1	36793201	36794032	-0.0390563			1	36793201	36794032	-0.0548149			1	36793201	36794032	0.0133154			1	36793201	36794032	0.0219299
	1	37036502	37036601	-0.0258936			1	37036502	37036601	-0.0401856			1	37036502	37036601	0.262132			1	37036502	37036601	0.0313298
	1	37036601	37036701	-0.0308631			1	37036601	37036701	0.0462955			1	37036601	37036701	0.161918			1	37036601	37036701	-0.0548485
	1	37036701	37037400	-0.0374227			1	37036701	37037400	-0.0487577			1	37036701	37037400	0.218202			1	37036701	37037400	0.207119
	1	37037400	37037700	-0.0547693			1	37037400	37037700	-0.055273			1	37037400	37037700	0.0927809			1	37037400	37037700	-0.0551597
	1	37037700	37037800	0.0499774			1	37037700	37037800	-0.0242057			1	37037700	37037800	0.0963431			1	37037700	37037800	-0.0535752
	1	37037800	37037900	-0.0531822			1	37037800	37037900	-0.0442094			1	37037800	37037900	0.0799762			1	37037800	37037900	-0.0483665
	1	37037900	37038100	-0.05539			1	37037900	37038100	-0.0527825			1	37037900	37038100	0.118644			1	37037900	37038100	-0.028957
	1	37778301	37779000	-0.0373412			1	37778301	37779000	-0.0211453			1	37778301	37779000	0.00943671			1	37778301	37779000	-0.051797
	1	37796949	37797397	-0.00875821			1	37796949	37797397	-0.0495759			1	37796949	37797397	0.000609275			1	37796949	37797397	0.201037
	1	37883201	37883500	-0.00709774			1	37883201	37883500	0.00520979			1	37883201	37883500	-0.01421			1	37883201	37883500	-0.0547034
	1	38060613	38060980	0.00392942			1	38060613	38060980	-0.0140404			1	38060613	38060980	0.0515701			1	38060613	38060980	-0.0509144
	1	38673307	38673899	-0.0170023			1	38673307	38673899	0.325881			1	38673307	38673899	-0.0535426			1	38673307	38673899	0.166686
	1	38925119	38926484	-0.054268			1	38925119	38926484	0.0523013			1	38925119	38926484	-0.0456222			1	38925119	38926484	-0.0548645
	1	39751260	39752300	0.111095			1	39751260	39752300	-0.0175279			1	39751260	39752300	0.0204567			1	39751260	39752300	0.0457064
	1	41031627	41033448	0.0440895			1	41031627	41033448	0.0414819			1	41031627	41033448	0.221054			1	41031627	41033448	-0.0196385
	1	41132601	41133201	-0.0421207			1	41132601	41133201	-0.0473975			1	41132601	41133201	-0.0202696			1	41132601	41133201	0.0704006
	1	41133201	41134300	-0.0541867			1	41133201	41134300	-0.0527705			1	41133201	41134300	-0.0514779			1	41133201	41134300	-0.055055
	1	41134300	41134600	0.0570933			1	41134300	41134600	-0.0468649			1	41134300	41134600	0.0499976			1	41134300	41134600	-0.0133916
	1	41134600	41134700	0.103531			1	41134600	41134700	0.117597			1	41134600	41134700	0.0206515			1	41134600	41134700	0.0985583
	1	41335101	41335582	0.0158352			1	41335101	41335582	0.278035			1	41335101	41335582	0.102147			1	41335101	41335582	0.126366
	1	42177328	42177800	0.0626739			1	42177328	42177800	-0.0539491			1	42177328	42177800	-0.0275393			1	42177328	42177800	-0.0523761
	1	42209601	42210100	-0.0506562			1	42209601	42210100	0.0134406			1	42209601	42210100	0.0413086			1	42209601	42210100	0.402674
	1	42490901	42491200	-0.0453049			1	42490901	42491200	0.0355894			1	42490901	42491200	-0.0526184			1	42490901	42491200	0.122761
	1	42797817	42799172	-0.0323995			1	42797817	42799172	0.046095			1	42797817	42799172	0.0520641			1	42797817	42799172	0.130335
	1	42809201	42809680	0.245353			1	42809201	42809680	0.0156216			1	42809201	42809680	0.0642918			1	42809201	42809680	0.024619
	1	43486401	43491079	0.404269			1	43486401	43491079	0.144838			1	43486401	43491079	0.101919			1	43486401	43491079	0.217711
	1	43986301	43986401	-0.0497125			1	43986301	43986401	-0.0368389			1	43986301	43986401	0.0207913			1	43986301	43986401	-0.0295217
	1	43986401	43987800	-0.0307804			1	43986401	43987800	-0.0484418			1	43986401	43987800	-0.0324688			1	43986401	43987800	-0.0544428
	1	43987800	43987957	0.00844621			1	43987800	43987957	0.0968313			1	43987800	43987957	-0.0536645			1	43987800	43987957	-0.0196917
	1	44044980	44045286	0.10924			1	44044980	44045286	-0.0249413			1	44044980	44045286	0.349758			1	44044980	44045286	0.229768
	1	44151801	44152133	0.158176			1	44151801	44152133	-0.0443707			1	44151801	44152133	-0.00540941			1	44151801	44152133	-0.0175756
	1	44193771	44194400	0.130828			1	44193771	44194400	-0.04981			1	44193771	44194400	-0.0272202			1	44193771	44194400	-0.0220011
	1	44236538	44237600	-0.046391			1	44236538	44237600	0.177518			1	44236538	44237600	-0.0528774			1	44236538	44237600	-0.0224486
	1	44619815	44620100	0.173454			1	44619815	44620100	0.250763			1	44619815	44620100	-0.0539686			1	44619815	44620100	-0.0552415
	1	44689343	44689600	0.263606			1	44689343	44689600	0.0677133			1	44689343	44689600	0.557461			1	44689343	44689600	0.0454367
	1	45239501	45239900	-0.0477295			1	45239501	45239900	-0.0535953			1	45239501	45239900	0.0487846			1	45239501	45239900	0.0343907
	1	45624901	45626198	0.096301			1	45624901	45626198	-0.0212976			1	45624901	45626198	-0.00697808			1	45624901	45626198	0.109513
	1	46571501	46571701	0.0309568			1	46571501	46571701	-0.0453159			1	46571501	46571701	0.0692659			1	46571501	46571701	-0.049836
	1	46571701	46571801	-0.0446625			1	46571701	46571801	-0.0509735			1	46571701	46571801	-0.0201412			1	46571701	46571801	0.00394716
	1	46571801	46572001	-0.011994			1	46571801	46572001	-0.0542462			1	46571801	46572001	0.0239801			1	46571801	46572001	-0.0555123
	1	46572001	46572900	0.0702586			1	46572001	46572900	-0.0505577			1	46572001	46572900	0.0667317			1	46572001	46572900	-0.02432
	1	46572900	46573300	0.0332906			1	46572900	46573300	-0.0523623			1	46572900	46573300	0.00550613			1	46572900	46573300	-0.0496206
	1	46603856	46604173	0.0229767			1	46603856	46604173	-0.0129238			1	46603856	46604173	-0.00704961			1	46603856	46604173	0.407753
	1	47385145	47386600	0.158222			1	47385145	47386600	-0.0552944			1	47385145	47386600	-0.0130724			1	47385145	47386600	0.0482807
	1	47646561	47647100	-0.00633902			1	47646561	47647100	0.104952			1	47646561	47647100	-0.054446			1	47646561	47647100	0.143198
	1	48188401	48188801	0.0491662			1	48188401	48188801	-0.051303			1	48188401	48188801	-0.0451415			1	48188401	48188801	-0.0227226
	1	48188801	48190300	-0.0193521			1	48188801	48190300	-0.0410715			1	48188801	48190300	-0.0502048			1	48188801	48190300	0.0362227
	1	48190300	48190400	-0.0180175			1	48190300	48190400	-0.0529154			1	48190300	48190400	-0.0484316			1	48190300	48190400	0.0114926
	1	48190400	48190700	-0.0396734			1	48190400	48190700	-0.0513423			1	48190400	48190700	-0.0124611			1	48190400	48190700	-0.0333375
	1	48190700	48190800	0.180852			1	48190700	48190800	0.148711			1	48190700	48190800	0.0151572			1	48190700	48190800	0.0531819
	1	48190800	48190900	0.0225176			1	48190800	48190900	0.0173799			1	48190800	48190900	0.0786597			1	48190800	48190900	0.105875
	1	49172201	49172600	-0.0307062			1	49172201	49172600	0.099116			1	49172201	49172600	0.0258389			1	49172201	49172600	-0.0179454
	1	49632830	49633186	0.0219511			1	49632830	49633186	0.0166599			1	49632830	49633186	0.217618			1	49632830	49633186	0.115546
	1	49779301	49780268	-0.0242924			1	49779301	49780268	-0.0190046			1	49779301	49780268	-0.0513901			1	49779301	49780268	-0.00588985
	1	49866501	49867098	0.391027			1	49866501	49867098	0.114482			1	49866501	49867098	0.513321			1	49866501	49867098	-0.0530731
	1	50175901	50177225	-0.0319155			1	50175901	50177225	0.000548617			1	50175901	50177225	-0.0471532			1	50175901	50177225	-0.017415
	1	51153901	51154001	0.168724			1	51153901	51154001	-0.0502534			1	51153901	51154001	-0.0352726			1	51153901	51154001	-0.0472958
	1	51154001	51154285	0.152606			1	51154001	51154285	-0.0517931			1	51154001	51154285	-0.022816			1	51154001	51154285	-0.00687778
	1	51263747	51264089	-0.0313359			1	51263747	51264089	0.0286107			1	51263747	51264089	0.0511414			1	51263747	51264089	-0.0554208
	1	51610006	51610386	0.408583			1	51610006	51610386	0.0237042			1	51610006	51610386	-0.0193827			1	51610006	51610386	0.0208115
	1	51787601	51787900	-0.0532635			1	51787601	51787900	0.35015			1	51787601	51787900	0.0166053			1	51787601	51787900	-0.0450979
	1	52136501	52136800	-0.0467544			1	52136501	52136800	0.00667972			1	52136501	52136800	0.235813			1	52136501	52136800	0.123376
	1	52185820	52187100	-0.0309111			1	52185820	52187100	-0.0365204			1	52185820	52187100	0.00569663			1	52185820	52187100	0.296342
	1	52488601	52489600	0.223606			1	52488601	52489600	0.0745981			1	52488601	52489600	0.0711115			1	52488601	52489600	0.0590868
	1	52489600	52489700	0.10064			1	52489600	52489700	0.00398096			1	52489600	52489700	0.104102			1	52489600	52489700	-0.0410817
	1	52489700	52490200	0.18955			1	52489700	52490200	0.0061641			1	52489700	52490200	0.160206			1	52489700	52490200	-0.0528908
	1	52621841	52622600	0.131433			1	52621841	52622600	0.00779834			1	52621841	52622600	0.340691			1	52621841	52622600	-0.00893682
	1	52991523	52992058	0.167356			1	52991523	52992058	-0.0359823			1	52991523	52992058	-0.0533045			1	52991523	52992058	-0.0425827
	1	53117321	53118500	0.0388189			1	53117321	53118500	0.0149807			1	53117321	53118500	0.15674			1	53117321	53118500	-0.0305257
	1	53118500	53118600	-0.0455267			1	53118500	53118600	-0.0484488			1	53118500	53118600	0.061825			1	53118500	53118600	0.138244
	1	53118600	53118700	-0.0550021			1	53118600	53118700	-0.054183			1	53118600	53118700	-0.0535771			1	53118600	53118700	-0.0525651
	1	53624239	53624787	-0.0353402			1	53624239	53624787	-0.0555542			1	53624239	53624787	0.421983			1	53624239	53624787	-0.0395683
	1	53833817	53834400	0.0730055			1	53833817	53834400	-0.0552576			1	53833817	53834400	0.0857515			1	53833817	53834400	-0.0175801
	1	53899201	53899301	0.0325365			1	53899201	53899301	0.219438			1	53899201	53899301	0.197588			1	53899201	53899301	0.0386341
	1	53899301	53901300	-0.0219695			1	53899301	53901300	0.0912274			1	53899301	53901300	0.0621494			1	53899301	53901300	0.204578
	1	53901300	53901600	0.0281949			1	53901300	53901600	0.242968			1	53901300	53901600	0.122977			1	53901300	53901600	0.0631127
	1	53901600	53902100	0.0579539			1	53901600	53902100	0.190296			1	53901600	53902100	0.262418			1	53901600	53902100	0.339206
	1	53902100	53902400	-0.0356537			1	53902100	53902400	0.030322			1	53902100	53902400	0.0113406			1	53902100	53902400	0.109268
	1	54720548	54721600	0.00484308			1	54720548	54721600	0.591086			1	54720548	54721600	0.0206999			1	54720548	54721600	0.098565
	1	54721600	54721995	-0.0173587			1	54721600	54721995	0.537921			1	54721600	54721995	-0.04595			1	54721600	54721995	-0.0505686
	1	55031010	55031201	0.150128			1	55031010	55031201	-0.0124711			1	55031010	55031201	0.309214			1	55031010	55031201	-0.0282374
	1	55031201	55032400	0.186517			1	55031201	55032400	-0.0524639			1	55031201	55032400	0.218497			1	55031201	55032400	0.333465
	1	55194715	55195100	0.0954786			1	55194715	55195100	0.029374			1	55194715	55195100	0.274449			1	55194715	55195100	0.151591
	1	55306542	55307000	0.203499			1	55306542	55307000	0.086736			1	55306542	55307000	-0.0252868			1	55306542	55307000	0.00442398
	1	55401201	55402200	0.0934667			1	55401201	55402200	0.16762			1	55401201	55402200	0.170178			1	55401201	55402200	0.139143
	1	56162127	56163000	0.0405327			1	56162127	56163000	-0.0411711			1	56162127	56163000	-0.0503227			1	56162127	56163000	-0.0180554
	1	56163000	56163100	0.124198			1	56163000	56163100	0.170345			1	56163000	56163100	-0.0317514			1	56163000	56163100	0.249187
	1	56586901	56587001	-0.0119086			1	56586901	56587001	-0.0266882			1	56586901	56587001	0.0313795			1	56586901	56587001	0.0432131
	1	56587001	56587101	0.0157668			1	56587001	56587101	0.00425857			1	56587001	56587101	0.0497337			1	56587001	56587101	-0.0381297
	1	56587101	56588500	0.0175953			1	56587101	56588500	0.0139374			1	56587101	56588500	0.00402083			1	56587101	56588500	0.00876468
	1	56588500	56588600	-0.0474396			1	56588500	56588600	-0.0322178			1	56588500	56588600	0.0341613			1	56588500	56588600	-0.0539112
	1	56622354	56623500	-0.0555253			1	56622354	56623500	-0.0410057			1	56622354	56623500	0.0389244			1	56622354	56623500	-0.0445722
	1	56623500	56623600	-0.0187975			1	56623500	56623600	-0.00898769			1	56623500	56623600	-0.0210637			1	56623500	56623600	0.278019
	1	56723144	56723900	0.0788722			1	56723144	56723900	-0.0228514			1	56723144	56723900	-0.00966912			1	56723144	56723900	-0.0498051
	1	56856401	56858400	-0.0553591			1	56856401	56858400	-0.0415217			1	56856401	56858400	-0.0529959			1	56856401	56858400	0.033001
	1	57147716	57149000	0.0790083			1	57147716	57149000	-0.0256977			1	57147716	57149000	-0.0226072			1	57147716	57149000	-0.0479825
	1	57331707	57332254	0.0466474			1	57331707	57332254	0.211142			1	57331707	57332254	0.0414927			1	57331707	57332254	0.126623
	1	57842337	57844089	0.0383771			1	57842337	57844089	0.191247			1	57842337	57844089	0.145893			1	57842337	57844089	0.299001
	1	58275201	58276151	0.055568			1	58275201	58276151	-0.0345615			1	58275201	58276151	0.047215			1	58275201	58276151	0.0602309
	1	58690001	58690101	-0.0495915			1	58690001	58690101	-0.0520357			1	58690001	58690101	0.0175356			1	58690001	58690101	0.000125976
	1	58690101	58691200	-0.0555289			1	58690101	58691200	0.0902271			1	58690101	58691200	-0.0105154			1	58690101	58691200	-0.0303678
	1	58691200	58691472	-0.0554785			1	58691200	58691472	-0.014935			1	58691200	58691472	0.0957176			1	58691200	58691472	-0.0275452
	1	58706054	58706801	-0.0461077			1	58706054	58706801	-0.0490759			1	58706054	58706801	-0.00368688			1	58706054	58706801	0.214514
	1	58706801	58707001	-0.0251667			1	58706801	58707001	-0.0196447			1	58706801	58707001	-0.0460733			1	58706801	58707001	0.0675452
	1	58707001	58709300	0.231475			1	58707001	58709300	-0.0380661			1	58707001	58709300	0.326801			1	58707001	58709300	-0.0554963
	1	58709300	58709400	-0.0481164			1	58709300	58709400	-0.049446			1	58709300	58709400	-0.00935871			1	58709300	58709400	0.07249
	1	58709400	58709698	-0.0514761			1	58709400	58709698	-0.0468212			1	58709400	58709698	-0.0336265			1	58709400	58709698	-0.00815068
	1	58975401	58978200	-0.0347009			1	58975401	58978200	-0.0524584			1	58975401	58978200	-0.0158865			1	58975401	58978200	-0.0241687
	1	59222813	59223661	-0.0241179			1	59222813	59223661	0.170454			1	59222813	59223661	0.348603			1	59222813	59223661	0.0381167
	1	59306749	59307101	-0.0164163			1	59306749	59307101	-0.0423288			1	59306749	59307101	0.0310655			1	59306749	59307101	-0.0415308
	1	59307101	59307201	0.058302			1	59307101	59307201	-0.0404252			1	59307101	59307201	0.149891			1	59307101	59307201	-0.0187769
	1	59307201	59308200	-0.000577327			1	59307201	59308200	0.0379542			1	59307201	59308200	0.135034			1	59307201	59308200	-0.0485049
	1	59308200	59308300	0.0206042			1	59308200	59308300	0.0638948			1	59308200	59308300	0.0648421			1	59308200	59308300	0.0138157
	1	59451744	59452685	0.0728322			1	59451744	59452685	0.412586			1	59451744	59452685	-0.0333159			1	59451744	59452685	-0.0479683
	1	59473601	59481300	-0.042129			1	59473601	59481300	-0.0555204			1	59473601	59481300	-0.0103378			1	59473601	59481300	0.281788
	1	60051813	60053141	-0.0553108			1	60051813	60053141	0.052502			1	60051813	60053141	0.0151866			1	60051813	60053141	-0.0188859
	1	60999001	60999101	-0.0548496			1	60999001	60999101	0.0531017			1	60999001	60999101	-0.0521485			1	60999001	60999101	0.225607
	1	60999101	61009500	-0.00368468			1	60999101	61009500	0.0814281			1	60999101	61009500	-0.053123			1	60999101	61009500	0.423983
	1	61155801	61156100	-0.00136968			1	61155801	61156100	-0.0548909			1	61155801	61156100	-0.00942298			1	61155801	61156100	-0.0303573
	1	61312901	61313700	0.0069833			1	61312901	61313700	-0.0546898			1	61312901	61313700	-0.0134043			1	61312901	61313700	-0.0263365
	1	61313700	61314000	0.0278303			1	61313700	61314000	-0.030283			1	61313700	61314000	-0.0447803			1	61313700	61314000	0.0384548
	1	61314000	61314290	-0.0547216			1	61314000	61314290	-0.0553671			1	61314000	61314290	-0.04323			1	61314000	61314290	0.0135487
	1	61746501	61746701	-0.0460418			1	61746501	61746701	-0.00736309			1	61746501	61746701	0.213459			1	61746501	61746701	-0.0510593
	1	61746701	61746801	-0.0469786			1	61746701	61746801	-0.0314471			1	61746701	61746801	0.146936			1	61746701	61746801	-0.0314945
	1	61746801	61746901	-0.0407989			1	61746801	61746901	-0.0408229			1	61746801	61746901	0.129358			1	61746801	61746901	-0.0432469
	1	61746901	61747001	-0.0408628			1	61746901	61747001	-0.0293515			1	61746901	61747001	0.0369792			1	61746901	61747001	-0.033077
	1	61747001	61748400	-0.0468211			1	61747001	61748400	-0.0184003			1	61747001	61748400	0.212938			1	61747001	61748400	-0.0471733
	1	61748400	61748900	-0.0492333			1	61748400	61748900	-0.0367735			1	61748400	61748900	0.253681			1	61748400	61748900	-0.0530136
	1	61748900	61749000	-0.0532421			1	61748900	61749000	-0.049644			1	61748900	61749000	0.318251			1	61748900	61749000	-0.0543027
	1	62206501	62206601	0.429327			1	62206501	62206601	-0.0374269			1	62206501	62206601	0.0431885			1	62206501	62206601	0.00987742
	1	62206601	62207300	0.30137			1	62206601	62207300	-0.0501923			1	62206601	62207300	0.0281769			1	62206601	62207300	0.207563
	1	62207300	62207400	0.329103			1	62207300	62207400	-0.0113652			1	62207300	62207400	0.049961			1	62207300	62207400	0.0345726
	1	62297501	62297900	-0.0226843			1	62297501	62297900	0.185488			1	62297501	62297900	-0.00182109			1	62297501	62297900	-0.049338
	1	62349901	62350700	0.240309			1	62349901	62350700	-0.0377392			1	62349901	62350700	0.333239			1	62349901	62350700	-0.0492651
	1	62383301	62383700	-0.0461887			1	62383301	62383700	-0.0379902			1	62383301	62383700	-0.048525			1	62383301	62383700	-0.0257477
	1	62383700	62383800	-0.0487814			1	62383700	62383800	-0.0110154			1	62383700	62383800	-0.0554488			1	62383700	62383800	-0.0226085
	1	62530701	62531292	-0.0484323			1	62530701	62531292	-0.0540874			1	62530701	62531292	0.0527591			1	62530701	62531292	-0.0546487
	1	63240601	63241671	0.248988			1	63240601	63241671	-0.0377481			1	63240601	63241671	0.00262203			1	63240601	63241671	-0.0259239
	1	64650719	64651700	-0.0555305			1	64650719	64651700	-0.0547932			1	64650719	64651700	-0.0383361			1	64650719	64651700	-0.0166902
	1	64651700	64652100	-0.0490297			1	64651700	64652100	0.00542389			1	64651700	64652100	0.0891326			1	64651700	64652100	-0.012359
	1	64736115	64736660	0.219078			1	64736115	64736660	0.0721205			1	64736115	64736660	-0.0513305			1	64736115	64736660	-0.0555504
	1	64866601	64866701	-0.0122326			1	64866601	64866701	-0.052519			1	64866601	64866701	-0.0209817			1	64866601	64866701	0.275475
	1	64866701	64867515	0.0269027			1	64866701	64867515	0.00337134			1	64866701	64867515	0.110801			1	64866701	64867515	0.41839
	1	64867515	64867700	0.127778			1	64867515	64867700	-0.011688			1	64867515	64867700	0.00283031			1	64867515	64867700	0.0953596
	1	64867700	64868300	0.0927713			1	64867700	64868300	-0.0448196			1	64867700	64868300	0.0654725			1	64867700	64868300	-0.0362188
	1	64868300	64868400	0.118293			1	64868300	64868400	0.0106511			1	64868300	64868400	0.0478943			1	64868300	64868400	-0.0548999
	1	65729701	65735700	-0.0142515			1	65729701	65735700	0.0229308			1	65729701	65735700	0.0226523			1	65729701	65735700	-0.0400472
	1	65735700	65735934	-0.0535197			1	65735700	65735934	0.0331333			1	65735700	65735934	-0.03046			1	65735700	65735934	0.0209375
	1	65820601	65820701	0.0291334			1	65820601	65820701	-0.0460083			1	65820601	65820701	-0.0252001			1	65820601	65820701	-0.053205
	1	65820701	65820801	0.0232948			1	65820701	65820801	-0.0135653			1	65820701	65820801	-0.0170436			1	65820701	65820801	0.14793
	1	65820801	65821500	0.0300259			1	65820801	65821500	-0.053841			1	65820801	65821500	-0.0486338			1	65820801	65821500	-0.0528248
	1	65821500	65821876	-0.0543957			1	65821500	65821876	0.0667319			1	65821500	65821876	0.232969			1	65821500	65821876	-0.0355986
	1	65874501	65874845	-0.0232944			1	65874501	65874845	-0.00984367			1	65874501	65874845	0.00833665			1	65874501	65874845	-0.0417174
	1	65904001	65904101	-0.0251932			1	65904001	65904101	-0.0544678			1	65904001	65904101	-0.0415517			1	65904001	65904101	-0.055534
	1	65904101	65907400	-0.0443774			1	65904101	65907400	-0.0093503			1	65904101	65907400	-0.0253365			1	65904101	65907400	0.0451124
	1	66324901	66326500	-0.054504			1	66324901	66326500	-0.00561743			1	66324901	66326500	0.0788408			1	66324901	66326500	0.183227
	1	67753101	67754900	0.244789			1	67753101	67754900	0.0886999			1	67753101	67754900	-0.0469033			1	67753101	67754900	0.164608
	1	69620501	69621700	0.420137			1	69620501	69621700	-0.0519899			1	69620501	69621700	-0.020932			1	69620501	69621700	-0.0417293
	1	69654001	69654784	0.033991			1	69654001	69654784	0.153944			1	69654001	69654784	-0.0550684			1	69654001	69654784	0.296995
	1	70137546	70138600	-0.039454			1	70137546	70138600	0.150931			1	70137546	70138600	0.287721			1	70137546	70138600	0.0192461
	1	70430202	70433279	-0.0240319			1	70430202	70433279	-0.055083			1	70430202	70433279	0.172848			1	70430202	70433279	0.172688
	1	70435440	70436100	-0.00567957			1	70435440	70436100	-0.0503039			1	70435440	70436100	0.0453478			1	70435440	70436100	-0.016172
	1	70436100	70436400	0.0649925			1	70436100	70436400	-0.0545461			1	70436100	70436400	-0.0555206			1	70436100	70436400	-0.0264349
	1	70672201	70672301	-0.0534404			1	70672201	70672301	-0.0513862			1	70672201	70672301	-0.0546399			1	70672201	70672301	-0.0549439
	1	70672301	70672401	-0.0547803			1	70672301	70672401	-0.0517595			1	70672301	70672401	-0.0379965			1	70672301	70672401	-0.0503569
	1	70672401	70672501	-0.0499758			1	70672401	70672501	-0.00927103			1	70672401	70672501	-0.0535861			1	70672401	70672501	-0.0176935
	1	70672501	70672601	-0.0434922			1	70672501	70672601	-0.0439073			1	70672501	70672601	-0.0551227			1	70672501	70672601	-0.0216161
	1	70672601	70672701	-0.0550776			1	70672601	70672701	-0.0450137			1	70672601	70672701	-0.0555449			1	70672601	70672701	-0.0304652
	1	70672701	70672901	-0.0547342			1	70672701	70672901	-0.038347			1	70672701	70672901	-0.0555299			1	70672701	70672901	-0.034013
	1	70672901	70674700	-0.0537106			1	70672901	70674700	-0.0471519			1	70672901	70674700	-0.0554498			1	70672901	70674700	-0.0372007
	1	70674700	70674900	-0.0543221			1	70674700	70674900	-0.0374562			1	70674700	70674900	-0.0531937			1	70674700	70674900	-0.0185098
	1	70674900	70675000	-0.0550289			1	70674900	70675000	-0.055118			1	70674900	70675000	-0.0554862			1	70674900	70675000	-0.0262745
	1	70675000	70675100	-0.055242			1	70675000	70675100	-0.0516501			1	70675000	70675100	-0.0537102			1	70675000	70675100	0.0164017
	1	70675100	70676400	-0.054966			1	70675100	70676400	-0.0361482			1	70675100	70676400	-0.0553217			1	70675100	70676400	-0.0390171
	1	71000609	71003100	-0.00113674			1	71000609	71003100	-0.0550648			1	71000609	71003100	-0.0498931			1	71000609	71003100	0.283865
	1	71003100	71003300	-0.0483591			1	71003100	71003300	0.0112808			1	71003100	71003300	0.249944			1	71003100	71003300	-0.0458419
	1	71310501	71310800	-0.0521374			1	71310501	71310800	-0.0552787			1	71310501	71310800	0.395332			1	71310501	71310800	-0.0327189
	1	72257201	72258500	-0.0355836			1	72257201	72258500	0.00466963			1	72257201	72258500	0.291736			1	72257201	72258500	0.011235
	1	72350201	72350301	0.371158			1	72350201	72350301	-0.0228539			1	72350201	72350301	0.167777			1	72350201	72350301	0.00393788
	1	72350301	72351260	0.108256			1	72350301	72351260	0.0199236			1	72350301	72351260	-0.0184764			1	72350301	72351260	0.185351
	1	73013522	73015300	-0.0258097			1	73013522	73015300	0.0405186			1	73013522	73015300	0.208128			1	73013522	73015300	0.230191
	1	73407701	73409500	-0.0466602			1	73407701	73409500	-0.0108777			1	73407701	73409500	0.107892			1	73407701	73409500	-0.032302
	1	73409500	73409770	-0.0480406			1	73409500	73409770	-0.0554041			1	73409500	73409770	-0.0505235			1	73409500	73409770	0.0381772
	1	75685201	75686100	0.150837			1	75685201	75686100	-0.0334615			1	75685201	75686100	0.169856			1	75685201	75686100	0.235919
	1	75870001	75870101	0.308481			1	75870001	75870101	0.101694			1	75870001	75870101	-0.0353735			1	75870001	75870101	0.260923
	1	75870101	75870201	0.33004			1	75870101	75870201	0.114935			1	75870101	75870201	-0.0394396			1	75870101	75870201	0.355281
	1	75870201	75873500	0.175538			1	75870201	75873500	0.0860545			1	75870201	75873500	-0.0554491			1	75870201	75873500	0.212166
	1	75990401	75990900	-0.0534936			1	75990401	75990900	0.0769467			1	75990401	75990900	0.122856			1	75990401	75990900	-0.0553489
	1	75990900	75991000	-0.0530959			1	75990900	75991000	-0.0309936			1	75990900	75991000	-0.0051611			1	75990900	75991000	-0.0553229
	1	75991000	75991200	-0.0504947			1	75991000	75991200	-0.0093369			1	75991000	75991200	0.01246			1	75991000	75991200	-0.0457102
	1	76611907	76612389	0.027571			1	76611907	76612389	-0.0459691			1	76611907	76612389	0.139435			1	76611907	76612389	-0.0552367
	1	76680035	76680350	0.159848			1	76680035	76680350	-0.0455553			1	76680035	76680350	-0.00884948			1	76680035	76680350	0.0136446
	1	77688722	77689900	-0.041125			1	77688722	77689900	0.406937			1	77688722	77689900	0.425572			1	77688722	77689900	-0.0381359
	1	77689900	77690100	-0.0297354			1	77689900	77690100	0.269712			1	77689900	77690100	0.295813			1	77689900	77690100	0.0218679
	1	77690100	77690200	-0.00430172			1	77690100	77690200	0.0725251			1	77690100	77690200	0.313937			1	77690100	77690200	-0.0460102
	1	78411401	78411501	0.0251384			1	78411401	78411501	-0.0545425			1	78411401	78411501	0.144492			1	78411401	78411501	0.0553119
	1	78411501	78412400	-0.00733729			1	78411501	78412400	-0.0545825			1	78411501	78412400	0.15586			1	78411501	78412400	0.0799476
	1	78412400	78412900	0.000112739			1	78412400	78412900	-0.0538379			1	78412400	78412900	0.249828			1	78412400	78412900	0.0362186
	1	78562801	78563100	0.0397699			1	78562801	78563100	0.111917			1	78562801	78563100	-0.00481549			1	78562801	78563100	-0.0551969
	1	78599701	78599801	-0.0554938			1	78599701	78599801	-0.0513178			1	78599701	78599801	-0.0541396			1	78599701	78599801	0.247942
	1	78599801	78601101	-0.021409			1	78599801	78601101	-0.0554828			1	78599801	78601101	-0.033803			1	78599801	78601101	-0.0533825
	1	78601101	78602700	-0.0416369			1	78601101	78602700	-0.0235311			1	78601101	78602700	0.151852			1	78601101	78602700	0.0686493
	1	78602700	78603000	-0.0497805			1	78602700	78603000	-0.0443825			1	78602700	78603000	0.00886334			1	78602700	78603000	0.219603
	1	78607528	78608600	-0.0530775			1	78607528	78608600	-0.0423451			1	78607528	78608600	0.0811796			1	78607528	78608600	0.0898973
	1	78778101	78778600	-0.0309608			1	78778101	78778600	0.0308984			1	78778101	78778600	-0.0552623			1	78778101	78778600	0.128587
	1	78903008	78904000	-0.0475152			1	78903008	78904000	-0.055504			1	78903008	78904000	0.0789524			1	78903008	78904000	0.0862833
	1	79008816	79009100	0.0561877			1	79008816	79009100	-0.0374372			1	79008816	79009100	-0.00825915			1	79008816	79009100	0.183138
	1	79497433	79497700	0.24175			1	79497433	79497700	-0.0506827			1	79497433	79497700	-0.0549446			1	79497433	79497700	-0.0472467
	1	79497700	79497800	0.414929			1	79497700	79497800	0.196502			1	79497700	79497800	0.0892372			1	79497700	79497800	0.125886
	1	79520101	79520201	0.362138			1	79520101	79520201	0.0895574			1	79520101	79520201	0.25925			1	79520101	79520201	-0.0511309
	1	79520201	79520601	0.148526			1	79520201	79520601	0.205852			1	79520201	79520601	0.242716			1	79520201	79520601	-0.0516318
	1	79520601	79520801	0.27736			1	79520601	79520801	0.227275			1	79520601	79520801	0.528992			1	79520601	79520801	-0.0338682
	1	79520801	79524259	0.229007			1	79520801	79524259	0.155839			1	79520801	79524259	0.46732			1	79520801	79524259	0.0498759
	1	79818501	79821000	-0.0338461			1	79818501	79821000	-0.0218032			1	79818501	79821000	0.0198028			1	79818501	79821000	0.0039573
	1	79821000	79821600	0.00946065			1	79821000	79821600	-0.00515716			1	79821000	79821600	-0.01655			1	79821000	79821600	-0.02822
	1	79821600	79821752	0.284979			1	79821600	79821752	0.0822406			1	79821600	79821752	-0.049992			1	79821600	79821752	0.475611
	1	79833001	79833361	-0.0488025			1	79833001	79833361	0.106153			1	79833001	79833361	0.0957932			1	79833001	79833361	-0.0295836
	1	79949001	79969700	0.313223			1	79949001	79969700	0.0916532			1	79949001	79969700	0.0680904			1	79949001	79969700	-0.0376047
	1	80081928	80082200	0.0120763			1	80081928	80082200	0.0057461			1	80081928	80082200	-0.0460227			1	80081928	80082200	0.0865099
	1	80152142	80154782	0.0406776			1	80152142	80154782	0.0873766			1	80152142	80154782	-0.0336748			1	80152142	80154782	0.207225
	1	80249209	80250000	0.179359			1	80249209	80250000	0.177643			1	80249209	80250000	-0.0495055			1	80249209	80250000	0.146978
	1	80300701	80300801	-0.0174994			1	80300701	80300801	-0.0456342			1	80300701	80300801	0.0345481			1	80300701	80300801	0.0407337
	1	80300801	80302800	-0.0194621			1	80300801	80302800	-0.0159078			1	80300801	80302800	0.0462746			1	80300801	80302800	-0.0554398
	1	80302800	80302900	0.296981			1	80302800	80302900	0.326747			1	80302800	80302900	0.160789			1	80302800	80302900	-0.0414396
	1	81592201	81592469	-0.00698738			1	81592201	81592469	-0.0340945			1	81592201	81592469	-0.0555517			1	81592201	81592469	-0.0487264
	1	81599501	81599761	-0.00409286			1	81599501	81599761	-0.0543034			1	81599501	81599761	0.347565			1	81599501	81599761	0.302742
	1	81732101	81732500	-0.00267261			1	81732101	81732500	-0.0500515			1	81732101	81732500	-0.0335608			1	81732101	81732500	0.0234358
	1	81732500	81732600	-0.05319			1	81732500	81732600	-0.043631			1	81732500	81732600	0.267834			1	81732500	81732600	0.235834
	1	81732600	81732700	0.00618491			1	81732600	81732700	-0.0554834			1	81732600	81732700	0.0640037			1	81732600	81732700	-0.0433018
	1	81769821	81770166	-0.0497491			1	81769821	81770166	0.176375			1	81769821	81770166	0.218719			1	81769821	81770166	0.241285
	1	81867944	81868259	0.0912095			1	81867944	81868259	-0.0542866			1	81867944	81868259	0.290018			1	81867944	81868259	0.071817
	1	81894115	81894900	-0.0110581			1	81894115	81894900	-0.0231715			1	81894115	81894900	0.151883			1	81894115	81894900	-0.0504703
	1	82049201	82049301	0.536741			1	82049201	82049301	0.151798			1	82049201	82049301	-0.0504931			1	82049201	82049301	0.328549
	1	82049301	82050900	0.146314			1	82049301	82050900	-0.0555371			1	82049301	82050900	0.0363331			1	82049301	82050900	0.227162
	1	82218021	82219385	-0.0345359			1	82218021	82219385	-0.0354892			1	82218021	82219385	-0.0406426			1	82218021	82219385	0.0433032
	1	82470101	82470700	0.0305019			1	82470101	82470700	0.293665			1	82470101	82470700	0.101426			1	82470101	82470700	-0.0235808
	1	82894134	82894500	0.172999			1	82894134	82894500	-0.0437794			1	82894134	82894500	-0.0131715			1	82894134	82894500	-0.0555102
	1	82971820	82972700	0.165811			1	82971820	82972700	0.0169464			1	82971820	82972700	-0.0187116			1	82971820	82972700	-0.0378097
	1	82972700	82972800	-0.0154075			1	82972700	82972800	0.0782511			1	82972700	82972800	-0.0133845			1	82972700	82972800	-0.0535192
	1	83311817	83312255	0.176902			1	83311817	83312255	-0.0554941			1	83311817	83312255	0.206516			1	83311817	83312255	-0.0348139
	1	83416220	83416500	-0.0294109			1	83416220	83416500	-0.0538646			1	83416220	83416500	-0.0491573			1	83416220	83416500	0.0124399
	1	84329803	84330600	0.118807			1	84329803	84330600	-0.00868781			1	84329803	84330600	-0.0416869			1	84329803	84330600	-0.0550544
	1	84818922	84820700	0.191197			1	84818922	84820700	0.0243453			1	84818922	84820700	0.465033			1	84818922	84820700	0.0168565
	1	84820700	84820800	0.0958302			1	84820700	84820800	0.128156			1	84820700	84820800	0.339266			1	84820700	84820800	-0.0478862
	1	85455929	85456295	0.48909			1	85455929	85456295	0.0653606			1	85455929	85456295	0.0695619			1	85455929	85456295	-0.0500267
	1	85998601	85998701	-0.00586266			1	85998601	85998701	-0.0415899			1	85998601	85998701	0.161316			1	85998601	85998701	0.0240006
	1	87220501	87222496	-0.0257657			1	87220501	87222496	-0.0543209			1	87220501	87222496	-0.034383			1	87220501	87222496	0.152886
	1	87716142	87716501	0.0434731			1	87716142	87716501	-0.0284817			1	87716142	87716501	0.0940201			1	87716142	87716501	0.348377
	1	87716501	87716601	0.0608892			1	87716501	87716601	-0.0547447			1	87716501	87716601	0.0096318			1	87716501	87716601	0.315229
	1	87716601	87718000	-0.0528934			1	87716601	87718000	-0.00261994			1	87716601	87718000	0.149619			1	87716601	87718000	-0.0272967
	1	87718000	87718100	-0.00177848			1	87718000	87718100	0.0756506			1	87718000	87718100	0.211008			1	87718000	87718100	0.0964001
	1	87718100	87718370	-0.00803474			1	87718100	87718370	-0.0542869			1	87718100	87718370	-0.0227818			1	87718100	87718370	0.0203822
	1	87799101	87800700	-0.0117551			1	87799101	87800700	-0.0296003			1	87799101	87800700	0.160913			1	87799101	87800700	0.122552
	1	87800700	87800800	0.0675143			1	87800700	87800800	-0.052329			1	87800700	87800800	0.211599			1	87800700	87800800	-0.0543368
	1	87800800	87800900	-0.0449465			1	87800800	87800900	-0.0521746			1	87800800	87800900	0.107397			1	87800800	87800900	0.206855
	1	87820101	87821071	-0.0177161			1	87820101	87821071	-0.0355433			1	87820101	87821071	0.000468782			1	87820101	87821071	0.0287563
	1	87828201	87828301	-0.0540291			1	87828201	87828301	-0.0156869			1	87828201	87828301	0.118878			1	87828201	87828301	-0.0422378
	1	87828301	87828577	-0.0073928			1	87828301	87828577	0.049079			1	87828301	87828577	-0.0454972			1	87828301	87828577	-0.0465743
	1	88219083	88219676	0.0347052			1	88219083	88219676	-0.0341978			1	88219083	88219676	-0.0530833			1	88219083	88219676	-0.0516726
	1	88906601	88907500	0.235915			1	88906601	88907500	0.21763			1	88906601	88907500	0.0783134			1	88906601	88907500	-0.0542305
	1	88907500	88907677	0.115639			1	88907500	88907677	0.108157			1	88907500	88907677	-0.0236636			1	88907500	88907677	-0.0524785
	1	89182701	89182801	0.537007			1	89182701	89182801	0.0116283			1	89182701	89182801	0.536912			1	89182701	89182801	-0.0475291
	1	89182801	89182901	0.573111			1	89182801	89182901	-0.0547131			1	89182801	89182901	0.699158			1	89182801	89182901	-0.0483567
	1	89182901	89184300	0.267156			1	89182901	89184300	0.176887			1	89182901	89184300	0.240348			1	89182901	89184300	-0.0237522
	1	89184300	89184400	0.40156			1	89184300	89184400	0.123874			1	89184300	89184400	0.292862			1	89184300	89184400	-0.00316354
	1	89856601	89857061	0.161502			1	89856601	89857061	0.109381			1	89856601	89857061	0.297152			1	89856601	89857061	-0.0276302
	1	90214301	90214700	-0.0281628			1	90214301	90214700	0.0309033			1	90214301	90214700	0.0594684			1	90214301	90214700	-0.053539
	1	90281201	90281900	-0.00956088			1	90281201	90281900	0.0337775			1	90281201	90281900	0.144761			1	90281201	90281900	-0.0399283
	1	90939618	90939900	0.136038			1	90939618	90939900	-0.00551569			1	90939618	90939900	0.113866			1	90939618	90939900	0.0963191
	1	90952536	90952801	-0.0442588			1	90952536	90952801	-0.0379966			1	90952536	90952801	-0.0402643			1	90952536	90952801	-0.0266225
	1	90952801	90953900	-0.0398322			1	90952801	90953900	-0.0290663			1	90952801	90953900	-0.0472342			1	90952801	90953900	-0.00540802
	1	91164401	91164900	-0.0498487			1	91164401	91164900	-0.0111475			1	91164401	91164900	-0.00952298			1	91164401	91164900	0.0442159
	1	91954001	91954271	-0.0553146			1	91954001	91954271	-0.0553594			1	91954001	91954271	0.000518597			1	91954001	91954271	-0.0540358
	1	92047655	92047900	-0.0501581			1	92047655	92047900	0.137296			1	92047655	92047900	0.154254			1	92047655	92047900	-0.0541546
	1	92621801	92622200	0.0647584			1	92621801	92622200	-0.0440777			1	92621801	92622200	0.052679			1	92621801	92622200	0.00501752
	1	93248601	93248892	-0.0554199			1	93248601	93248892	-0.0460345			1	93248601	93248892	0.0471085			1	93248601	93248892	0.423398
	1	93448101	93448571	0.0240403			1	93448101	93448571	-0.0496448			1	93448101	93448571	0.362824			1	93448101	93448571	0.0288323
	1	93789501	93790232	0.268992			1	93789501	93790232	0.0628164			1	93789501	93790232	0.294133			1	93789501	93790232	0.00524011
	1	93792801	93794200	0.0547755			1	93792801	93794200	-0.0242498			1	93792801	93794200	0.192826			1	93792801	93794200	0.0726649
	1	93886401	93886501	0.0198882			1	93886401	93886501	0.00841216			1	93886401	93886501	0.0937401			1	93886401	93886501	-0.0470753
	1	93886501	93887001	0.284314			1	93886501	93887001	0.0902005			1	93886501	93887001	0.352426			1	93886501	93887001	-0.0124748
	1	93887001	93887101	0.161411			1	93887001	93887101	0.152859			1	93887001	93887101	0.355108			1	93887001	93887101	0.0482665
	1	93887101	93887501	0.118586			1	93887101	93887501	0.0589522			1	93887101	93887501	0.11182			1	93887101	93887501	-0.0503347
	1	93887501	93887900	0.203824			1	93887501	93887900	0.0730104			1	93887501	93887900	0.212727			1	93887501	93887900	-0.0427713
	1	93887900	93888000	0.149178			1	93887900	93888000	0.0561675			1	93887900	93888000	0.252353			1	93887900	93888000	-0.0499119
	1	93888000	93888200	0.232834			1	93888000	93888200	0.0654283			1	93888000	93888200	0.225728			1	93888000	93888200	-0.0267558
	1	93888200	93888300	0.166956			1	93888200	93888300	0.082596			1	93888200	93888300	0.252972			1	93888200	93888300	0.00616155
	1	93888300	93888400	0.203204			1	93888300	93888400	0.0912989			1	93888300	93888400	0.224069			1	93888300	93888400	-0.022438
	1	93888400	93888500	0.0334834			1	93888400	93888500	0.0244562			1	93888400	93888500	0.124482			1	93888400	93888500	-0.0554848
	1	93888500	93888600	0.223094			1	93888500	93888600	0.0217605			1	93888500	93888600	0.126657			1	93888500	93888600	-0.0461686
	1	94521401	94521773	-0.0514513			1	94521401	94521773	0.124554			1	94521401	94521773	0.0395982			1	94521401	94521773	0.125294
	1	94530601	94530701	0.145511			1	94530601	94530701	-0.00505141			1	94530601	94530701	0.0504741			1	94530601	94530701	0.00199632
	1	94530701	94530901	0.184563			1	94530701	94530901	-0.0241211			1	94530701	94530901	0.00759092			1	94530701	94530901	-0.0370916
	1	94530901	94531101	0.111485			1	94530901	94531101	-0.0552131			1	94530901	94531101	-0.0399899			1	94530901	94531101	-0.0340375
	1	94531101	94531301	0.220751			1	94531101	94531301	-0.0460783			1	94531101	94531301	0.0269897			1	94531101	94531301	-0.0554692
	1	94531301	94532000	0.16474			1	94531301	94532000	-0.0319404			1	94531301	94532000	0.0133704			1	94531301	94532000	-0.0524332
	1	94532000	94532100	0.294183			1	94532000	94532100	0.0416429			1	94532000	94532100	0.049259			1	94532000	94532100	-0.0471363
	1	94532100	94532300	0.271505			1	94532100	94532300	0.0352406			1	94532100	94532300	0.0472732			1	94532100	94532300	-0.0522916
	1	94532300	94532400	0.155495			1	94532300	94532400	-0.0540234			1	94532300	94532400	0.0399189			1	94532300	94532400	-0.0281996
	1	94532400	94532500	0.317702			1	94532400	94532500	0.0396527			1	94532400	94532500	0.180956			1	94532400	94532500	-0.0554224
	1	94838443	94838800	0.14133			1	94838443	94838800	0.16611			1	94838443	94838800	0.38838			1	94838443	94838800	0.260768
	1	95053502	95054200	-0.0371432			1	95053502	95054200	-0.0383344			1	95053502	95054200	0			1	95053502	95054200	-0.00227398
	1	95054200	95054300	-0.05069			1	95054200	95054300	-0.0550377			1	95054200	95054300	-0.0546609			1	95054200	95054300	0.0846747
	1	95200036	95200900	0.262444			1	95200036	95200900	0.00767872			1	95200036	95200900	-0.0393204			1	95200036	95200900	-0.0554028
	1	95294429	95295398	-0.0454881			1	95294429	95295398	-0.0398031			1	95294429	95295398	-0.0271779			1	95294429	95295398	0.0305689
	1	95555701	95556194	-0.0254341			1	95555701	95556194	0.232256			1	95555701	95556194	0.762754			1	95555701	95556194	0.241915
	1	95643301	95643797	0.172665			1	95643301	95643797	0.0969752			1	95643301	95643797	0.255258			1	95643301	95643797	-0.0552859
	1	95648794	95648901	-0.0497953			1	95648794	95648901	-0.0555272			1	95648794	95648901	-0.0553407			1	95648794	95648901	0.109636
	1	95648901	95649001	0.280514			1	95648901	95649001	0.383067			1	95648901	95649001	0.175905			1	95648901	95649001	0.287794
	1	95649001	95649300	-0.0554585			1	95649001	95649300	-0.0220889			1	95649001	95649300	-0.0445705			1	95649001	95649300	0.234246
	1	96272401	96277000	-0.0431808			1	96272401	96277000	-0.0550116			1	96272401	96277000	0.194318			1	96272401	96277000	0.076068
	1	96298415	96299641	0.00233735			1	96298415	96299641	-0.0553297			1	96298415	96299641	0.0437355			1	96298415	96299641	-0.0473814
	1	96700819	96701300	0.10912			1	96700819	96701300	0.0935003			1	96700819	96701300	0.211246			1	96700819	96701300	-0.0113592
	1	96754201	96754501	0.0107791			1	96754201	96754501	0.0756754			1	96754201	96754501	0.33227			1	96754201	96754501	-0.0508409
	1	96754501	96754800	-0.0147153			1	96754501	96754800	0.0949841			1	96754501	96754800	0.183386			1	96754501	96754800	-0.0484007
	1	96754800	96754900	-0.0427524			1	96754800	96754900	-0.04076			1	96754800	96754900	0.0849677			1	96754800	96754900	-0.0436813
	1	96754900	96755100	-0.0511361			1	96754900	96755100	-0.051233			1	96754900	96755100	0.20407			1	96754900	96755100	-0.0443285
	1	96755100	96755400	-0.0436838			1	96755100	96755400	-0.00298715			1	96755100	96755400	0.371377			1	96755100	96755400	-0.0554846
	1	97087101	97088500	-0.05524			1	97087101	97088500	0.11568			1	97087101	97088500	-0.045522			1	97087101	97088500	-0.0419586
	1	97088500	97089082	0.168986			1	97088500	97089082	-0.0539988			1	97088500	97089082	-0.0555545			1	97088500	97089082	-0.0553889
	1	99934101	99934400	0.049031			1	99934101	99934400	-0.00124133			1	99934101	99934400	0.151058			1	99934101	99934400	0.0230756
	1	100265636	100266400	-0.0424079			1	100265636	100266400	-0.0555556			1	100265636	100266400	0.544949			1	100265636	100266400	-0.0410129
	1	100266400	100266697	0.244271			1	100266400	100266697	-0.0521225			1	100266400	100266697	0.695702			1	100266400	100266697	0.0400531
	1	100748153	100748301	0.0426506			1	100748153	100748301	0.0196263			1	100748153	100748301	-0.038874			1	100748153	100748301	-0.0261755
	1	100748301	100750100	0.151322			1	100748301	100750100	0.145783			1	100748301	100750100	0.0104475			1	100748301	100750100	-0.00595992
	1	100958001	100959800	-0.0542556			1	100958001	100959800	-0.0368326			1	100958001	100959800	-0.0266519			1	100958001	100959800	-0.041162
	1	101356801	101357700	-0.00628398			1	101356801	101357700	-0.0256095			1	101356801	101357700	0.262073			1	101356801	101357700	0.0962401
	1	101357700	101358144	-0.00983598			1	101357700	101358144	-0.0313648			1	101357700	101358144	-0.0275909			1	101357700	101358144	0.299637
	1	101397174	101397801	0.114105			1	101397174	101397801	0.0266689			1	101397174	101397801	0.391933			1	101397174	101397801	0.0845039
	1	101397801	101397900	0.112593			1	101397801	101397900	-0.00107357			1	101397801	101397900	0.19005			1	101397801	101397900	-0.0551654
	1	101397927	101398164	0.213778			1	101397927	101398164	0.0347138			1	101397927	101398164	0.352156			1	101397927	101398164	-0.0352826
	1	101425854	101426375	0.00905526			1	101425854	101426375	0.0303765			1	101425854	101426375	0.144275			1	101425854	101426375	-0.019717
	1	101544201	101544301	0.00435747			1	101544201	101544301	0.075988			1	101544201	101544301	-0.0550593			1	101544201	101544301	0.304485
	1	101544301	101545300	-0.0448871			1	101544301	101545300	0.332465			1	101544301	101545300	0.00185091			1	101544301	101545300	0.250469
	1	101545300	101545400	0.0557435			1	101545300	101545400	-0.00811144			1	101545300	101545400	-0.0533331			1	101545300	101545400	0.321376
	1	101545400	101545500	-0.0430635			1	101545400	101545500	-0.0498484			1	101545400	101545500	-0.0472384			1	101545400	101545500	0.165866
	1	101545500	101545600	-0.0235161			1	101545500	101545600	-0.0555388			1	101545500	101545600	-0.0534516			1	101545500	101545600	0.00810425
	1	101874840	101875300	0.0937986			1	101874840	101875300	-0.0520774			1	101874840	101875300	0.00944871			1	101874840	101875300	0.186616
	1	101955418	101956067	0.0507488			1	101955418	101956067	0.0935524			1	101955418	101956067	0.0898682			1	101955418	101956067	-0.0536933
	1	101993005	101993557	0.00220553			1	101993005	101993557	-0.0554795			1	101993005	101993557	-0.0304351			1	101993005	101993557	0.106112
	1	102021625	102023066	0.0610078			1	102021625	102023066	0.175679			1	102021625	102023066	0.149127			1	102021625	102023066	-0.0394383
	1	102306501	102307400	0.460325			1	102306501	102307400	0.143842			1	102306501	102307400	0.448294			1	102306501	102307400	0.21469
	1	102307400	102307500	0.129886			1	102307400	102307500	-0.0406843			1	102307400	102307500	0.267386			1	102307400	102307500	0.0608672
	1	102370524	102370866	0.0531819			1	102370524	102370866	0.150775			1	102370524	102370866	0.542771			1	102370524	102370866	0.0384588
	1	102424414	102425600	0.161559			1	102424414	102425600	0.100284			1	102424414	102425600	-0.0300902			1	102424414	102425600	0.0618599
	1	104096001	104097600	-0.0540845			1	104096001	104097600	-0.0374113			1	104096001	104097600	-0.054344			1	104096001	104097600	-0.0551877
	1	104097600	104098200	-0.0530483			1	104097600	104098200	-0.0493289			1	104097600	104098200	0.00844349			1	104097600	104098200	0.502345
	1	104392401	104392765	-0.0466664			1	104392401	104392765	0.00947491			1	104392401	104392765	-0.00137605			1	104392401	104392765	0.126036
	1	104542501	104542900	-0.0422379			1	104542501	104542900	-0.042112			1	104542501	104542900	-0.0325695			1	104542501	104542900	-0.0222126
	1	105601101	105602090	-0.050015			1	105601101	105602090	-0.0518195			1	105601101	105602090	-0.0516139			1	105601101	105602090	0.154984
	1	106472101	106474200	0.0931237			1	106472101	106474200	-0.0544424			1	106472101	106474200	-0.0554014			1	106472101	106474200	0.398079
	1	107246042	107247500	0.00296059			1	107246042	107247500	0.0825017			1	107246042	107247500	0.120822			1	107246042	107247500	-0.019315
	1	107442301	107442601	-0.0538512			1	107442301	107442601	0.174911			1	107442301	107442601	-0.0506473			1	107442301	107442601	0.347063
	1	107442601	107444700	0.0445809			1	107442601	107444700	0.173813			1	107442601	107444700	-0.0435873			1	107442601	107444700	0.430299
	1	107444700	107444900	-0.0367328			1	107444700	107444900	0.125166			1	107444700	107444900	-0.0292026			1	107444700	107444900	0.292485
	1	107458401	107460000	0.0192051			1	107458401	107460000	0.147831			1	107458401	107460000	-0.0145685			1	107458401	107460000	0.0404778
	1	107460000	107460200	0.0883275			1	107460000	107460200	0.470868			1	107460000	107460200	0.0183187			1	107460000	107460200	0.136524
	1	107519478	107519901	0.221549			1	107519478	107519901	0.0797132			1	107519478	107519901	-0.0502463			1	107519478	107519901	-0.0515704
	1	107519901	107521400	0.419221			1	107519901	107521400	0.0177198			1	107519901	107521400	-0.0547605			1	107519901	107521400	-0.0196956
	1	107521400	107521700	-0.0539574			1	107521400	107521700	-0.0529944			1	107521400	107521700	-0.0555512			1	107521400	107521700	0.0455012
	1	107687261	107688101	0.101507			1	107687261	107688101	-0.0497796			1	107687261	107688101	0.073262			1	107687261	107688101	0.0713297
	1	107688101	107688900	0.0160855			1	107688101	107688900	-0.0527801			1	107688101	107688900	-0.0549899			1	107688101	107688900	-0.0261897
	1	107688900	107690265	-0.0555503			1	107688900	107690265	0.14188			1	107688900	107690265	-0.0263732			1	107688900	107690265	0.0261949
	1	107893440	107894100	0.171073			1	107893440	107894100	-0.0198677			1	107893440	107894100	0.209774			1	107893440	107894100	0.145392
	1	107922541	107923100	0.0859907			1	107922541	107923100	-0.0416118			1	107922541	107923100	0.585011			1	107922541	107923100	-0.0379498
	1	107923100	107923200	-0.0554318			1	107923100	107923200	-0.0553316			1	107923100	107923200	0.417611			1	107923100	107923200	-0.0550541
	1	108193601	108194100	-0.0547771			1	108193601	108194100	0.0108019			1	108193601	108194100	-0.0498311			1	108193601	108194100	-0.0554204
	1	108197401	108198700	0.106736			1	108197401	108198700	0.0616206			1	108197401	108198700	0.130559			1	108197401	108198700	0.00778356
	1	108278001	108278300	-0.0403109			1	108278001	108278300	0.031057			1	108278001	108278300	0.00611932			1	108278001	108278300	-0.0325456
	1	108447807	108448600	0.0289699			1	108447807	108448600	-0.0337685			1	108447807	108448600	0.16867			1	108447807	108448600	0.0388073
	1	108789084	108792100	-0.0549818			1	108789084	108792100	0.1266			1	108789084	108792100	0.0296134			1	108789084	108792100	-0.0553247
	1	108834901	108836400	0.033891			1	108834901	108836400	-0.0477941			1	108834901	108836400	-0.0545362			1	108834901	108836400	-0.0506082
	1	108836400	108836500	0.0667821			1	108836400	108836500	-0.0527281			1	108836400	108836500	-0.05206			1	108836400	108836500	-0.00690941
	1	108931907	108932200	0.0613438			1	108931907	108932200	-0.0541262			1	108931907	108932200	-0.0555524			1	108931907	108932200	-0.0221524
	1	109223101	109224200	-0.0385949			1	109223101	109224200	-0.0535316			1	109223101	109224200	0.00619979			1	109223101	109224200	0.0468328
	1	109995301	109995501	0.239765			1	109995301	109995501	-0.054885			1	109995301	109995501	-0.0555482			1	109995301	109995501	-0.0483023
	1	109995501	109996600	0.195041			1	109995501	109996600	0.167737			1	109995501	109996600	-0.0462573			1	109995501	109996600	-0.0531993
	1	110368978	110372000	-0.0348072			1	110368978	110372000	-0.055536			1	110368978	110372000	0.0450448			1	110368978	110372000	-0.00431718
	1	111531501	111531782	0.0112321			1	111531501	111531782	-0.034944			1	111531501	111531782	0.0212422			1	111531501	111531782	-0.0522434
	1	112010708	112010901	0.00418232			1	112010708	112010901	-0.0443471			1	112010708	112010901	-0.00740068			1	112010708	112010901	0.136931
	1	112010901	112011001	0.150219			1	112010901	112011001	-0.0386559			1	112010901	112011001	-0.0497827			1	112010901	112011001	-0.0421102
	1	112011001	112012300	0.0148053			1	112011001	112012300	-0.0364195			1	112011001	112012300	-0.0548384			1	112011001	112012300	0.113137
	1	112012300	112012400	-0.0512358			1	112012300	112012400	-0.0275823			1	112012300	112012400	-0.0555396			1	112012300	112012400	0.00307177
	1	112431401	112431900	0.0411132			1	112431401	112431900	-0.0546318			1	112431401	112431900	-0.0547447			1	112431401	112431900	-0.0549895
	1	112804025	112804391	0.540593			1	112804025	112804391	0.430591			1	112804025	112804391	-0.0524953			1	112804025	112804391	0.076413
	1	113199501	113199601	-0.0296045			1	113199501	113199601	-0.0512045			1	113199501	113199601	0.0177866			1	113199501	113199601	0.137371
	1	113199601	113199701	-0.0548131			1	113199601	113199701	0.138487			1	113199601	113199701	-0.0422099			1	113199601	113199701	0.00310324
	1	113199701	113202300	0.113938			1	113199701	113202300	0.118785			1	113199701	113202300	-0.0108738			1	113199701	113202300	0.0102356
	1	113202300	113202700	0.0673543			1	113202300	113202700	0.19702			1	113202300	113202700	-0.0465456			1	113202300	113202700	-0.0517787
	1	113202700	113202997	0.0204292			1	113202700	113202997	0.00584067			1	113202700	113202997	0.0155544			1	113202700	113202997	0.301442
	1	113357001	113358200	-0.0301287			1	113357001	113358200	0.00584123			1	113357001	113358200	0.11862			1	113357001	113358200	-0.0486109
	1	113391218	113392265	0.138762			1	113391218	113392265	-0.00660011			1	113391218	113392265	0.0768521			1	113391218	113392265	0.035377
	1	113761320	113762170	-0.0489115			1	113761320	113762170	-0.0345226			1	113761320	113762170	0.0669652			1	113761320	113762170	-0.0266059
	1	114266735	114267200	0.116809			1	114266735	114267200	0.120423			1	114266735	114267200	0.300357			1	114266735	114267200	-0.0552961
	1	114682801	114683087	0.182012			1	114682801	114683087	0.0547576			1	114682801	114683087	-0.0398044			1	114682801	114683087	-0.0501028
	1	114935001	114936100	-0.0467444			1	114935001	114936100	-0.0314341			1	114935001	114936100	-0.0491214			1	114935001	114936100	0.0828828
	1	114964716	114965583	0.0281555			1	114964716	114965583	-0.0547863			1	114964716	114965583	0.0101595			1	114964716	114965583	-0.0551591
	1	115989421	115990392	0.0534774			1	115989421	115990392	-0.0131579			1	115989421	115990392	-0.0443221			1	115989421	115990392	-0.0513067
	1	116534601	116535100	0.074726			1	116534601	116535100	-0.0165821			1	116534601	116535100	0.0642448			1	116534601	116535100	-0.0443182
	1	116571814	116572464	0.0531485			1	116571814	116572464	0.00883081			1	116571814	116572464	0.0760082			1	116571814	116572464	-0.0487931
	1	116684011	116684500	0.0494311			1	116684011	116684500	0.318648			1	116684011	116684500	0.160949			1	116684011	116684500	0.193906
	1	116685405	116685789	0.042925			1	116685405	116685789	0.363963			1	116685405	116685789	0.148491			1	116685405	116685789	0.160882
	1	117260801	117262100	-0.0554745			1	117260801	117262100	0.0271515			1	117260801	117262100	0.0146713			1	117260801	117262100	0.0210759
	1	117454408	117454601	-0.0415139			1	117454408	117454601	0.253933			1	117454408	117454601	0.0275705			1	117454408	117454601	0.206436
	1	117454601	117456100	-0.0109194			1	117454601	117456100	0.263491			1	117454601	117456100	0.126472			1	117454601	117456100	0.0120049
	1	117456100	117456800	0.0326564			1	117456100	117456800	0.325436			1	117456100	117456800	0.0202679			1	117456100	117456800	-0.0396911
	1	117832401	117832782	0.0276124			1	117832401	117832782	0.198207			1	117832401	117832782	0.0143008			1	117832401	117832782	-0.028329
	1	118319101	118319201	-0.0251567			1	118319101	118319201	0.00984446			1	118319101	118319201	0.486691			1	118319101	118319201	0.122556
	1	118319201	118320201	0.0605531			1	118319201	118320201	0.106908			1	118319201	118320201	0.638946			1	118319201	118320201	-0.0491011
	1	118320201	118321300	0.213012			1	118320201	118321300	-0.0316261			1	118320201	118321300	0.546339			1	118320201	118321300	-0.0546312
	1	118321300	118321700	0.111041			1	118321300	118321700	0.00592652			1	118321300	118321700	0.60612			1	118321300	118321700	-0.0472593
	1	118321700	118321800	-0.053502			1	118321700	118321800	-0.0065103			1	118321700	118321800	0.587932			1	118321700	118321800	0.1294
	1	119596034	119596800	-0.0526502			1	119596034	119596800	0.0144186			1	119596034	119596800	0.348964			1	119596034	119596800	0.0733737
	1	120388431	120388787	-0.0490006			1	120388431	120388787	-0.0483074			1	120388431	120388787	0.188074			1	120388431	120388787	0.272931
	1	120762001	120763200	0.309626			1	120762001	120763200	-0.0401773			1	120762001	120763200	-0.0421226			1	120762001	120763200	0.245434
	1	121032301	121032800	-0.018209			1	121032301	121032800	-0.00424707			1	121032301	121032800	-0.0516801			1	121032301	121032800	-0.0208141
	1	122208801	122209200	0.534294			1	122208801	122209200	0.52423			1	122208801	122209200	0.125375			1	122208801	122209200	0.25594
	1	122235016	122235300	0.277976			1	122235016	122235300	0.527584			1	122235016	122235300	-0.0533987			1	122235016	122235300	-0.0555235
	1	122457501	122457601	-0.0210191			1	122457501	122457601	0.0374017			1	122457501	122457601	-0.054197			1	122457501	122457601	-0.023591
	1	122457601	122460100	-0.0240498			1	122457601	122460100	0.559114			1	122457601	122460100	-0.0553485			1	122457601	122460100	0.0263756
	1	122460100	122460500	-0.0510571			1	122460100	122460500	0.160637			1	122460100	122460500	-0.0536554			1	122460100	122460500	0.0958425
	1	122460500	122460600	0.0831785			1	122460500	122460600	0.276784			1	122460500	122460600	-0.0523138			1	122460500	122460600	-0.0532054
	1	122617616	122618173	0.32115			1	122617616	122618173	-0.0515263			1	122617616	122618173	-0.0554192			1	122617616	122618173	-0.0458079
	1	123044701	123044995	0.186339			1	123044701	123044995	0.0742992			1	123044701	123044995	0.141122			1	123044701	123044995	0.0780801
	1	123457101	123457500	-0.0554293			1	123457101	123457500	-0.0410657			1	123457101	123457500	-0.0422116			1	123457101	123457500	0.159354
	1	123533101	123534600	-0.00114937			1	123533101	123534600	0.017958			1	123533101	123534600	-0.0371301			1	123533101	123534600	-0.0458131
	1	124441206	124441401	-0.00767342			1	124441206	124441401	0.217888			1	124441206	124441401	-0.0469026			1	124441206	124441401	-0.0471779
	1	124441401	124442300	-0.0413908			1	124441401	124442300	0.150523			1	124441401	124442300	0.172156			1	124441401	124442300	-0.0467937
	1	124442300	124442400	0.00897884			1	124442300	124442400	0.131057			1	124442300	124442400	0.187534			1	124442300	124442400	0.0368448
	1	124578901	124579300	-0.0439726			1	124578901	124579300	-0.0211534			1	124578901	124579300	-0.023143			1	124578901	124579300	-0.0341748
	1	124591602	124591701	0.222131			1	124591602	124591701	-0.0390737			1	124591602	124591701	-0.014603			1	124591602	124591701	-0.0364934
	1	124591701	124591801	0.260486			1	124591701	124591801	-0.0505085			1	124591701	124591801	-0.0364317			1	124591701	124591801	-0.0549283
	1	124591801	124592401	0.0956177			1	124591801	124592401	-0.0186394			1	124591801	124592401	0.0144252			1	124591801	124592401	-0.0466125
	1	124592401	124593200	0.209249			1	124592401	124593200	-0.0312946			1	124592401	124593200	-0.0382489			1	124592401	124593200	-0.0235748
	1	124810039	124810800	-0.0133886			1	124810039	124810800	-0.0252499			1	124810039	124810800	0.241366			1	124810039	124810800	0.117648
	1	124810800	124811000	-0.0288311			1	124810800	124811000	-0.049769			1	124810800	124811000	-0.0298236			1	124810800	124811000	0.396507
	1	125768301	125768600	-0.0288896			1	125768301	125768600	0.0083806			1	125768301	125768600	-0.0509561			1	125768301	125768600	0.109858
	1	126356501	126357100	-0.0164786			1	126356501	126357100	-0.0529612			1	126356501	126357100	0.033493			1	126356501	126357100	0.0867008
	1	126407903	126408662	0.331466			1	126407903	126408662	0.00100748			1	126407903	126408662	0.151124			1	126407903	126408662	-0.0449571
	1	126525501	126526000	0.229417			1	126525501	126526000	0.0734635			1	126525501	126526000	-0.031609			1	126525501	126526000	0.0454925
	1	126603010	126603376	0.273882			1	126603010	126603376	-0.0143374			1	126603010	126603376	-0.0482402			1	126603010	126603376	-0.0330157
	1	128056437	128056601	0.0620123			1	128056437	128056601	-0.0514031			1	128056437	128056601	0.271249			1	128056437	128056601	0.249769
	1	128056601	128057800	0.247943			1	128056601	128057800	0.0137041			1	128056601	128057800	0.469491			1	128056601	128057800	0.380161
	1	128139901	128140500	0.262941			1	128139901	128140500	-0.00758715			1	128139901	128140500	0.0512075			1	128139901	128140500	-0.0267844
	1	128320801	128320901	0.0278969			1	128320801	128320901	-0.0555119			1	128320801	128320901	0.233853			1	128320801	128320901	-0.0197512
	1	128320901	128322500	0.16366			1	128320901	128322500	-0.0382792			1	128320901	128322500	0.36591			1	128320901	128322500	-0.0378751
	1	128342835	128343751	0.226283			1	128342835	128343751	-0.0452073			1	128342835	128343751	0.185813			1	128342835	128343751	0.057136
	1	128659801	128662200	-0.0256257			1	128659801	128662200	0.0438261			1	128659801	128662200	0.070197			1	128659801	128662200	-0.0108375
	1	129168311	129168600	0.187907			1	129168311	129168600	0.0422255			1	129168311	129168600	-0.0359965			1	129168311	129168600	0.117104
	1	129168600	129168700	0.291311			1	129168600	129168700	0.179276			1	129168600	129168700	-0.0452658			1	129168600	129168700	0.0192336
	1	130282701	130282901	-0.0278313			1	130282701	130282901	-0.0541387			1	130282701	130282901	0.00370507			1	130282701	130282901	-0.0476536
	1	130282901	130284000	-0.0441001			1	130282901	130284000	-0.0551333			1	130282901	130284000	-0.0432555			1	130282901	130284000	0.0971428
	1	130284000	130284400	-0.0552596			1	130284000	130284400	-0.0541353			1	130284000	130284400	0.0662742			1	130284000	130284400	0.142426
	1	130290001	130292300	0.00368535			1	130290001	130292300	-0.050236			1	130290001	130292300	0.0456447			1	130290001	130292300	-0.0554071
	1	130395701	130396600	-0.0393728			1	130395701	130396600	0.05324			1	130395701	130396600	0.135528			1	130395701	130396600	-0.0473018
	1	130470501	130470800	0.112263			1	130470501	130470800	0.542492			1	130470501	130470800	-0.0526721			1	130470501	130470800	0.0972291
	1	130729479	130730401	-0.0487781			1	130729479	130730401	-0.0514169			1	130729479	130730401	-0.0536897			1	130729479	130730401	-0.0237108
	1	130730401	130730501	0.00379383			1	130730401	130730501	-0.0494828			1	130730401	130730501	-0.0531341			1	130730401	130730501	0.0174966
	1	130730501	130730601	-0.0331091			1	130730501	130730601	-0.0220385			1	130730501	130730601	-0.055483			1	130730501	130730601	0.0833315
	1	130730601	130730701	0.00612502			1	130730601	130730701	0.03216			1	130730601	130730701	-0.022671			1	130730601	130730701	0.0153544
	1	130730701	130730801	-0.00596506			1	130730701	130730801	0.0240185			1	130730701	130730801	-0.0541979			1	130730701	130730801	0.0520873
	1	130730801	130731001	-0.0303657			1	130730801	130731001	0.0747225			1	130730801	130731001	-0.028988			1	130730801	130731001	0.0552728
	1	130731001	130731201	0.00110468			1	130731001	130731201	0.136088			1	130731001	130731201	0.00759607			1	130731001	130731201	0.10948
	1	130731201	130731301	-0.0115724			1	130731201	130731301	-0.0406207			1	130731201	130731301	-0.0109991			1	130731201	130731301	0.0310084
	1	130731301	130733001	-0.0253229			1	130731301	130733001	-0.0340594			1	130731301	130733001	-0.0149355			1	130731301	130733001	0.244382
	1	130733001	130740600	-0.0447118			1	130733001	130740600	-0.0320434			1	130733001	130740600	-0.0169374			1	130733001	130740600	0.176687
	1	130740600	130741600	-0.0474346			1	130740600	130741600	-0.037308			1	130740600	130741600	-0.0552117			1	130740600	130741600	0.223003
	1	130741600	130742300	0.0959831			1	130741600	130742300	0.0504164			1	130741600	130742300	-0.0174621			1	130741600	130742300	0.256436
	1	130742300	130742600	-0.0400646			1	130742300	130742600	-0.0429023			1	130742300	130742600	-0.0552219			1	130742300	130742600	0.0804681
	1	130742600	130742700	-0.0544273			1	130742600	130742700	-0.0399206			1	130742600	130742700	-0.0496638			1	130742600	130742700	-0.0547828
	1	130742700	130742800	-0.0120392			1	130742700	130742800	0.091506			1	130742700	130742800	0.0134015			1	130742700	130742800	0.0999057
	1	130807509	130807701	-0.0407584			1	130807509	130807701	-0.05011			1	130807509	130807701	0.0517251			1	130807509	130807701	-0.0491974
	1	130807701	130809700	-0.0152802			1	130807701	130809700	0.114371			1	130807701	130809700	0.00614777			1	130807701	130809700	0.210513
	1	131164101	131164501	-0.0109727			1	131164101	131164501	-0.0484322			1	131164101	131164501	0.159345			1	131164101	131164501	-0.0545465
	1	131164501	131165400	-0.0213598			1	131164501	131165400	-0.0541012			1	131164501	131165400	0.124891			1	131164501	131165400	-0.0513391
	1	131165400	131165500	0.0177809			1	131165400	131165500	-0.0548355			1	131165400	131165500	0.111755			1	131165400	131165500	-0.0391698
	1	131374301	131374401	-0.0122506			1	131374301	131374401	-0.0363341			1	131374301	131374401	0.140386			1	131374301	131374401	-0.0518792
	1	131374401	131374601	-0.0347023			1	131374401	131374601	0.00335028			1	131374401	131374601	0.251242			1	131374401	131374601	-0.0393398
	1	131374601	131374701	-0.00576593			1	131374601	131374701	-0.0550231			1	131374601	131374701	0.146407			1	131374601	131374701	-0.054699
	1	131374701	131375301	-0.0251654			1	131374701	131375301	-0.0512825			1	131374701	131375301	0.168062			1	131374701	131375301	-0.0390019
	1	131375301	131378200	-0.0486413			1	131375301	131378200	-0.0337171			1	131375301	131378200	0.224804			1	131375301	131378200	-0.0521683
	1	131378200	131378300	-0.0218083			1	131378200	131378300	-0.0500305			1	131378200	131378300	0.106221			1	131378200	131378300	-0.0046512
	1	131550541	131551488	0.283154			1	131550541	131551488	-0.0319841			1	131550541	131551488	0.0849065			1	131550541	131551488	0.10226
	1	131695525	131696500	0.122316			1	131695525	131696500	0.205351			1	131695525	131696500	0.239602			1	131695525	131696500	-0.0427765
	1	132752201	132753800	0.163599			1	132752201	132753800	0.292886			1	132752201	132753800	0.0706564			1	132752201	132753800	0.0365277
	1	132753800	132753900	0.0658179			1	132753800	132753900	-0.0431463			1	132753800	132753900	0.203329			1	132753800	132753900	0.00853097
	1	133225901	133226001	0.0163459			1	133225901	133226001	-0.0526687			1	133225901	133226001	-0.0500469			1	133225901	133226001	-0.0321976
	1	133226001	133227586	-0.0122293			1	133226001	133227586	-0.0554286			1	133226001	133227586	-0.0308231			1	133226001	133227586	0.0120756
	1	133896401	133897100	0.121221			1	133896401	133897100	-0.0446533			1	133896401	133897100	0.0113341			1	133896401	133897100	-0.0470152
	1	134214901	134215600	0.301457			1	134214901	134215600	0.0416592			1	134214901	134215600	0.472763			1	134214901	134215600	-0.000719253
	1	134704147	134711500	0.00196969			1	134704147	134711500	-0.0209337			1	134704147	134711500	-0.0431567			1	134704147	134711500	0.111571
	1	134857501	134857793	-0.0554054			1	134857501	134857793	-0.0314134			1	134857501	134857793	0.00951592			1	134857501	134857793	0.067406
	1	134910827	134913014	-0.0531542			1	134910827	134913014	-0.0164567			1	134910827	134913014	0.0930877			1	134910827	134913014	-0.0553419
	1	134976503	134976701	-0.0523715			1	134976503	134976701	-0.0538121			1	134976503	134976701	0.198563			1	134976503	134976701	0.0056863
	1	134976701	134977601	-0.0210919			1	134976701	134977601	-0.04173			1	134976701	134977601	-0.0549648			1	134976701	134977601	-0.0549658
	1	134977601	134979400	0.135745			1	134977601	134979400	-0.0548487			1	134977601	134979400	0.00346304			1	134977601	134979400	-0.030789
	1	134979400	134979539	-0.00649234			1	134979400	134979539	0.0590933			1	134979400	134979539	-0.022063			1	134979400	134979539	-0.0525441
	1	135250501	135250601	0.329461			1	135250501	135250601	0.102884			1	135250501	135250601	0.0437741			1	135250501	135250601	0.0257681
	1	135250601	135250701	0.428136			1	135250601	135250701	0.150971			1	135250601	135250701	0.108973			1	135250601	135250701	0.0270744
	1	135250701	135251001	0.323377			1	135250701	135251001	0.0509314			1	135250701	135251001	-0.0123968			1	135250701	135251001	-0.0331249
	1	135251001	135253700	0.336376			1	135251001	135253700	0.083438			1	135251001	135253700	-0.0173944			1	135251001	135253700	-0.0515924
	1	135253700	135253800	-0.0177725			1	135253700	135253800	-0.053685			1	135253700	135253800	0.00567735			1	135253700	135253800	-0.0443725
	1	135253800	135254578	-0.0553618			1	135253800	135254578	-0.045961			1	135253800	135254578	0.132508			1	135253800	135254578	0.129629
	1	135317529	135317901	0.167831			1	135317529	135317901	-0.0155289			1	135317529	135317901	-0.0207786			1	135317529	135317901	-0.0426993
	1	135317901	135318400	0.191491			1	135317901	135318400	-0.0273127			1	135317901	135318400	0.0562388			1	135317901	135318400	-0.0327669
	1	135408201	135408700	-0.035891			1	135408201	135408700	-0.0493171			1	135408201	135408700	0.0731215			1	135408201	135408700	0.150059
	1	135555338	135557200	0.0768517			1	135555338	135557200	-0.0521498			1	135555338	135557200	0.0117165			1	135555338	135557200	0.004109
	1	135557200	135557666	0.0171115			1	135557200	135557666	-0.0182084			1	135557200	135557666	-0.0189449			1	135557200	135557666	-0.0402632
	1	135558501	135559300	0.0967736			1	135558501	135559300	0.19067			1	135558501	135559300	-0.0453206			1	135558501	135559300	0.0401902
	1	136240801	136241848	-0.0441248			1	136240801	136241848	0.151674			1	136240801	136241848	-0.0542157			1	136240801	136241848	0.215788
	1	136332701	136332901	0.0498843			1	136332701	136332901	-0.0539959			1	136332701	136332901	-0.0345137			1	136332701	136332901	0.0895545
	1	136332901	136333201	0.0480425			1	136332901	136333201	0.147067			1	136332901	136333201	0.0550533			1	136332901	136333201	0.193228
	1	136333201	136334200	0.042887			1	136333201	136334200	0.00622449			1	136333201	136334200	-0.0553735			1	136333201	136334200	-0.0472278
	1	136334200	136334700	-0.0240857			1	136334200	136334700	-0.0413335			1	136334200	136334700	-0.0550778			1	136334200	136334700	-0.0105469
	1	136334700	136334800	-0.0446806			1	136334700	136334800	0.0838218			1	136334700	136334800	0.0810646			1	136334700	136334800	0.254863
	1	138071149	138073516	-0.0506297			1	138071149	138073516	-0.016813			1	138071149	138073516	0.0730013			1	138071149	138073516	0.10513
	1	138139201	138139301	0.162253			1	138139201	138139301	-0.0134406			1	138139201	138139301	-0.0340435			1	138139201	138139301	-0.00587594
	1	138139301	138140600	-0.0233433			1	138139301	138140600	0.0822861			1	138139301	138140600	-0.0555435			1	138139301	138140600	-0.054506
	1	138140600	138140700	-0.0468903			1	138140600	138140700	-0.0171356			1	138140600	138140700	-0.0548627			1	138140600	138140700	-0.0439136
	1	138140700	138141100	-0.0542122			1	138140700	138141100	0.00546854			1	138140700	138141100	-0.0473072			1	138140700	138141100	-0.0540467
	1	138141100	138141200	-0.0510853			1	138141100	138141200	-0.0538249			1	138141100	138141200	-0.0554501			1	138141100	138141200	-0.0553554
	1	138141200	138141300	0.0239843			1	138141200	138141300	-0.0549194			1	138141200	138141300	-0.00668984			1	138141200	138141300	0.179793
	1	138234149	138234400	0.324902			1	138234149	138234400	-0.0155839			1	138234149	138234400	0.141147			1	138234149	138234400	-0.0550637
	1	138286759	138287571	-0.0478021			1	138286759	138287571	-0.0192667			1	138286759	138287571	0.00421207			1	138286759	138287571	-0.0436073
	1	138744723	138745035	-0.00562285			1	138744723	138745035	0.0959738			1	138744723	138745035	0.181299			1	138744723	138745035	0.458914
	1	139583701	139583801	0.371327			1	139583701	139583801	0.0467543			1	139583701	139583801	0.0657395			1	139583701	139583801	0.042273
	1	139583801	139584500	0.115638			1	139583801	139584500	0.0841251			1	139583801	139584500	0.135126			1	139583801	139584500	0.172622
	1	139779903	139780264	0.0100069			1	139779903	139780264	-0.0534575			1	139779903	139780264	-0.0546421			1	139779903	139780264	-0.0306844
	1	140114401	140114501	0.0250422			1	140114401	140114501	-0.0423258			1	140114401	140114501	-0.0533659			1	140114401	140114501	-0.0382052
	1	140114501	140114801	-0.041716			1	140114501	140114801	-0.0517827			1	140114501	140114801	-0.0194998			1	140114501	140114801	-0.0492096
	1	140114801	140115378	-0.00112984			1	140114801	140115378	-0.0546355			1	140114801	140115378	-0.0285786			1	140114801	140115378	-0.0548384
	1	141051701	141051801	0.158136			1	141051701	141051801	0.0502946			1	141051701	141051801	0.528895			1	141051701	141051801	0.321432
	1	141051801	141051901	0.280101			1	141051801	141051901	-0.040584			1	141051801	141051901	0.570926			1	141051801	141051901	0.159331
	1	141051901	141052101	0.33684			1	141051901	141052101	0.0950954			1	141051901	141052101	0.553988			1	141051901	141052101	0.326963
	1	141052101	141052201	0.306814			1	141052101	141052201	0.111329			1	141052101	141052201	0.472407			1	141052101	141052201	0.300866
	1	141052201	141052401	0.307644			1	141052201	141052401	0.0834496			1	141052201	141052401	0.572688			1	141052201	141052401	0.263998
	1	141052401	141053400	0.252692			1	141052401	141053400	0.0429529			1	141052401	141053400	0.592519			1	141052401	141053400	0.302679
	1	141053400	141053800	0.271141			1	141053400	141053800	0.0452143			1	141053400	141053800	0.611154			1	141053400	141053800	0.410238
	1	141053800	141054000	0.408933			1	141053800	141054000	0.139175			1	141053800	141054000	0.527506			1	141053800	141054000	0.33524
	1	141054000	141054100	-0.0453254			1	141054000	141054100	-0.0451287			1	141054000	141054100	0.176004			1	141054000	141054100	0.0290418
	1	141259401	141260000	-0.0504962			1	141259401	141260000	-0.0253348			1	141259401	141260000	-0.0116873			1	141259401	141260000	-0.000663714
	1	141260000	141260174	-0.0253054			1	141260000	141260174	-0.0449442			1	141260000	141260174	-0.00535425			1	141260000	141260174	-0.0235314
	1	141831257	141831701	0.312823			1	141831257	141831701	0.0567802			1	141831257	141831701	0.531408			1	141831257	141831701	0.15894
	1	141831701	141831801	0.467669			1	141831701	141831801	0.0640855			1	141831701	141831801	0.518194			1	141831701	141831801	0.0960586
	1	141831801	141832494	0.329198			1	141831801	141832494	-0.0183259			1	141831801	141832494	0.566757			1	141831801	141832494	-0.00132541
	1	142254001	142254101	0.0565601			1	142254001	142254101	-0.0243204			1	142254001	142254101	-0.0465086			1	142254001	142254101	-0.0554975
	1	142254101	142254501	-0.0510577			1	142254101	142254501	-0.05488			1	142254101	142254501	-0.0548929			1	142254101	142254501	0.0147333
	1	142254501	142255101	-0.0176362			1	142254501	142255101	0.0327756			1	142254501	142255101	-0.0381039			1	142254501	142255101	-0.0321299
	1	142255101	142255201	0.0507027			1	142255101	142255201	-0.0313997			1	142255101	142255201	-0.0450689			1	142255101	142255201	-0.0386433
	1	142255201	142258100	0.137676			1	142255201	142258100	0.0229271			1	142255201	142258100	0.14505			1	142255201	142258100	-0.0444847
	1	142258100	142261200	0.217218			1	142258100	142261200	0.0933606			1	142258100	142261200	0.239501			1	142258100	142261200	0.0335332
	1	142382520	142383500	-0.0526247			1	142382520	142383500	0.0480219			1	142382520	142383500	0.065344			1	142382520	142383500	-0.0427498
	1	142550644	142551200	0.0135957			1	142550644	142551200	0.0481355			1	142550644	142551200	0.0098996			1	142550644	142551200	0.0222315
	1	142643501	142643601	-0.0364204			1	142643501	142643601	-0.0317426			1	142643501	142643601	0.00539038			1	142643501	142643601	-0.0311175
	1	142643601	142643801	0.00932609			1	142643601	142643801	-0.0348935			1	142643601	142643801	0.174339			1	142643601	142643801	0.016289
	1	142643801	142644800	-0.0406312			1	142643801	142644800	-0.0439055			1	142643801	142644800	-0.00961116			1	142643801	142644800	-0.0535658
	1	142644800	142645200	-0.0429227			1	142644800	142645200	-0.0330548			1	142644800	142645200	0.040373			1	142644800	142645200	-0.0516133
	1	142645200	142645300	-0.0406725			1	142645200	142645300	-0.0523784			1	142645200	142645300	-0.0544363			1	142645200	142645300	0.00254248
	1	142645300	142645800	0.00280942			1	142645300	142645800	-0.054319			1	142645300	142645800	-0.0494698			1	142645300	142645800	-0.0201308
	1	142645800	142645900	-0.0538583			1	142645800	142645900	-0.0243213			1	142645800	142645900	-0.0362159			1	142645800	142645900	0.203884
	1	142716509	142716900	-0.0548072			1	142716509	142716900	-0.0513358			1	142716509	142716900	0.329221			1	142716509	142716900	0.0296385
	1	142819037	142820674	-0.0267811			1	142819037	142820674	0.00749254			1	142819037	142820674	0.0508757			1	142819037	142820674	-0.049605
	1	142948243	142948669	-0.0537039			1	142948243	142948669	-0.0554069			1	142948243	142948669	-0.0411535			1	142948243	142948669	-0.0224564
	1	143035404	143035801	0.0338464			1	143035404	143035801	-0.0479077			1	143035404	143035801	-0.0334376			1	143035404	143035801	0.354312
	1	144031001	144031600	0.391801			1	144031001	144031600	0.307448			1	144031001	144031600	0.454927			1	144031001	144031600	0.451083
	1	144409231	144409860	0.13631			1	144409231	144409860	0.217333			1	144409231	144409860	0.0402269			1	144409231	144409860	-0.0469493
	1	144517901	144518291	-0.0200523			1	144517901	144518291	0.154834			1	144517901	144518291	-0.0267018			1	144517901	144518291	0.263591
	1	144519759	144520500	0.0943649			1	144519759	144520500	0.150571			1	144519759	144520500	-0.0552426			1	144519759	144520500	0.159529
	1	144561301	144561600	-0.0509306			1	144561301	144561600	-0.0304564			1	144561301	144561600	0.180117			1	144561301	144561600	-0.0479453
	1	144641101	144641500	-0.0459045			1	144641101	144641500	-0.0204237			1	144641101	144641500	0.0744077			1	144641101	144641500	-0.0428212
	1	144757001	144757787	0.125621			1	144757001	144757787	-0.0555224			1	144757001	144757787	0.0852563			1	144757001	144757787	0.0108719
	1	145082022	145082501	0.0880752			1	145082022	145082501	0.0663433			1	145082022	145082501	0.488645			1	145082022	145082501	-0.0331318
	1	145082501	145085700	0.121265			1	145082501	145085700	-0.0486508			1	145082501	145085700	0.38734			1	145082501	145085700	-0.0516691
	1	145085700	145085800	0.0326358			1	145085700	145085800	0.0412794			1	145085700	145085800	0.328388			1	145085700	145085800	0.271259
	1	145085800	145086000	-0.0472097			1	145085800	145086000	-0.0391599			1	145085800	145086000	0.181645			1	145085800	145086000	-0.0257976
	1	145086000	145086100	0.175181			1	145086000	145086100	0.123088			1	145086000	145086100	0.14609			1	145086000	145086100	0.114754
	1	145523101	145523201	-0.00927424			1	145523101	145523201	-0.0540075			1	145523101	145523201	-0.0546741			1	145523101	145523201	7.15955e-05
	1	145523201	145523301	0.172267			1	145523201	145523301	-0.0518603			1	145523201	145523301	0.00385102			1	145523201	145523301	0.0187696
	1	145523301	145523501	0.0238279			1	145523301	145523501	-0.040661			1	145523301	145523501	-0.0403508			1	145523301	145523501	-0.0539561
	1	145523501	145524500	0.118301			1	145523501	145524500	-0.0149522			1	145523501	145524500	0.072903			1	145523501	145524500	-0.0545155
	1	145524500	145524600	0.00184807			1	145524500	145524600	-0.0549678			1	145524500	145524600	-0.0357353			1	145524500	145524600	-0.0297701
	1	145524600	145524700	0.0149982			1	145524600	145524700	-0.0504603			1	145524600	145524700	-0.0508092			1	145524600	145524700	-0.0542027
	1	146103101	146104100	-0.0552595			1	146103101	146104100	0.00385208			1	146103101	146104100	-0.0306173			1	146103101	146104100	0.0238926
	1	146104100	146104200	0.0338233			1	146104100	146104200	0.0977622			1	146104100	146104200	-0.0501251			1	146104100	146104200	-0.0551067
	1	146136032	146136300	-0.0517198			1	146136032	146136300	-0.00144755			1	146136032	146136300	-0.0484679			1	146136032	146136300	-0.0551055
	1	146462406	146462601	-0.0404141			1	146462406	146462601	-0.0311728			1	146462406	146462601	-0.0467008			1	146462406	146462601	-0.048387
	1	146462601	146462701	-0.0513994			1	146462601	146462701	-0.0532967			1	146462601	146462701	-0.0221922			1	146462601	146462701	-0.0221175
	1	146462701	146468300	-0.0468416			1	146462701	146468300	-0.0439787			1	146462701	146468300	-0.028492			1	146462701	146468300	-0.0166311
	1	146468300	146469300	-0.0553987			1	146468300	146469300	-0.0498494			1	146468300	146469300	0.0116711			1	146468300	146469300	-0.0524669
	1	146469300	146469400	-0.0445589			1	146469300	146469400	-0.0507816			1	146469300	146469400	-0.0297942			1	146469300	146469400	0.0470106
	1	146469400	146469500	-0.0490948			1	146469400	146469500	-0.024046			1	146469400	146469500	-0.0344237			1	146469400	146469500	0.186735
	1	146469500	146469600	-0.00687638			1	146469500	146469600	-0.020455			1	146469500	146469600	-0.00869013			1	146469500	146469600	0.0258401
	1	146469600	146470000	-0.00980991			1	146469600	146470000	-0.0466188			1	146469600	146470000	0.0626765			1	146469600	146470000	-0.0538967
	1	146470000	146470100	0.0612033			1	146470000	146470100	0.128842			1	146470000	146470100	1.08615e-15			1	146470000	146470100	2.76196e-16
	1	146470100	146470200	0.0218029			1	146470100	146470200	0.0248643			1	146470100	146470200	-0.0529051			1	146470100	146470200	0.172748
	1	146470200	146471954	0.0185468			1	146470200	146471954	-0.0305399			1	146470200	146471954	-0.0324237			1	146470200	146471954	-0.00305699
	1	146502101	146503000	0.218518			1	146502101	146503000	-0.00419659			1	146502101	146503000	0.00573511			1	146502101	146503000	0.217533
	1	146504901	146505280	-0.0435097			1	146504901	146505280	0.061881			1	146504901	146505280	-0.0544485			1	146504901	146505280	-0.0203879
	1	146589301	146589501	0.230154			1	146589301	146589501	0.124947			1	146589301	146589501	0.0462014			1	146589301	146589501	-0.0479549
	1	146589501	146591800	0.153119			1	146589501	146591800	0.050603			1	146589501	146591800	0.218028			1	146589501	146591800	-0.0232336
	1	146591800	146591995	0.0635234			1	146591800	146591995	0.176711			1	146591800	146591995	-0.0111516			1	146591800	146591995	-0.0362571
	1	147166202	147167900	0.131634			1	147166202	147167900	0.0313229			1	147166202	147167900	0.168379			1	147166202	147167900	-0.055058
	1	147311801	147312240	0.260515			1	147311801	147312240	0.263188			1	147311801	147312240	0.342028			1	147311801	147312240	0.0648863
	1	147675363	147675800	0.0316256			1	147675363	147675800	0.0430087			1	147675363	147675800	-0.0554905			1	147675363	147675800	-0.05553
	1	147798601	147823700	0.171513			1	147798601	147823700	-0.0518868			1	147798601	147823700	-0.0555276			1	147798601	147823700	0.648626
	1	147823700	147858500	-0.0480881			1	147823700	147858500	-0.0294655			1	147823700	147858500	-0.00658741			1	147823700	147858500	0.623153
	1	147858500	147858600	-0.0551917			1	147858500	147858600	-0.0555551			1	147858500	147858600	-0.0296359			1	147858500	147858600	-0.0182775
	1	148322320	148323100	0.16275			1	148322320	148323100	0.00041173			1	148322320	148323100	0.227953			1	148322320	148323100	-0.0204717
	1	148542901	148543001	0.0817984			1	148542901	148543001	0.0436939			1	148542901	148543001	0.0634589			1	148542901	148543001	-0.0552184
	1	148543001	148543201	0.0526169			1	148543001	148543201	0.124983			1	148543001	148543201	0.0172635			1	148543001	148543201	-0.0276119
	1	148543201	148544283	0.0314004			1	148543201	148544283	0.121296			1	148543201	148544283	0.00499026			1	148543201	148544283	-0.0543026
	1	148804803	148805174	-0.0311099			1	148804803	148805174	0.28337			1	148804803	148805174	0.0276603			1	148804803	148805174	0.0476886
	1	148974801	148975396	0.129964			1	148974801	148975396	0.177219			1	148974801	148975396	0.101611			1	148974801	148975396	-0.00435375
	1	149092301	149092501	-0.0310359			1	149092301	149092501	-0.0497937			1	149092301	149092501	-0.0421621			1	149092301	149092501	0.304018
	1	149092501	149094300	-0.038083			1	149092501	149094300	-0.0255479			1	149092501	149094300	-0.0524815			1	149092501	149094300	0.152342
	1	149094300	149094400	0.0332371			1	149094300	149094400	-0.0529415			1	149094300	149094400	-0.0368895			1	149094300	149094400	0.191091
	1	149094400	149094500	0.094711			1	149094400	149094500	-0.0262517			1	149094400	149094500	0.00609752			1	149094400	149094500	0.0986772
	1	149094500	149094700	0.0532721			1	149094500	149094700	-0.0473138			1	149094500	149094700	-0.0545209			1	149094500	149094700	-0.0377455
	1	149094700	149094900	-0.0287027			1	149094700	149094900	-0.0520166			1	149094700	149094900	0.0456917			1	149094700	149094900	0.119157
	1	149345001	149348400	-0.0470842			1	149345001	149348400	0.000741459			1	149345001	149348400	0.0103961			1	149345001	149348400	-0.0555191
	1	149348400	149348600	-0.0482853			1	149348400	149348600	-0.00473942			1	149348400	149348600	0.0175653			1	149348400	149348600	0.268006
	1	149348600	149349572	-0.0489855			1	149348600	149349572	0.0766183			1	149348600	149349572	-0.0502055			1	149348600	149349572	-0.0547519
	1	149640906	149641200	0.269227			1	149640906	149641200	-0.0166082			1	149640906	149641200	0.3196			1	149640906	149641200	-0.0480795
	1	149729001	149729400	-0.0543204			1	149729001	149729400	-0.0555399			1	149729001	149729400	-0.053084			1	149729001	149729400	0.0305688
	1	149868001	149868101	0.181312			1	149868001	149868101	-0.0554328			1	149868001	149868101	-0.0555502			1	149868001	149868101	-0.0191664
	1	149868101	149872900	-0.0553258			1	149868101	149872900	-0.0461222			1	149868101	149872900	-0.0529086			1	149868101	149872900	0.00104324
	1	149995601	149997047	0.0655816			1	149995601	149997047	-0.0551642			1	149995601	149997047	0.175263			1	149995601	149997047	-0.0554929
	1	150377101	150377700	-0.00407208			1	150377101	150377700	-0.0550133			1	150377101	150377700	0.148449			1	150377101	150377700	0.300908
	1	150421401	150422100	-0.0500622			1	150421401	150422100	-0.00695435			1	150421401	150422100	0.0623594			1	150421401	150422100	-0.0143632
	1	150539557	150540600	0.00327841			1	150539557	150540600	-0.0469881			1	150539557	150540600	-0.0403419			1	150539557	150540600	0.200218
	1	150547801	150548100	0.0914467			1	150547801	150548100	0.026115			1	150547801	150548100	0.0549069			1	150547801	150548100	0.00451974
	1	150672914	150673200	0.0777706			1	150672914	150673200	-0.0495343			1	150672914	150673200	-0.0158721			1	150672914	150673200	0.0427917
	1	150719201	150720101	-0.0500639			1	150719201	150720101	-0.0515159			1	150719201	150720101	0.0130795			1	150719201	150720101	0.00985536
	1	150720101	150723200	-0.053912			1	150720101	150723200	-0.0554893			1	150720101	150723200	-0.0555259			1	150720101	150723200	-0.0549084
	1	150723200	150723900	-0.0555527			1	150723200	150723900	-0.0128865			1	150723200	150723900	-0.0205849			1	150723200	150723900	-0.000286237
	1	150796501	150796907	-0.0553514			1	150796501	150796907	-0.0511656			1	150796501	150796907	-0.0541326			1	150796501	150796907	-0.0544581
	1	150796907	150797300	-0.0534855			1	150796907	150797300	-0.0522565			1	150796907	150797300	0.0204895			1	150796907	150797300	0.0578603
	1	150797300	150806086	-0.0502838			1	150797300	150806086	0.00646275			1	150797300	150806086	0.00920313			1	150797300	150806086	0.322502
	1	150858809	150859097	-0.0547381			1	150858809	150859097	-0.05524			1	150858809	150859097	-0.0526886			1	150858809	150859097	0.0136073
	1	150864801	150865100	0.00516223			1	150864801	150865100	-0.0512101			1	150864801	150865100	0.0432758			1	150864801	150865100	0.0194079
	1	151808401	151809400	-0.0446741			1	151808401	151809400	-0.0197267			1	151808401	151809400	-0.0494627			1	151808401	151809400	0.219505
	1	152013601	152018700	-0.0313455			1	152013601	152018700	0.0267037			1	152013601	152018700	0.292784			1	152013601	152018700	-0.0252837
	1	152018700	152019800	-0.0291194			1	152018700	152019800	0.0832124			1	152018700	152019800	0.353996			1	152018700	152019800	-0.0133266
	1	152019800	152020600	-0.0426495			1	152019800	152020600	0.0392787			1	152019800	152020600	0.304545			1	152019800	152020600	-0.000136317
	1	152020600	152020796	-0.0324376			1	152020600	152020796	0.0920038			1	152020600	152020796	0.391992			1	152020600	152020796	0.0562689
	1	152444301	152445076	0.230972			1	152444301	152445076	-0.025255			1	152444301	152445076	0.259498			1	152444301	152445076	0.115746
	1	152885004	152885700	0.0544953			1	152885004	152885700	0.0640202			1	152885004	152885700	0.158222			1	152885004	152885700	-0.0468861
	1	152903650	152904300	-0.0367607			1	152903650	152904300	-0.0553812			1	152903650	152904300	-0.0468514			1	152903650	152904300	-0.0219239
	1	153212001	153212268	0.0781498			1	153212001	153212268	-0.0150696			1	153212001	153212268	0.082604			1	153212001	153212268	0.348823
	1	153299601	153300700	-0.0419065			1	153299601	153300700	-0.0453685			1	153299601	153300700	0.0130802			1	153299601	153300700	-0.0228855
	1	153300700	153300900	0.00468665			1	153300700	153300900	-0.052128			1	153300700	153300900	-0.0463413			1	153300700	153300900	-0.0439176
	1	153300900	153301100	0.0289922			1	153300900	153301100	-0.0479133			1	153300900	153301100	0.00195298			1	153300900	153301100	-0.0519319
	1	153850701	153850801	-0.0554851			1	153850701	153850801	-0.0366341			1	153850701	153850801	-0.0555484			1	153850701	153850801	0.0282438
	1	153850801	153851400	-0.0474088			1	153850801	153851400	-0.0390268			1	153850801	153851400	-0.055083			1	153850801	153851400	0.100591
	1	153851400	153851600	-0.0347457			1	153851400	153851600	-0.0250362			1	153851400	153851600	-0.0477608			1	153851400	153851600	0.0595827
	1	154572901	154573385	0.0404775			1	154572901	154573385	-0.00443301			1	154572901	154573385	0.0361207			1	154572901	154573385	-0.0524604
	1	154971931	154972401	0.0995392			1	154971931	154972401	0.0136329			1	154971931	154972401	-0.0299185			1	154971931	154972401	0.014648
	1	154972401	154973600	0.159411			1	154972401	154973600	0.00487629			1	154972401	154973600	-0.0551557			1	154972401	154973600	-0.00981855
	1	155464819	155465200	-0.0518656			1	155464819	155465200	0.0252488			1	155464819	155465200	0.0195608			1	155464819	155465200	0.0713554
	1	155771045	155771901	-0.0258196			1	155771045	155771901	-0.0346177			1	155771045	155771901	0.110226			1	155771045	155771901	-0.000947076
	1	155771901	155773251	0.100441			1	155771901	155773251	0.131877			1	155771901	155773251	0.0347652			1	155771901	155773251	0.24183
	1	156230901	156231001	0.443008			1	156230901	156231001	0.0187866			1	156230901	156231001	-0.0555238			1	156230901	156231001	0.113474
	1	156231001	156231101	-0.0333417			1	156231001	156231101	0.00979281			1	156231001	156231101	-0.0262525			1	156231001	156231101	-0.0443829
	1	156231101	156231601	-0.00354601			1	156231101	156231601	-0.0533875			1	156231101	156231601	-0.0155905			1	156231101	156231601	-0.0510595
	1	156231601	156235200	0.00180857			1	156231601	156235200	-0.0371434			1	156231601	156235200	-0.00253956			1	156231601	156235200	-0.0508831
	1	156235200	156235700	0.10862			1	156235200	156235700	-0.00765226			1	156235200	156235700	-0.0152511			1	156235200	156235700	0.282848
	1	156235700	156235900	-0.0410902			1	156235700	156235900	-0.0548383			1	156235700	156235900	0.113605			1	156235700	156235900	-0.00176484
	1	156235900	156236100	0.00541969			1	156235900	156236100	-0.0541144			1	156235900	156236100	-0.00251749			1	156235900	156236100	-0.0472623
	1	156236100	156236200	-0.0451356			1	156236100	156236200	-0.0550653			1	156236100	156236200	-0.0516113			1	156236100	156236200	-0.0474606
	1	156236200	156236300	0.0784628			1	156236200	156236300	-0.0274758			1	156236200	156236300	0.100832			1	156236200	156236300	-0.051477
	1	156366001	156366201	0.15684			1	156366001	156366201	-0.0440228			1	156366001	156366201	0.0105541			1	156366001	156366201	0.022572
	1	156366201	156367000	0.264517			1	156366201	156367000	-0.0555506			1	156366201	156367000	-0.0498374			1	156366201	156367000	-0.0323496
	1	156367000	156367100	0.20481			1	156367000	156367100	0.0714068			1	156367000	156367100	-0.0529747			1	156367000	156367100	-0.0553434
	1	156755201	156755462	0.229858			1	156755201	156755462	0.169078			1	156755201	156755462	-0.019857			1	156755201	156755462	-0.0541087
	1	156972804	156973359	-0.0548668			1	156972804	156973359	-0.0214656			1	156972804	156973359	0.081264			1	156972804	156973359	0.000952331
	1	157380501	157380601	0.163371			1	157380501	157380601	0.188467			1	157380501	157380601	0.225245			1	157380501	157380601	0.0333738
	1	157380601	157380801	0.326773			1	157380601	157380801	0.453051			1	157380601	157380801	0.267819			1	157380601	157380801	0.292956
	1	157380801	157380901	0.229202			1	157380801	157380901	0.207221			1	157380801	157380901	0.0931336			1	157380801	157380901	0.00874302
	1	157380901	157381001	-0.0131349			1	157380901	157381001	-0.0439618			1	157380901	157381001	0.0168049			1	157380901	157381001	-0.0229615
	1	157381001	157381701	0.343867			1	157381001	157381701	0.175962			1	157381001	157381701	0.158556			1	157381001	157381701	0.00840005
	1	157381701	157385900	0.164027			1	157381701	157385900	0.121976			1	157381701	157385900	0.191961			1	157381701	157385900	0.0243926
	1	157385900	157387100	0.220023			1	157385900	157387100	0.251481			1	157385900	157387100	0.0649475			1	157385900	157387100	0.0235232
	1	157387100	157387300	-0.0404256			1	157387100	157387300	-0.0261335			1	157387100	157387300	-0.053403			1	157387100	157387300	0.061488
	1	157387300	157387400	-0.0175825			1	157387300	157387400	0.121241			1	157387300	157387400	0.0721355			1	157387300	157387400	0.0479913
	1	157387400	157387500	0.262425			1	157387400	157387500	0.260645			1	157387400	157387500	0.148067			1	157387400	157387500	0.0938554
	1	157639135	157640000	-0.00320584			1	157639135	157640000	0.393188			1	157639135	157640000	0.134646			1	157639135	157640000	0.0846096
	1	157990840	157991503	0.167362			1	157990840	157991503	0.121256			1	157990840	157991503	0.168452			1	157990840	157991503	0.578716
	1	158130406	158133100	-0.0502301			1	158130406	158133100	-0.0534374			1	158130406	158133100	-0.00750144			1	158130406	158133100	-0.0138719
	1	158133100	158133200	-0.0513834			1	158133100	158133200	-0.0499361			1	158133100	158133200	-0.0252328			1	158133100	158133200	-0.0450687
	1	158654001	158654201	0.00452322			1	158654001	158654201	-0.0342205			1	158654001	158654201	-0.0504648			1	158654001	158654201	0.737724
	1	159164548	159165755	-0.0126782			1	159164548	159165755	-0.0476145			1	159164548	159165755	-0.0511448			1	159164548	159165755	0.0922961
	1	159196731	159197115	0.293091			1	159196731	159197115	0.324779			1	159196731	159197115	0.138173			1	159196731	159197115	0.362381
	1	159197115	159197486	0.376454			1	159197115	159197486	-0.0097869			1	159197115	159197486	-0.00270198			1	159197115	159197486	0.0377674
	1	159197486	159197600	0.017976			1	159197486	159197600	-0.0492378			1	159197486	159197600	-0.0318038			1	159197486	159197600	-0.0514475
	1	159197600	159197900	-0.0105123			1	159197600	159197900	0.101932			1	159197600	159197900	-0.0318811			1	159197600	159197900	-0.0546886
	1	159272832	159273001	0.0886985			1	159272832	159273001	0.341692			1	159272832	159273001	0.201991			1	159272832	159273001	0.347606
	1	159273001	159274000	0.000223103			1	159273001	159274000	0.0178869			1	159273001	159274000	0.007149			1	159273001	159274000	0.342018
	1	160013534	160014000	0.226177			1	160013534	160014000	0.0302406			1	160013534	160014000	-0.0341222			1	160013534	160014000	-0.0313996
	1	160104601	160104701	0.375516			1	160104601	160104701	0.42021			1	160104601	160104701	0.630822			1	160104601	160104701	-0.0416485
	1	160104701	160104801	0.202482			1	160104701	160104801	0.110008			1	160104701	160104801	0.269886			1	160104701	160104801	0.0243628
	1	160104801	160106500	0.337543			1	160104801	160106500	0.243626			1	160104801	160106500	0.594381			1	160104801	160106500	0.382226
	1	160501301	160501594	-0.0554825			1	160501301	160501594	0.0132974			1	160501301	160501594	-0.00731425			1	160501301	160501594	0.0151311
	1	160618919	160619546	-0.0421788			1	160618919	160619546	-0.0552593			1	160618919	160619546	0.0610557			1	160618919	160619546	-0.0457913
	1	160638001	160638101	0.0498832			1	160638001	160638101	0.0233435			1	160638001	160638101	-0.0502222			1	160638001	160638101	0.275372
	1	160638101	160661900	-0.0385878			1	160638101	160661900	-0.0533646			1	160638101	160661900	0.0439001			1	160638101	160661900	-0.0482571
	1	160661900	160662302	0.0177994			1	160661900	160662302	-0.0190325			1	160661900	160662302	-0.0472112			1	160661900	160662302	-0.0458704
	1	161018014	161019400	-0.0486581			1	161018014	161019400	0.274905			1	161018014	161019400	0.0206344			1	161018014	161019400	-0.0362191
	1	161019400	161019500	-0.0537045			1	161019400	161019500	0.186287			1	161019400	161019500	-0.047546			1	161019400	161019500	-0.0542794
	1	161575001	161576800	-0.0506543			1	161575001	161576800	0.0139058			1	161575001	161576800	0.0989056			1	161575001	161576800	-0.0205126
	1	163680401	163681700	0.00774015			1	163680401	163681700	-0.0203709			1	163680401	163681700	-0.00152238			1	163680401	163681700	-0.0425971
	1	163923901	163924200	0.0164376			1	163923901	163924200	0.0100855			1	163923901	163924200	0.139204			1	163923901	163924200	-0.0298851
	1	164013324	164013701	0.0484113			1	164013324	164013701	0.0932264			1	164013324	164013701	-0.0168291			1	164013324	164013701	-0.0555487
	1	164013701	164013801	-0.00902382			1	164013701	164013801	0.0829381			1	164013701	164013801	-0.0554784			1	164013701	164013801	-0.0421264
	1	164013801	164015400	0.00108146			1	164013801	164015400	0.209425			1	164013801	164015400	-0.0377979			1	164013801	164015400	-0.0339103
	1	164612601	164612900	0.0468286			1	164612601	164612900	-0.011941			1	164612601	164612900	-0.0273887			1	164612601	164612900	0.0461931
	1	165061912	165062300	0.0401385			1	165061912	165062300	-0.0466003			1	165061912	165062300	0.00557341			1	165061912	165062300	0.00272149
	1	165062300	165062455	0.189216			1	165062300	165062455	-0.0521501			1	165062300	165062455	0.0972068			1	165062300	165062455	0.0586828
	1	165279402	165279501	0.0723041			1	165279402	165279501	-0.0390637			1	165279402	165279501	0.158064			1	165279402	165279501	0.321868
	1	165279501	165280800	-0.0300021			1	165279501	165280800	-0.0183941			1	165279501	165280800	0.151872			1	165279501	165280800	0.0364539
	1	165280800	165280900	-0.0416027			1	165280800	165280900	-0.0482106			1	165280800	165280900	-0.0489675			1	165280800	165280900	0.0742254
	1	165280900	165281000	-0.0287174			1	165280900	165281000	-0.0547704			1	165280900	165281000	-0.0538231			1	165280900	165281000	0.131651
	1	165672405	165672791	-0.0528464			1	165672405	165672791	0.000272029			1	165672405	165672791	0.0816847			1	165672405	165672791	0.0336594
	1	165940400	165940700	-0.0264797			1	165940400	165940700	-0.0510869			1	165940400	165940700	-0.0249098			1	165940400	165940700	0.0258039
	1	166281955	166282784	-0.0513965			1	166281955	166282784	-0.0206858			1	166281955	166282784	-0.0418837			1	166281955	166282784	-0.0351825
	1	166378501	166378601	-0.0508928			1	166378501	166378601	-0.0514887			1	166378501	166378601	0.0286597			1	166378501	166378601	0.0205223
	1	166378601	166378701	0.000887516			1	166378601	166378701	-0.0381847			1	166378601	166378701	0.0800796			1	166378601	166378701	-0.00612452
	1	166378701	166378801	-0.0461039			1	166378701	166378801	-0.0534747			1	166378701	166378801	0.13293			1	166378701	166378801	-0.0179858
	1	166378801	166379800	-0.0168622			1	166378801	166379800	-0.0155201			1	166378801	166379800	0.129535			1	166378801	166379800	0.0333215
	1	166379800	166380000	-0.0410787			1	166379800	166380000	-0.0555425			1	166379800	166380000	0.037247			1	166379800	166380000	-0.052499
	1	166380000	166380100	0.000742908			1	166380000	166380100	-0.024158			1	166380000	166380100	0.0504422			1	166380000	166380100	-0.0546925
	1	166380100	166380200	-0.0174159			1	166380100	166380200	-0.0315005			1	166380100	166380200	-0.0149826			1	166380100	166380200	-0.0318813
	1	166492222	166493257	0.175805			1	166492222	166493257	-0.0432443			1	166492222	166493257	0.339717			1	166492222	166493257	-0.055132
	1	166569701	166576897	0.0408732			1	166569701	166576897	0.0235848			1	166569701	166576897	0.120995			1	166569701	166576897	-0.00851308
	1	166833438	166833763	0.0182003			1	166833438	166833763	-0.0138672			1	166833438	166833763	0.417856			1	166833438	166833763	-0.0473934
	1	167447601	167447701	0.0730862			1	167447601	167447701	-0.0549068			1	167447601	167447701	-0.0446762			1	167447601	167447701	-0.0538285
	1	167447701	167449300	0.121118			1	167447701	167449300	0.104266			1	167447701	167449300	0.256902			1	167447701	167449300	0.0198248
	1	167638209	167638900	0.0848115			1	167638209	167638900	-0.0529962			1	167638209	167638900	0.17119			1	167638209	167638900	0.148929
	1	167638900	167639241	0.134688			1	167638900	167639241	-0.054551			1	167638900	167639241	0.200246			1	167638900	167639241	0.0150353
	1	167788001	167788500	-0.0147924			1	167788001	167788500	-0.039832			1	167788001	167788500	0.0745376			1	167788001	167788500	0.278803
	1	168569301	168570500	0.0043889			1	168569301	168570500	-0.0184664			1	168569301	168570500	-0.0533288			1	168569301	168570500	0.132719
	1	168789701	168792200	-0.0513559			1	168789701	168792200	-0.0529914			1	168789701	168792200	-0.0524469			1	168789701	168792200	0.146449
	1	168792200	168792400	0.161883			1	168792200	168792400	-0.00624636			1	168792200	168792400	0.152951			1	168792200	168792400	-0.0555393
	1	168792400	168792600	-0.0551863			1	168792400	168792600	-0.0103467			1	168792400	168792600	-0.0181004			1	168792400	168792600	0.00785582
	1	169629301	169629800	-0.0457883			1	169629301	169629800	-0.0246338			1	169629301	169629800	-0.0554381			1	169629301	169629800	0.0268135
	1	169629800	169630000	-0.0361733			1	169629800	169630000	-0.0461054			1	169629800	169630000	-0.0513424			1	169629800	169630000	-0.0469627
	1	170033701	170033801	0.298898			1	170033701	170033801	-0.00930462			1	170033701	170033801	-0.0553297			1	170033701	170033801	-0.051805
	1	170033801	170034900	0.109032			1	170033801	170034900	-0.048238			1	170033801	170034900	-0.0106411			1	170033801	170034900	-0.0456524
	1	170034900	170035100	0.0449331			1	170034900	170035100	-0.0418188			1	170034900	170035100	-0.0283665			1	170034900	170035100	-0.0551043
	1	170035100	170035200	0.0517005			1	170035100	170035200	-0.0545439			1	170035100	170035200	-0.0205324			1	170035100	170035200	-0.0493889
	1	170086101	170087300	0.486437			1	170086101	170087300	0.0217355			1	170086101	170087300	0.151483			1	170086101	170087300	0.124578
	1	170539806	170540600	-0.00617419			1	170539806	170540600	-0.0259506			1	170539806	170540600	-0.024383			1	170539806	170540600	-0.055226
	1	170837401	170838600	-0.00702718			1	170837401	170838600	-0.0459549			1	170837401	170838600	-0.0542723			1	170837401	170838600	0.301203
	1	171663701	171663801	-0.0395391			1	171663701	171663801	-0.00495137			1	171663701	171663801	-0.0486951			1	171663701	171663801	0.0151983
	1	171663801	171664501	-0.0555258			1	171663801	171664501	-0.0295366			1	171663801	171664501	0.08842			1	171663801	171664501	-0.0251612
	1	171664501	171664700	-0.0379721			1	171664501	171664700	-0.0386374			1	171664501	171664700	0.0408554			1	171664501	171664700	0.200315
	1	171664700	171664800	0.122915			1	171664700	171664800	0.163524			1	171664700	171664800	0.256394			1	171664700	171664800	-0.0489916
	1	171664800	171665300	-0.025409			1	171664800	171665300	-0.0523856			1	171664800	171665300	0.195861			1	171664800	171665300	-0.0481711
	1	171665300	171665500	-0.023855			1	171665300	171665500	-0.0546608			1	171665300	171665500	0.0383533			1	171665300	171665500	-0.0267884
	1	172113415	172113841	-0.00341945			1	172113415	172113841	0.0574575			1	172113415	172113841	0.180467			1	172113415	172113841	-0.0490588
	1	172148832	172150800	-0.0545039			1	172148832	172150800	-0.0553731			1	172148832	172150800	-0.0372519			1	172148832	172150800	-0.0552894
	1	172150800	172151100	-0.0324379			1	172150800	172151100	-0.0410096			1	172150800	172151100	-0.00403813			1	172150800	172151100	-0.0330423
	1	172467616	172468400	0.0230917			1	172467616	172468400	-0.0518837			1	172467616	172468400	0.0223481			1	172467616	172468400	-0.0521576
	1	173049043	173049300	-0.055235			1	173049043	173049300	-0.0231544			1	173049043	173049300	0.78035			1	173049043	173049300	-0.002986
	1	173251743	173252231	-0.0465794			1	173251743	173252231	-0.0488712			1	173251743	173252231	-0.0552929			1	173251743	173252231	-0.0127766
	1	173341501	173342176	0.136078			1	173341501	173342176	-0.00161934			1	173341501	173342176	-0.0555301			1	173341501	173342176	0.0338025
	1	173562035	173562778	0.0573395			1	173562035	173562778	0.0585178			1	173562035	173562778	0.248986			1	173562035	173562778	0.295841
	1	173923101	173923400	0.00901742			1	173923101	173923400	0.253325			1	173923101	173923400	0.0742973			1	173923101	173923400	0.0482987
	1	173923400	173923500	0.342234			1	173923400	173923500	-0.0273011			1	173923400	173923500	-0.0516588			1	173923400	173923500	0.0208738
	1	175374326	175376509	0.0191119			1	175374326	175376509	-0.0464947			1	175374326	175376509	0.00247069			1	175374326	175376509	0.154658
	1	175627203	175628400	0.211575			1	175627203	175628400	0.134577			1	175627203	175628400	-0.0431249			1	175627203	175628400	-0.00687167
	1	176003601	176004082	0.14951			1	176003601	176004082	-0.0312879			1	176003601	176004082	0.016418			1	176003601	176004082	0.206977
	1	176413725	176415100	-0.0105827			1	176413725	176415100	-0.0448656			1	176413725	176415100	-0.0393213			1	176413725	176415100	0.143123
	1	176512317	176512978	0.0029277			1	176512317	176512978	0.139959			1	176512317	176512978	-0.0478652			1	176512317	176512978	0.340965
	1	176675201	176675595	-0.0248853			1	176675201	176675595	-0.0499823			1	176675201	176675595	-0.0365232			1	176675201	176675595	0.0273952
	1	177221426	177222500	0.088262			1	177221426	177222500	-0.0326163			1	177221426	177222500	0.148913			1	177221426	177222500	-0.0555386
	1	177222500	177223400	-0.0410878			1	177222500	177223400	-0.0548115			1	177222500	177223400	0.099348			1	177222500	177223400	-0.0524376
	1	177492316	177492600	0.124955			1	177492316	177492600	0.0725469			1	177492316	177492600	0.064966			1	177492316	177492600	-0.00875646
	1	177535801	177536400	0.00104556			1	177535801	177536400	-0.0212485			1	177535801	177536400	-0.0488602			1	177535801	177536400	-0.0310291
	1	178663422	178664152	0.124795			1	178663422	178664152	-0.0379667			1	178663422	178664152	-0.0263211			1	178663422	178664152	0.232136
	1	178924111	178924492	0.206032			1	178924111	178924492	-0.0102549			1	178924111	178924492	0.143198			1	178924111	178924492	-0.0538987
	1	179269032	179269508	-0.0318691			1	179269032	179269508	0.000992948			1	179269032	179269508	0.0700677			1	179269032	179269508	-0.0548035
	1	179381701	179381801	0.328792			1	179381701	179381801	-0.0432776			1	179381701	179381801	0.451103			1	179381701	179381801	-0.053871
	1	179381801	179382101	0.315941			1	179381801	179382101	-0.0512071			1	179381801	179382101	0.32542			1	179381801	179382101	-0.0549198
	1	179382101	179382979	0.312347			1	179382101	179382979	-0.0523829			1	179382101	179382979	0.281207			1	179382101	179382979	-0.0466861
	1	179525601	179525701	-0.0539657			1	179525601	179525701	-0.054617			1	179525601	179525701	-0.0374031			1	179525601	179525701	0.0388973
	1	179525701	179531500	0.0324886			1	179525701	179531500	0.264897			1	179525701	179531500	0.109975			1	179525701	179531500	-0.0106372
	1	179811401	179812200	-0.052045			1	179811401	179812200	-0.0525979			1	179811401	179812200	-0.055039			1	179811401	179812200	-0.0494756
	1	180552801	180553235	-0.0358023			1	180552801	180553235	-0.00756446			1	180552801	180553235	0.0932551			1	180552801	180553235	0.395002
	1	180863005	180863900	0.193423			1	180863005	180863900	-0.0550717			1	180863005	180863900	0.327303			1	180863005	180863900	-0.0332183
	1	181651601	181652300	-0.0084535			1	181651601	181652300	0.0103694			1	181651601	181652300	0.1307			1	181651601	181652300	-0.0527823
	1	182301901	182302001	-0.0555322			1	182301901	182302001	0.0206546			1	182301901	182302001	0.0780688			1	182301901	182302001	0.0339286
	1	182302001	182302101	0.0860231			1	182302001	182302101	-0.0541319			1	182302001	182302101	-0.003072			1	182302001	182302101	-0.0533447
	1	182302101	182302401	-0.0162017			1	182302101	182302401	-0.040684			1	182302101	182302401	-0.00820407			1	182302101	182302401	-0.0536222
	1	182302401	182303000	-0.00419342			1	182302401	182303000	-0.054167			1	182302401	182303000	-0.0363609			1	182302401	182303000	-0.0233399
	1	182303000	182303100	-0.0332352			1	182303000	182303100	-0.0542956			1	182303000	182303100	-0.0310423			1	182303000	182303100	-0.0555128
	1	182303100	182303200	9.52054e-05			1	182303100	182303200	-0.0553862			1	182303100	182303200	-0.0449999			1	182303100	182303200	-0.0549027
	1	182303200	182303300	0.0195675			1	182303200	182303300	-0.0539044			1	182303200	182303300	-0.0339342			1	182303200	182303300	-0.0523901
	1	182576051	182576841	0.0312539			1	182576051	182576841	0.285199			1	182576051	182576841	0.0960215			1	182576051	182576841	0.391023
	1	182978801	182979391	-0.0311715			1	182978801	182979391	0.0224155			1	182978801	182979391	-0.0208669			1	182978801	182979391	0.231771
	1	183227401	183228100	0.0531765			1	183227401	183228100	-0.0530504			1	183227401	183228100	-0.0460043			1	183227401	183228100	0.0725056
	1	183330243	183330801	0.17644			1	183330243	183330801	0.044623			1	183330243	183330801	0.223254			1	183330243	183330801	0.249155
	1	183330801	183331201	-0.0128195			1	183330801	183331201	-0.0510316			1	183330801	183331201	0.18636			1	183330801	183331201	0.289225
	1	183331201	183332900	0.0975901			1	183331201	183332900	-0.0548088			1	183331201	183332900	0.176111			1	183331201	183332900	0.112749
	1	183332900	183333000	-0.0548039			1	183332900	183333000	-0.0269314			1	183332900	183333000	0.0062819			1	183332900	183333000	0.311314
	1	183825801	183826200	0.184504			1	183825801	183826200	-0.0415446			1	183825801	183826200	-0.0551466			1	183825801	183826200	-0.0353381
	1	184754701	184756800	0.155971			1	184754701	184756800	-0.0256212			1	184754701	184756800	-0.0497496			1	184754701	184756800	-0.0483366
	1	184756800	184757200	0.00611149			1	184756800	184757200	-0.052084			1	184756800	184757200	-0.0450147			1	184756800	184757200	-0.0496333
	1	185490201	185490501	-0.0467905			1	185490201	185490501	0.11967			1	185490201	185490501	0.0341053			1	185490201	185490501	0.244478
	1	185490501	185496900	-0.0489413			1	185490501	185496900	-0.0287854			1	185490501	185496900	-0.0290326			1	185490501	185496900	-0.0528474
	1	186597616	186598200	-0.0547573			1	186597616	186598200	0.0110429			1	186597616	186598200	-0.0147688			1	186597616	186598200	-0.0350626
	1	187255901	187257600	0.0577056			1	187255901	187257600	0.0240087			1	187255901	187257600	0.0389703			1	187255901	187257600	-0.0555204
	1	187507501	187509400	0.0854635			1	187507501	187509400	0.0139017			1	187507501	187509400	-0.0483786			1	187507501	187509400	0.406021
	1	190040827	190041200	-0.0337003			1	190040827	190041200	-0.0542654			1	190040827	190041200	0.338257			1	190040827	190041200	-0.0142169
	1	190125601	190125701	-0.0298556			1	190125601	190125701	-0.000796731			1	190125601	190125701	0.0151801			1	190125601	190125701	-0.0543781
	1	190125701	190126500	-0.0433675			1	190125701	190126500	-0.0385036			1	190125701	190126500	0.0665198			1	190125701	190126500	0.100867
[truncated: 12,851 more rows]

## Sheet: Fig.S13c,d,g,h
Fig.S13c	Chromosome	Sweep start	Sweep end	XP-CLR value		Fig.S13d	Chromosome	Sweep start	Sweep end	XP-CLR value		Fig.S13g	Chromosome	Sweep start	Sweep end	XP-CLR value		Fig.S13h	Chromosome	Sweep start	Sweep end	XP-CLR value
[truncated: 102,856 more rows]

[truncated: 3 more sheets: Fig.S14a,b,e, Fig.S14c,d,f, Fig.S14g]
