# Supplementary material for: Whole-genome resequencing of wild and domestic sheep identifies genes associated with morphological and agronomic traits
Source: Nat Commun. 2020 Jun 4;11:2815. doi: 10.1038/s41467-020-16485-1 (PMC7272655; doi:10.1038/s41467-020-16485-1)
Supplement: Supplementary file 6 — Source data [file 41467_2020_16485_MOESM6_ESM.zip › Source data/Source data 3.xlsx]

## Sheet: Fig.S15a,b,e,f
Fig.S15a	Chromosome	CNV bin start	CNV bin end	VST		Fig.S15b	Chromosome	CNV bin start	CNV bin end	VST		Fig.S15e	Chromosome	CNV bin start	CNV bin end	VST		Fig.S15f	Chromosome	CNV bin start	CNV bin end	VST
	1	837403	837700	0.13081			1	837403	837700	0.00407227			1	837403	837700	0.150593			1	837403	837700	-0.0582602
	1	1085801	1086900	0.0636418			1	1085801	1086900	-0.0551435			1	1085801	1086900	0.0993835			1	1085801	1086900	0.513985
	1	1086900	1087000	-0.012445			1	1086900	1087000	-0.0428801			1	1086900	1087000	0.044593			1	1086900	1087000	0.455728
	1	1228403	1229075	0.0842997			1	1228403	1229075	-0.0446109			1	1228403	1229075	0.121135			1	1228403	1229075	0.189486
	1	1416701	1416801	0.0485986			1	1416701	1416801	-0.00442696			1	1416701	1416801	-0.0281879			1	1416701	1416801	-0.0119372
	1	1416801	1417101	-0.00263959			1	1416801	1417101	-0.0163373			1	1416801	1417101	0.0252653			1	1416801	1417101	0.0850778
	1	1417101	1417201	-0.0125355			1	1417101	1417201	0.223803			1	1417101	1417201	0.0299981			1	1417101	1417201	-0.00279243
	1	1417201	1421200	-0.0216357			1	1417201	1421200	0.14752			1	1417201	1421200	0.0611628			1	1417201	1421200	0.166064
	1	1559603	1560000	0.0974607			1	1559603	1560000	-0.0472829			1	1559603	1560000	0.0248933			1	1559603	1560000	0.102675
	1	2175601	2181900	-0.0378041			1	2175601	2181900	-0.0545303			1	2175601	2181900	-0.0208609			1	2175601	2181900	-0.0463985
	1	2237450	2238000	0.266027			1	2237450	2238000	0.633971			1	2237450	2238000	0.294532			1	2237450	2238000	0.301369
	1	2545309	2545700	0.0275204			1	2545309	2545700	0.221536			1	2545309	2545700	0.176143			1	2545309	2545700	0.14255
	1	3835634	3836600	0.294612			1	3835634	3836600	-0.054764			1	3835634	3836600	0.229803			1	3835634	3836600	0.389734
	1	3836600	3836736	0.000844336			1	3836600	3836736	-0.0317668			1	3836600	3836736	0.00153937			1	3836600	3836736	0.0205662
	1	4426401	4428200	0.0393804			1	4426401	4428200	0.336297			1	4426401	4428200	-0.055533			1	4426401	4428200	-0.0662409
	1	4938801	4939168	0.283538			1	4938801	4939168	0.336709			1	4938801	4939168	-0.0488689			1	4938801	4939168	0.150277
	1	5169701	5170254	-0.0520291			1	5169701	5170254	-0.0341052			1	5169701	5170254	-0.0554761			1	5169701	5170254	0.0445273
	1	5501801	5502700	-0.00217948			1	5501801	5502700	0.02724			1	5501801	5502700	-0.0369869			1	5501801	5502700	-0.00365683
	1	5545116	5545600	-0.0458895			1	5545116	5545600	-0.051039			1	5545116	5545600	-0.0261849			1	5545116	5545600	-0.0363813
	1	5629701	5630100	0.261721			1	5629701	5630100	0.00586234			1	5629701	5630100	0.198274			1	5629701	5630100	0.065569
	1	6084403	6084979	0.153679			1	6084403	6084979	-0.0529634			1	6084403	6084979	0.348621			1	6084403	6084979	0.00603902
	1	6134701	6135168	-0.00681307			1	6134701	6135168	0.0773735			1	6134701	6135168	0.0208772			1	6134701	6135168	-0.0280641
	1	6490224	6490500	0.0158735			1	6490224	6490500	0.0868274			1	6490224	6490500	0.00648969			1	6490224	6490500	-0.0219134
	1	6626801	6627067	-0.0503886			1	6626801	6627067	-0.0502213			1	6626801	6627067	0.062111			1	6626801	6627067	0.0143583
	1	7089101	7089400	0.439654			1	7089101	7089400	0.412717			1	7089101	7089400	0.176243			1	7089101	7089400	0.199765
	1	7150362	7150600	0.0312788			1	7150362	7150600	-0.0324846			1	7150362	7150600	-0.053376			1	7150362	7150600	-0.00723395
	1	7837701	7838700	0.138893			1	7837701	7838700	-0.033656			1	7837701	7838700	-0.0197896			1	7837701	7838700	0.41998
	1	7838700	7839300	0.05181			1	7838700	7839300	0.048802			1	7838700	7839300	0.0654968			1	7838700	7839300	0.3468
	1	8306544	8307800	0.199381			1	8306544	8307800	-0.0198865			1	8306544	8307800	-0.0162089			1	8306544	8307800	0.57579
	1	9285401	9285901	0.0746133			1	9285401	9285901	0.0753721			1	9285401	9285901	-0.0523377			1	9285401	9285901	0.212767
	1	9285901	9286101	-0.0275227			1	9285901	9286101	0.0159957			1	9285901	9286101	-0.0516857			1	9285901	9286101	-0.0521549
	1	9286101	9287500	0.0702802			1	9286101	9287500	-0.0120063			1	9286101	9287500	-0.0400805			1	9286101	9287500	0.0662323
	1	9935118	9935400	0.243238			1	9935118	9935400	0.363219			1	9935118	9935400	0.248246			1	9935118	9935400	0.110968
	1	12335918	12336400	0.0737807			1	12335918	12336400	0.282741			1	12335918	12336400	-0.0120028			1	12335918	12336400	-0.0376379
	1	13157301	13159300	0.0282859			1	13157301	13159300	0.0361437			1	13157301	13159300	0.0273588			1	13157301	13159300	0.00327805
	1	13159300	13159700	0.50959			1	13159300	13159700	0.227246			1	13159300	13159700	0.387009			1	13159300	13159700	0.194243
	1	13159700	13159800	0.0167019			1	13159700	13159800	0.0362769			1	13159700	13159800	0.0377083			1	13159700	13159800	0.126097
	1	13159800	13159900	-0.040485			1	13159800	13159900	-0.0235198			1	13159800	13159900	-0.046979			1	13159800	13159900	-0.0364344
	1	13403801	13405000	-0.0330068			1	13403801	13405000	0.0398806			1	13403801	13405000	-0.0544743			1	13403801	13405000	-0.0586287
	1	13405000	13405438	-0.0532111			1	13405000	13405438	0.017905			1	13405000	13405438	-0.0165409			1	13405000	13405438	0.000135252
	1	13711232	13711764	-0.0410655			1	13711232	13711764	-0.0552678			1	13711232	13711764	-0.0421844			1	13711232	13711764	0.094406
	1	13895101	13896075	-0.0370668			1	13895101	13896075	-0.0500123			1	13895101	13896075	-0.0516156			1	13895101	13896075	0.319983
	1	14467301	14467401	0.104724			1	14467301	14467401	0.169516			1	14467301	14467401	-0.0554251			1	14467301	14467401	-0.0468635
	1	14467401	14467501	-0.0420263			1	14467401	14467501	-0.0310693			1	14467401	14467501	-0.0352229			1	14467401	14467501	0.0686965
	1	14467501	14470300	-0.0131583			1	14467501	14470300	-0.0481179			1	14467501	14470300	-0.0552549			1	14467501	14470300	0.0371951
	1	14470300	14470472	0.0484151			1	14470300	14470472	-0.0301061			1	14470300	14470472	-0.0534272			1	14470300	14470472	-0.0358274
	1	14647529	14649100	0.0978156			1	14647529	14649100	0.176145			1	14647529	14649100	-0.0549188			1	14647529	14649100	-0.0685875
	1	14794401	14794601	0.415665			1	14794401	14794601	0.083784			1	14794401	14794601	0.444536			1	14794401	14794601	0.0143303
	1	14794601	14795400	0.311141			1	14794601	14795400	0.046578			1	14794601	14795400	0.462901			1	14794601	14795400	0.0817974
	1	15432229	15432800	0.243751			1	15432229	15432800	-0.0555051			1	15432229	15432800	0.259037			1	15432229	15432800	0.274663
	1	16001926	16002669	0.268313			1	16001926	16002669	0.213565			1	16001926	16002669	0.134586			1	16001926	16002669	0.0288414
	1	16191801	16191901	0.0254312			1	16191801	16191901	0.101282			1	16191801	16191901	0.323298			1	16191801	16191901	0.149528
	1	16191901	16192300	0.183711			1	16191901	16192300	0.330453			1	16191901	16192300	0.0478601			1	16191901	16192300	-0.0355406
	1	16831268	16831900	-0.0542792			1	16831268	16831900	-0.05277			1	16831268	16831900	-0.0527915			1	16831268	16831900	0.233109
	1	17089201	17090700	0.0661743			1	17089201	17090700	0.11616			1	17089201	17090700	-0.0476771			1	17089201	17090700	-0.0530728
	1	17090700	17090800	-0.0529959			1	17090700	17090800	-0.0533444			1	17090700	17090800	-0.0398064			1	17090700	17090800	0.0012869
	1	17099101	17099541	0.165094			1	17099101	17099541	0.194471			1	17099101	17099541	0.00851402			1	17099101	17099541	-0.0690378
	1	19209315	19209600	-0.0554305			1	19209315	19209600	-0.0555549			1	19209315	19209600	-0.0340558			1	19209315	19209600	0.0707249
	1	19216701	19217284	0.234138			1	19216701	19217284	0.0654037			1	19216701	19217284	0.269881			1	19216701	19217284	-0.0461497
	1	19866018	19866479	0.00551987			1	19866018	19866479	0.121089			1	19866018	19866479	-0.00791197			1	19866018	19866479	0.0815192
	1	20244701	20245056	-0.0493587			1	20244701	20245056	0.0137824			1	20244701	20245056	0.144849			1	20244701	20245056	0.052865
	1	20249123	20250300	-0.00403825			1	20249123	20250300	0.0258813			1	20249123	20250300	-0.0238486			1	20249123	20250300	0.0932675
	1	21229901	21253300	0.147954			1	21229901	21253300	0.216726			1	21229901	21253300	0.107655			1	21229901	21253300	0.409024
	1	21253300	21253400	-0.0543702			1	21253300	21253400	-0.0469531			1	21253300	21253400	0.0210955			1	21253300	21253400	0.335205
	1	21253400	21253500	0.000893553			1	21253400	21253500	-0.0553634			1	21253400	21253500	-0.00304934			1	21253400	21253500	0.00633004
	1	21253500	21254100	0.0834469			1	21253500	21254100	0.00788968			1	21253500	21254100	0.0439644			1	21253500	21254100	0.317906
	1	21254100	21254200	-0.0519801			1	21254100	21254200	-0.025671			1	21254100	21254200	0.0140309			1	21254100	21254200	-0.0177273
	1	21631914	21632470	0.0673888			1	21631914	21632470	-0.0466405			1	21631914	21632470	0.0380796			1	21631914	21632470	0.0205459
	1	22084301	22084800	0.013565			1	22084301	22084800	-0.00628676			1	22084301	22084800	0.145652			1	22084301	22084800	0.348453
	1	22573301	22574800	0.142309			1	22573301	22574800	-0.0297458			1	22573301	22574800	-0.0527824			1	22573301	22574800	0.105906
	1	22586501	22587159	-0.0410277			1	22586501	22587159	-0.0379509			1	22586501	22587159	0.0179063			1	22586501	22587159	-0.0451161
	1	23562501	23562964	0.389851			1	23562501	23562964	-0.00647825			1	23562501	23562964	0.0739654			1	23562501	23562964	0.369653
	1	23804621	23805201	0.200249			1	23804621	23805201	0.315437			1	23804621	23805201	0.0267365			1	23804621	23805201	0.201206
	1	23805201	23805301	-0.041933			1	23805201	23805301	-0.0523532			1	23805201	23805301	-0.0553935			1	23805201	23805301	0.240545
	1	23805301	23805901	-0.0430365			1	23805301	23805901	0.0435788			1	23805301	23805901	-0.0175367			1	23805301	23805901	-0.0372437
	1	23805901	23828300	0.00456156			1	23805901	23828300	-0.0552953			1	23805901	23828300	-0.00246565			1	23805901	23828300	-0.0525848
	1	23828300	23828500	-0.0488185			1	23828300	23828500	-0.0371166			1	23828300	23828500	-0.0367215			1	23828300	23828500	-0.0655268
	1	23828500	23828800	0.10067			1	23828500	23828800	-0.0508166			1	23828500	23828800	-0.0538176			1	23828500	23828800	-0.0219531
	1	24248801	24249792	0.122563			1	24248801	24249792	0.0106131			1	24248801	24249792	0.136014			1	24248801	24249792	-0.0278255
	1	24488754	24490300	-0.054316			1	24488754	24490300	0.136963			1	24488754	24490300	-0.0472464			1	24488754	24490300	-0.0640762
	1	24490300	24490400	-0.04793			1	24490300	24490400	0.0351226			1	24490300	24490400	0.0138099			1	24490300	24490400	-0.0279469
	1	24490400	24490500	-0.0529714			1	24490400	24490500	-0.0186127			1	24490400	24490500	-0.047376			1	24490400	24490500	0.116259
	1	25510006	25510367	0.682309			1	25510006	25510367	0.893354			1	25510006	25510367	0.650872			1	25510006	25510367	0.00865277
	1	26273034	26273201	-0.0150412			1	26273034	26273201	-0.000985524			1	26273034	26273201	-0.023589			1	26273034	26273201	-0.0654512
	1	26273201	26274500	0.136717			1	26273201	26274500	-0.0529288			1	26273201	26274500	0.106608			1	26273201	26274500	-0.066894
	1	26274500	26274600	0.0491989			1	26274500	26274600	-0.0255438			1	26274500	26274600	0.0525147			1	26274500	26274600	-0.075271
	1	26274600	26274700	0.0582729			1	26274600	26274700	-0.0375674			1	26274600	26274700	0.0234223			1	26274600	26274700	-0.0214592
	1	29917701	29940900	0.210703			1	29917701	29940900	0.11895			1	29917701	29940900	0.0664407			1	29917701	29940900	-0.0186967
	1	29940900	29941500	-0.051364			1	29940900	29941500	-0.0523084			1	29940900	29941500	0.0078527			1	29940900	29941500	0.014107
	1	29941500	29941600	0.0105418			1	29941500	29941600	-0.0444197			1	29941500	29941600	0.138064			1	29941500	29941600	-0.0716305
	1	30056543	30057200	-0.0451985			1	30056543	30057200	-0.0184158			1	30056543	30057200	-0.0529262			1	30056543	30057200	-0.0137215
	1	30181807	30182100	0.132737			1	30181807	30182100	-0.045507			1	30181807	30182100	0.401867			1	30181807	30182100	0.613765
	1	30466501	30466601	-0.0305006			1	30466501	30466601	0.0793263			1	30466501	30466601	-0.0555464			1	30466501	30466601	0.103743
	1	30466601	30466901	0.158036			1	30466601	30466901	0.0434589			1	30466601	30466901	0.0313889			1	30466601	30466901	-0.0798339
	1	30466901	30468200	-0.0544201			1	30466901	30468200	0.0540377			1	30466901	30468200	-0.0265916			1	30466901	30468200	-0.0483815
	1	30468200	30468300	-0.0528664			1	30468200	30468300	0.0101182			1	30468200	30468300	-0.0199278			1	30468200	30468300	-0.0345603
	1	30468300	30468500	0.167401			1	30468300	30468500	0.275784			1	30468300	30468500	-0.0353221			1	30468300	30468500	-0.0631994
	1	30468500	30468600	0.0502974			1	30468500	30468600	0.0742778			1	30468500	30468600	-0.0551265			1	30468500	30468600	-0.0622982
	1	30881601	30881901	-0.0450796			1	30881601	30881901	-0.0186132			1	30881601	30881901	-0.0305703			1	30881601	30881901	-0.0658144
	1	30881901	30882500	-0.0442079			1	30881901	30882500	0.0299716			1	30881901	30882500	-0.036038			1	30881901	30882500	-0.0252718
	1	30882500	30883056	0.283322			1	30882500	30883056	-0.00287651			1	30882500	30883056	0.0787026			1	30882500	30883056	-0.0457931
	1	31015901	31016200	0.0272701			1	31015901	31016200	0.326716			1	31015901	31016200	-0.0168022			1	31015901	31016200	-0.00404506
	1	31846434	31846698	0.49272			1	31846434	31846698	0.372721			1	31846434	31846698	-0.0178336			1	31846434	31846698	0.331157
	1	32614853	32615382	0.308757			1	32614853	32615382	0.24478			1	32614853	32615382	0.170183			1	32614853	32615382	0.582636
	1	33755935	33761200	-0.0352678			1	33755935	33761200	-0.0474784			1	33755935	33761200	-0.0517196			1	33755935	33761200	-0.034071
	1	34111901	34112001	-0.0210431			1	34111901	34112001	-0.0439241			1	34111901	34112001	-0.0140747			1	34111901	34112001	-0.0781959
	1	34112001	34112701	0.00723905			1	34112001	34112701	0.0566014			1	34112001	34112701	0.0579463			1	34112001	34112701	0.20482
	1	34112701	34115000	-0.0363592			1	34112701	34115000	-2.86707e-05			1	34112701	34115000	-0.0269156			1	34112701	34115000	-0.0658458
	1	34115000	34115600	0.111975			1	34115000	34115600	-0.0487809			1	34115000	34115600	0.0379846			1	34115000	34115600	-0.0479145
	1	35234601	35234986	-0.0265253			1	35234601	35234986	-0.0189235			1	35234601	35234986	-0.0545112			1	35234601	35234986	0.0608908
	1	35369738	35370995	0.00152659			1	35369738	35370995	0.0779164			1	35369738	35370995	-0.0309337			1	35369738	35370995	-0.0711686
	1	35555365	35555670	0.463011			1	35555365	35555670	0.238033			1	35555365	35555670	0.406587			1	35555365	35555670	-0.057931
	1	35555672	35555993	0.475594			1	35555672	35555993	0.192336			1	35555672	35555993	0.398096			1	35555672	35555993	0.0270438
	1	35556514	35557800	0.66188			1	35556514	35557800	0.568366			1	35556514	35557800	0.486131			1	35556514	35557800	0.18252
	1	36454901	36456094	-0.0191065			1	36454901	36456094	0.0734856			1	36454901	36456094	0.00948757			1	36454901	36456094	0.291691
	1	36793201	36794032	0.0196802			1	36793201	36794032	0.0166296			1	36793201	36794032	-0.0130477			1	36793201	36794032	-0.0674047
	1	37036502	37036601	0.0898841			1	37036502	37036601	0.242811			1	37036502	37036601	0.0959477			1	37036502	37036601	-0.0516308
	1	37036601	37036701	-0.0534984			1	37036601	37036701	0.0253608			1	37036601	37036701	-0.0242623			1	37036601	37036701	-0.0761977
	1	37036701	37037400	0.187752			1	37036701	37037400	0.401127			1	37036701	37037400	0.146985			1	37036701	37037400	-0.0603888
	1	37037400	37037700	0.161093			1	37037400	37037700	0.260364			1	37037400	37037700	0.188023			1	37037400	37037700	-0.0407893
	1	37037700	37037800	-0.0176599			1	37037700	37037800	0.045999			1	37037700	37037800	0.147453			1	37037700	37037800	-0.0144898
	1	37037800	37037900	0.236381			1	37037800	37037900	0.261724			1	37037800	37037900	0.0833694			1	37037800	37037900	-0.0302094
	1	37037900	37038100	0.308026			1	37037900	37038100	0.487105			1	37037900	37038100	0.121719			1	37037900	37038100	-0.0503312
	1	37778301	37779000	-0.0199155			1	37778301	37779000	-0.0095812			1	37778301	37779000	0.0603341			1	37778301	37779000	-0.076824
	1	37796949	37797397	0.287869			1	37796949	37797397	-0.0512765			1	37796949	37797397	0.0616791			1	37796949	37797397	0.203753
	1	37883201	37883500	0.0313489			1	37883201	37883500	-0.0555146			1	37883201	37883500	0.179345			1	37883201	37883500	-0.0484011
	1	38060613	38060980	-0.0538284			1	38060613	38060980	-0.054592			1	38060613	38060980	0.0883343			1	38060613	38060980	-0.0153007
	1	38673307	38673899	0.561459			1	38673307	38673899	0.0381733			1	38673307	38673899	0.402466			1	38673307	38673899	0.558218
	1	38925119	38926484	-0.0362886			1	38925119	38926484	-0.0475276			1	38925119	38926484	-0.0522631			1	38925119	38926484	-0.0421196
	1	39751260	39752300	-0.0531459			1	39751260	39752300	-0.0138007			1	39751260	39752300	-0.0178875			1	39751260	39752300	0.0806094
	1	41031627	41033448	-0.0263226			1	41031627	41033448	0.0624887			1	41031627	41033448	-0.0414925			1	41031627	41033448	-0.00609538
	1	41132601	41133201	0.168514			1	41132601	41133201	-0.0553533			1	41132601	41133201	-0.0189382			1	41132601	41133201	-0.077059
	1	41133201	41134300	0.0995478			1	41133201	41134300	-0.0242174			1	41133201	41134300	-0.0393171			1	41133201	41134300	-0.0661189
	1	41134300	41134600	0.122494			1	41134300	41134600	0.280337			1	41134300	41134600	-0.0546069			1	41134300	41134600	-0.0530518
	1	41134600	41134700	-0.0422994			1	41134600	41134700	0.15397			1	41134600	41134700	-0.00534858			1	41134600	41134700	0.151128
	1	41335101	41335582	0.0357401			1	41335101	41335582	0.105135			1	41335101	41335582	0.051242			1	41335101	41335582	0.349915
	1	42177328	42177800	-0.055525			1	42177328	42177800	-0.0514322			1	42177328	42177800	-0.0533469			1	42177328	42177800	-0.0628816
	1	42209601	42210100	-0.0547908			1	42209601	42210100	-0.00678211			1	42209601	42210100	0.0255174			1	42209601	42210100	0.012768
	1	42490901	42491200	0.00736496			1	42490901	42491200	0.026555			1	42490901	42491200	0.125523			1	42490901	42491200	-0.0743475
	1	42797817	42799172	-0.0243904			1	42797817	42799172	0.0793109			1	42797817	42799172	0.03353			1	42797817	42799172	-0.0284451
	1	42809201	42809680	0.356815			1	42809201	42809680	0.372923			1	42809201	42809680	0.344757			1	42809201	42809680	0.286045
	1	43486401	43491079	-0.0550114			1	43486401	43491079	0.0624416			1	43486401	43491079	-0.0454899			1	43486401	43491079	-0.0463431
	1	43986301	43986401	0.0645228			1	43986301	43986401	-0.0553287			1	43986301	43986401	0.191952			1	43986301	43986401	-0.0681099
	1	43986401	43987800	0.0283556			1	43986401	43987800	-0.0513098			1	43986401	43987800	0.0538462			1	43986401	43987800	0.337812
	1	43987800	43987957	0.0124972			1	43987800	43987957	-0.0471461			1	43987800	43987957	0.0903966			1	43987800	43987957	-0.0345007
	1	44044980	44045286	0.0407158			1	44044980	44045286	0.0859796			1	44044980	44045286	-0.0548273			1	44044980	44045286	0.141919
	1	44151801	44152133	-0.0309158			1	44151801	44152133	0.0346512			1	44151801	44152133	0.0238575			1	44151801	44152133	0.143897
	1	44193771	44194400	0.0560041			1	44193771	44194400	-0.00652327			1	44193771	44194400	0.0869865			1	44193771	44194400	-0.0392682
	1	44236538	44237600	0.0315087			1	44236538	44237600	0.229336			1	44236538	44237600	0.0057285			1	44236538	44237600	-0.065546
	1	44619815	44620100	-0.0390992			1	44619815	44620100	-0.0548942			1	44619815	44620100	-0.035577			1	44619815	44620100	-0.0490342
	1	44689343	44689600	-0.0310257			1	44689343	44689600	-0.00557767			1	44689343	44689600	-0.0554319			1	44689343	44689600	-0.0590008
	1	45239501	45239900	-0.0284543			1	45239501	45239900	-0.0440477			1	45239501	45239900	0.0441297			1	45239501	45239900	-0.018572
	1	45624901	45626198	0.0798963			1	45624901	45626198	-0.0527034			1	45624901	45626198	-0.0526803			1	45624901	45626198	0.103699
	1	46571501	46571701	0.0884481			1	46571501	46571701	0.0530424			1	46571501	46571701	0.226413			1	46571501	46571701	0.37022
	1	46571701	46571801	0.0206345			1	46571701	46571801	-0.00929717			1	46571701	46571801	0.116233			1	46571701	46571801	0.24957
	1	46571801	46572001	-0.0180173			1	46571801	46572001	-0.031137			1	46571801	46572001	0.0702123			1	46571801	46572001	0.12509
	1	46572001	46572900	0.0376992			1	46572001	46572900	0.0123311			1	46572001	46572900	0.194021			1	46572001	46572900	0.40991
	1	46572900	46573300	0.00633005			1	46572900	46573300	-0.0445829			1	46572900	46573300	0.310079			1	46572900	46573300	0.303524
	1	46603856	46604173	-0.0480551			1	46603856	46604173	-0.00412067			1	46603856	46604173	-0.0555254			1	46603856	46604173	-0.0657792
	1	47385145	47386600	0.0138197			1	47385145	47386600	-0.0518886			1	47385145	47386600	0.0620487			1	47385145	47386600	0.0210404
	1	47646561	47647100	-0.0397072			1	47646561	47647100	-0.0297422			1	47646561	47647100	0.0257655			1	47646561	47647100	-0.0456777
	1	48188401	48188801	0.0183181			1	48188401	48188801	2.87308e-05			1	48188401	48188801	-0.030937			1	48188401	48188801	-0.0268401
	1	48188801	48190300	0.0637076			1	48188801	48190300	0.162034			1	48188801	48190300	-0.00637208			1	48188801	48190300	0.244413
	1	48190300	48190400	0.0320108			1	48190300	48190400	0.0759991			1	48190300	48190400	-0.0493415			1	48190300	48190400	-0.0440856
	1	48190400	48190700	-0.0065227			1	48190400	48190700	0.0819876			1	48190400	48190700	-0.0537042			1	48190400	48190700	-0.060161
	1	48190700	48190800	0.130686			1	48190700	48190800	0.0386811			1	48190700	48190800	-0.0209984			1	48190700	48190800	-0.0579947
	1	48190800	48190900	0.211615			1	48190800	48190900	0.149618			1	48190800	48190900	-0.0471731			1	48190800	48190900	-0.0481562
	1	49172201	49172600	-0.0553464			1	49172201	49172600	-0.0273786			1	49172201	49172600	-0.0379904			1	49172201	49172600	0.734013
	1	49632830	49633186	-0.0555378			1	49632830	49633186	-0.0554404			1	49632830	49633186	0.0642445			1	49632830	49633186	-0.055219
	1	49779301	49780268	0.0670882			1	49779301	49780268	0.0190982			1	49779301	49780268	-0.045658			1	49779301	49780268	-0.0377036
	1	49866501	49867098	0.0118316			1	49866501	49867098	-0.0426186			1	49866501	49867098	-0.0546247			1	49866501	49867098	0.0525843
	1	50175901	50177225	0.135242			1	50175901	50177225	0.0261171			1	50175901	50177225	0.0531234			1	50175901	50177225	0.154207
	1	51153901	51154001	-0.0489469			1	51153901	51154001	-0.0305014			1	51153901	51154001	-0.0261675			1	51153901	51154001	-0.0210944
	1	51154001	51154285	0.176666			1	51154001	51154285	0.150169			1	51154001	51154285	0.0189568			1	51154001	51154285	0.201453
	1	51263747	51264089	-0.00490838			1	51263747	51264089	-0.0212175			1	51263747	51264089	-0.0117342			1	51263747	51264089	0.0949053
	1	51610006	51610386	0.40064			1	51610006	51610386	0.344323			1	51610006	51610386	0.313912			1	51610006	51610386	-0.0311594
	1	51787601	51787900	0.0455827			1	51787601	51787900	0.0505585			1	51787601	51787900	0.195372			1	51787601	51787900	0.316865
	1	52136501	52136800	-0.0547005			1	52136501	52136800	-0.0479828			1	52136501	52136800	0.039211			1	52136501	52136800	0.0158724
	1	52185820	52187100	0.00866541			1	52185820	52187100	-0.0555544			1	52185820	52187100	-0.0537427			1	52185820	52187100	-0.0577116
	1	52488601	52489600	-0.0553662			1	52488601	52489600	-0.0193549			1	52488601	52489600	-0.0545776			1	52488601	52489600	-0.0258962
	1	52489600	52489700	0.279982			1	52489600	52489700	0.127572			1	52489600	52489700	-0.0163683			1	52489600	52489700	-0.0677448
	1	52489700	52490200	-0.0517914			1	52489700	52490200	-0.0355971			1	52489700	52490200	-0.0322223			1	52489700	52490200	0.0428327
	1	52621841	52622600	-0.0534037			1	52621841	52622600	-0.0388923			1	52621841	52622600	-0.0525365			1	52621841	52622600	-0.0286191
	1	52991523	52992058	-0.0345154			1	52991523	52992058	-0.00157902			1	52991523	52992058	0.0252464			1	52991523	52992058	-0.0267296
	1	53117321	53118500	0.0243785			1	53117321	53118500	0.365693			1	53117321	53118500	-0.0555073			1	53117321	53118500	-0.0466343
	1	53118500	53118600	-0.0360404			1	53118500	53118600	-0.0497389			1	53118500	53118600	0.130195			1	53118500	53118600	0.185694
	1	53118600	53118700	0.18851			1	53118600	53118700	0.07395			1	53118600	53118700	0.0341197			1	53118600	53118700	-0.055215
	1	53624239	53624787	0.0206638			1	53624239	53624787	0.0552627			1	53624239	53624787	-0.0518338			1	53624239	53624787	0.164337
	1	53833817	53834400	-0.0188767			1	53833817	53834400	-0.0547173			1	53833817	53834400	0.262475			1	53833817	53834400	0.0277249
	1	53899201	53899301	0.0391382			1	53899201	53899301	0.0927138			1	53899201	53899301	0.03004			1	53899201	53899301	-0.0478669
	1	53899301	53901300	0.0635316			1	53899301	53901300	0.0210349			1	53899301	53901300	-0.0378904			1	53899301	53901300	-0.0808139
	1	53901300	53901600	-0.052756			1	53901300	53901600	0.116639			1	53901300	53901600	0.0296732			1	53901300	53901600	-0.074293
	1	53901600	53902100	-0.00973701			1	53901600	53902100	0.0810829			1	53901600	53902100	-0.0394193			1	53901600	53902100	0.0541482
	1	53902100	53902400	-0.0400418			1	53902100	53902400	0.00499753			1	53902100	53902400	-0.049206			1	53902100	53902400	-0.0272764
	1	54720548	54721600	0.172888			1	54720548	54721600	0.279705			1	54720548	54721600	0.246135			1	54720548	54721600	-0.020799
	1	54721600	54721995	0.158448			1	54721600	54721995	0.15881			1	54721600	54721995	0.108463			1	54721600	54721995	0.0171118
	1	55031010	55031201	0.164131			1	55031010	55031201	0.334156			1	55031010	55031201	0.101854			1	55031010	55031201	-0.00166438
	1	55031201	55032400	0.179942			1	55031201	55032400	0.314191			1	55031201	55032400	0.181418			1	55031201	55032400	-0.0432801
	1	55194715	55195100	0.150973			1	55194715	55195100	0.284512			1	55194715	55195100	-0.036929			1	55194715	55195100	0.141481
	1	55306542	55307000	0.034785			1	55306542	55307000	0.0493866			1	55306542	55307000	0.0698155			1	55306542	55307000	-0.0116575
	1	55401201	55402200	0.322097			1	55401201	55402200	0.340083			1	55401201	55402200	0.335084			1	55401201	55402200	-0.0754996
	1	56162127	56163000	0.125892			1	56162127	56163000	0.356125			1	56162127	56163000	0.136649			1	56162127	56163000	-0.0559887
	1	56163000	56163100	0.00273546			1	56163000	56163100	0.391978			1	56163000	56163100	-0.00895577			1	56163000	56163100	-0.0745647
	1	56586901	56587001	-0.0516964			1	56586901	56587001	-0.050539			1	56586901	56587001	-0.011191			1	56586901	56587001	0.0144511
	1	56587001	56587101	0.151252			1	56587001	56587101	-0.0545883			1	56587001	56587101	-0.0453801			1	56587001	56587101	0.175332
	1	56587101	56588500	0.167341			1	56587101	56588500	-0.0549823			1	56587101	56588500	-0.0553765			1	56587101	56588500	0.447283
	1	56588500	56588600	0.330979			1	56588500	56588600	0.0439296			1	56588500	56588600	-0.0488671			1	56588500	56588600	0.172071
	1	56622354	56623500	-0.00436511			1	56622354	56623500	-0.0517534			1	56622354	56623500	0.0236832			1	56622354	56623500	-0.0104685
	1	56623500	56623600	0.0671149			1	56623500	56623600	0.0505455			1	56623500	56623600	0.126188			1	56623500	56623600	0.0176493
	1	56723144	56723900	-0.0121185			1	56723144	56723900	0.0583424			1	56723144	56723900	0.0314994			1	56723144	56723900	0.0438399
	1	56856401	56858400	-0.0439099			1	56856401	56858400	0.142832			1	56856401	56858400	-0.0468991			1	56856401	56858400	-0.0234824
	1	57147716	57149000	0.155955			1	57147716	57149000	0.328795			1	57147716	57149000	0.0481521			1	57147716	57149000	0.0489234
	1	57331707	57332254	-0.0458549			1	57331707	57332254	0.109243			1	57331707	57332254	-0.0532183			1	57331707	57332254	-0.000747421
	1	57842337	57844089	-0.0481471			1	57842337	57844089	0.0216442			1	57842337	57844089	-0.0544906			1	57842337	57844089	-0.0487308
	1	58275201	58276151	0.010108			1	58275201	58276151	0.0379953			1	58275201	58276151	0.0680273			1	58275201	58276151	0.0701027
	1	58690001	58690101	-0.0547261			1	58690001	58690101	-0.0549585			1	58690001	58690101	0.204079			1	58690001	58690101	-0.0451393
	1	58690101	58691200	-0.0322133			1	58690101	58691200	-0.00204086			1	58690101	58691200	0.0779501			1	58690101	58691200	-0.000353027
	1	58691200	58691472	-0.0334431			1	58691200	58691472	-0.020103			1	58691200	58691472	0.0901248			1	58691200	58691472	0.129491
	1	58706054	58706801	0.0926913			1	58706054	58706801	0.0111662			1	58706054	58706801	0.111881			1	58706054	58706801	0.0819664
	1	58706801	58707001	0.0353266			1	58706801	58707001	0.0432595			1	58706801	58707001	0.154181			1	58706801	58707001	-0.0599209
	1	58707001	58709300	-0.0510109			1	58707001	58709300	-0.0473875			1	58707001	58709300	0.394495			1	58707001	58709300	0.312421
	1	58709300	58709400	0.117703			1	58709300	58709400	0.067811			1	58709300	58709400	0.13689			1	58709300	58709400	0.0917008
	1	58709400	58709698	-0.00512544			1	58709400	58709698	-0.0369161			1	58709400	58709698	-0.00170193			1	58709400	58709698	-0.039669
	1	58975401	58978200	-0.0555198			1	58975401	58978200	-0.0551596			1	58975401	58978200	-0.052945			1	58975401	58978200	0.222328
	1	59222813	59223661	0.0214159			1	59222813	59223661	0.0519214			1	59222813	59223661	-0.0532561			1	59222813	59223661	-0.0646889
	1	59306749	59307101	-0.0548011			1	59306749	59307101	-0.0461459			1	59306749	59307101	-0.0545465			1	59306749	59307101	-0.0648693
	1	59307101	59307201	0.00673944			1	59307101	59307201	-0.021521			1	59307101	59307201	-0.0528821			1	59307101	59307201	-0.0499764
	1	59307201	59308200	-0.0323638			1	59307201	59308200	-0.05172			1	59307201	59308200	-0.0511987			1	59307201	59308200	-0.0319688
	1	59308200	59308300	-0.0544875			1	59308200	59308300	-0.00585577			1	59308200	59308300	-0.0167759			1	59308200	59308300	-0.0506878
	1	59451744	59452685	-0.0553752			1	59451744	59452685	0.313908			1	59451744	59452685	-0.0552564			1	59451744	59452685	0.0570809
	1	59473601	59481300	-0.0375029			1	59473601	59481300	-0.0378336			1	59473601	59481300	0.0322313			1	59473601	59481300	0.00815395
	1	60051813	60053141	0.314413			1	60051813	60053141	-0.0554569			1	60051813	60053141	0.175187			1	60051813	60053141	-0.000591144
	1	60999001	60999101	-0.0517463			1	60999001	60999101	-0.0436231			1	60999001	60999101	0.0167413			1	60999001	60999101	-0.0490725
	1	60999101	61009500	-0.0371704			1	60999101	61009500	-0.0284298			1	60999101	61009500	-0.0523932			1	60999101	61009500	0.0122227
	1	61155801	61156100	-0.0440563			1	61155801	61156100	-0.0164584			1	61155801	61156100	-0.0537226			1	61155801	61156100	0.204532
	1	61312901	61313700	-0.00120762			1	61312901	61313700	0.00685459			1	61312901	61313700	0.150316			1	61312901	61313700	-0.0315863
	1	61313700	61314000	-0.0523074			1	61313700	61314000	-0.0123074			1	61313700	61314000	0.141607			1	61313700	61314000	-0.0600147
	1	61314000	61314290	0.0295997			1	61314000	61314290	-0.0554512			1	61314000	61314290	0.17741			1	61314000	61314290	-0.0307805
	1	61746501	61746701	0.42762			1	61746501	61746701	-0.00791671			1	61746501	61746701	0.190418			1	61746501	61746701	0.38322
	1	61746701	61746801	0.478421			1	61746701	61746801	0.0323882			1	61746701	61746801	0.135762			1	61746701	61746801	0.333072
	1	61746801	61746901	0.403582			1	61746801	61746901	0.00309508			1	61746801	61746901	0.156111			1	61746801	61746901	0.412463
	1	61746901	61747001	0.508887			1	61746901	61747001	-0.00478776			1	61746901	61747001	0.0818175			1	61746901	61747001	0.396851
	1	61747001	61748400	0.499723			1	61747001	61748400	0.0310711			1	61747001	61748400	0.147454			1	61747001	61748400	0.392396
	1	61748400	61748900	0.516477			1	61748400	61748900	0.0430876			1	61748400	61748900	0.148527			1	61748400	61748900	0.363871
	1	61748900	61749000	0.469991			1	61748900	61749000	0.0641872			1	61748900	61749000	0.169074			1	61748900	61749000	0.338539
	1	62206501	62206601	-0.0147449			1	62206501	62206601	0.251126			1	62206501	62206601	0.0713303			1	62206501	62206601	0.0613087
	1	62206601	62207300	0.0202832			1	62206601	62207300	0.343493			1	62206601	62207300	0.0840295			1	62206601	62207300	-0.00304278
	1	62207300	62207400	-0.00786459			1	62207300	62207400	0.255897			1	62207300	62207400	0.0963473			1	62207300	62207400	0.016407
	1	62297501	62297900	0.0978377			1	62297501	62297900	0.0259376			1	62297501	62297900	0.0257227			1	62297501	62297900	0.0148799
	1	62349901	62350700	-0.0310288			1	62349901	62350700	-0.049668			1	62349901	62350700	0.00803555			1	62349901	62350700	0.0612022
	1	62383301	62383700	0.147105			1	62383301	62383700	-0.0545341			1	62383301	62383700	0.0308119			1	62383301	62383700	0.676301
	1	62383700	62383800	0.0858499			1	62383700	62383800	-0.0416603			1	62383700	62383800	-0.0301521			1	62383700	62383800	0.597599
	1	62530701	62531292	0.0171168			1	62530701	62531292	0.0461171			1	62530701	62531292	-0.0373942			1	62530701	62531292	-0.0702167
	1	63240601	63241671	0.433197			1	63240601	63241671	0.379346			1	63240601	63241671	0.411986			1	63240601	63241671	-0.0414133
	1	64650719	64651700	-0.000589907			1	64650719	64651700	-0.0529292			1	64650719	64651700	0.404033			1	64650719	64651700	-0.0748173
	1	64651700	64652100	0.0652596			1	64651700	64652100	-0.0552092			1	64651700	64652100	0.428426			1	64651700	64652100	-0.0566557
	1	64736115	64736660	0.176372			1	64736115	64736660	0.179058			1	64736115	64736660	-0.0547768			1	64736115	64736660	-0.0732485
	1	64866601	64866701	-0.038263			1	64866601	64866701	-0.0136269			1	64866601	64866701	0.0674535			1	64866601	64866701	0.13002
	1	64866701	64867515	-0.0553627			1	64866701	64867515	0.129267			1	64866701	64867515	-0.0173617			1	64866701	64867515	0.295098
	1	64867515	64867700	-0.0412231			1	64867515	64867700	0.0112216			1	64867515	64867700	-0.0497294			1	64867515	64867700	0.212374
	1	64867700	64868300	-0.0423265			1	64867700	64868300	0.0365389			1	64867700	64868300	-0.0530282			1	64867700	64868300	0.232047
	1	64868300	64868400	-0.0552475			1	64868300	64868400	0.0268166			1	64868300	64868400	-0.0528461			1	64868300	64868400	0.190548
	1	65729701	65735700	-0.0335146			1	65729701	65735700	-0.00170115			1	65729701	65735700	0.132315			1	65729701	65735700	-0.04775
	1	65735700	65735934	-0.0445637			1	65735700	65735934	0.127758			1	65735700	65735934	-0.0496389			1	65735700	65735934	-0.078997
	1	65820601	65820701	0.00894074			1	65820601	65820701	-0.0552244			1	65820601	65820701	-0.0236077			1	65820601	65820701	-0.0247557
	1	65820701	65820801	-0.010599			1	65820701	65820801	-0.0497855			1	65820701	65820801	-0.0466801			1	65820701	65820801	-0.0648401
	1	65820801	65821500	-0.046812			1	65820801	65821500	-0.0197157			1	65820801	65821500	-0.0539746			1	65820801	65821500	-0.0101752
	1	65821500	65821876	0.0273651			1	65821500	65821876	0.042834			1	65821500	65821876	-0.00755345			1	65821500	65821876	0.28123
	1	65874501	65874845	-0.0311272			1	65874501	65874845	0.0605545			1	65874501	65874845	0.0021497			1	65874501	65874845	0.1649
	1	65904001	65904101	0.0248517			1	65904001	65904101	0.0155978			1	65904001	65904101	-0.0543228			1	65904001	65904101	0.0138792
	1	65904101	65907400	-0.0541514			1	65904101	65907400	-0.0206415			1	65904101	65907400	0.0331532			1	65904101	65907400	-0.0360298
	1	66324901	66326500	-0.00194157			1	66324901	66326500	0.0293086			1	66324901	66326500	-0.0258514			1	66324901	66326500	0.0655416
	1	67753101	67754900	0.452591			1	67753101	67754900	-0.00337087			1	67753101	67754900	0.311971			1	67753101	67754900	-0.0653179
	1	69620501	69621700	-0.0546625			1	69620501	69621700	-0.0555243			1	69620501	69621700	-0.0304403			1	69620501	69621700	-0.0657812
	1	69654001	69654784	0.522079			1	69654001	69654784	-0.0162855			1	69654001	69654784	0.482922			1	69654001	69654784	-0.0343417
	1	70137546	70138600	-0.0274383			1	70137546	70138600	0.149631			1	70137546	70138600	-0.0554056			1	70137546	70138600	0.33917
	1	70430202	70433279	0.0784038			1	70430202	70433279	0.0405755			1	70430202	70433279	-0.0554801			1	70430202	70433279	-0.0646067
	1	70435440	70436100	0.0860483			1	70435440	70436100	0.0313714			1	70435440	70436100	0.023415			1	70435440	70436100	0.0892877
	1	70436100	70436400	0.097931			1	70436100	70436400	0.0771486			1	70436100	70436400	0.0645248			1	70436100	70436400	-0.00612287
	1	70672201	70672301	0.330074			1	70672201	70672301	0.0648465			1	70672201	70672301	0.246475			1	70672201	70672301	0.412764
	1	70672301	70672401	0.285			1	70672301	70672401	0.111838			1	70672301	70672401	0.141573			1	70672301	70672401	0.318883
	1	70672401	70672501	0.194768			1	70672401	70672501	0.251866			1	70672401	70672501	0.140086			1	70672401	70672501	0.338025
	1	70672501	70672601	0.140383			1	70672501	70672601	0.255595			1	70672501	70672601	0.044516			1	70672501	70672601	0.29854
	1	70672601	70672701	0.0595546			1	70672601	70672701	0.102637			1	70672601	70672701	0.11689			1	70672601	70672701	0.158146
	1	70672701	70672901	0.164654			1	70672701	70672901	0.294332			1	70672701	70672901	0.084554			1	70672701	70672901	0.194109
	1	70672901	70674700	0.224216			1	70672901	70674700	0.244163			1	70672901	70674700	0.176947			1	70672901	70674700	0.240232
	1	70674700	70674900	0.187638			1	70674700	70674900	0.250011			1	70674700	70674900	0.140291			1	70674700	70674900	0.143579
	1	70674900	70675000	0.207303			1	70674900	70675000	0.115029			1	70674900	70675000	0.166259			1	70674900	70675000	0.327869
	1	70675000	70675100	0.240989			1	70675000	70675100	0.243343			1	70675000	70675100	0.0754772			1	70675000	70675100	0.224932
	1	70675100	70676400	0.225917			1	70675100	70676400	0.171398			1	70675100	70676400	0.159573			1	70675100	70676400	0.143239
	1	71000609	71003100	0.337959			1	71000609	71003100	0.233272			1	71000609	71003100	0.028209			1	71000609	71003100	-0.0340149
	1	71003100	71003300	0.0888151			1	71003100	71003300	0.0942526			1	71003100	71003300	-0.0498644			1	71003100	71003300	0.0421235
	1	71310501	71310800	0.267851			1	71310501	71310800	0.112914			1	71310501	71310800	0.239255			1	71310501	71310800	-0.0569671
	1	72257201	72258500	0.0289877			1	72257201	72258500	-0.0527299			1	72257201	72258500	0.154739			1	72257201	72258500	-0.0540486
	1	72350201	72350301	-0.0314816			1	72350201	72350301	-0.0214411			1	72350201	72350301	-0.0304833			1	72350201	72350301	-0.0354641
	1	72350301	72351260	-0.0529284			1	72350301	72351260	-0.0547105			1	72350301	72351260	-0.0441228			1	72350301	72351260	-0.0433155
	1	73013522	73015300	-0.0218474			1	73013522	73015300	0.168138			1	73013522	73015300	0.0434071			1	73013522	73015300	-0.00163671
	1	73407701	73409500	-0.0515832			1	73407701	73409500	0.0109384			1	73407701	73409500	0.0129194			1	73407701	73409500	-0.0482115
	1	73409500	73409770	0.0822552			1	73409500	73409770	-0.0387926			1	73409500	73409770	-0.0460833			1	73409500	73409770	0.0877453
	1	75685201	75686100	-0.0161761			1	75685201	75686100	0.157721			1	75685201	75686100	-0.0428216			1	75685201	75686100	0.340261
	1	75870001	75870101	0.0187137			1	75870001	75870101	0.477458			1	75870001	75870101	-0.0517349			1	75870001	75870101	-0.0449379
	1	75870101	75870201	0.238291			1	75870101	75870201	0.404366			1	75870101	75870201	0.200457			1	75870101	75870201	0.162398
	1	75870201	75873500	0.0462139			1	75870201	75873500	0.211525			1	75870201	75873500	0.0447247			1	75870201	75873500	-0.0316148
	1	75990401	75990900	0.741631			1	75990401	75990900	0.173401			1	75990401	75990900	0.36542			1	75990401	75990900	0.0591188
	1	75990900	75991000	0.642368			1	75990900	75991000	0.224788			1	75990900	75991000	0.265678			1	75990900	75991000	0.00301101
	1	75991000	75991200	0.65581			1	75991000	75991200	0.146429			1	75991000	75991200	0.220065			1	75991000	75991200	-0.0425343
	1	76611907	76612389	-0.0551524			1	76611907	76612389	-0.02168			1	76611907	76612389	-0.0396781			1	76611907	76612389	0.279985
	1	76680035	76680350	0.130877			1	76680035	76680350	0.0528861			1	76680035	76680350	-0.000800571			1	76680035	76680350	-0.0594009
	1	77688722	77689900	-0.00748205			1	77688722	77689900	-0.0529295			1	77688722	77689900	0.0346742			1	77688722	77689900	0.0402061
	1	77689900	77690100	-0.013391			1	77689900	77690100	-0.0555365			1	77689900	77690100	0.0080354			1	77689900	77690100	0.150731
	1	77690100	77690200	-0.0367471			1	77690100	77690200	-0.0475275			1	77690100	77690200	-0.033137			1	77690100	77690200	0.132444
	1	78411401	78411501	-0.0261955			1	78411401	78411501	0.0502701			1	78411401	78411501	0.190322			1	78411401	78411501	0.220874
	1	78411501	78412400	0.0247084			1	78411501	78412400	0.0942584			1	78411501	78412400	0.178541			1	78411501	78412400	0.189513
	1	78412400	78412900	0.00900107			1	78412400	78412900	0.104233			1	78412400	78412900	0.163957			1	78412400	78412900	0.252936
	1	78562801	78563100	-0.0400483			1	78562801	78563100	0.254016			1	78562801	78563100	-0.0406928			1	78562801	78563100	-0.0596769
	1	78599701	78599801	0.197911			1	78599701	78599801	0.159992			1	78599701	78599801	0.194278			1	78599701	78599801	-0.0165698
	1	78599801	78601101	0.133339			1	78599801	78601101	0.14118			1	78599801	78601101	0.159607			1	78599801	78601101	-0.0149655
	1	78601101	78602700	0.210746			1	78601101	78602700	0.17392			1	78601101	78602700	0.399116			1	78601101	78602700	-0.0630904
	1	78602700	78603000	0.210769			1	78602700	78603000	0.157758			1	78602700	78603000	0.2779			1	78602700	78603000	0.0239074
	1	78607528	78608600	-0.0542376			1	78607528	78608600	-0.0286168			1	78607528	78608600	-0.0193356			1	78607528	78608600	0.138557
	1	78778101	78778600	-0.024087			1	78778101	78778600	0.0196213			1	78778101	78778600	-0.0198364			1	78778101	78778600	-0.0138631
	1	78903008	78904000	-0.0555553			1	78903008	78904000	0.0205966			1	78903008	78904000	0.0271678			1	78903008	78904000	-0.0593082
	1	79008816	79009100	0.212032			1	79008816	79009100	0.186145			1	79008816	79009100	0.0159333			1	79008816	79009100	-0.0224031
	1	79497433	79497700	-0.0518505			1	79497433	79497700	0.00293135			1	79497433	79497700	-0.0501859			1	79497433	79497700	-0.0244997
	1	79497700	79497800	0.0381672			1	79497700	79497800	0.0702899			1	79497700	79497800	-0.0146281			1	79497700	79497800	-0.0275584
	1	79520101	79520201	0.191076			1	79520101	79520201	0.0297712			1	79520101	79520201	0.137448			1	79520101	79520201	0.00402057
	1	79520201	79520601	-0.00503429			1	79520201	79520601	0.128139			1	79520201	79520601	0.0771862			1	79520201	79520601	-0.059597
	1	79520601	79520801	0.0380808			1	79520601	79520801	0.135725			1	79520601	79520801	0.201302			1	79520601	79520801	-0.0435929
	1	79520801	79524259	0.261476			1	79520801	79524259	-0.0550072			1	79520801	79524259	0.296519			1	79520801	79524259	-0.0188053
	1	79818501	79821000	0.0566939			1	79818501	79821000	0.0352477			1	79818501	79821000	0.256178			1	79818501	79821000	-0.0660443
	1	79821000	79821600	0.0589678			1	79821000	79821600	0.053446			1	79821000	79821600	0.0757595			1	79821000	79821600	-0.0499203
	1	79821600	79821752	-0.0555275			1	79821600	79821752	-0.0503345			1	79821600	79821752	0.0486879			1	79821600	79821752	-0.0416559
	1	79833001	79833361	0.346658			1	79833001	79833361	0.199286			1	79833001	79833361	0.470241			1	79833001	79833361	-0.0528403
	1	79949001	79969700	0.448109			1	79949001	79969700	0.469964			1	79949001	79969700	0.314069			1	79949001	79969700	-0.0330739
	1	80081928	80082200	0.331084			1	80081928	80082200	0.0856407			1	80081928	80082200	0.104799			1	80081928	80082200	-0.0614909
	1	80152142	80154782	0.0193519			1	80152142	80154782	-0.0511627			1	80152142	80154782	0.0532081			1	80152142	80154782	-0.0890487
	1	80249209	80250000	0.0695698			1	80249209	80250000	-0.0354474			1	80249209	80250000	0.302119			1	80249209	80250000	0.0911217
	1	80300701	80300801	0.0599118			1	80300701	80300801	0.0301609			1	80300701	80300801	-0.0308355			1	80300701	80300801	-0.0490934
	1	80300801	80302800	-0.0552953			1	80300801	80302800	0.0545163			1	80300801	80302800	-0.0512214			1	80300801	80302800	0.23398
	1	80302800	80302900	-0.0540524			1	80302800	80302900	0.377065			1	80302800	80302900	0.000932008			1	80302800	80302900	0.104356
	1	81592201	81592469	-0.00234528			1	81592201	81592469	-0.0525131			1	81592201	81592469	0.0312715			1	81592201	81592469	0.0174033
	1	81599501	81599761	0.0568999			1	81599501	81599761	-0.0465681			1	81599501	81599761	0.225204			1	81599501	81599761	-0.0211392
	1	81732101	81732500	-0.05419			1	81732101	81732500	-0.0520948			1	81732101	81732500	-0.0280584			1	81732101	81732500	-0.068658
	1	81732500	81732600	0.263207			1	81732500	81732600	-0.0358589			1	81732500	81732600	0.185957			1	81732500	81732600	0.199608
	1	81732600	81732700	0.176331			1	81732600	81732700	0.0338196			1	81732600	81732700	-0.0375788			1	81732600	81732700	0.317527
	1	81769821	81770166	0.0672751			1	81769821	81770166	-0.0112914			1	81769821	81770166	-0.0357461			1	81769821	81770166	0.173344
	1	81867944	81868259	0.194027			1	81867944	81868259	0.222762			1	81867944	81868259	0.175023			1	81867944	81868259	0.128097
	1	81894115	81894900	0.0555285			1	81894115	81894900	0.108126			1	81894115	81894900	0.0072301			1	81894115	81894900	-0.0673932
	1	82049201	82049301	-0.00658031			1	82049201	82049301	0.311044			1	82049201	82049301	0.0174636			1	82049201	82049301	-0.0483351
	1	82049301	82050900	0.0174703			1	82049301	82050900	0.0858968			1	82049301	82050900	-0.0446387			1	82049301	82050900	0.160664
	1	82218021	82219385	-0.00345568			1	82218021	82219385	0.0629517			1	82218021	82219385	-0.00607407			1	82218021	82219385	0.097077
	1	82470101	82470700	0.0996521			1	82470101	82470700	-0.05147			1	82470101	82470700	-0.00610157			1	82470101	82470700	-0.02043
	1	82894134	82894500	0.175976			1	82894134	82894500	-0.0480329			1	82894134	82894500	0.180504			1	82894134	82894500	0.738536
	1	82971820	82972700	-0.0472266			1	82971820	82972700	-0.0262391			1	82971820	82972700	0.0487196			1	82971820	82972700	0.446108
	1	82972700	82972800	0.00475085			1	82972700	82972800	-0.0551056			1	82972700	82972800	0.0308699			1	82972700	82972800	0.570002
	1	83311817	83312255	0.277761			1	83311817	83312255	0.124283			1	83311817	83312255	0.366503			1	83311817	83312255	0.365732
	1	83416220	83416500	0.179256			1	83416220	83416500	0.0179748			1	83416220	83416500	0.564502			1	83416220	83416500	0.159522
	1	84329803	84330600	-0.0475426			1	84329803	84330600	0.0844383			1	84329803	84330600	-0.0474067			1	84329803	84330600	-0.030314
	1	84818922	84820700	0.552519			1	84818922	84820700	0.103496			1	84818922	84820700	0.26673			1	84818922	84820700	0.4499
	1	84820700	84820800	0.343449			1	84820700	84820800	-0.0266075			1	84820700	84820800	0.238006			1	84820700	84820800	0.358857
	1	85455929	85456295	-0.0511925			1	85455929	85456295	-0.0475325			1	85455929	85456295	-0.0547717			1	85455929	85456295	0.0740606
	1	85998601	85998701	0.0480239			1	85998601	85998701	-0.0147403			1	85998601	85998701	-0.0502543			1	85998601	85998701	0.133662
	1	87220501	87222496	-0.0393053			1	87220501	87222496	-0.0555508			1	87220501	87222496	0.00376504			1	87220501	87222496	-0.0414516
	1	87716142	87716501	0.415532			1	87716142	87716501	0.616763			1	87716142	87716501	0.111775			1	87716142	87716501	0.00157871
	1	87716501	87716601	0.171433			1	87716501	87716601	0.261784			1	87716501	87716601	0.15473			1	87716501	87716601	-0.0622327
	1	87716601	87718000	0.606161			1	87716601	87718000	0.556951			1	87716601	87718000	0.262739			1	87716601	87718000	-0.0719421
	1	87718000	87718100	0.209647			1	87718000	87718100	0.353748			1	87718000	87718100	0.0844725			1	87718000	87718100	0.0895941
	1	87718100	87718370	0.343269			1	87718100	87718370	0.416661			1	87718100	87718370	0.216668			1	87718100	87718370	-0.0625894
	1	87799101	87800700	0.173862			1	87799101	87800700	0.190354			1	87799101	87800700	0.0669289			1	87799101	87800700	0.592152
	1	87800700	87800800	0.231337			1	87800700	87800800	0.309007			1	87800700	87800800	0.16379			1	87800700	87800800	0.517564
	1	87800800	87800900	-0.0459546			1	87800800	87800900	0.0723242			1	87800800	87800900	-0.0551226			1	87800800	87800900	0.0386261
	1	87820101	87821071	0.0855563			1	87820101	87821071	0.136093			1	87820101	87821071	-0.0267327			1	87820101	87821071	0.0211102
	1	87828201	87828301	-0.029344			1	87828201	87828301	-0.0206709			1	87828201	87828301	0.0534635			1	87828201	87828301	-0.0345766
	1	87828301	87828577	0.246634			1	87828301	87828577	0.187258			1	87828301	87828577	0.543999			1	87828301	87828577	-0.0390303
	1	88219083	88219676	-0.0497631			1	88219083	88219676	-0.0555071			1	88219083	88219676	-0.0486987			1	88219083	88219676	-0.0567925
	1	88906601	88907500	0.301132			1	88906601	88907500	0.0301592			1	88906601	88907500	0.328388			1	88906601	88907500	0.102314
	1	88907500	88907677	0.268144			1	88907500	88907677	0.209636			1	88907500	88907677	0.377445			1	88907500	88907677	0.204344
	1	89182701	89182801	-0.00711452			1	89182701	89182801	0.0209908			1	89182701	89182801	-0.0541413			1	89182701	89182801	-0.0365192
	1	89182801	89182901	-0.0299665			1	89182801	89182901	0.168266			1	89182801	89182901	-0.0518974			1	89182801	89182901	0.0653654
	1	89182901	89184300	-0.0389575			1	89182901	89184300	0.0292326			1	89182901	89184300	-0.0525241			1	89182901	89184300	-0.0707845
	1	89184300	89184400	-0.0471121			1	89184300	89184400	0.0365879			1	89184300	89184400	-0.0509877			1	89184300	89184400	-0.0681661
	1	89856601	89857061	0.11659			1	89856601	89857061	0.0947906			1	89856601	89857061	-0.0553655			1	89856601	89857061	0.164851
	1	90214301	90214700	-0.0555431			1	90214301	90214700	-0.0469887			1	90214301	90214700	-0.0489188			1	90214301	90214700	0.0519649
	1	90281201	90281900	-0.0555552			1	90281201	90281900	-0.0548595			1	90281201	90281900	0.030693			1	90281201	90281900	-0.0443269
	1	90939618	90939900	0.0195176			1	90939618	90939900	0.220613			1	90939618	90939900	0.00993685			1	90939618	90939900	0.0537013
	1	90952536	90952801	0.521348			1	90952536	90952801	0.624252			1	90952536	90952801	0.155751			1	90952536	90952801	-0.0829591
	1	90952801	90953900	0.178249			1	90952801	90953900	0.52725			1	90952801	90953900	-0.0309382			1	90952801	90953900	-0.0448245
	1	91164401	91164900	-0.0554198			1	91164401	91164900	0.00404159			1	91164401	91164900	-0.0453322			1	91164401	91164900	-0.0269594
	1	91954001	91954271	-0.0462868			1	91954001	91954271	0.0394106			1	91954001	91954271	0.0401966			1	91954001	91954271	-0.064389
	1	92047655	92047900	0.0265676			1	92047655	92047900	0.0912048			1	92047655	92047900	0.0249183			1	92047655	92047900	0.237781
	1	92621801	92622200	0.0025648			1	92621801	92622200	-0.0194596			1	92621801	92622200	0.118917			1	92621801	92622200	0.0122254
	1	93248601	93248892	0.00171098			1	93248601	93248892	0.12478			1	93248601	93248892	-0.0393156			1	93248601	93248892	0.11689
	1	93448101	93448571	0.0612323			1	93448101	93448571	0.359243			1	93448101	93448571	0.0754837			1	93448101	93448571	0.0833052
	1	93789501	93790232	-0.0233781			1	93789501	93790232	0.121041			1	93789501	93790232	-0.0491596			1	93789501	93790232	-0.0573235
	1	93792801	93794200	-0.0204469			1	93792801	93794200	-0.0135839			1	93792801	93794200	-0.0253103			1	93792801	93794200	-0.0469126
	1	93886401	93886501	0.234917			1	93886401	93886501	0.275962			1	93886401	93886501	0.126728			1	93886401	93886501	0.0599091
	1	93886501	93887001	0.24748			1	93886501	93887001	0.488753			1	93886501	93887001	0.0681944			1	93886501	93887001	0.0749437
	1	93887001	93887101	0.188532			1	93887001	93887101	0.434895			1	93887001	93887101	0.0750824			1	93887001	93887101	0.0964279
	1	93887101	93887501	0.162419			1	93887101	93887501	0.218069			1	93887101	93887501	0.083769			1	93887101	93887501	0.172573
	1	93887501	93887900	0.305611			1	93887501	93887900	0.414078			1	93887501	93887900	0.16717			1	93887501	93887900	0.104417
	1	93887900	93888000	0.321964			1	93887900	93888000	0.470204			1	93887900	93888000	0.133867			1	93887900	93888000	0.132155
	1	93888000	93888200	0.333688			1	93888000	93888200	0.491671			1	93888000	93888200	0.137959			1	93888000	93888200	0.0533864
	1	93888200	93888300	0.32671			1	93888200	93888300	0.490329			1	93888200	93888300	0.137032			1	93888200	93888300	0.0520778
	1	93888300	93888400	0.384155			1	93888300	93888400	0.497188			1	93888300	93888400	0.147898			1	93888300	93888400	0.0570389
	1	93888400	93888500	0.156015			1	93888400	93888500	0.223056			1	93888400	93888500	0.0896308			1	93888400	93888500	-0.0212042
	1	93888500	93888600	0.137871			1	93888500	93888600	0.393484			1	93888500	93888600	0.133968			1	93888500	93888600	0.0921387
	1	94521401	94521773	0.200604			1	94521401	94521773	0.152383			1	94521401	94521773	0.0413831			1	94521401	94521773	0.499587
	1	94530601	94530701	-0.00798463			1	94530601	94530701	0.0431082			1	94530601	94530701	0.0884869			1	94530601	94530701	-0.0116872
	1	94530701	94530901	-0.0170484			1	94530701	94530901	0.0102053			1	94530701	94530901	0.10178			1	94530701	94530901	0.0108035
	1	94530901	94531101	0.0655444			1	94530901	94531101	-0.0468938			1	94530901	94531101	0.305525			1	94530901	94531101	-0.062072
	1	94531101	94531301	0.0479506			1	94531101	94531301	0.00486699			1	94531101	94531301	0.258401			1	94531101	94531301	-0.061813
	1	94531301	94532000	0.0609244			1	94531301	94532000	-0.0249183			1	94531301	94532000	0.206669			1	94531301	94532000	-0.0640972
	1	94532000	94532100	0.0447768			1	94532000	94532100	0.0276322			1	94532000	94532100	0.227151			1	94532000	94532100	-0.0663732
	1	94532100	94532300	0.0265629			1	94532100	94532300	-0.00493282			1	94532100	94532300	0.235204			1	94532100	94532300	-0.0683858
	1	94532300	94532400	0.0507152			1	94532300	94532400	-0.0461137			1	94532300	94532400	0.336843			1	94532300	94532400	-0.0700925
	1	94532400	94532500	0.016265			1	94532400	94532500	0.0576593			1	94532400	94532500	0.126512			1	94532400	94532500	0.0647141
	1	94838443	94838800	0.463832			1	94838443	94838800	0.106481			1	94838443	94838800	0.463024			1	94838443	94838800	-0.00459526
	1	95053502	95054200	0.10692			1	95053502	95054200	-0.00939536			1	95053502	95054200	-0.0515267			1	95053502	95054200	0.0464789
	1	95054200	95054300	-0.00517558			1	95054200	95054300	-0.0548711			1	95054200	95054300	-0.0412677			1	95054200	95054300	0.105633
	1	95200036	95200900	-0.0459923			1	95200036	95200900	0.101792			1	95200036	95200900	-0.0542004			1	95200036	95200900	0.278093
	1	95294429	95295398	-0.020818			1	95294429	95295398	-0.0543097			1	95294429	95295398	-0.0527467			1	95294429	95295398	-0.0493715
	1	95555701	95556194	0.0795749			1	95555701	95556194	-0.00913794			1	95555701	95556194	-0.0337125			1	95555701	95556194	0.0661993
	1	95643301	95643797	0.197994			1	95643301	95643797	0.111522			1	95643301	95643797	0.217651			1	95643301	95643797	-0.0303918
	1	95648794	95648901	-0.0552255			1	95648794	95648901	-0.0540092			1	95648794	95648901	-0.0428511			1	95648794	95648901	0.0247544
	1	95648901	95649001	-0.0508701			1	95648901	95649001	0.0917347			1	95648901	95649001	-0.0518863			1	95648901	95649001	0.0286053
	1	95649001	95649300	-0.05273			1	95649001	95649300	0.045017			1	95649001	95649300	-0.0457688			1	95649001	95649300	0.0268848
	1	96272401	96277000	-0.0554117			1	96272401	96277000	-0.0449732			1	96272401	96277000	-0.0550331			1	96272401	96277000	-0.069947
	1	96298415	96299641	-0.0555032			1	96298415	96299641	-0.0468586			1	96298415	96299641	0.0504156			1	96298415	96299641	0.00732397
	1	96700819	96701300	0.208341			1	96700819	96701300	0.304475			1	96700819	96701300	0.178812			1	96700819	96701300	0.0965136
	1	96754201	96754501	0.104811			1	96754201	96754501	0.214504			1	96754201	96754501	0.0603301			1	96754201	96754501	-0.0659638
	1	96754501	96754800	-0.0403567			1	96754501	96754800	0.0466858			1	96754501	96754800	-0.039066			1	96754501	96754800	-0.0452698
	1	96754800	96754900	-0.0551049			1	96754800	96754900	-0.0545021			1	96754800	96754900	-0.0477004			1	96754800	96754900	-0.0653939
	1	96754900	96755100	0.0363912			1	96754900	96755100	0.00371341			1	96754900	96755100	-0.00721049			1	96754900	96755100	-0.0619433
	1	96755100	96755400	0.129585			1	96755100	96755400	0.0998242			1	96755100	96755400	0.0927376			1	96755100	96755400	-0.0692798
	1	97087101	97088500	-0.0551378			1	97087101	97088500	0.0590193			1	97087101	97088500	-0.0311319			1	97087101	97088500	0.322647
	1	97088500	97089082	-0.0545364			1	97088500	97089082	-0.0425266			1	97088500	97089082	-0.0366723			1	97088500	97089082	0.2171
	1	99934101	99934400	0.398487			1	99934101	99934400	0.201735			1	99934101	99934400	0.373407			1	99934101	99934400	-0.0577815
	1	100265636	100266400	0.268988			1	100265636	100266400	0.029144			1	100265636	100266400	0.22967			1	100265636	100266400	0.00392122
	1	100266400	100266697	0.254539			1	100266400	100266697	-0.0328234			1	100266400	100266697	0.242821			1	100266400	100266697	0.0759701
	1	100748153	100748301	0.107014			1	100748153	100748301	-0.0553738			1	100748153	100748301	0.0560888			1	100748153	100748301	-0.062747
	1	100748301	100750100	0.113354			1	100748301	100750100	-0.0555181			1	100748301	100750100	0.0524842			1	100748301	100750100	0.289946
	1	100958001	100959800	-0.0537923			1	100958001	100959800	-0.0555476			1	100958001	100959800	-0.05327			1	100958001	100959800	-0.0502607
	1	101356801	101357700	0.173223			1	101356801	101357700	0.281824			1	101356801	101357700	0.187015			1	101356801	101357700	0.0638497
	1	101357700	101358144	-0.0555126			1	101357700	101358144	-0.0325007			1	101357700	101358144	0.0273129			1	101357700	101358144	0.142935
	1	101397174	101397801	0.00651313			1	101397174	101397801	0.0451186			1	101397174	101397801	0.12067			1	101397174	101397801	0.415147
	1	101397801	101397900	-0.036099			1	101397801	101397900	0.0381207			1	101397801	101397900	-0.0285933			1	101397801	101397900	-0.0594574
	1	101397927	101398164	-0.0372193			1	101397927	101398164	0.244829			1	101397927	101398164	0.0495473			1	101397927	101398164	0.0547761
	1	101425854	101426375	0.118297			1	101425854	101426375	-0.0483927			1	101425854	101426375	-0.0118153			1	101425854	101426375	-0.0597608
	1	101544201	101544301	-0.0142336			1	101544201	101544301	0.135815			1	101544201	101544301	-0.0553348			1	101544201	101544301	-0.0531389
	1	101544301	101545300	0.0246916			1	101544301	101545300	0.323742			1	101544301	101545300	-0.0555359			1	101544301	101545300	-0.00733488
	1	101545300	101545400	-0.0545596			1	101545300	101545400	0.0869584			1	101545300	101545400	-0.0257792			1	101545300	101545400	0.102314
	1	101545400	101545500	0.47549			1	101545400	101545500	0.384768			1	101545400	101545500	0.0156183			1	101545400	101545500	-0.06958
	1	101545500	101545600	0.233307			1	101545500	101545600	0.240021			1	101545500	101545600	-0.0202421			1	101545500	101545600	-0.0211626
	1	101874840	101875300	0.198491			1	101874840	101875300	0.240371			1	101874840	101875300	0.20784			1	101874840	101875300	0.22698
	1	101955418	101956067	0.242123			1	101955418	101956067	0.0293045			1	101955418	101956067	0.098525			1	101955418	101956067	-0.0720801
	1	101993005	101993557	0.0379658			1	101993005	101993557	0.0981216			1	101993005	101993557	0.0636743			1	101993005	101993557	-0.0473791
	1	102021625	102023066	0.0867905			1	102021625	102023066	-0.052873			1	102021625	102023066	0.123227			1	102021625	102023066	0.0381574
	1	102306501	102307400	0.0339526			1	102306501	102307400	0.358205			1	102306501	102307400	-0.0505494			1	102306501	102307400	-0.0324812
	1	102307400	102307500	-0.0229562			1	102307400	102307500	0.0873013			1	102307400	102307500	-0.0392468			1	102307400	102307500	-0.0482685
	1	102370524	102370866	-0.0256147			1	102370524	102370866	0.0506478			1	102370524	102370866	-0.0511849			1	102370524	102370866	0.407128
	1	102424414	102425600	-0.0547661			1	102424414	102425600	0.248819			1	102424414	102425600	-0.0343858			1	102424414	102425600	0.246762
	1	104096001	104097600	-0.0438897			1	104096001	104097600	-0.0105922			1	104096001	104097600	-0.0184243			1	104096001	104097600	-0.0257898
	1	104097600	104098200	0.170611			1	104097600	104098200	0.0963593			1	104097600	104098200	-0.0443094			1	104097600	104098200	0.349841
	1	104392401	104392765	-0.0435312			1	104392401	104392765	-0.0409215			1	104392401	104392765	0.117244			1	104392401	104392765	-0.055134
	1	104542501	104542900	-0.0548842			1	104542501	104542900	-0.0547642			1	104542501	104542900	-0.0399552			1	104542501	104542900	0.035303
	1	105601101	105602090	-0.0361365			1	105601101	105602090	0.070598			1	105601101	105602090	-0.00456071			1	105601101	105602090	-0.0557628
	1	106472101	106474200	0.0968373			1	106472101	106474200	-0.0554988			1	106472101	106474200	0.0134586			1	106472101	106474200	-0.0784602
	1	107246042	107247500	-0.0438305			1	107246042	107247500	-0.0547572			1	107246042	107247500	-0.00565287			1	107246042	107247500	-0.0187487
	1	107442301	107442601	0.246824			1	107442301	107442601	-0.0552947			1	107442301	107442601	0.128609			1	107442301	107442601	0.326513
	1	107442601	107444700	0.289754			1	107442601	107444700	-0.0544762			1	107442601	107444700	0.244562			1	107442601	107444700	0.45217
	1	107444700	107444900	0.168639			1	107444700	107444900	-0.050804			1	107444700	107444900	0.197672			1	107444700	107444900	0.367566
	1	107458401	107460000	0.344345			1	107458401	107460000	0.0884148			1	107458401	107460000	0.224951			1	107458401	107460000	0.0933187
	1	107460000	107460200	0.191514			1	107460000	107460200	0.193142			1	107460000	107460200	0.258452			1	107460000	107460200	0.173639
	1	107519478	107519901	-0.0217039			1	107519478	107519901	0.0506656			1	107519478	107519901	-0.0204215			1	107519478	107519901	0.108954
	1	107519901	107521400	-0.0213464			1	107519901	107521400	0.0907891			1	107519901	107521400	0.0341999			1	107519901	107521400	0.174339
	1	107521400	107521700	0.305586			1	107521400	107521700	-0.0185873			1	107521400	107521700	0.221058			1	107521400	107521700	0.120952
	1	107687261	107688101	-0.0370061			1	107687261	107688101	-0.0546542			1	107687261	107688101	0.00172864			1	107687261	107688101	0.16152
	1	107688101	107688900	0.338227			1	107688101	107688900	-0.0300186			1	107688101	107688900	-0.0198501			1	107688101	107688900	0.302958
	1	107688900	107690265	-0.00427573			1	107688900	107690265	0.0976395			1	107688900	107690265	-0.0555549			1	107688900	107690265	0.38923
	1	107893440	107894100	0.0854763			1	107893440	107894100	0.115731			1	107893440	107894100	0.0587012			1	107893440	107894100	0.0883967
	1	107922541	107923100	-0.0452913			1	107922541	107923100	0.0599326			1	107922541	107923100	-0.0240905			1	107922541	107923100	-0.0739176
	1	107923100	107923200	0.17177			1	107923100	107923200	-0.0544882			1	107923100	107923200	0.131163			1	107923100	107923200	-0.0810097
	1	108193601	108194100	0.449166			1	108193601	108194100	0.332029			1	108193601	108194100	0.160492			1	108193601	108194100	-0.0568069
	1	108197401	108198700	-0.0353664			1	108197401	108198700	0.174582			1	108197401	108198700	0.0579547			1	108197401	108198700	-0.013047
	1	108278001	108278300	-0.0542373			1	108278001	108278300	-0.0401576			1	108278001	108278300	-0.0555472			1	108278001	108278300	-0.0440226
	1	108447807	108448600	0.0339849			1	108447807	108448600	-0.0539819			1	108447807	108448600	0.121453			1	108447807	108448600	0.354683
	1	108789084	108792100	-0.0185851			1	108789084	108792100	-0.0486424			1	108789084	108792100	-0.0274827			1	108789084	108792100	-0.0370629
	1	108834901	108836400	-0.0519292			1	108834901	108836400	0.120669			1	108834901	108836400	-0.0261221			1	108834901	108836400	0.200911
	1	108836400	108836500	-0.0552747			1	108836400	108836500	0.187449			1	108836400	108836500	-0.0504764			1	108836400	108836500	0.268556
	1	108931907	108932200	0.495747			1	108931907	108932200	0.319439			1	108931907	108932200	0.60809			1	108931907	108932200	0.0251652
	1	109223101	109224200	0.555966			1	109223101	109224200	0.00993084			1	109223101	109224200	0.511702			1	109223101	109224200	0.351658
	1	109995301	109995501	-0.039692			1	109995301	109995501	-0.0545816			1	109995301	109995501	0.0296782			1	109995301	109995501	-0.0533853
	1	109995501	109996600	-0.0299519			1	109995501	109996600	-0.054249			1	109995501	109996600	-0.0429575			1	109995501	109996600	-0.0396743
	1	110368978	110372000	0.111197			1	110368978	110372000	0.407346			1	110368978	110372000	0.0228019			1	110368978	110372000	-0.0386262
	1	111531501	111531782	0.00632008			1	111531501	111531782	-0.0198772			1	111531501	111531782	-0.0391163			1	111531501	111531782	-0.0655407
	1	112010708	112010901	-0.042786			1	112010708	112010901	-0.001861			1	112010708	112010901	-0.000464138			1	112010708	112010901	0.0516523
	1	112010901	112011001	0.0251625			1	112010901	112011001	-0.0488928			1	112010901	112011001	-0.0301087			1	112010901	112011001	-0.0172206
	1	112011001	112012300	-0.0325439			1	112011001	112012300	0.02126			1	112011001	112012300	0.0515429			1	112011001	112012300	0.0911471
	1	112012300	112012400	0.0456912			1	112012300	112012400	-0.0324907			1	112012300	112012400	0.0828251			1	112012300	112012400	-0.0407986
	1	112431401	112431900	0.178834			1	112431401	112431900	-0.0276658			1	112431401	112431900	0.043525			1	112431401	112431900	0.145662
	1	112804025	112804391	-0.0497905			1	112804025	112804391	0.100679			1	112804025	112804391	0.017305			1	112804025	112804391	0.18912
	1	113199501	113199601	0.0198428			1	113199501	113199601	0.0772273			1	113199501	113199601	-0.0548871			1	113199501	113199601	0.00922571
	1	113199601	113199701	0.0318187			1	113199601	113199701	-0.0552275			1	113199601	113199701	-0.055531			1	113199601	113199701	-0.0597526
	1	113199701	113202300	0.135185			1	113199701	113202300	-0.0211434			1	113199701	113202300	0.0811166			1	113199701	113202300	-0.0842377
	1	113202300	113202700	0.0155588			1	113202300	113202700	-0.0552186			1	113202300	113202700	0.193088			1	113202300	113202700	-0.0179474
	1	113202700	113202997	0.141213			1	113202700	113202997	0.000510752			1	113202700	113202997	0.0194282			1	113202700	113202997	-0.0488091
	1	113357001	113358200	-0.0496469			1	113357001	113358200	-0.0528608			1	113357001	113358200	0.0286449			1	113357001	113358200	0.0877578
	1	113391218	113392265	-0.0451924			1	113391218	113392265	0.297133			1	113391218	113392265	0.0384061			1	113391218	113392265	0.339327
	1	113761320	113762170	-0.024108			1	113761320	113762170	-0.0500981			1	113761320	113762170	0.161826			1	113761320	113762170	-0.0715356
	1	114266735	114267200	-0.0555352			1	114266735	114267200	-0.0494306			1	114266735	114267200	-0.0181897			1	114266735	114267200	-0.0349058
	1	114682801	114683087	0.148342			1	114682801	114683087	0.138983			1	114682801	114683087	0.0748348			1	114682801	114683087	0.0452185
	1	114935001	114936100	0.0393594			1	114935001	114936100	0.236721			1	114935001	114936100	-0.0551598			1	114935001	114936100	0.0136572
	1	114964716	114965583	0.670452			1	114964716	114965583	0.545686			1	114964716	114965583	0.509834			1	114964716	114965583	0.403679
	1	115989421	115990392	0.0759873			1	115989421	115990392	0.0553608			1	115989421	115990392	0.0335824			1	115989421	115990392	-0.0506041
	1	116534601	116535100	-0.0553888			1	116534601	116535100	0.0113829			1	116534601	116535100	-0.0229157			1	116534601	116535100	0.0951575
	1	116571814	116572464	-0.00975903			1	116571814	116572464	0.0881152			1	116571814	116572464	-0.0308859			1	116571814	116572464	0.144087
	1	116684011	116684500	0			1	116684011	116684500	0			1	116684011	116684500	0.00544919			1	116684011	116684500	0.0254618
	1	116685405	116685789	0.0974686			1	116685405	116685789	0.284228			1	116685405	116685789	0.0593616			1	116685405	116685789	-0.0706037
	1	117260801	117262100	-0.00120957			1	117260801	117262100	-0.0407191			1	117260801	117262100	0.0863005			1	117260801	117262100	-0.0194028
	1	117454408	117454601	-0.0474234			1	117454408	117454601	-0.0551516			1	117454408	117454601	-0.0534636			1	117454408	117454601	-0.0660038
	1	117454601	117456100	-0.0165091			1	117454601	117456100	0.0107996			1	117454601	117456100	-0.0184495			1	117454601	117456100	-0.0480408
	1	117456100	117456800	0.0189292			1	117456100	117456800	0.00121508			1	117456100	117456800	-0.0555394			1	117456100	117456800	-0.0691957
	1	117832401	117832782	-0.0544574			1	117832401	117832782	-0.0178672			1	117832401	117832782	-0.0453812			1	117832401	117832782	-0.0655023
	1	118319101	118319201	0.43846			1	118319101	118319201	0.54933			1	118319101	118319201	0.205608			1	118319101	118319201	0.193517
	1	118319201	118320201	0.344798			1	118319201	118320201	0.397456			1	118319201	118320201	0.2408			1	118319201	118320201	0.084203
	1	118320201	118321300	0.44493			1	118320201	118321300	0.393942			1	118320201	118321300	0.331484			1	118320201	118321300	0.276421
	1	118321300	118321700	0.204989			1	118321300	118321700	0.339497			1	118321300	118321700	0.202989			1	118321300	118321700	-0.0474763
	1	118321700	118321800	0.148053			1	118321700	118321800	0.205704			1	118321700	118321800	0.100985			1	118321700	118321800	-0.0629366
	1	119596034	119596800	-0.0448399			1	119596034	119596800	-0.0539415			1	119596034	119596800	0.0840533			1	119596034	119596800	0.094403
	1	120388431	120388787	-0.0397739			1	120388431	120388787	-0.0109166			1	120388431	120388787	-0.0555497			1	120388431	120388787	-0.0560689
	1	120762001	120763200	0.00308301			1	120762001	120763200	-0.0108036			1	120762001	120763200	-0.0292977			1	120762001	120763200	-0.0347822
	1	121032301	121032800	0.0211251			1	121032301	121032800	0.0534635			1	121032301	121032800	-0.0555551			1	121032301	121032800	-0.0361583
	1	122208801	122209200	0.128312			1	122208801	122209200	0.27848			1	122208801	122209200	0.12236			1	122208801	122209200	0.26804
	1	122235016	122235300	0.446745			1	122235016	122235300	0.352844			1	122235016	122235300	0.435358			1	122235016	122235300	0.536274
	1	122457501	122457601	0.026967			1	122457501	122457601	-1.65415e-05			1	122457501	122457601	-0.045066			1	122457501	122457601	-0.0429712
	1	122457601	122460100	0.0057225			1	122457601	122460100	0.135674			1	122457601	122460100	-0.0552483			1	122457601	122460100	-0.0332905
	1	122460100	122460500	0.110499			1	122460100	122460500	0.146243			1	122460100	122460500	-0.0504556			1	122460100	122460500	-0.0400783
	1	122460500	122460600	0.0770616			1	122460500	122460600	0.414119			1	122460500	122460600	-0.0531242			1	122460500	122460600	-0.0547916
	1	122617616	122618173	-0.047346			1	122617616	122618173	-0.0502982			1	122617616	122618173	-0.0549345			1	122617616	122618173	0.0971242
	1	123044701	123044995	-0.0274192			1	123044701	123044995	-0.0408014			1	123044701	123044995	-0.0132539			1	123044701	123044995	0.125373
	1	123457101	123457500	0.10486			1	123457101	123457500	-0.0555526			1	123457101	123457500	0.0482133			1	123457101	123457500	0.251553
	1	123533101	123534600	-0.0520343			1	123533101	123534600	0.0138919			1	123533101	123534600	-0.0332916			1	123533101	123534600	-0.0578551
	1	124441206	124441401	-0.0270843			1	124441206	124441401	-0.00713816			1	124441206	124441401	0.000423023			1	124441206	124441401	-0.0369131
	1	124441401	124442300	-0.032198			1	124441401	124442300	0.0611756			1	124441401	124442300	-0.028535			1	124441401	124442300	-0.0615821
	1	124442300	124442400	-0.0549348			1	124442300	124442400	0.122695			1	124442300	124442400	0.0972873			1	124442300	124442400	-0.0681626
	1	124578901	124579300	0.0429018			1	124578901	124579300	-0.0239853			1	124578901	124579300	-0.0534905			1	124578901	124579300	0.10345
	1	124591602	124591701	0.0217277			1	124591602	124591701	-0.0516077			1	124591602	124591701	-0.0317027			1	124591602	124591701	-0.0534029
	1	124591701	124591801	-0.00832062			1	124591701	124591801	-0.0537405			1	124591701	124591801	-0.00605277			1	124591701	124591801	0.109848
	1	124591801	124592401	0.116816			1	124591801	124592401	-0.0546695			1	124591801	124592401	0.0737231			1	124591801	124592401	0.182552
	1	124592401	124593200	0.0698326			1	124592401	124593200	-0.0517405			1	124592401	124593200	0.0139986			1	124592401	124593200	0.112041
	1	124810039	124810800	0.464854			1	124810039	124810800	0.3986			1	124810039	124810800	0.18741			1	124810039	124810800	-0.035799
	1	124810800	124811000	0.383157			1	124810800	124811000	0.284808			1	124810800	124811000	0.0855269			1	124810800	124811000	-0.0367788
	1	125768301	125768600	0.0897933			1	125768301	125768600	0.0904483			1	125768301	125768600	-0.0555431			1	125768301	125768600	-0.00580898
	1	126356501	126357100	-0.0517507			1	126356501	126357100	-0.0487485			1	126356501	126357100	-0.0508099			1	126356501	126357100	0.113569
	1	126407903	126408662	0.315163			1	126407903	126408662	-0.0340839			1	126407903	126408662	0.0607141			1	126407903	126408662	0.28549
	1	126525501	126526000	-0.0554632			1	126525501	126526000	0.261534			1	126525501	126526000	-0.0503422			1	126525501	126526000	-0.000781661
	1	126603010	126603376	0.371878			1	126603010	126603376	0.125017			1	126603010	126603376	0.357513			1	126603010	126603376	0.103063
	1	128056437	128056601	-0.0553537			1	128056437	128056601	-0.0496975			1	128056437	128056601	-0.0308714			1	128056437	128056601	0.165727
	1	128056601	128057800	0.0900747			1	128056601	128057800	0.0238596			1	128056601	128057800	0.112021			1	128056601	128057800	0.327466
	1	128139901	128140500	0.171642			1	128139901	128140500	0.270146			1	128139901	128140500	0.0592136			1	128139901	128140500	-0.0295394
	1	128320801	128320901	0.063921			1	128320801	128320901	0.0558568			1	128320801	128320901	0.0229664			1	128320801	128320901	-0.0644657
	1	128320901	128322500	0.0419712			1	128320901	128322500	0.122713			1	128320901	128322500	0.0128482			1	128320901	128322500	-0.0595351
	1	128342835	128343751	-0.0552519			1	128342835	128343751	0.172466			1	128342835	128343751	0.0391303			1	128342835	128343751	-0.00569491
	1	128659801	128662200	0.023128			1	128659801	128662200	0.00116408			1	128659801	128662200	-0.0534725			1	128659801	128662200	-0.0536597
	1	129168311	129168600	-0.00446591			1	129168311	129168600	0.529844			1	129168311	129168600	0.022177			1	129168311	129168600	0.126683
	1	129168600	129168700	-0.0216358			1	129168600	129168700	0.217877			1	129168600	129168700	-0.0394303			1	129168600	129168700	0.0799731
	1	130282701	130282901	0.0337617			1	130282701	130282901	-0.023145			1	130282701	130282901	0.0717245			1	130282701	130282901	-0.0647665
	1	130282901	130284000	0.12777			1	130282901	130284000	0.0979761			1	130282901	130284000	0.104065			1	130282901	130284000	0.070601
	1	130284000	130284400	0.030151			1	130284000	130284400	0.117175			1	130284000	130284400	-0.0207774			1	130284000	130284400	0.115307
	1	130290001	130292300	0.0111448			1	130290001	130292300	0.00611645			1	130290001	130292300	0.0344546			1	130290001	130292300	-0.0124201
	1	130395701	130396600	0.366599			1	130395701	130396600	0.0169724			1	130395701	130396600	0.461263			1	130395701	130396600	0.325557
	1	130470501	130470800	-0.0544705			1	130470501	130470800	0.175975			1	130470501	130470800	-0.050401			1	130470501	130470800	-0.0118684
	1	130729479	130730401	0.060969			1	130729479	130730401	-0.0372988			1	130729479	130730401	0.243396			1	130729479	130730401	0.104412
	1	130730401	130730501	-0.0410115			1	130730401	130730501	-0.0547071			1	130730401	130730501	0.0392794			1	130730401	130730501	0.0173514
	1	130730501	130730601	-0.0322752			1	130730501	130730601	-0.0298399			1	130730501	130730601	-0.055407			1	130730501	130730601	-0.0172265
	1	130730601	130730701	-0.0548714			1	130730601	130730701	-0.0525017			1	130730601	130730701	-0.0550494			1	130730601	130730701	-0.0521873
	1	130730701	130730801	0.0299913			1	130730701	130730801	-0.0164125			1	130730701	130730801	-0.00176417			1	130730701	130730801	0.237441
	1	130730801	130731001	-0.0549429			1	130730801	130731001	-0.0547417			1	130730801	130731001	0.0333654			1	130730801	130731001	-0.0758157
	1	130731001	130731201	-0.0532972			1	130731001	130731201	-0.0302275			1	130731001	130731201	-0.0520212			1	130731001	130731201	-0.0551968
	1	130731201	130731301	-0.0536307			1	130731201	130731301	-0.0284856			1	130731201	130731301	-0.0432003			1	130731201	130731301	-0.0416067
	1	130731301	130733001	-0.0553169			1	130731301	130733001	-0.0483915			1	130731301	130733001	-0.0550778			1	130731301	130733001	-0.0292545
	1	130733001	130740600	-0.0435222			1	130733001	130740600	-0.0544865			1	130733001	130740600	-0.0552685			1	130733001	130740600	-0.0506358
	1	130740600	130741600	-0.0523028			1	130740600	130741600	-0.0458034			1	130740600	130741600	-0.052535			1	130740600	130741600	-0.0810196
	1	130741600	130742300	-0.0554986			1	130741600	130742300	-0.0378899			1	130741600	130742300	-0.00582141			1	130741600	130742300	-0.0503573
	1	130742300	130742600	0.108533			1	130742300	130742600	-0.0548776			1	130742300	130742600	-0.00206285			1	130742300	130742600	0.152712
	1	130742600	130742700	-0.0477586			1	130742600	130742700	0.000792931			1	130742600	130742700	-0.0504229			1	130742600	130742700	0.00524202
	1	130742700	130742800	0.0559227			1	130742700	130742800	0.0138433			1	130742700	130742800	-0.0380057			1	130742700	130742800	-0.00407733
	1	130807509	130807701	0.073082			1	130807509	130807701	-0.00294349			1	130807509	130807701	0.00943469			1	130807509	130807701	-0.0495388
	1	130807701	130809700	0.211299			1	130807701	130809700	0.165347			1	130807701	130809700	0.188099			1	130807701	130809700	0.0221446
	1	131164101	131164501	-0.0199583			1	131164101	131164501	0.326137			1	131164101	131164501	-0.051341			1	131164101	131164501	0.0633174
	1	131164501	131165400	0.00738646			1	131164501	131165400	0.243641			1	131164501	131165400	-0.0251579			1	131164501	131165400	0.0575383
	1	131165400	131165500	-0.0331696			1	131165400	131165500	0.234915			1	131165400	131165500	-0.0419483			1	131165400	131165500	0.17983
	1	131374301	131374401	-0.0438909			1	131374301	131374401	0.026639			1	131374301	131374401	-0.0390719			1	131374301	131374401	0.100223
	1	131374401	131374601	-0.0305937			1	131374401	131374601	0.121377			1	131374401	131374601	-0.00270873			1	131374401	131374601	0.203317
	1	131374601	131374701	-0.0433494			1	131374601	131374701	0.0435722			1	131374601	131374701	-0.0340884			1	131374601	131374701	0.173363
	1	131374701	131375301	-0.0542086			1	131374701	131375301	0.0565231			1	131374701	131375301	-0.0352316			1	131374701	131375301	0.111296
	1	131375301	131378200	-0.0504735			1	131375301	131378200	0.0886816			1	131375301	131378200	-0.0255063			1	131375301	131378200	0.12064
	1	131378200	131378300	-0.0497394			1	131378200	131378300	0.0584761			1	131378200	131378300	0.00583499			1	131378200	131378300	0.0393166
	1	131550541	131551488	0.41927			1	131550541	131551488	0.00405449			1	131550541	131551488	0.321887			1	131550541	131551488	-0.0115809
	1	131695525	131696500	-0.0554681			1	131695525	131696500	0.10553			1	131695525	131696500	-0.0551561			1	131695525	131696500	0.176023
	1	132752201	132753800	-0.0508836			1	132752201	132753800	0.0707506			1	132752201	132753800	-0.0435785			1	132752201	132753800	0.210138
	1	132753800	132753900	0.109864			1	132753800	132753900	-0.0471258			1	132753800	132753900	-0.0553365			1	132753800	132753900	-0.0370095
	1	133225901	133226001	-0.04818			1	133225901	133226001	-0.0386572			1	133225901	133226001	-0.0222819			1	133225901	133226001	0.0918746
	1	133226001	133227586	-0.0498147			1	133226001	133227586	-0.0554317			1	133226001	133227586	-0.0152722			1	133226001	133227586	-0.0573952
	1	133896401	133897100	0.0562238			1	133896401	133897100	0.134728			1	133896401	133897100	0.114831			1	133896401	133897100	0.0433253
	1	134214901	134215600	0.0708288			1	134214901	134215600	0.0848743			1	134214901	134215600	0.176722			1	134214901	134215600	0.249657
	1	134704147	134711500	-0.0432664			1	134704147	134711500	-0.0472591			1	134704147	134711500	-0.00436336			1	134704147	134711500	-0.0583472
	1	134857501	134857793	0.602221			1	134857501	134857793	0.645928			1	134857501	134857793	0.221977			1	134857501	134857793	-0.0589655
	1	134910827	134913014	-0.00904396			1	134910827	134913014	-0.0525865			1	134910827	134913014	0.0238423			1	134910827	134913014	-0.0769406
	1	134976503	134976701	0.0376233			1	134976503	134976701	0.0697427			1	134976503	134976701	-0.0240836			1	134976503	134976701	-0.00628634
	1	134976701	134977601	0.144026			1	134976701	134977601	-0.0461311			1	134976701	134977601	0.153272			1	134976701	134977601	-0.0412381
	1	134977601	134979400	-0.0548511			1	134977601	134979400	0.0290542			1	134977601	134979400	-0.0471757			1	134977601	134979400	-0.0459455
	1	134979400	134979539	0.014625			1	134979400	134979539	0.0177488			1	134979400	134979539	-0.0471804			1	134979400	134979539	0.0601093
	1	135250501	135250601	0.372506			1	135250501	135250601	0.542949			1	135250501	135250601	0.404276			1	135250501	135250601	0.184603
	1	135250601	135250701	0.166937			1	135250601	135250701	0.593707			1	135250601	135250701	0.0859995			1	135250601	135250701	0.231586
	1	135250701	135251001	0.0421837			1	135250701	135251001	0.425688			1	135250701	135251001	0.0906302			1	135250701	135251001	0.21589
	1	135251001	135253700	0.130865			1	135251001	135253700	0.558945			1	135251001	135253700	0.152887			1	135251001	135253700	0.115861
	1	135253700	135253800	-0.0505224			1	135253700	135253800	-0.000516111			1	135253700	135253800	-0.0380897			1	135253700	135253800	0.00489683
	1	135253800	135254578	-0.0326885			1	135253800	135254578	0.130445			1	135253800	135254578	0.0616681			1	135253800	135254578	-0.0598605
	1	135317529	135317901	0.0404086			1	135317529	135317901	-0.0533337			1	135317529	135317901	0.218793			1	135317529	135317901	-0.0427943
	1	135317901	135318400	0.0451301			1	135317901	135318400	-0.0546959			1	135317901	135318400	0.183755			1	135317901	135318400	-0.0702381
	1	135408201	135408700	-0.0490643			1	135408201	135408700	-0.0440231			1	135408201	135408700	0.0620656			1	135408201	135408700	-0.029627
	1	135555338	135557200	0.617912			1	135555338	135557200	0.658477			1	135555338	135557200	0.230555			1	135555338	135557200	-0.0651065
	1	135557200	135557666	0.498319			1	135557200	135557666	0.662228			1	135557200	135557666	0.177425			1	135557200	135557666	-0.0748123
	1	135558501	135559300	0.173084			1	135558501	135559300	-0.0373626			1	135558501	135559300	0.0634406			1	135558501	135559300	0.182619
	1	136240801	136241848	-0.0511026			1	136240801	136241848	-0.0554267			1	136240801	136241848	-0.0553603			1	136240801	136241848	0.0223772
	1	136332701	136332901	-0.0275062			1	136332701	136332901	0.025186			1	136332701	136332901	-0.0469843			1	136332701	136332901	-0.0330241
	1	136332901	136333201	-0.0553806			1	136332901	136333201	0.077652			1	136332901	136333201	-0.0207883			1	136332901	136333201	-0.0575575
	1	136333201	136334200	-0.0438281			1	136333201	136334200	-0.00626725			1	136333201	136334200	-0.0456607			1	136333201	136334200	-0.0626324
	1	136334200	136334700	-0.0264151			1	136334200	136334700	-0.0241036			1	136334200	136334700	0.0242137			1	136334200	136334700	-0.0281149
	1	136334700	136334800	-0.0204836			1	136334700	136334800	0.101687			1	136334700	136334800	-0.0395297			1	136334700	136334800	-0.0508092
	1	138071149	138073516	0.00718823			1	138071149	138073516	-0.0444811			1	138071149	138073516	-0.0332255			1	138071149	138073516	-0.0593964
	1	138139201	138139301	-0.0480334			1	138139201	138139301	-0.0373289			1	138139201	138139301	0.0438942			1	138139201	138139301	0.043458
	1	138139301	138140600	0.039019			1	138139301	138140600	0.0388355			1	138139301	138140600	-0.0512449			1	138139301	138140600	0.129653
	1	138140600	138140700	0.221751			1	138140600	138140700	0.0496836			1	138140600	138140700	-0.0111561			1	138140600	138140700	0.258693
	1	138140700	138141100	-0.00822363			1	138140700	138141100	-0.0374439			1	138140700	138141100	-0.0490719			1	138140700	138141100	0.27475
	1	138141100	138141200	0.0409978			1	138141100	138141200	-0.0551445			1	138141100	138141200	0.0477578			1	138141100	138141200	0.404017
	1	138141200	138141300	-0.00458503			1	138141200	138141300	-0.0554364			1	138141200	138141300	-0.0497479			1	138141200	138141300	-0.0621404
	1	138234149	138234400	-0.0104421			1	138234149	138234400	-0.0547755			1	138234149	138234400	0.0303652			1	138234149	138234400	-0.0248902
	1	138286759	138287571	0.0584742			1	138286759	138287571	-0.00993908			1	138286759	138287571	8.86697e-05			1	138286759	138287571	-0.0544723
	1	138744723	138745035	0.552877			1	138744723	138745035	0.497095			1	138744723	138745035	0.194511			1	138744723	138745035	-0.0719859
	1	139583701	139583801	-0.0545733			1	139583701	139583801	0.0921523			1	139583701	139583801	-0.0460233			1	139583701	139583801	0.00113455
	1	139583801	139584500	-0.0521457			1	139583801	139584500	-0.052633			1	139583801	139584500	-0.0500863			1	139583801	139584500	0.00864354
	1	139779903	139780264	0.240497			1	139779903	139780264	-0.0420308			1	139779903	139780264	0.347515			1	139779903	139780264	-0.00885977
	1	140114401	140114501	0.197825			1	140114401	140114501	0.224655			1	140114401	140114501	0.330455			1	140114401	140114501	-0.0501166
	1	140114501	140114801	0.179326			1	140114501	140114801	0.186917			1	140114501	140114801	0.286405			1	140114501	140114801	-0.0258827
	1	140114801	140115378	0.154218			1	140114801	140115378	0.212832			1	140114801	140115378	0.317221			1	140114801	140115378	-0.0271849
	1	141051701	141051801	-0.0343773			1	141051701	141051801	-0.0268314			1	141051701	141051801	-0.0364243			1	141051701	141051801	0.0610512
	1	141051801	141051901	-0.0542621			1	141051801	141051901	0.00727592			1	141051801	141051901	-0.0409774			1	141051801	141051901	0.0373585
	1	141051901	141052101	-0.00905848			1	141051901	141052101	0.00372687			1	141051901	141052101	0.00253353			1	141051901	141052101	0.126773
	1	141052101	141052201	-0.0066774			1	141052101	141052201	-0.0178508			1	141052101	141052201	-0.0419416			1	141052101	141052201	0.223527
	1	141052201	141052401	-0.01428			1	141052201	141052401	-0.0467193			1	141052201	141052401	0.0423604			1	141052201	141052401	0.302197
	1	141052401	141053400	-0.00610366			1	141052401	141053400	-0.0501782			1	141052401	141053400	0.0255392			1	141052401	141053400	0.237264
	1	141053400	141053800	-0.0207143			1	141053400	141053800	-0.0420759			1	141053400	141053800	-0.0300445			1	141053400	141053800	0.253861
	1	141053800	141054000	0.247849			1	141053800	141054000	0.259363			1	141053800	141054000	0.0886048			1	141053800	141054000	0.197766
	1	141054000	141054100	0.266614			1	141054000	141054100	-0.051823			1	141054000	141054100	0.253624			1	141054000	141054100	0.383355
	1	141259401	141260000	0.0749214			1	141259401	141260000	-0.0209487			1	141259401	141260000	0.324592			1	141259401	141260000	-0.0446816
	1	141260000	141260174	0.00509219			1	141260000	141260174	-0.0508218			1	141260000	141260174	0.260019			1	141260000	141260174	-0.061228
	1	141831257	141831701	0.142752			1	141831257	141831701	0.57573			1	141831257	141831701	-0.0309086			1	141831257	141831701	-0.048196
	1	141831701	141831801	0.330173			1	141831701	141831801	0.672652			1	141831701	141831801	0.167669			1	141831701	141831801	-0.0132885
	1	141831801	141832494	0.111122			1	141831801	141832494	0.560395			1	141831801	141832494	-0.0176106			1	141831801	141832494	-0.0515241
	1	142254001	142254101	-0.0549805			1	142254001	142254101	0.0504336			1	142254001	142254101	0.233786			1	142254001	142254101	0.257939
	1	142254101	142254501	-0.0550006			1	142254101	142254501	-0.0207326			1	142254101	142254501	-0.0044585			1	142254101	142254501	-0.0188521
	1	142254501	142255101	-0.0342687			1	142254501	142255101	0.0268433			1	142254501	142255101	-0.0329873			1	142254501	142255101	-0.053408
	1	142255101	142255201	-0.0454049			1	142255101	142255201	-0.042934			1	142255101	142255201	0.0997188			1	142255101	142255201	0.197174
	1	142255201	142258100	-0.0272434			1	142255201	142258100	0.143058			1	142255201	142258100	-0.0554242			1	142255201	142258100	-0.052038
	1	142258100	142261200	-0.0235252			1	142258100	142261200	0.212692			1	142258100	142261200	-0.0518389			1	142258100	142261200	-0.053334
	1	142382520	142383500	0.536527			1	142382520	142383500	0.0811809			1	142382520	142383500	0.477568			1	142382520	142383500	-0.0050534
	1	142550644	142551200	0.344764			1	142550644	142551200	-0.0201004			1	142550644	142551200	0.327255			1	142550644	142551200	0.0321843
	1	142643501	142643601	0.120197			1	142643501	142643601	0.298634			1	142643501	142643601	0.0116182			1	142643501	142643601	0.562517
	1	142643601	142643801	0.0467694			1	142643601	142643801	0.00256052			1	142643601	142643801	-0.0477448			1	142643601	142643801	0.265602
	1	142643801	142644800	0.215379			1	142643801	142644800	0.304182			1	142643801	142644800	0.109836			1	142643801	142644800	0.795055
	1	142644800	142645200	0.26669			1	142644800	142645200	0.373235			1	142644800	142645200	0.147609			1	142644800	142645200	0.755987
	1	142645200	142645300	0.107864			1	142645200	142645300	0.0956803			1	142645200	142645300	0.00499922			1	142645200	142645300	0.600122
	1	142645300	142645800	0.143886			1	142645300	142645800	0.251146			1	142645300	142645800	0.0725092			1	142645300	142645800	0.781307
	1	142645800	142645900	0.218078			1	142645800	142645900	0.289068			1	142645800	142645900	0.056677			1	142645800	142645900	0.622069
	1	142716509	142716900	0.141682			1	142716509	142716900	-0.0554138			1	142716509	142716900	0.246127			1	142716509	142716900	-0.0290784
	1	142819037	142820674	0.106607			1	142819037	142820674	0.00362915			1	142819037	142820674	-0.0290621			1	142819037	142820674	-0.0270064
	1	142948243	142948669	-0.000578344			1	142948243	142948669	-0.0466982			1	142948243	142948669	0.0444186			1	142948243	142948669	0.0293063
	1	143035404	143035801	-0.0503448			1	143035404	143035801	-0.0478366			1	143035404	143035801	-0.0555551			1	143035404	143035801	0.040991
	1	144031001	144031600	-0.0376741			1	144031001	144031600	0.0575387			1	144031001	144031600	0.000975709			1	144031001	144031600	0.00899113
	1	144409231	144409860	-0.0365659			1	144409231	144409860	-0.0553441			1	144409231	144409860	0.0559747			1	144409231	144409860	-0.0566561
	1	144517901	144518291	-0.00176774			1	144517901	144518291	0.0941771			1	144517901	144518291	-0.0554432			1	144517901	144518291	0.0299358
	1	144519759	144520500	-0.0480832			1	144519759	144520500	-0.030436			1	144519759	144520500	-0.000774871			1	144519759	144520500	0.0511925
	1	144561301	144561600	0.121522			1	144561301	144561600	-0.01937			1	144561301	144561600	-0.00837242			1	144561301	144561600	-0.0600678
	1	144641101	144641500	0.0523665			1	144641101	144641500	-0.0138156			1	144641101	144641500	0.312647			1	144641101	144641500	0.138595
	1	144757001	144757787	0.0739291			1	144757001	144757787	0.219932			1	144757001	144757787	0.0231347			1	144757001	144757787	-0.0631764
	1	145082022	145082501	0.610996			1	145082022	145082501	0.771049			1	145082022	145082501	0.266043			1	145082022	145082501	0.652565
	1	145082501	145085700	0.287645			1	145082501	145085700	0.445317			1	145082501	145085700	0.21247			1	145082501	145085700	0.571281
	1	145085700	145085800	0.294447			1	145085700	145085800	0.450245			1	145085700	145085800	0.273658			1	145085700	145085800	0.413433
	1	145085800	145086000	0.40001			1	145085800	145086000	0.421323			1	145085800	145086000	0.305868			1	145085800	145086000	0.361425
	1	145086000	145086100	0.219696			1	145086000	145086100	0.564914			1	145086000	145086100	0.220804			1	145086000	145086100	0.300206
	1	145523101	145523201	0.229503			1	145523101	145523201	0.0371485			1	145523101	145523201	0.268061			1	145523101	145523201	0.0140374
	1	145523201	145523301	0.271342			1	145523201	145523301	0.0552245			1	145523201	145523301	0.477996			1	145523201	145523301	-0.044639
	1	145523301	145523501	0.338472			1	145523301	145523501	0.110252			1	145523301	145523501	0.254313			1	145523301	145523501	-0.019761
	1	145523501	145524500	0.399932			1	145523501	145524500	0.246965			1	145523501	145524500	0.208721			1	145523501	145524500	-0.0599425
	1	145524500	145524600	0.30415			1	145524500	145524600	0.125837			1	145524500	145524600	0.254399			1	145524500	145524600	-0.0476402
	1	145524600	145524700	0.0502703			1	145524600	145524700	-0.0152024			1	145524600	145524700	0.176217			1	145524600	145524700	0.0166123
	1	146103101	146104100	0.100258			1	146103101	146104100	0.00130454			1	146103101	146104100	0.141363			1	146103101	146104100	-0.0222646
	1	146104100	146104200	0.0540157			1	146104100	146104200	-0.0414324			1	146104100	146104200	0.0800426			1	146104100	146104200	0.0693811
	1	146136032	146136300	-0.0382897			1	146136032	146136300	-0.0419028			1	146136032	146136300	-0.055543			1	146136032	146136300	-0.0494316
	1	146462406	146462601	-0.0521203			1	146462406	146462601	-0.0471482			1	146462406	146462601	-0.0483231			1	146462406	146462601	-0.0551081
	1	146462601	146462701	-0.0242799			1	146462601	146462701	-0.0483784			1	146462601	146462701	0.00286298			1	146462601	146462701	0.139683
	1	146462701	146468300	-0.0518009			1	146462701	146468300	-0.0377158			1	146462701	146468300	-0.0292309			1	146462701	146468300	0.206258
	1	146468300	146469300	-0.0493445			1	146468300	146469300	-0.0496654			1	146468300	146469300	-0.00391428			1	146468300	146469300	0.221376
	1	146469300	146469400	-0.0536512			1	146469300	146469400	-0.0532578			1	146469300	146469400	-0.0548887			1	146469300	146469400	-0.0451012
	1	146469400	146469500	-0.0248654			1	146469400	146469500	0.0116791			1	146469400	146469500	-0.0143192			1	146469400	146469500	0.206516
	1	146469500	146469600	-0.0547545			1	146469500	146469600	-0.0257924			1	146469500	146469600	-0.013158			1	146469500	146469600	0.238016
	1	146469600	146470000	-0.0554001			1	146469600	146470000	-0.0545924			1	146469600	146470000	-0.0549279			1	146469600	146470000	-0.0524885
	1	146470000	146470100	-0.025038			1	146470000	146470100	5.48685e-16			1	146470000	146470100	-0.0406943			1	146470000	146470100	0.0518271
	1	146470100	146470200	-0.0442804			1	146470100	146470200	-0.0139036			1	146470100	146470200	-0.0361367			1	146470100	146470200	-0.078498
	1	146470200	146471954	-0.0463995			1	146470200	146471954	-0.0501262			1	146470200	146471954	-0.00871149			1	146470200	146471954	0.14667
	1	146502101	146503000	-0.0548963			1	146502101	146503000	-0.0548178			1	146502101	146503000	0.0715838			1	146502101	146503000	-0.00613417
	1	146504901	146505280	0.0195033			1	146504901	146505280	-0.0386572			1	146504901	146505280	0.0510147			1	146504901	146505280	-0.0392276
	1	146589301	146589501	-0.0350629			1	146589301	146589501	-0.0555516			1	146589301	146589501	-0.0515261			1	146589301	146589501	-0.0432864
	1	146589501	146591800	0.0979505			1	146589501	146591800	-0.055246			1	146589501	146591800	0.09756			1	146589501	146591800	0.078498
	1	146591800	146591995	-0.0478766			1	146591800	146591995	-0.0144833			1	146591800	146591995	-0.0274357			1	146591800	146591995	0.00190777
	1	147166202	147167900	0.366195			1	147166202	147167900	0.16435			1	147166202	147167900	0.228125			1	147166202	147167900	0.436849
	1	147311801	147312240	0.099978			1	147311801	147312240	-0.0550141			1	147311801	147312240	0.052286			1	147311801	147312240	-0.0655453
	1	147675363	147675800	-0.0552597			1	147675363	147675800	-0.0173779			1	147675363	147675800	-0.0519235			1	147675363	147675800	0.0749125
	1	147798601	147823700	0.196804			1	147798601	147823700	0.198595			1	147798601	147823700	0.0916726			1	147798601	147823700	-0.00514966
	1	147823700	147858500	0.0825467			1	147823700	147858500	0.101385			1	147823700	147858500	0.0491775			1	147823700	147858500	-0.0818649
	1	147858500	147858600	0.164417			1	147858500	147858600	0.155903			1	147858500	147858600	0.0102589			1	147858500	147858600	-0.0756021
	1	148322320	148323100	-0.0142813			1	148322320	148323100	0.0277037			1	148322320	148323100	-0.0189859			1	148322320	148323100	-0.012967
	1	148542901	148543001	0.117915			1	148542901	148543001	0.00451383			1	148542901	148543001	0.16708			1	148542901	148543001	-0.0136035
	1	148543001	148543201	-0.0395531			1	148543001	148543201	0.0550995			1	148543001	148543201	0.00113543			1	148543001	148543201	-0.0689118
	1	148543201	148544283	0.183087			1	148543201	148544283	-0.0175331			1	148543201	148544283	0.0775075			1	148543201	148544283	0.172492
	1	148804803	148805174	-0.0527114			1	148804803	148805174	-0.0554084			1	148804803	148805174	0.109406			1	148804803	148805174	0.086523
	1	148974801	148975396	-0.0547497			1	148974801	148975396	-0.0447474			1	148974801	148975396	-0.0376621			1	148974801	148975396	0.21612
	1	149092301	149092501	-0.0326488			1	149092301	149092501	-0.0548423			1	149092301	149092501	0.015752			1	149092301	149092501	0.136391
	1	149092501	149094300	-0.0553			1	149092501	149094300	-0.0456874			1	149092501	149094300	-0.0390184			1	149092501	149094300	-0.0687908
	1	149094300	149094400	0.00904653			1	149094300	149094400	-0.0518824			1	149094300	149094400	-0.051488			1	149094300	149094400	-0.0616256
	1	149094400	149094500	-0.0229472			1	149094400	149094500	-0.0539005			1	149094400	149094500	-0.0544483			1	149094400	149094500	0.00205861
	1	149094500	149094700	-0.0164209			1	149094500	149094700	-0.0338661			1	149094500	149094700	-0.0409012			1	149094500	149094700	-0.0519991
	1	149094700	149094900	-0.0521023			1	149094700	149094900	-0.0276064			1	149094700	149094900	-0.0553741			1	149094700	149094900	-0.0543883
	1	149345001	149348400	0.0125925			1	149345001	149348400	0.0230325			1	149345001	149348400	0.0133923			1	149345001	149348400	-0.0493601
	1	149348400	149348600	0.0145583			1	149348400	149348600	0.012834			1	149348400	149348600	-0.00520023			1	149348400	149348600	-0.0394944
	1	149348600	149349572	0.111627			1	149348600	149349572	-0.0549064			1	149348600	149349572	0.0619432			1	149348600	149349572	0.00358702
	1	149640906	149641200	0.15584			1	149640906	149641200	0.62051			1	149640906	149641200	0.0115511			1	149640906	149641200	-0.00754614
	1	149729001	149729400	-0.000158691			1	149729001	149729400	-0.0480453			1	149729001	149729400	-0.0510503			1	149729001	149729400	-0.00480195
	1	149868001	149868101	0.273216			1	149868001	149868101	0.419395			1	149868001	149868101	0.293856			1	149868001	149868101	0.0440749
	1	149868101	149872900	0.253406			1	149868101	149872900	0.417655			1	149868101	149872900	0.279521			1	149868101	149872900	0.0897297
	1	149995601	149997047	-0.0345473			1	149995601	149997047	-0.0386719			1	149995601	149997047	-0.0302014			1	149995601	149997047	0.0179816
	1	150377101	150377700	-0.0542761			1	150377101	150377700	-0.0545001			1	150377101	150377700	-0.0420832			1	150377101	150377700	-0.0574367
	1	150421401	150422100	0.252892			1	150421401	150422100	0.512772			1	150421401	150422100	0.237148			1	150421401	150422100	-0.0527397
	1	150539557	150540600	-0.0281312			1	150539557	150540600	-0.002085			1	150539557	150540600	0.119605			1	150539557	150540600	0.206093
	1	150547801	150548100	0.0237231			1	150547801	150548100	-0.0024806			1	150547801	150548100	0.00374479			1	150547801	150548100	0.00919606
	1	150672914	150673200	0.340103			1	150672914	150673200	0.656735			1	150672914	150673200	0.137549			1	150672914	150673200	-0.0521784
	1	150719201	150720101	-0.04207			1	150719201	150720101	-0.0536588			1	150719201	150720101	-0.0494254			1	150719201	150720101	-0.0511172
	1	150720101	150723200	-0.0419347			1	150720101	150723200	-0.0555449			1	150720101	150723200	-0.047449			1	150720101	150723200	0.0289799
	1	150723200	150723900	0.00757595			1	150723200	150723900	-0.049554			1	150723200	150723900	0.0197232			1	150723200	150723900	0.147532
	1	150796501	150796907	0.06493			1	150796501	150796907	0.0431995			1	150796501	150796907	-0.0545093			1	150796501	150796907	0.0733237
	1	150796907	150797300	0.0891067			1	150796907	150797300	0.172576			1	150796907	150797300	0.180888			1	150796907	150797300	-0.0453584
	1	150797300	150806086	0.0870783			1	150797300	150806086	-0.0326666			1	150797300	150806086	0.0578055			1	150797300	150806086	0.00121028
	1	150858809	150859097	0.292226			1	150858809	150859097	0.317378			1	150858809	150859097	0.364693			1	150858809	150859097	0.00985726
	1	150864801	150865100	0.105704			1	150864801	150865100	0.227285			1	150864801	150865100	0.164267			1	150864801	150865100	-0.0444833
	1	151808401	151809400	0.461694			1	151808401	151809400	0.173328			1	151808401	151809400	0.36539			1	151808401	151809400	-0.0155862
	1	152013601	152018700	-0.0250505			1	152013601	152018700	0.0609274			1	152013601	152018700	-0.0518342			1	152013601	152018700	0.00215144
	1	152018700	152019800	-0.0551364			1	152018700	152019800	0.058022			1	152018700	152019800	-0.00423283			1	152018700	152019800	0.118939
	1	152019800	152020600	-0.053615			1	152019800	152020600	0.0366173			1	152019800	152020600	-0.049969			1	152019800	152020600	0.056055
	1	152020600	152020796	-0.0282571			1	152020600	152020796	0.070748			1	152020600	152020796	-0.0224336			1	152020600	152020796	0.243116
	1	152444301	152445076	-0.0147832			1	152444301	152445076	-0.0197221			1	152444301	152445076	-0.0457997			1	152444301	152445076	0.0769638
	1	152885004	152885700	-0.0216301			1	152885004	152885700	-0.0219761			1	152885004	152885700	-0.0555233			1	152885004	152885700	0.205139
	1	152903650	152904300	-0.0470019			1	152903650	152904300	0.143994			1	152903650	152904300	-0.0295788			1	152903650	152904300	-0.039613
	1	153212001	153212268	-0.0422439			1	153212001	153212268	0.0862447			1	153212001	153212268	0.150996			1	153212001	153212268	0.326014
	1	153299601	153300700	0.315825			1	153299601	153300700	0.0429534			1	153299601	153300700	0.347391			1	153299601	153300700	0.0314719
	1	153300700	153300900	0.305185			1	153300700	153300900	-0.0256546			1	153300700	153300900	0.302144			1	153300700	153300900	0.100197
	1	153300900	153301100	0.316909			1	153300900	153301100	-0.0141409			1	153300900	153301100	0.320621			1	153300900	153301100	0.140543
	1	153850701	153850801	0.0766499			1	153850701	153850801	-0.0323356			1	153850701	153850801	0.0460442			1	153850701	153850801	-0.061163
	1	153850801	153851400	0.0668595			1	153850801	153851400	-0.0206487			1	153850801	153851400	0.164374			1	153850801	153851400	-0.0703513
	1	153851400	153851600	0.125373			1	153851400	153851600	-0.0550437			1	153851400	153851600	0.332317			1	153851400	153851600	-0.0494634
	1	154572901	154573385	0.120863			1	154572901	154573385	-0.051384			1	154572901	154573385	-0.00448348			1	154572901	154573385	0.113175
	1	154971931	154972401	-0.038349			1	154971931	154972401	0.186888			1	154971931	154972401	-0.000685003			1	154971931	154972401	0.012423
	1	154972401	154973600	-0.0544466			1	154972401	154973600	0.227851			1	154972401	154973600	0.114165			1	154972401	154973600	0.0728716
	1	155464819	155465200	-0.0432172			1	155464819	155465200	-0.00469597			1	155464819	155465200	-0.0503784			1	155464819	155465200	0.256605
	1	155771045	155771901	-0.0523379			1	155771045	155771901	-0.0310067			1	155771045	155771901	-0.0534578			1	155771045	155771901	-0.0563485
	1	155771901	155773251	-0.0135876			1	155771901	155773251	0.177518			1	155771901	155773251	0.173274			1	155771901	155773251	-0.0250108
	1	156230901	156231001	-0.0261483			1	156230901	156231001	-0.0485477			1	156230901	156231001	0.179324			1	156230901	156231001	-0.029305
	1	156231001	156231101	0.127097			1	156231001	156231101	0.0909541			1	156231001	156231101	0.109511			1	156231001	156231101	-0.012999
	1	156231101	156231601	0.190837			1	156231101	156231601	0.0471516			1	156231101	156231601	0.189183			1	156231101	156231601	0.166102
	1	156231601	156235200	0.221942			1	156231601	156235200	0.05943			1	156231601	156235200	0.115362			1	156231601	156235200	0.317895
	1	156235200	156235700	0.184074			1	156235200	156235700	0.0313119			1	156235200	156235700	0.176422			1	156235200	156235700	0.241209
	1	156235700	156235900	0.0160612			1	156235700	156235900	0.0528663			1	156235700	156235900	-0.0427965			1	156235700	156235900	-0.016473
	1	156235900	156236100	0.0549085			1	156235900	156236100	0.0486101			1	156235900	156236100	-0.00271379			1	156235900	156236100	0.0413525
	1	156236100	156236200	0.0462463			1	156236100	156236200	0.198925			1	156236100	156236200	-0.0543079			1	156236100	156236200	-0.062487
	1	156236200	156236300	0.13479			1	156236200	156236300	0.256724			1	156236200	156236300	0.107379			1	156236200	156236300	-0.0493892
	1	156366001	156366201	0.10383			1	156366001	156366201	0.140949			1	156366001	156366201	0.031445			1	156366001	156366201	0.0919532
	1	156366201	156367000	0.159495			1	156366201	156367000	0.101658			1	156366201	156367000	0.144348			1	156366201	156367000	0.0719057
	1	156367000	156367100	0.153833			1	156367000	156367100	-0.00531837			1	156367000	156367100	0.159999			1	156367000	156367100	0.174523
	1	156755201	156755462	-0.047564			1	156755201	156755462	0.201104			1	156755201	156755462	-0.0544808			1	156755201	156755462	0.424477
	1	156972804	156973359	-0.0553273			1	156972804	156973359	-0.0536416			1	156972804	156973359	-0.0527803			1	156972804	156973359	0.138079
	1	157380501	157380601	-0.0532005			1	157380501	157380601	-0.0291406			1	157380501	157380601	-0.0545115			1	157380501	157380601	-0.0511603
	1	157380601	157380801	-0.0386499			1	157380601	157380801	0.0895288			1	157380601	157380801	-0.0522049			1	157380601	157380801	-0.0703172
	1	157380801	157380901	-0.0507563			1	157380801	157380901	-0.0219989			1	157380801	157380901	-0.0533558			1	157380801	157380901	-0.0737594
	1	157380901	157381001	-0.0411495			1	157380901	157381001	-0.0265582			1	157380901	157381001	-0.055142			1	157380901	157381001	-0.0483431
	1	157381001	157381701	-0.0489126			1	157381001	157381701	-0.044445			1	157381001	157381701	-0.0526284			1	157381001	157381701	-0.0468738
	1	157381701	157385900	-0.0492682			1	157381701	157385900	-0.0539808			1	157381701	157385900	-0.00934805			1	157381701	157385900	-0.0297975
	1	157385900	157387100	-0.0507121			1	157385900	157387100	-0.0538591			1	157385900	157387100	-0.0433649			1	157385900	157387100	-0.0582972
	1	157387100	157387300	-0.0369847			1	157387100	157387300	-0.0398001			1	157387100	157387300	-0.0186444			1	157387100	157387300	-0.0514001
	1	157387300	157387400	-0.0165252			1	157387300	157387400	-0.0348			1	157387300	157387400	-0.0538027			1	157387300	157387400	-0.0528339
	1	157387400	157387500	-0.0492317			1	157387400	157387500	0.00991282			1	157387400	157387500	-0.051945			1	157387400	157387500	-0.0237266
	1	157639135	157640000	0.0507012			1	157639135	157640000	-0.0483485			1	157639135	157640000	0.139761			1	157639135	157640000	0.548602
	1	157990840	157991503	-0.0528001			1	157990840	157991503	0.198704			1	157990840	157991503	-0.0551588			1	157990840	157991503	0.247043
	1	158130406	158133100	-0.0314715			1	158130406	158133100	-0.0380552			1	158130406	158133100	-0.039042			1	158130406	158133100	-0.0717163
	1	158133100	158133200	0.0117504			1	158133100	158133200	-0.0318824			1	158133100	158133200	-0.0523328			1	158133100	158133200	-0.0759105
	1	158654001	158654201	-0.00481808			1	158654001	158654201	-0.0213251			1	158654001	158654201	-0.0553499			1	158654001	158654201	0.132488
	1	159164548	159165755	-0.0300849			1	159164548	159165755	0.0454974			1	159164548	159165755	0.193095			1	159164548	159165755	-0.0521831
	1	159196731	159197115	0.0246713			1	159196731	159197115	0.276597			1	159196731	159197115	-0.0489685			1	159196731	159197115	-0.0416268
	1	159197115	159197486	0.000923774			1	159197115	159197486	-0.036314			1	159197115	159197486	-0.0259715			1	159197115	159197486	0.357487
	1	159197486	159197600	-0.0063105			1	159197486	159197600	-0.0315774			1	159197486	159197600	0.000972821			1	159197486	159197600	-0.0782541
	1	159197600	159197900	-0.0194435			1	159197600	159197900	-0.0386248			1	159197600	159197900	-0.0533382			1	159197600	159197900	-0.0664579
	1	159272832	159273001	-0.0549056			1	159272832	159273001	0.0628685			1	159272832	159273001	-0.0490704			1	159272832	159273001	0.3017
	1	159273001	159274000	0.258091			1	159273001	159274000	-0.0492356			1	159273001	159274000	-0.0511014			1	159273001	159274000	0.360658
	1	160013534	160014000	-0.0304065			1	160013534	160014000	0.107145			1	160013534	160014000	0.00843076			1	160013534	160014000	0.0539481
	1	160104601	160104701	-0.0536939			1	160104601	160104701	0.0646774			1	160104601	160104701	0.0076448			1	160104601	160104701	-0.0473147
	1	160104701	160104801	-0.0167554			1	160104701	160104801	0.0071638			1	160104701	160104801	-0.00613254			1	160104701	160104801	0.00437008
	1	160104801	160106500	0.146892			1	160104801	160106500	0.166478			1	160104801	160106500	0.00637898			1	160104801	160106500	0.237481
	1	160501301	160501594	0.283325			1	160501301	160501594	0.494713			1	160501301	160501594	0.319186			1	160501301	160501594	-0.0416684
	1	160618919	160619546	-0.0204933			1	160618919	160619546	-0.0485281			1	160618919	160619546	-0.0272614			1	160618919	160619546	0.174451
	1	160638001	160638101	-0.0288829			1	160638001	160638101	-0.0374045			1	160638001	160638101	-0.0540279			1	160638001	160638101	0.256028
	1	160638101	160661900	0.0650573			1	160638101	160661900	-0.0207796			1	160638101	160661900	-0.00587202			1	160638101	160661900	0.492385
	1	160661900	160662302	0.184996			1	160661900	160662302	0.0364487			1	160661900	160662302	0.0185524			1	160661900	160662302	0.504707
	1	161018014	161019400	0.104381			1	161018014	161019400	-0.0549969			1	161018014	161019400	0.0606682			1	161018014	161019400	-0.0441085
	1	161019400	161019500	-0.0428005			1	161019400	161019500	0.0263462			1	161019400	161019500	-0.0205885			1	161019400	161019500	-0.05942
	1	161575001	161576800	-0.0541482			1	161575001	161576800	0.136065			1	161575001	161576800	0.066971			1	161575001	161576800	-0.0454681
	1	163680401	163681700	0.12173			1	163680401	163681700	0.115228			1	163680401	163681700	0.0414142			1	163680401	163681700	-0.0492161
	1	163923901	163924200	0.10844			1	163923901	163924200	-0.0412872			1	163923901	163924200	0.053754			1	163923901	163924200	-0.0418401
	1	164013324	164013701	0.000486946			1	164013324	164013701	-0.0552925			1	164013324	164013701	0.0181356			1	164013324	164013701	0.00227333
	1	164013701	164013801	0.0291103			1	164013701	164013801	-0.00897507			1	164013701	164013801	-0.0354096			1	164013701	164013801	-0.0162366
	1	164013801	164015400	0.157724			1	164013801	164015400	-0.0445713			1	164013801	164015400	0.0572462			1	164013801	164015400	-0.0657372
	1	164612601	164612900	0.331427			1	164612601	164612900	0.30737			1	164612601	164612900	0.243377			1	164612601	164612900	0.101776
	1	165061912	165062300	-0.0163557			1	165061912	165062300	0.35641			1	165061912	165062300	-0.0549699			1	165061912	165062300	-0.0480423
	1	165062300	165062455	-0.0548117			1	165062300	165062455	0.314394			1	165062300	165062455	-0.0534838			1	165062300	165062455	-0.062802
	1	165279402	165279501	0.0543634			1	165279402	165279501	0.133742			1	165279402	165279501	0.142735			1	165279402	165279501	0.152689
	1	165279501	165280800	0.187117			1	165279501	165280800	0.329339			1	165279501	165280800	0.147046			1	165279501	165280800	0.271475
	1	165280800	165280900	0.0129189			1	165280800	165280900	0.275056			1	165280800	165280900	0.0429275			1	165280800	165280900	0.562927
	1	165280900	165281000	0.120796			1	165280900	165281000	0.234439			1	165280900	165281000	0.0762708			1	165280900	165281000	0.148081
	1	165672405	165672791	-0.0372478			1	165672405	165672791	-0.0401589			1	165672405	165672791	-0.0539436			1	165672405	165672791	-0.0771622
	1	165940400	165940700	-0.0491658			1	165940400	165940700	-0.0408452			1	165940400	165940700	0.445816			1	165940400	165940700	0.0591907
	1	166281955	166282784	0.0169556			1	166281955	166282784	-0.0553487			1	166281955	166282784	-0.0402874			1	166281955	166282784	-0.0805269
	1	166378501	166378601	-0.0479125			1	166378501	166378601	-0.0496547			1	166378501	166378601	-0.0351171			1	166378501	166378601	0.00831078
	1	166378601	166378701	0.0884497			1	166378601	166378701	0.0241963			1	166378601	166378701	0.242991			1	166378601	166378701	0.0440811
	1	166378701	166378801	-0.039472			1	166378701	166378801	-0.0502005			1	166378701	166378801	-0.0362058			1	166378701	166378801	0.416412
	1	166378801	166379800	-0.0213174			1	166378801	166379800	-0.0131393			1	166378801	166379800	0.108393			1	166378801	166379800	0.342421
	1	166379800	166380000	-0.0415767			1	166379800	166380000	-0.0476568			1	166379800	166380000	-0.0438561			1	166379800	166380000	0.0507558
	1	166380000	166380100	-0.0334066			1	166380000	166380100	-0.0548562			1	166380000	166380100	0.116448			1	166380000	166380100	-0.0154182
	1	166380100	166380200	-0.0230164			1	166380100	166380200	-0.0426555			1	166380100	166380200	0.0805025			1	166380100	166380200	0.079509
	1	166492222	166493257	-0.035702			1	166492222	166493257	-0.0384003			1	166492222	166493257	-0.0512031			1	166492222	166493257	-0.0382548
	1	166569701	166576897	0.016616			1	166569701	166576897	-0.000432445			1	166569701	166576897	-0.0203414			1	166569701	166576897	0.144884
	1	166833438	166833763	-0.0330107			1	166833438	166833763	-0.0444825			1	166833438	166833763	0.103751			1	166833438	166833763	-0.0599039
	1	167447601	167447701	0.0567172			1	167447601	167447701	0.158362			1	167447601	167447701	-0.055549			1	167447601	167447701	0.105643
	1	167447701	167449300	-0.0475485			1	167447701	167449300	0.291761			1	167447701	167449300	-0.0337045			1	167447701	167449300	0.0457941
	1	167638209	167638900	0.133078			1	167638209	167638900	-0.0525907			1	167638209	167638900	0.0761712			1	167638209	167638900	0.376158
	1	167638900	167639241	0.126783			1	167638900	167639241	-0.0508461			1	167638900	167639241	0.0330636			1	167638900	167639241	0.240795
	1	167788001	167788500	-0.0352454			1	167788001	167788500	0.00777899			1	167788001	167788500	-0.0397043			1	167788001	167788500	-0.0604558
	1	168569301	168570500	-0.0153927			1	168569301	168570500	-0.0533398			1	168569301	168570500	0.0656411			1	168569301	168570500	0.248042
	1	168789701	168792200	0.0567375			1	168789701	168792200	-0.0248281			1	168789701	168792200	-0.00775201			1	168789701	168792200	-0.0623456
	1	168792200	168792400	-0.0285334			1	168792200	168792400	-0.026012			1	168792200	168792400	-0.00792563			1	168792200	168792400	-0.00245748
	1	168792400	168792600	-0.0226231			1	168792400	168792600	-0.0345559			1	168792400	168792600	-0.0429095			1	168792400	168792600	0.112871
	1	169629301	169629800	-0.00925921			1	169629301	169629800	-0.0542144			1	169629301	169629800	-0.0261849			1	169629301	169629800	0.0435647
	1	169629800	169630000	0.09841			1	169629800	169630000	-0.0520615			1	169629800	169630000	-0.0113937			1	169629800	169630000	0.200637
	1	170033701	170033801	-0.0539673			1	170033701	170033801	0.393188			1	170033701	170033801	-0.0436713			1	170033701	170033801	0.0399398
	1	170033801	170034900	0.0187153			1	170033801	170034900	0.209053			1	170033801	170034900	0.0398034			1	170033801	170034900	-0.0299201
	1	170034900	170035100	0.0766755			1	170034900	170035100	0.205299			1	170034900	170035100	0.116053			1	170034900	170035100	-0.0506977
	1	170035100	170035200	-0.0445442			1	170035100	170035200	0.185213			1	170035100	170035200	-0.0496739			1	170035100	170035200	-0.00770119
	1	170086101	170087300	0.0472709			1	170086101	170087300	-0.0505896			1	170086101	170087300	-0.0507805			1	170086101	170087300	-0.018113
	1	170539806	170540600	0.00027453			1	170539806	170540600	-0.0548527			1	170539806	170540600	0.0565178			1	170539806	170540600	-0.0726413
	1	170837401	170838600	0.257766			1	170837401	170838600	0.0547606			1	170837401	170838600	0.0733797			1	170837401	170838600	0.0403769
	1	171663701	171663801	0.31944			1	171663701	171663801	-0.0301556			1	171663701	171663801	0.31365			1	171663701	171663801	-0.016467
	1	171663801	171664501	0.0841763			1	171663801	171664501	-0.0553759			1	171663801	171664501	0.079033			1	171663801	171664501	0.275415
	1	171664501	171664700	-0.000435907			1	171664501	171664700	-0.0502521			1	171664501	171664700	0.0366852			1	171664501	171664700	0.0734171
	1	171664700	171664800	-0.0491522			1	171664700	171664800	0.107803			1	171664700	171664800	0.0475556			1	171664700	171664800	0.124353
	1	171664800	171665300	-0.00724829			1	171664800	171665300	-0.0241263			1	171664800	171665300	-0.0554537			1	171664800	171665300	0.186142
	1	171665300	171665500	0.108424			1	171665300	171665500	-0.0555416			1	171665300	171665500	0.012375			1	171665300	171665500	0.263154
	1	172113415	172113841	-0.0219308			1	172113415	172113841	-0.0462016			1	172113415	172113841	-0.0211796			1	172113415	172113841	0.0645024
	1	172148832	172150800	-0.0530371			1	172148832	172150800	-0.0424675			1	172148832	172150800	0.0454884			1	172148832	172150800	-0.0730382
	1	172150800	172151100	-0.0272349			1	172150800	172151100	-0.017139			1	172150800	172151100	-0.0263104			1	172150800	172151100	0.0336795
	1	172467616	172468400	-0.0549821			1	172467616	172468400	0.0143433			1	172467616	172468400	0.0757505			1	172467616	172468400	0.0223612
	1	173049043	173049300	-0.0236259			1	173049043	173049300	-0.05428			1	173049043	173049300	-0.0499565			1	173049043	173049300	0.0701396
	1	173251743	173252231	-0.0447541			1	173251743	173252231	-0.0548131			1	173251743	173252231	-0.0539803			1	173251743	173252231	-0.0216059
	1	173341501	173342176	-0.0546753			1	173341501	173342176	0.099818			1	173341501	173342176	0.133301			1	173341501	173342176	-0.0354351
	1	173562035	173562778	0.14709			1	173562035	173562778	0.0298555			1	173562035	173562778	0.111968			1	173562035	173562778	-0.0609089
	1	173923101	173923400	-0.031223			1	173923101	173923400	0.414546			1	173923101	173923400	-0.0287117			1	173923101	173923400	-0.0748202
	1	173923400	173923500	-0.0506134			1	173923400	173923500	-0.0523708			1	173923400	173923500	-0.0371606			1	173923400	173923500	0.0223491
	1	175374326	175376509	0.272683			1	175374326	175376509	-0.044019			1	175374326	175376509	0.0551462			1	175374326	175376509	-0.0355666
	1	175627203	175628400	-0.0294253			1	175627203	175628400	-0.047233			1	175627203	175628400	-0.0529871			1	175627203	175628400	-0.0483537
	1	176003601	176004082	-0.0532484			1	176003601	176004082	0.148143			1	176003601	176004082	-0.0405451			1	176003601	176004082	-0.0800159
	1	176413725	176415100	0.185689			1	176413725	176415100	0.107813			1	176413725	176415100	0.146601			1	176413725	176415100	-0.0409008
	1	176512317	176512978	-0.0480842			1	176512317	176512978	0.0214134			1	176512317	176512978	-0.0336788			1	176512317	176512978	0.0102385
	1	176675201	176675595	0.210237			1	176675201	176675595	0.0307293			1	176675201	176675595	0.000245148			1	176675201	176675595	0.142004
	1	177221426	177222500	-0.0215538			1	177221426	177222500	0.154641			1	177221426	177222500	-0.0335539			1	177221426	177222500	-0.0363303
	1	177222500	177223400	0.0435086			1	177222500	177223400	0.141957			1	177222500	177223400	-0.0469042			1	177222500	177223400	0.0478896
	1	177492316	177492600	0.3685			1	177492316	177492600	0.495854			1	177492316	177492600	0.0389125			1	177492316	177492600	0.123324
	1	177535801	177536400	0.553517			1	177535801	177536400	0.20596			1	177535801	177536400	0.199567			1	177535801	177536400	0.747623
	1	178663422	178664152	-0.050809			1	178663422	178664152	0.112422			1	178663422	178664152	-0.0413814			1	178663422	178664152	0.121091
	1	178924111	178924492	0.163585			1	178924111	178924492	0.0537075			1	178924111	178924492	0.150307			1	178924111	178924492	0.573391
	1	179269032	179269508	0.00692551			1	179269032	179269508	-0.0426525			1	179269032	179269508	0.039187			1	179269032	179269508	-0.0235948
	1	179381701	179381801	0.23046			1	179381701	179381801	0.379036			1	179381701	179381801	0.202237			1	179381701	179381801	-0.0471536
	1	179381801	179382101	0.34101			1	179381801	179382101	0.434642			1	179381801	179382101	0.260439			1	179381801	179382101	-0.0772938
	1	179382101	179382979	0.216693			1	179382101	179382979	0.22601			1	179382101	179382979	0.280361			1	179382101	179382979	-0.0752265
	1	179525601	179525701	-0.0475579			1	179525601	179525701	-0.0524785			1	179525601	179525701	-0.0327444			1	179525601	179525701	-0.0642504
	1	179525701	179531500	-0.0413641			1	179525701	179531500	-0.0507526			1	179525701	179531500	-0.0153608			1	179525701	179531500	-0.0395495
	1	179811401	179812200	-0.018744			1	179811401	179812200	0.035947			1	179811401	179812200	-0.0269528			1	179811401	179812200	0.229337
	1	180552801	180553235	-0.0261508			1	180552801	180553235	0.225154			1	180552801	180553235	-0.0316285			1	180552801	180553235	-0.0537019
	1	180863005	180863900	0.0202344			1	180863005	180863900	0.00452229			1	180863005	180863900	-0.051192			1	180863005	180863900	0.451264
	1	181651601	181652300	-0.0292623			1	181651601	181652300	-0.0256092			1	181651601	181652300	-0.0123937			1	181651601	181652300	-0.0429541
	1	182301901	182302001	0.106565			1	182301901	182302001	0.227446			1	182301901	182302001	0.0690361			1	182301901	182302001	0.424176
	1	182302001	182302101	0.124322			1	182302001	182302101	-0.00636986			1	182302001	182302101	0.110074			1	182302001	182302101	0.23587
	1	182302101	182302401	0.236056			1	182302101	182302401	-0.0216434			1	182302101	182302401	0.110123			1	182302101	182302401	0.326671
	1	182302401	182303000	0.082722			1	182302401	182303000	-0.017847			1	182302401	182303000	0.0423128			1	182302401	182303000	0.453476
	1	182303000	182303100	0.248473			1	182303000	182303100	-0.0345876			1	182303000	182303100	-0.0524976			1	182303000	182303100	0.405005
	1	182303100	182303200	0.108008			1	182303100	182303200	-0.0526287			1	182303100	182303200	-0.0183808			1	182303100	182303200	0.480778
	1	182303200	182303300	0.120122			1	182303200	182303300	-0.0151833			1	182303200	182303300	0.000683854			1	182303200	182303300	0.431715
	1	182576051	182576841	-0.00738643			1	182576051	182576841	-0.0269329			1	182576051	182576841	-0.0410751			1	182576051	182576841	0.0045566
	1	182978801	182979391	-0.0503327			1	182978801	182979391	-0.0389422			1	182978801	182979391	0.116976			1	182978801	182979391	0.0706027
	1	183227401	183228100	0.14202			1	183227401	183228100	0.0645451			1	183227401	183228100	0.0818368			1	183227401	183228100	-0.00605444
	1	183330243	183330801	-0.0478412			1	183330243	183330801	0.139299			1	183330243	183330801	-0.055094			1	183330243	183330801	-0.0622251
	1	183330801	183331201	0.0486563			1	183330801	183331201	-0.0541333			1	183330801	183331201	-0.0535745			1	183330801	183331201	0.200381
	1	183331201	183332900	0.0201241			1	183331201	183332900	-0.0479698			1	183331201	183332900	-0.0506624			1	183331201	183332900	0.0320574
	1	183332900	183333000	0.0140789			1	183332900	183333000	-0.0496004			1	183332900	183333000	0.034418			1	183332900	183333000	-0.0572833
	1	183825801	183826200	0.133314			1	183825801	183826200	0.223559			1	183825801	183826200	0.135593			1	183825801	183826200	0.138473
	1	184754701	184756800	-0.0346852			1	184754701	184756800	-0.0352349			1	184754701	184756800	-0.0252762			1	184754701	184756800	0.0392346
	1	184756800	184757200	-0.0530929			1	184756800	184757200	-0.0423971			1	184756800	184757200	-0.0485942			1	184756800	184757200	0.00822188
	1	185490201	185490501	-0.0543134			1	185490201	185490501	-0.0514883			1	185490201	185490501	-0.0524073			1	185490201	185490501	0.0764387
	1	185490501	185496900	0.0299102			1	185490501	185496900	-0.0425979			1	185490501	185496900	0.0395754			1	185490501	185496900	0.173642
	1	186597616	186598200	0.163217			1	186597616	186598200	-0.0153084			1	186597616	186598200	0.268822			1	186597616	186598200	0.14995
	1	187255901	187257600	0.0778638			1	187255901	187257600	0.0719195			1	187255901	187257600	0.326239			1	187255901	187257600	0.0378733
	1	187507501	187509400	-0.0449988			1	187507501	187509400	-0.0135323			1	187507501	187509400	0.27953			1	187507501	187509400	-0.0735025
	1	190040827	190041200	-0.051242			1	190040827	190041200	0.01203			1	190040827	190041200	-0.0125724			1	190040827	190041200	-0.0638938
	1	190125601	190125701	-0.0521661			1	190125601	190125701	0.411588			1	190125601	190125701	-0.000983959			1	190125601	190125701	0.180275
	1	190125701	190126500	-0.048843			1	190125701	190126500	0.584869			1	190125701	190126500	0.0162227			1	190125701	190126500	0.269693
	1	190126500	190126600	-0.0402063			1	190126500	190126600	0.289088			1	190126500	190126600	0.0380999			1	190126500	190126600	0.108812
	1	191625749	191626177	0.0996645			1	191625749	191626177	-0.0540645			1	191625749	191626177	0.148733			1	191625749	191626177	0.0178747
	1	192431032	192431768	0.0339916			1	192431032	192431768	-0.0544278			1	192431032	192431768	0.11909			1	192431032	192431768	-0.0484038
	1	193379352	193379601	0.130517			1	193379352	193379601	0.183351			1	193379352	193379601	-0.0477596			1	193379352	193379601	0.0909805
	1	193379601	193379701	0.0475275			1	193379601	193379701	0.0278291			1	193379601	193379701	-0.0100445			1	193379601	193379701	-0.0356574
	1	193379701	193379801	0.227214			1	193379701	193379801	0.33061			1	193379701	193379801	-0.0261194			1	193379701	193379801	-0.0843133
	1	193379801	193379901	-0.0443945			1	193379801	193379901	0.0618496			1	193379801	193379901	-0.0552134			1	193379801	193379901	-0.0655939
	1	193379901	193381800	0.029954			1	193379901	193381800	0.157647			1	193379901	193381800	-0.0555554			1	193379901	193381800	-0.0661191
	1	193381800	193381900	0.0189216			1	193381800	193381900	0.181848			1	193381800	193381900	-0.00239632			1	193381800	193381900	-0.0583029
	1	193381900	193382300	-0.0343078			1	193381900	193382300	0.0221739			1	193381900	193382300	-0.0452689			1	193381900	193382300	-0.0440093
	1	194051325	194072100	-0.055353			1	194051325	194072100	-0.0100891			1	194051325	194072100	0.0492992			1	194051325	194072100	-0.0763716
	1	194417732	194418582	0.489454			1	194417732	194418582	0.0350953			1	194417732	194418582	0.461586			1	194417732	194418582	-0.00147717
	1	194509701	194510700	-0.039322			1	194509701	194510700	-0.0152715			1	194509701	194510700	0.0512094			1	194509701	194510700	0.177888
	1	196214954	196216800	-0.00430937			1	196214954	196216800	-0.0367761			1	196214954	196216800	-0.0501573			1	196214954	196216800	-0.0560679
	1	197845001	197845101	0.0368359			1	197845001	197845101	-0.0503719			1	197845001	197845101	0.174851			1	197845001	197845101	-0.0416213
	1	197845101	197847300	-0.0231795			1	197845101	197847300	0.0687255			1	197845101	197847300	0.0258625			1	197845101	197847300	0.129841
	1	197911301	197911701	0.14857			1	197911301	197911701	0.173203			1	197911301	197911701	0.0448996			1	197911301	197911701	-0.0132639
	1	197952427	197952700	-0.00394214			1	197952427	197952700	0.430016			1	197952427	197952700	-0.0413925			1	197952427	197952700	-0.0331691
	1	199012801	199014121	-0.0331402			1	199012801	199014121	-0.0523405			1	199012801	199014121	0.0419084			1	199012801	199014121	-0.00795586
	1	199014121	199014900	0.127968			1	199014121	199014900	-0.0189735			1	199014121	199014900	0.054587			1	199014121	199014900	-0.0755752
	1	199014935	199019561	0.000214706			1	199014935	199019561	-0.0520593			1	199014935	199019561	0.158363			1	199014935	199019561	0.0908487
	1	199737201	199737301	-0.0122953			1	199737201	199737301	-0.0277402			1	199737201	199737301	0.445557			1	199737201	199737301	-0.0391375
	1	199737301	199738101	0.0537116			1	199737301	199738101	0.161781			1	199737301	199738101	-0.0519024			1	199737301	199738101	-0.036793
	1	199738101	199739900	0.0279265			1	199738101	199739900	0.212637			1	199738101	199739900	0.0339863			1	199738101	199739900	0.0195777
	1	199739900	199740000	-0.039862			1	199739900	199740000	-0.000300079			1	199739900	199740000	0.0207004			1	199739900	199740000	-0.0500653
	1	199740000	199740100	-0.0494409			1	199740000	199740100	0.0569798			1	199740000	199740100	-0.0448584			1	199740000	199740100	0.0107056
	1	199998736	199999187	0.0305333			1	199998736	199999187	-0.0350752			1	199998736	199999187	0.158185			1	199998736	199999187	-0.0757597
	1	200293405	200294300	-0.0416215			1	200293405	200294300	-0.0294908			1	200293405	200294300	0.0305904			1	200293405	200294300	-0.0442203
	1	201104401	201104665	-0.0538858			1	201104401	201104665	-0.0225129			1	201104401	201104665	-0.0555418			1	201104401	201104665	0.388658
	1	202380401	202380873	-0.0376206			1	202380401	202380873	-0.0545426			1	202380401	202380873	-0.0109893			1	202380401	202380873	0.112234
	1	202481511	202482900	0.0626811			1	202481511	202482900	-0.0410747			1	202481511	202482900	0.174454			1	202481511	202482900	-0.0522781
	1	202597701	202599600	-0.054601			1	202597701	202599600	0.0614758			1	202597701	202599600	-0.0535277			1	202597701	202599600	-0.0538019
	1	203201001	203201600	0.299879			1	203201001	203201600	-0.054733			1	203201001	203201600	0.102995			1	203201001	203201600	0.081916
	1	203289101	203289201	0.235283			1	203289101	203289201	-0.0162165			1	203289101	203289201	0.364036			1	203289101	203289201	0.202985
	1	203289201	203292000	0.282164			1	203289201	203292000	-0.0220578			1	203289201	203292000	0.240216			1	203289201	203292000	0.284837
	1	203431771	203432101	-0.0287174			1	203431771	203432101	-0.0520433			1	203431771	203432101	0.0128165			1	203431771	203432101	-0.0625202
	1	203432101	203432201	-0.0520192			1	203432101	203432201	-0.00294113			1	203432101	203432201	0.0644101			1	203432101	203432201	-0.0507989
	1	203432201	203433001	-0.0341762			1	203432201	203433001	-0.0470863			1	203432201	203433001	-0.0424881			1	203432201	203433001	-0.0573694
	1	203433001	203433101	-0.0289022			1	203433001	203433101	0.128417			1	203433001	203433101	-0.0528489			1	203433001	203433101	-0.0376756
	1	203433101	203435900	0.0356134			1	203433101	203435900	0.0886877			1	203433101	203435900	-0.0066177			1	203433101	203435900	-0.0510996
	1	203435900	203436000	-0.0117912			1	203435900	203436000	0.0249086			1	203435900	203436000	0.0619849			1	203435900	203436000	-0.0746352
	1	203436000	203436200	0.0970293			1	203436000	203436200	-0.0467602			1	203436000	203436200	0.238214			1	203436000	203436200	0.207053
	1	203774170	203774626	-0.0542495			1	203774170	203774626	0.540078			1	203774170	203774626	0.150809			1	203774170	203774626	-0.0332114
	1	204748101	204749100	0.528407			1	204748101	204749100	0.365703			1	204748101	204749100	0.599374			1	204748101	204749100	0.135531
	1	205540801	205542200	-0.00867156			1	205540801	205542200	-0.0555385			1	205540801	205542200	-0.018107			1	205540801	205542200	-0.00390511
	1	205899401	205899671	-0.0255894			1	205899401	205899671	-0.054756			1	205899401	205899671	-0.0367274			1	205899401	205899671	0.0647788
	1	206257401	206257501	0.0313196			1	206257401	206257501	0.218254			1	206257401	206257501	0.0461121			1	206257401	206257501	0.0776682
	1	206257501	206257901	-0.0378616			1	206257501	206257901	0.195088			1	206257501	206257901	0.0411408			1	206257501	206257901	-0.0362184
	1	206257901	206258101	-0.0361819			1	206257901	206258101	0.248735			1	206257901	206258101	-0.0340261			1	206257901	206258101	-0.0531807
	1	206258101	206258901	-0.0467889			1	206258101	206258901	0.13082			1	206258101	206258901	-0.0330632			1	206258101	206258901	0.0161686
	1	206258901	206261900	-0.0530252			1	206258901	206261900	0.0424846			1	206258901	206261900	-0.0482343			1	206258901	206261900	0.108821
	1	206261900	206262000	0.0226036			1	206261900	206262000	-0.0513434			1	206261900	206262000	-0.0421298			1	206261900	206262000	0.0553019
	1	206262000	206262200	-0.0523595			1	206262000	206262200	-0.017607			1	206262000	206262200	-0.0109292			1	206262000	206262200	-0.0371714
	1	206262200	206262800	-0.0445237			1	206262200	206262800	0.341255			1	206262200	206262800	-0.0517877			1	206262200	206262800	0.218708
	1	206424901	206425001	0.0506522			1	206424901	206425001	0.247428			1	206424901	206425001	0.00367556			1	206424901	206425001	0.00382749
	1	206425001	206425201	-0.0255688			1	206425001	206425201	0.0231984			1	206425001	206425201	-0.029728			1	206425001	206425201	-0.0351078
	1	206425201	206426200	-0.0206043			1	206425201	206426200	0.0630664			1	206425201	206426200	-0.045393			1	206425201	206426200	-0.0264627
	1	206426200	206426300	-0.0512254			1	206426200	206426300	0.0290456			1	206426200	206426300	-0.0549564			1	206426200	206426300	-0.0555439
	1	206426300	206426600	-0.0276925			1	206426300	206426600	0.137149			1	206426300	206426600	-0.0542325			1	206426300	206426600	-0.0520482
	1	206426600	206426800	-0.0536597			1	206426600	206426800	0.0927155			1	206426600	206426800	-0.0552226			1	206426600	206426800	-0.050714
	1	206426800	206426900	-0.0555194			1	206426800	206426900	-0.00407458			1	206426800	206426900	-0.00955097			1	206426800	206426900	-0.0449376
	1	206426900	206427000	-0.0541863			1	206426900	206427000	0.00961449			1	206426900	206427000	-0.0554757			1	206426900	206427000	-0.0393672
	1	206758442	206759000	0.44671			1	206758442	206759000	0.132586			1	206758442	206759000	0.249822			1	206758442	206759000	0.145812
	1	206781913	206782200	-0.0523465			1	206781913	206782200	-0.0360741			1	206781913	206782200	-0.0279173			1	206781913	206782200	-0.0460029
	1	206888401	206888700	-0.0424703			1	206888401	206888700	0.150887			1	206888401	206888700	-0.0468545			1	206888401	206888700	-0.0585013
	1	207241230	207241594	-0.0457293			1	207241230	207241594	0.0179678			1	207241230	207241594	-0.0541282			1	207241230	207241594	-0.0642126
	1	207358522	207359600	0.209989			1	207358522	207359600	0.0840865			1	207358522	207359600	0.0753607			1	207358522	207359600	-0.0369637
	1	207359600	207359700	0.263452			1	207359600	207359700	0.0241566			1	207359600	207359700	0.275206			1	207359600	207359700	-0.0557063
	1	207776629	207778300	0.515671			1	207776629	207778300	0.00337493			1	207776629	207778300	0.132078			1	207776629	207778300	0.0236492
	1	207848316	207848890	-0.0126123			1	207848316	207848890	0.161498			1	207848316	207848890	-0.049444			1	207848316	207848890	-0.0551084
	1	207875001	207875101	0.0781702			1	207875001	207875101	-0.0121008			1	207875001	207875101	-0.0266206			1	207875001	207875101	-0.0671743
	1	207875101	207875201	0.00860438			1	207875101	207875201	-0.00645257			1	207875101	207875201	-0.0546247			1	207875101	207875201	-0.00291087
	1	207875201	207875301	0.160569			1	207875201	207875301	0.0660784			1	207875201	207875301	0.0272526			1	207875201	207875301	-0.0678031
	1	207875301	207875501	0.0204099			1	207875301	207875501	-0.0514232			1	207875301	207875501	0.0491717			1	207875301	207875501	-0.0662885
	1	207875501	207875601	-0.0285115			1	207875501	207875601	-0.0450772			1	207875501	207875601	-0.0449054			1	207875501	207875601	-0.0628318
	1	207875601	207876101	-0.0119874			1	207875601	207876101	0.0720375			1	207875601	207876101	-0.0549231			1	207875601	207876101	-0.0420436
	1	207876101	207876401	-0.0151066			1	207876101	207876401	0.0318263			1	207876101	207876401	-0.0240622			1	207876101	207876401	-0.0474716
	1	207876401	207877600	-0.00137787			1	207876401	207877600	0.0213001			1	207876401	207877600	0.0515349			1	207876401	207877600	-0.083337
	1	207877600	207878500	-0.0396321			1	207877600	207878500	0.0109347			1	207877600	207878500	-0.0412854			1	207877600	207878500	-0.0559002
	1	207878500	207878900	0.00331893			1	207878500	207878900	0.0517196			1	207878500	207878900	-0.00179903			1	207878500	207878900	-0.0788978
	1	207878900	207879100	-0.00506183			1	207878900	207879100	-0.012853			1	207878900	207879100	-0.0542639			1	207878900	207879100	-0.0458673
	1	207879100	207879200	0.0142965			1	207879100	207879200	0.0439047			1	207879100	207879200	-0.039961			1	207879100	207879200	-0.0578261
	1	207896001	207896600	0.288908			1	207896001	207896600	0.0724526			1	207896001	207896600	0.218755			1	207896001	207896600	0.00613344
	1	208573761	208574900	-0.0201949			1	208573761	208574900	-0.0155485			1	208573761	208574900	0.0355969			1	208573761	208574900	0.0297659
	1	208574900	208575100	-0.0501324			1	208574900	208575100	-0.0553017			1	208574900	208575100	-0.015609			1	208574900	208575100	0.0167175
	1	208575100	208575200	-0.0555524			1	208575100	208575200	-0.0469023			1	208575100	208575200	-0.024618			1	208575100	208575200	0.307443
	1	208575200	208575364	-0.0546341			1	208575200	208575364	-0.0447784			1	208575200	208575364	0.0343969			1	208575200	208575364	0.223807
	1	209008101	209008789	0.0746308			1	209008101	209008789	0.163862			1	209008101	209008789	0.140709			1	209008101	209008789	0.513316
	1	209207932	209208200	0.00654114			1	209207932	209208200	-0.0462248			1	209207932	209208200	0.00650694			1	209207932	209208200	0.656122
	1	209240801	209241400	-0.0180353			1	209240801	209241400	-0.0554982			1	209240801	209241400	0.106421			1	209240801	209241400	0.147257
	1	209397440	209397901	-0.0257179			1	209397440	209397901	-0.0400073			1	209397440	209397901	-0.029724			1	209397440	209397901	0.215636
	1	209397901	209399400	-0.0461163			1	209397901	209399400	-0.0554068			1	209397901	209399400	-0.0379658			1	209397901	209399400	-0.0720043
	1	209430801	209431200	-1.21766e-16			1	209430801	209431200	0.131506			1	209430801	209431200	-0.00319911			1	209430801	209431200	-1.24202e-15
	1	210047501	210047701	0.122217			1	210047501	210047701	0.207067			1	210047501	210047701	-0.0187103			1	210047501	210047701	-0.064037
	1	210047701	210049100	0.174363			1	210047701	210049100	0.168318			1	210047701	210049100	0.0765206			1	210047701	210049100	-0.0399777
	1	210049100	210049200	0.284279			1	210049100	210049200	0.130956			1	210049100	210049200	0.0706217			1	210049100	210049200	-0.0446101
	1	210049200	210049367	0.0566894			1	210049200	210049367	0.243318			1	210049200	210049367	-0.0356708			1	210049200	210049367	-0.00440544
	1	210319501	210319900	0.00586845			1	210319501	210319900	-0.0198055			1	210319501	210319900	0.08338			1	210319501	210319900	0.0105561
	1	210606979	210609200	-0.0540823			1	210606979	210609200	0.342997			1	210606979	210609200	-0.0486402			1	210606979	210609200	0.00697296
	1	210609200	210609300	-0.0484074			1	210609200	210609300	0.0297302			1	210609200	210609300	0.0160327			1	210609200	210609300	-0.0467244
	1	210629002	210629300	-0.0551673			1	210629002	210629300	0.0886327			1	210629002	210629300	-0.0553789			1	210629002	210629300	-0.0654847
	1	211182901	211183400	-0.0268867			1	211182901	211183400	0.100323			1	211182901	211183400	-0.0267348			1	211182901	211183400	0.334563
	1	211304301	211306500	-0.0509145			1	211304301	211306500	-0.0550841			1	211304301	211306500	-0.043623			1	211304301	211306500	-0.0679751
	1	211306500	211306600	-0.011771			1	211306500	211306600	0.163171			1	211306500	211306600	-0.0250572			1	211306500	211306600	0.215317
	1	211306600	211306700	-0.0535707			1	211306600	211306700	0.127292			1	211306600	211306700	-0.0552036			1	211306600	211306700	-0.0196116
	1	211306700	211306800	-0.0554642			1	211306700	211306800	0.112007			1	211306700	211306800	-0.0431541			1	211306700	211306800	0.0375057
	1	211306800	211307100	-0.052585			1	211306800	211307100	-0.0165251			1	211306800	211307100	-0.0429832			1	211306800	211307100	-0.0469182
	1	211307100	211307400	0.104958			1	211307100	211307400	-0.00280442			1	211307100	211307400	0.0694406			1	211307100	211307400	0.244235
	1	211307400	211307500	0.253936			1	211307400	211307500	-0.0417034			1	211307400	211307500	0.177203			1	211307400	211307500	0.307145
	1	211307500	211307600	0.343613			1	211307500	211307600	0.192569			1	211307500	211307600	0.370681			1	211307500	211307600	0.219644
	1	211565101	211565650	-0.00476582			1	211565101	211565650	0.0574847			1	211565101	211565650	-0.0541372			1	211565101	211565650	0.05627
	1	213086901	213087394	-0.0450657			1	213086901	213087394	0.0346033			1	213086901	213087394	-0.0451315			1	213086901	213087394	-0.0243528
	1	213222201	213222900	-0.0543644			1	213222201	213222900	-0.0265419			1	213222201	213222900	-0.0554412			1	213222201	213222900	-0.0544804
	1	213255801	213256100	-0.0554886			1	213255801	213256100	0.0673952			1	213255801	213256100	0.0496968			1	213255801	213256100	-0.0257869
	1	214156801	214157636	0.0954905			1	214156801	214157636	0.158973			1	214156801	214157636	-0.00180731			1	214156801	214157636	-0.0657955
	1	215066201	215066301	0.00992923			1	215066201	215066301	-0.0504137			1	215066201	215066301	-0.0397087			1	215066201	215066301	0.197741
	1	215066301	215066401	0.106602			1	215066301	215066401	-0.0404581			1	215066301	215066401	-0.00761316			1	215066301	215066401	0.0968126
	1	215066401	215066701	0.0428617			1	215066401	215066701	-0.0550779			1	215066401	215066701	0.0543757			1	215066401	215066701	0.0794526
	1	215066701	215067800	0.125045			1	215066701	215067800	-0.0396759			1	215066701	215067800	0.0966231			1	215066701	215067800	0.0682118
	1	215237807	215239000	0.0195107			1	215237807	215239000	0.040755			1	215237807	215239000	-0.0101089			1	215237807	215239000	-0.0533497
	1	215601501	215602500	-0.0553687			1	215601501	215602500	-0.0530785			1	215601501	215602500	-0.0193947			1	215601501	215602500	-0.0142087
	1	216272302	216273268	0.0177661			1	216272302	216273268	-0.0442042			1	216272302	216273268	0.0446048			1	216272302	216273268	0.0672805
	1	216733601	216733893	0.146566			1	216733601	216733893	-0.051125			1	216733601	216733893	0.0123892			1	216733601	216733893	0.163278
	1	216795709	216796200	0.288828			1	216795709	216796200	0.00485322			1	216795709	216796200	0.270687			1	216795709	216796200	-0.0619549
	1	216956921	216957400	-0.0453874			1	216956921	216957400	-0.0318456			1	216956921	216957400	-0.0552225			1	216956921	216957400	-0.0219606
	1	216981036	216982073	0.0838316			1	216981036	216982073	-0.0324735			1	216981036	216982073	0.146436			1	216981036	216982073	0.0754692
	1	217255920	217256500	-0.0449738			1	217255920	217256500	0.0266912			1	217255920	217256500	-0.00829712			1	217255920	217256500	0.0648992
	1	217359101	217359800	0.00734985			1	217359101	217359800	-0.0509055			1	217359101	217359800	0.143215			1	217359101	217359800	0.369811
	1	217595101	217595201	0.0449712			1	217595101	217595201	-0.0553786			1	217595101	217595201	0.0529246			1	217595101	217595201	0.0138208
	1	217595201	217595401	-0.0230731			1	217595201	217595401	-0.023914			1	217595201	217595401	-0.0450034			1	217595201	217595401	0.156431
	1	217595401	217595501	-0.042684			1	217595401	217595501	-0.0551989			1	217595401	217595501	-0.0543224			1	217595401	217595501	0.0850631
	1	217595501	217598264	-0.0307036			1	217595501	217598264	-0.00503973			1	217595501	217598264	0.010178			1	217595501	217598264	0.00548473
	1	217888860	217890500	0.0156519			1	217888860	217890500	-0.0401096			1	217888860	217890500	0.151214			1	217888860	217890500	-0.0264178
	1	218117501	218118600	-0.0365822			1	218117501	218118600	0.00493593			1	218117501	218118600	-0.0501291			1	218117501	218118600	0.0774392
	1	219183901	219184688	-0.0474443			1	219183901	219184688	0.0213723			1	219183901	219184688	0.00453612			1	219183901	219184688	-0.059832
	1	219533001	219534221	-0.0275695			1	219533001	219534221	0.121159			1	219533001	219534221	-0.0321081			1	219533001	219534221	-0.0417681
	1	219968901	219969500	0.203497			1	219968901	219969500	0.114018			1	219968901	219969500	0.104128			1	219968901	219969500	-0.0445577
	1	220141742	220141901	-0.0502461			1	220141742	220141901	-0.053684			1	220141742	220141901	-0.0535877			1	220141742	220141901	0.0667333
	1	220141901	220142001	0.284902			1	220141901	220142001	-0.00624841			1	220141901	220142001	-0.041958			1	220141901	220142001	-0.0812993
	1	220142001	220143100	-0.0551475			1	220142001	220143100	0.0835904			1	220142001	220143100	0.0108862			1	220142001	220143100	-0.0666644
	1	220143100	220143778	0.0991536			1	220143100	220143778	0.0861243			1	220143100	220143778	-0.0549996			1	220143100	220143778	0.0275778
	1	220167601	220168094	0.366439			1	220167601	220168094	0.337613			1	220167601	220168094	0.32437			1	220167601	220168094	0.183305
	1	220548041	220549000	-0.0453031			1	220548041	220549000	-0.035321			1	220548041	220549000	-0.0482087			1	220548041	220549000	0.00514428
	1	220619636	220620672	-0.0515484			1	220619636	220620672	-0.0311794			1	220619636	220620672	-0.0538915			1	220619636	220620672	0.0578067
	1	220649716	220650100	0.333019			1	220649716	220650100	0.0115026			1	220649716	220650100	0.299749			1	220649716	220650100	-0.0193676
	1	220791843	220792168	-0.0552246			1	220791843	220792168	-0.0546429			1	220791843	220792168	-0.0540159			1	220791843	220792168	0.252174
	1	221072901	221073001	-0.0551553			1	221072901	221073001	0.110634			1	221072901	221073001	0.0518655			1	221072901	221073001	-0.0163366
	1	221073001	221079100	0.00960361			1	221073001	221079100	0.204586			1	221073001	221079100	0.0104386			1	221073001	221079100	-0.0293204
	1	221093653	221094400	0.266663			1	221093653	221094400	0.0270385			1	221093653	221094400	0.320658			1	221093653	221094400	0.0354285
	1	221096401	221109601	-0.0457555			1	221096401	221109601	-0.0546805			1	221096401	221109601	-0.0461967			1	221096401	221109601	0.0064507
	1	221109601	221127763	-0.053849			1	221109601	221127763	-0.0554467			1	221109601	221127763	-0.0283038			1	221109601	221127763	-0.0605851
	1	221127801	221129300	-0.0541194			1	221127801	221129300	-0.0550491			1	221127801	221129300	-0.0497836			1	221127801	221129300	0.0414311
	1	221129318	221130000	-0.0475528			1	221129318	221130000	0.0260672			1	221129318	221130000	-0.0268902			1	221129318	221130000	-0.0457899
	1	221130000	221130100	0.191701			1	221130000	221130100	-0.0223369			1	221130000	221130100	0.0431063			1	221130000	221130100	-0.0208265
	1	221402401	221403300	0.00693067			1	221402401	221403300	-0.0520909			1	221402401	221403300	-0.0400954			1	221402401	221403300	-0.0679723
	1	221434401	221434887	0.051255			1	221434401	221434887	-0.0362123			1	221434401	221434887	-0.0453345			1	221434401	221434887	0.231379
	1	221732607	221733201	0.507439			1	221732607	221733201	0.0443153			1	221732607	221733201	0.0880734			1	221732607	221733201	-0.084835
	1	221733201	221734500	0.308943			1	221733201	221734500	-0.0289328			1	221733201	221734500	0.157077			1	221733201	221734500	-0.0637282
	1	221734500	221734800	0.350517			1	221734500	221734800	0.0437384			1	221734500	221734800	0.184088			1	221734500	221734800	-0.0655613
	1	221734800	221735000	0.112817			1	221734800	221735000	0.0071548			1	221734800	221735000	0.0547857			1	221734800	221735000	-0.0173122
	1	221889104	221889400	0.205853			1	221889104	221889400	0.0635662			1	221889104	221889400	0.522441			1	221889104	221889400	-0.068893
	1	222090504	222090800	0.0999017			1	222090504	222090800	0.189699			1	222090504	222090800	0.154593			1	222090504	222090800	-0.0422207
	1	222090800	222091800	-0.0252495			1	222090800	222091800	0.0717263			1	222090800	222091800	0.0229621			1	222090800	222091800	0.111529
	1	222091800	222092000	0.0342775			1	222091800	222092000	0.0229317			1	222091800	222092000	0.0504245			1	222091800	222092000	0.155238
	1	222266332	222266897	-0.0537473			1	222266332	222266897	0.259043			1	222266332	222266897	-0.0553436			1	222266332	222266897	0.0220846
	1	222320201	222320301	0.0265239			1	222320201	222320301	-0.0499678			1	222320201	222320301	-0.052096			1	222320201	222320301	-0.028326
	1	222320301	222320401	0.00907711			1	222320301	222320401	-0.00130014			1	222320301	222320401	-0.00661237			1	222320301	222320401	0.102715
	1	222320401	222320501	-0.0156717			1	222320401	222320501	-0.0508773			1	222320401	222320501	-0.00759037			1	222320401	222320501	-0.00626902
	1	222320501	222320701	0.00296426			1	222320501	222320701	-0.041446			1	222320501	222320701	0.0644663			1	222320501	222320701	0.12292
	1	222320701	222323088	-0.00773588			1	222320701	222323088	-0.0479027			1	222320701	222323088	-0.00169696			1	222320701	222323088	0.0595764
	1	222406501	222407000	0.13097			1	222406501	222407000	-0.0483205			1	222406501	222407000	0.0221071			1	222406501	222407000	0.323387
	1	222407000	222407100	0.0972412			1	222407000	222407100	-0.0318085			1	222407000	222407100	0.00329299			1	222407000	222407100	0.0310149
	1	222974101	222975180	0.0174144			1	222974101	222975180	0.286801			1	222974101	222975180	-0.0207612			1	222974101	222975180	0.546242
	1	222978600	222978900	0.104655			1	222978600	222978900	-0.0142696			1	222978600	222978900	0.241903			1	222978600	222978900	0.328821
	1	222994001	222994486	-0.00716389			1	222994001	222994486	-0.0051909			1	222994001	222994486	-0.0501463			1	222994001	222994486	-0.0439378
	1	223108129	223108383	0.18408			1	223108129	223108383	0.0195733			1	223108129	223108383	0.142347			1	223108129	223108383	0.26998
	1	223570401	223570501	-0.0552372			1	223570401	223570501	-0.0427306			1	223570401	223570501	0.0688379			1	223570401	223570501	-0.0188726
	1	223570501	223571200	0.0212426			1	223570501	223571200	0.184233			1	223570501	223571200	-0.00622427			1	223570501	223571200	0.180675
	1	224089701	224092300	-0.0431626			1	224089701	224092300	0.191385			1	224089701	224092300	0.0419377			1	224089701	224092300	0.0896289
	1	224092300	224092400	0.0427667			1	224092300	224092400	0.335657			1	224092300	224092400	0.085596			1	224092300	224092400	-0.0223044
	1	224325336	224325600	-0.0206795			1	224325336	224325600	-0.03482			1	224325336	224325600	-0.0555505			1	224325336	224325600	0.0676302
	1	224506809	224507800	0.0340917			1	224506809	224507800	0.0697999			1	224506809	224507800	-0.0553961			1	224506809	224507800	0.138476
	1	225052301	225052501	0.062144			1	225052301	225052501	-0.0365585			1	225052301	225052501	0.135832			1	225052301	225052501	0.330994
	1	225052501	225053400	-0.00291757			1	225052501	225053400	-0.0207007			1	225052501	225053400	0.0100945			1	225052501	225053400	0.117963
	1	225053400	225053700	-0.037939			1	225053400	225053700	0.00611914			1	225053400	225053700	0.0160795			1	225053400	225053700	0.024788
	1	225053700	225053800	-0.0516004			1	225053700	225053800	-0.0538949			1	225053700	225053800	-0.0373143			1	225053700	225053800	0.000891649
	1	225282501	225282781	-0.0517563			1	225282501	225282781	-0.0506621			1	225282501	225282781	-0.00223825			1	225282501	225282781	-0.0412075
	1	225494701	225494801	-0.0555533			1	225494701	225494801	-0.0551162			1	225494701	225494801	-0.0531627			1	225494701	225494801	0.134257
	1	225494801	225495100	0.0819638			1	225494801	225495100	-0.0548854			1	225494801	225495100	0.0389053			1	225494801	225495100	0.0727327
	1	225582201	225582301	0.153505			1	225582201	225582301	-0.0502041			1	225582201	225582301	0.0958052			1	225582201	225582301	0.112717
	1	225582301	225582501	0.345631			1	225582301	225582501	-0.0028486			1	225582301	225582501	0.246283			1	225582301	225582501	0.341441
	1	225582501	225582601	0.269758			1	225582501	225582601	-0.0439096			1	225582501	225582601	0.37947			1	225582501	225582601	0.148841
	1	225582601	225582801	0.276654			1	225582601	225582801	-0.0428058			1	225582601	225582801	0.261825			1	225582601	225582801	0.337554
	1	225582801	225584100	0.407029			1	225582801	225584100	-0.00780207			1	225582801	225584100	0.246143			1	225582801	225584100	0.23937
	1	225584100	225584400	0.181837			1	225584100	225584400	-0.0499526			1	225584100	225584400	0.303828			1	225584100	225584400	0.132653
	1	225651744	225654400	0.222673			1	225651744	225654400	0.036736			1	225651744	225654400	0.182567			1	225651744	225654400	0.137532
	1	225654400	225654500	0.021588			1	225654400	225654500	-0.0544566			1	225654400	225654500	0.0131255			1	225654400	225654500	-0.030557
	1	225703201	225705800	-0.040775			1	225703201	225705800	-0.0246685			1	225703201	225705800	-0.0512749			1	225703201	225705800	0.141458
	1	225705800	225705900	-0.0459609			1	225705800	225705900	0.0139225			1	225705800	225705900	0.0358224			1	225705800	225705900	0.0479768
	1	225863701	225865700	0.285933			1	225863701	225865700	0.0878605			1	225863701	225865700	0.301617			1	225863701	225865700	0.232131
	1	225865700	225865800	-0.00469266			1	225865700	225865800	-0.0455014			1	225865700	225865800	0.183926			1	225865700	225865800	-0.0176701
	1	225865800	225865900	0.296193			1	225865800	225865900	0.00670143			1	225865800	225865900	0.388633			1	225865800	225865900	0.240764
	1	225869672	225870500	0.155635			1	225869672	225870500	-0.0528258			1	225869672	225870500	-0.0124786			1	225869672	225870500	0.207479
	1	226081701	226082800	-0.00955742			1	226081701	226082800	0.173204			1	226081701	226082800	0.0105684			1	226081701	226082800	0.0407313
	1	226215220	226215700	-0.0228935			1	226215220	226215700	0.0077356			1	226215220	226215700	-0.0413121			1	226215220	226215700	-0.0538322
	1	226424401	226425800	0.0947219			1	226424401	226425800	-0.0414695			1	226424401	226425800	0.0403794			1	226424401	226425800	-0.0584515
	1	226878900	226879400	0.0785986			1	226878900	226879400	-0.00538388			1	226878900	226879400	0.136534			1	226878900	226879400	-0.00315572
	1	226879400	226879500	0.0194651			1	226879400	226879500	-0.0512079			1	226879400	226879500	-0.00132547			1	226879400	226879500	0.100853
	1	227116851	227117600	0.0500548			1	227116851	227117600	0.0728759			1	227116851	227117600	0.16373			1	227116851	227117600	-0.0636163
	1	227644529	227649700	-0.0197051			1	227644529	227649700	0.0577466			1	227644529	227649700	-0.0388753			1	227644529	227649700	0.00238502
	1	227649700	227649800	-0.0555524			1	227649700	227649800	0.0208187			1	227649700	227649800	-0.0399574			1	227649700	227649800	-0.00490869
	1	227773301	227773401	0.401032			1	227773301	227773401	0.237071			1	227773301	227773401	0.269574			1	227773301	227773401	-0.0448239
	1	227773401	227773601	0.390964			1	227773401	227773601	0.095548			1	227773401	227773601	0.388134			1	227773401	227773601	0.032502
	1	227773601	227774400	0.326336			1	227773601	227774400	0.129175			1	227773601	227774400	0.366613			1	227773601	227774400	-0.0154812
	1	227806028	227806373	0.266031			1	227806028	227806373	-0.0396364			1	227806028	227806373	0.0431417			1	227806028	227806373	0.024853
	1	228180913	228181497	0.0401931			1	228180913	228181497	-0.0347661			1	228180913	228181497	0.165973			1	228180913	228181497	0.218499
	1	228660501	228660870	0.23233			1	228660501	228660870	0.160661			1	228660501	228660870	0.106969			1	228660501	228660870	0.437378
	1	229082147	229082792	-0.0548336			1	229082147	229082792	0.00643318			1	229082147	229082792	-0.0545045			1	229082147	229082792	-0.0778422
	1	229668701	229669200	0.0489835			1	229668701	229669200	-0.0363751			1	229668701	229669200	-0.0506736			1	229668701	229669200	0.0795697
	1	229768401	229769159	-0.0554831			1	229768401	229769159	0.0324443			1	229768401	229769159	-0.0549016			1	229768401	229769159	0.0359177
	1	230061901	230064100	0.0911147			1	230061901	230064100	0.148922			1	230061901	230064100	0.139517			1	230061901	230064100	0.0445281
	1	230064100	230064900	-0.0192548			1	230064100	230064900	0.0472157			1	230064100	230064900	-0.0225096			1	230064100	230064900	-0.0676618
	1	230064900	230065000	-0.0450521			1	230064900	230065000	-0.0375633			1	230064900	230065000	-0.0220566			1	230064900	230065000	0.0017478
	1	230090102	230090201	0.0604938			1	230090102	230090201	0.015856			1	230090102	230090201	0.232514			1	230090102	230090201	0.253975
	1	230090201	230090301	0.00617372			1	230090201	230090301	0.295451			1	230090201	230090301	0.0900876			1	230090201	230090301	0.202636
	1	230090301	230090401	0.18225			1	230090301	230090401	0.350254			1	230090301	230090401	0.104643			1	230090301	230090401	0.186893
	1	230090401	230090601	0.00772474			1	230090401	230090601	0.00775459			1	230090401	230090601	0.00714974			1	230090401	230090601	0.0389966
	1	230090601	230091100	-0.0348727			1	230090601	230091100	-0.0519898			1	230090601	230091100	0.00340195			1	230090601	230091100	-0.0304734
	1	230091100	230091300	0.00921795			1	230091100	230091300	-0.0116489			1	230091100	230091300	0.0580735			1	230091100	230091300	0.211839
	1	230091300	230091400	0.236065			1	230091300	230091400	0.0342939			1	230091300	230091400	0.145666			1	230091300	230091400	0.194396
	1	230091400	230091500	0.0392141			1	230091400	230091500	-0.0496725			1	230091400	230091500	0.0442105			1	230091400	230091500	-0.0205848
	1	230439701	230439801	-0.0250187			1	230439701	230439801	-0.047308			1	230439701	230439801	0.00491454			1	230439701	230439801	-0.0167356
	1	230439801	230440101	0.117859			1	230439801	230440101	-0.0405673			1	230439801	230440101	0.112909			1	230439801	230440101	0.28867
	1	230440101	230441271	0.0362234			1	230440101	230441271	-0.0341625			1	230440101	230441271	0.0221356			1	230440101	230441271	0.0268482
	1	230979801	230980100	0.347791			1	230979801	230980100	0.134469			1	230979801	230980100	0.226557			1	230979801	230980100	-0.0728598
	1	231239301	231239600	-0.00797799			1	231239301	231239600	0.0537709			1	231239301	231239600	0.161981			1	231239301	231239600	0.351402
	1	231682501	231682601	0.103021			1	231682501	231682601	0.304969			1	231682501	231682601	0.235062			1	231682501	231682601	-0.057397
	1	231682601	231683500	0.383344			1	231682601	231683500	0.632508			1	231682601	231683500	0.418944			1	231682601	231683500	0.0448854
	1	231683500	231683700	0.238144			1	231683500	231683700	0.597812			1	231683500	231683700	0.279192			1	231683500	231683700	0.0406625
	1	231683700	231683800	0.0953977			1	231683700	231683800	0.502073			1	231683700	231683800	0.250045			1	231683700	231683800	-0.055012
	1	231683800	231684000	0.251148			1	231683800	231684000	0.486544			1	231683800	231684000	0.283037			1	231683800	231684000	-0.0588942
	1	231684000	231684100	0.34139			1	231684000	231684100	0.499859			1	231684000	231684100	0.353525			1	231684000	231684100	0.195165
	1	231925801	231925901	-0.0527313			1	231925801	231925901	0.15645			1	231925801	231925901	-0.0241922			1	231925801	231925901	0.0187036
	1	231925901	231929300	-0.0417223			1	231925901	231929300	0.256682			1	231925901	231929300	-0.0512808			1	231925901	231929300	-0.052359
	1	232040501	232040801	0.387794			1	232040501	232040801	-0.021723			1	232040501	232040801	0.238803			1	232040501	232040801	-0.0702322
	1	232040801	232040901	0.201393			1	232040801	232040901	-0.0170049			1	232040801	232040901	0.167761			1	232040801	232040901	0.0267611
	1	232040901	232041001	0.357478			1	232040901	232041001	-0.0414573			1	232040901	232041001	0.367924			1	232040901	232041001	-0.0615323
	1	232041001	232041101	0.41849			1	232041001	232041101	-0.0198427			1	232041001	232041101	0.349816			1	232041001	232041101	-0.0648352
	1	232041101	232041401	0.403386			1	232041101	232041401	0.0334578			1	232041101	232041401	0.345616			1	232041101	232041401	-0.0653749
	1	232041401	232042800	0.520997			1	232041401	232042800	0.0786124			1	232041401	232042800	0.440265			1	232041401	232042800	-0.0671021
	1	232042800	232043000	0.558294			1	232042800	232043000	-0.0441388			1	232042800	232043000	0.430374			1	232042800	232043000	-0.0277118
	1	232302601	232303100	0.192247			1	232302601	232303100	0.0976736			1	232302601	232303100	0.116154			1	232302601	232303100	-0.058741
	1	232307739	232308900	-0.0552031			1	232307739	232308900	0.223189			1	232307739	232308900	-0.023106			1	232307739	232308900	0.207928
	1	232409832	232411000	0.035373			1	232409832	232411000	-0.0533581			1	232409832	232411000	0.119684			1	232409832	232411000	0.227774
	1	232411000	232411200	0.144385			1	232411000	232411200	-0.0487577			1	232411000	232411200	0.124921			1	232411000	232411200	0.330892
	1	232445204	232445500	0.277174			1	232445204	232445500	-0.0540816			1	232445204	232445500	0.349115			1	232445204	232445500	0.0130153
	1	232460201	232460700	-0.0536858			1	232460201	232460700	-0.0549075			1	232460201	232460700	-0.0482126			1	232460201	232460700	-0.0608111
	1	232921038	232921700	0.211			1	232921038	232921700	0.171257			1	232921038	232921700	0.29876			1	232921038	232921700	0.3387
	1	233032501	233037900	-0.0298373			1	233032501	233037900	-0.0306879			1	233032501	233037900	-0.0554579			1	233032501	233037900	0.0599677
	1	233171101	233171986	-0.0151646			1	233171101	233171986	0.0267589			1	233171101	233171986	0.0702795			1	233171101	233171986	-0.0246796
	1	233235541	233235800	-0.0167193			1	233235541	233235800	-0.0148354			1	233235541	233235800	-0.0123552			1	233235541	233235800	-0.0632935
	1	233553801	233553901	0.0014749			1	233553801	233553901	-0.0415665			1	233553801	233553901	-0.052862			1	233553801	233553901	0.129791
	1	233553901	233558300	-0.0516862			1	233553901	233558300	0.023557			1	233553901	233558300	0.0473696			1	233553901	233558300	-0.0639317
	1	233558300	233561900	0.0630706			1	233558300	233561900	-0.0471128			1	233558300	233561900	0.182002			1	233558300	233561900	0.010079
	1	233744501	233744601	-0.0276788			1	233744501	233744601	0.00363457			1	233744501	233744601	-0.00578082			1	233744501	233744601	-0.038456
	1	233744601	233748700	-0.0435161			1	233744601	233748700	-0.0250857			1	233744601	233748700	-0.045821			1	233744601	233748700	-0.0538618
	1	233748700	233748800	0.0936681			1	233748700	233748800	-0.029142			1	233748700	233748800	-0.00506006			1	233748700	233748800	0.476111
	1	233748800	233748900	-0.0482705			1	233748800	233748900	0.0905066			1	233748800	233748900	-0.052571			1	233748800	233748900	-0.00798705
	1	233800501	233801101	0.275306			1	233800501	233801101	-0.00685811			1	233800501	233801101	0.360946			1	233800501	233801101	-0.0216409
	1	233801101	233802200	0.259225			1	233801101	233802200	0.0428885			1	233801101	233802200	0.356199			1	233801101	233802200	0.0202689
	1	233802200	233802300	-0.00343599			1	233802200	233802300	-0.0417054			1	233802200	233802300	0.0121122			1	233802200	233802300	-0.0702194
	1	233802300	233802400	0.116779			1	233802300	233802400	-0.0476314			1	233802300	233802400	0.115851			1	233802300	233802400	-0.01874
	1	233802400	233802500	-7.33587e-05			1	233802400	233802500	-0.0392025			1	233802400	233802500	-0.035742			1	233802400	233802500	-0.0601129
	1	233802500	233802646	0.230188			1	233802500	233802646	-0.0529989			1	233802500	233802646	0.272626			1	233802500	233802646	0.0166092
	1	233806716	233807400	0.186235			1	233806716	233807400	0.0164705			1	233806716	233807400	0.156932			1	233806716	233807400	0.0115325
	1	233845749	233846074	-0.0516595			1	233845749	233846074	-0.0152737			1	233845749	233846074	0.0738995			1	233845749	233846074	-0.0365362
	1	233899228	233900579	-0.0471133			1	233899228	233900579	-0.0460619			1	233899228	233900579	-0.00417076			1	233899228	233900579	0.201369
	1	234076601	234076701	-0.0540436			1	234076601	234076701	0.0780316			1	234076601	234076701	-0.0374594			1	234076601	234076701	-0.0283493
	1	234076701	234076801	-0.0550093			1	234076701	234076801	0.0229703			1	234076701	234076801	-0.0343551			1	234076701	234076801	0.0499301
	1	234076801	234076901	-0.0269851			1	234076801	234076901	-0.0212486			1	234076801	234076901	-0.0234087			1	234076801	234076901	0.0190846
	1	234076901	234077001	0.0225613			1	234076901	234077001	-0.00635438			1	234076901	234077001	-0.0420996			1	234076901	234077001	0.0381982
	1	234077001	234077101	-0.0328176			1	234077001	234077101	-0.0379618			1	234077001	234077101	-0.00678855			1	234077001	234077101	-0.00418619
	1	234077101	234077201	0.0282689			1	234077101	234077201	-0.0432929			1	234077101	234077201	0.00938885			1	234077101	234077201	-0.0158333
	1	234077201	234077301	0.0883983			1	234077201	234077301	-0.0410744			1	234077201	234077301	-0.0479294			1	234077201	234077301	0.0257421
	1	234077301	234078200	0.0713692			1	234077301	234078200	-0.0297598			1	234077301	234078200	-0.0301721			1	234077301	234078200	0.0148015
	1	234078200	234078600	0.0810858			1	234078200	234078600	-0.051865			1	234078200	234078600	-0.0214881			1	234078200	234078600	0.0216647
	1	234078600	234079200	0.101757			1	234078600	234079200	-0.0504461			1	234078600	234079200	-0.0179799			1	234078600	234079200	0.0383534
	1	234079200	234079300	0.116806			1	234079200	234079300	-0.0553439			1	234079200	234079300	-0.0525536			1	234079200	234079300	0.0577955
	1	234079300	234079400	0.0787377			1	234079300	234079400	-0.0498604			1	234079300	234079400	-0.00818305			1	234079300	234079400	0.0199669
	1	234079400	234079500	0.116918			1	234079400	234079500	-0.0543239			1	234079400	234079500	-0.0424368			1	234079400	234079500	0.0625901
	1	234079500	234079600	0.167463			1	234079500	234079600	-0.0417593			1	234079500	234079600	-0.0493319			1	234079500	234079600	0.0942186
	1	234281742	234282084	0.0655973			1	234281742	234282084	-0.0195929			1	234281742	234282084	-0.0252872			1	234281742	234282084	0.13937
	1	234286801	234286901	0.0626064			1	234286801	234286901	-0.0347358			1	234286801	234286901	-0.00294488			1	234286801	234286901	-0.0738858
	1	234286901	234287301	-0.0414887			1	234286901	234287301	0.00228628			1	234286901	234287301	-0.0317471			1	234286901	234287301	0.0279542
	1	234287301	234293200	0.0358276			1	234287301	234293200	0.0120285			1	234287301	234293200	-0.0127088			1	234287301	234293200	-0.00150539
	1	234293200	234293474	-0.00905418			1	234293200	234293474	-0.00911246			1	234293200	234293474	-0.0517995			1	234293200	234293474	-0.0260839
	1	234741801	234742900	0.676874			1	234741801	234742900	0.582402			1	234741801	234742900	0.76661			1	234741801	234742900	0.643048
	1	235009401	235010700	0.314452			1	235009401	235010700	0.22501			1	235009401	235010700	0.383717			1	235009401	235010700	0.0360869
	1	235010700	235010800	0.309358			1	235010700	235010800	0.237558			1	235010700	235010800	0.344574			1	235010700	235010800	0.0170196
	1	236386301	236386600	-0.0510975			1	236386301	236386600	-0.0424001			1	236386301	236386600	-0.0551867			1	236386301	236386600	-0.0538416
	1	236499401	236499501	-0.0271398			1	236499401	236499501	-0.0330897			1	236499401	236499501	-0.0555507			1	236499401	236499501	-0.0678536
	1	236499501	236500001	0.153995			1	236499501	236500001	-0.0360887			1	236499501	236500001	-0.0448062			1	236499501	236500001	0.0136501
	1	236500001	236502000	-0.0410843			1	236500001	236502000	-0.0488825			1	236500001	236502000	-0.0336828			1	236500001	236502000	0.00396156
	1	236502000	236502100	0.00692362			1	236502000	236502100	-0.055464			1	236502000	236502100	0.220744			1	236502000	236502100	-0.0739455
	1	237098505	237098701	0.209446			1	237098505	237098701	0.125675			1	237098505	237098701	0.0254412			1	237098505	237098701	0.408565
	1	237098701	237099700	-0.0470762			1	237098701	237099700	-0.0146225			1	237098701	237099700	-0.0552161			1	237098701	237099700	0.420115
	1	237099700	237099800	-0.0512616			1	237099700	237099800	0.1412			1	237099700	237099800	-0.0510225			1	237099700	237099800	0.397767
	1	237119235	237119401	0.0414017			1	237119235	237119401	0.175054			1	237119235	237119401	0.24382			1	237119235	237119401	-0.0481869
	1	237119401	237119501	0.0324191			1	237119401	237119501	0.0655099			1	237119401	237119501	-0.00992699			1	237119401	237119501	-0.0183082
	1	237119501	237119601	0.0377111			1	237119501	237119601	0.143441			1	237119501	237119601	0.0197281			1	237119501	237119601	-0.0265426
	1	237119601	237119701	0.0602672			1	237119601	237119701	0.0744107			1	237119601	237119701	0.0360016			1	237119601	237119701	-0.0319794
	1	237119701	237121200	0.139168			1	237119701	237121200	0.155983			1	237119701	237121200	0.0563672			1	237119701	237121200	-0.0355675
	1	237121200	237121900	0.17497			1	237121200	237121900	0.107403			1	237121200	237121900	0.10148			1	237121200	237121900	-0.0442575
	1	237121900	237122100	0.0746382			1	237121900	237122100	0.216431			1	237121900	237122100	0.038335			1	237121900	237122100	-0.0282115
	1	237122100	237122300	0.0730858			1	237122100	237122300	0.206955			1	237122100	237122300	0.0219971			1	237122100	237122300	-0.0292066
	1	237122300	237122500	0.0991026			1	237122300	237122500	0.235234			1	237122300	237122500	0.0134293			1	237122300	237122500	-0.0342402
	1	237122500	237122600	0.173236			1	237122500	237122600	0.119837			1	237122500	237122600	0.120968			1	237122500	237122600	-0.0514293
	1	237122600	237122700	0.0840894			1	237122600	237122700	0.185714			1	237122600	237122700	0.0409699			1	237122600	237122700	-0.0383495
	1	237122700	237122800	0.0696244			1	237122700	237122800	0.192838			1	237122700	237122800	0.103836			1	237122700	237122800	-0.0351146
	1	237122800	237122900	0.0600652			1	237122800	237122900	0.0229322			1	237122800	237122900	0.0516569			1	237122800	237122900	-0.024717
	1	237333201	237334700	0.471226			1	237333201	237334700	0.397491			1	237333201	237334700	0.323666			1	237333201	237334700	0.313649
	1	237472301	237472401	0.00315917			1	237472301	237472401	0.202992			1	237472301	237472401	0.13089			1	237472301	237472401	0.262337
	1	237472401	237473700	0.0634561			1	237472401	237473700	-0.0543518			1	237472401	237473700	0.0427965			1	237472401	237473700	0.00400154
	1	237473700	237474164	-0.0366294			1	237473700	237474164	0.0713418			1	237473700	237474164	-0.0437711			1	237473700	237474164	-0.0504275
	1	237605301	237608100	0.233923			1	237605301	237608100	0.40349			1	237605301	237608100	0.0792463			1	237605301	237608100	0.0910585
	1	237608100	237608300	0.437805			1	237608100	237608300	0.530641			1	237608100	237608300	0.0691188			1	237608100	237608300	0.0291913
	1	237684401	237685262	0.443216			1	237684401	237685262	0.44956			1	237684401	237685262	0.501092			1	237684401	237685262	0.0179669
	1	237968045	237968855	0.0367495			1	237968045	237968855	-0.0451041			1	237968045	237968855	-0.040732			1	237968045	237968855	-0.00420761
	1	238196321	238196600	0.340673			1	238196321	238196600	-0.0318859			1	238196321	238196600	-0.0176707			1	238196321	238196600	0.327875
	1	238733304	238733653	0.499207			1	238733304	238733653	0.529826			1	238733304	238733653	0.311938			1	238733304	238733653	0.246767
	1	239014801	239014901	-0.00117642			1	239014801	239014901	-0.047986			1	239014801	239014901	0.0132564			1	239014801	239014901	-0.068789
	1	239014901	239016600	-0.0527541			1	239014901	239016600	-0.0367677			1	239014901	239016600	0.0364362			1	239014901	239016600	-0.0699999
	1	239117401	239117700	-0.0524719			1	239117401	239117700	0.0331294			1	239117401	239117700	0.00957978			1	239117401	239117700	-0.0432939
	1	239185505	239185701	0.168632			1	239185505	239185701	-0.0476221			1	239185505	239185701	0.0683697			1	239185505	239185701	0.1774
	1	239185701	239185801	0.0246584			1	239185701	239185801	-0.0459678			1	239185701	239185801	0.0690515			1	239185701	239185801	0.0088731
	1	239185801	239188001	0.00740666			1	239185801	239188001	0.0283425			1	239185801	239188001	0.0231969			1	239185801	239188001	0.0706339
	1	239188001	239189000	0.118789			1	239188001	239189000	-0.0551765			1	239188001	239189000	0.106168			1	239188001	239189000	-0.0505194
	1	239189101	239198301	0.0430516			1	239189101	239198301	0.0744893			1	239189101	239198301	-0.0124161			1	239189101	239198301	0.0566237
	1	239198301	239199351	-0.0179718			1	239198301	239199351	-0.0221831			1	239198301	239199351	-0.0210225			1	239198301	239199351	0.0333358
	1	239199351	239223000	0.0786836			1	239199351	239223000	0.319763			1	239199351	239223000	0.060918			1	239199351	239223000	0.0537188
	1	239223000	239258999	0.0131318			1	239223000	239258999	0.0285282			1	239223000	239258999	0.151262			1	239223000	239258999	-0.0517371
	1	239382201	239382401	0.0611103			1	239382201	239382401	-0.0010523			1	239382201	239382401	0.267601			1	239382201	239382401	-0.0650996
	1	239382401	239383100	0.104703			1	239382401	239383100	-0.0497156			1	239382401	239383100	0.0410022			1	239382401	239383100	0.0194508
	1	239383100	239383200	-0.0215777			1	239383100	239383200	-0.0511601			1	239383100	239383200	0.00227456			1	239383100	239383200	-0.0604201
	1	239506915	239507501	0.00475282			1	239506915	239507501	0.174087			1	239506915	239507501	0.0534404			1	239506915	239507501	0.0567515
	1	239507501	239508100	-0.0544788			1	239507501	239508100	0.00457608			1	239507501	239508100	-0.0495962			1	239507501	239508100	0.039969
	1	239508100	239508271	-0.051882			1	239508100	239508271	0.0246103			1	239508100	239508271	0.0823533			1	239508100	239508271	0.00453287
	1	239654440	239654801	0.0759751			1	239654440	239654801	-0.0541637			1	239654440	239654801	0.0755178			1	239654440	239654801	-0.0404978
	1	239654801	239654901	0.130934			1	239654801	239654901	-0.0487982			1	239654801	239654901	-0.0372033			1	239654801	239654901	-0.0540011
	1	239654901	239655101	0.135773			1	239654901	239655101	0.0153529			1	239654901	239655101	0.11256			1	239654901	239655101	0.0670357
	1	239655101	239659200	0.0566033			1	239655101	239659200	0.221488			1	239655101	239659200	-0.00608866			1	239655101	239659200	-0.0643913
	1	240547201	240547700	0.0517708			1	240547201	240547700	-0.0534136			1	240547201	240547700	0.283622			1	240547201	240547700	0.332954
	1	240602542	240602959	-0.0401803			1	240602542	240602959	0.238706			1	240602542	240602959	-0.0168014			1	240602542	240602959	0.372449
	1	240969804	240972600	-0.0207968			1	240969804	240972600	0.0191946			1	240969804	240972600	-0.0532568			1	240969804	240972600	-0.0528197
	1	240972600	240972700	-0.0503685			1	240972600	240972700	-0.0161293			1	240972600	240972700	-0.0501786			1	240972600	240972700	-0.0649479
	1	240989602	240989901	-0.0211635			1	240989602	240989901	-0.0454031			1	240989602	240989901	-0.0503055			1	240989602	240989901	0.480959
	1	240989901	241011000	0.103028			1	240989901	241011000	0.0528655			1	240989901	241011000	-0.0494086			1	240989901	241011000	-0.0394322
	1	241106701	241107100	-0.0495303			1	241106701	241107100	-0.0512785			1	241106701	241107100	-0.000551786			1	241106701	241107100	0.0131804
	1	241198823	241199400	-0.0211052			1	241198823	241199400	0.0857762			1	241198823	241199400	0.0282808			1	241198823	241199400	0.308754
	1	241320601	241321500	0.02358			1	241320601	241321500	-0.0439556			1	241320601	241321500	0.110026			1	241320601	241321500	0.50466
	1	241470827	241471700	0.449611			1	241470827	241471700	0.106287			1	241470827	241471700	0.340124			1	241470827	241471700	-0.0682847
	1	241827301	241827401	0.0973611			1	241827301	241827401	0.279404			1	241827301	241827401	-0.0354973			1	241827301	241827401	0.469316
	1	241827401	241827501	-0.0312136			1	241827401	241827501	0.0350712			1	241827401	241827501	0.0553088			1	241827401	241827501	0.0113975
	1	241827501	241829700	0.169458			1	241827501	241829700	0.0484639			1	241827501	241829700	0.176696			1	241827501	241829700	0.384316
	1	241829700	241830700	0.0422239			1	241829700	241830700	-0.0552672			1	241829700	241830700	-0.049548			1	241829700	241830700	0.0778333
	1	242113601	242113701	0.199587			1	242113601	242113701	0.285769			1	242113601	242113701	-0.0411132			1	242113601	242113701	-0.053209
	1	242113701	242113801	-0.0430725			1	242113701	242113801	0.277531			1	242113701	242113801	-0.0472414			1	242113701	242113801	-0.0712963
	1	242113801	242120500	0.138201			1	242113801	242120500	0.391058			1	242113801	242120500	-0.0131681			1	242113801	242120500	-0.058708
	1	242120500	242120700	0.235699			1	242120500	242120700	0.315301			1	242120500	242120700	0.0279866			1	242120500	242120700	-0.0686258
	1	242120700	242120800	0.0289322			1	242120700	242120800	0.431166			1	242120700	242120800	-0.033134			1	242120700	242120800	-0.0583903
	1	242120800	242120900	0.184304			1	242120800	242120900	0.251742			1	242120800	242120900	0.0583117			1	242120800	242120900	-0.00788026
	1	242120900	242121200	0.0947334			1	242120900	242121200	0.350176			1	242120900	242121200	0.0960839			1	242120900	242121200	-0.0619271
	1	242121200	242121300	-0.0383921			1	242121200	242121300	0.373007			1	242121200	242121300	-0.0547209			1	242121200	242121300	-0.0707024
	1	242352902	242353001	-0.0517769			1	242352902	242353001	0.227978			1	242352902	242353001	0.0179413			1	242352902	242353001	-0.0712941
	1	242353001	242354700	-0.0159357			1	242353001	242354700	-0.0414711			1	242353001	242354700	0.0100269			1	242353001	242354700	0.12471
	1	242354700	242354900	-0.0312341			1	242354700	242354900	-0.040703			1	242354700	242354900	-0.0293258			1	242354700	242354900	-0.0645179
	1	243377631	243378000	-0.0147082			1	243377631	243378000	0.204321			1	243377631	243378000	-0.00247829			1	243377631	243378000	0.0451622
	1	243406976	243407300	-0.0442093			1	243406976	243407300	-0.0351268			1	243406976	243407300	0.0418146			1	243406976	243407300	-0.050848
	1	243944001	243944380	0.0600067			1	243944001	243944380	0.082809			1	243944001	243944380	-0.0162108			1	243944001	243944380	-0.0689297
	1	244598227	244598700	-0.0457062			1	244598227	244598700	-0.0475392			1	244598227	244598700	-0.0448478			1	244598227	244598700	-0.0297081
	1	244745801	244746069	0.154544			1	244745801	244746069	0.0108759			1	244745801	244746069	0.106468			1	244745801	244746069	0.433685
	1	244963303	244963600	0.549313			1	244963303	244963600	0.31584			1	244963303	244963600	0.75104			1	244963303	244963600	-0.0288771
	1	245157501	245158800	-0.0420706			1	245157501	245158800	-0.0123901			1	245157501	245158800	-0.0496556			1	245157501	245158800	-0.0353879
	1	245748212	245748992	0.173386			1	245748212	245748992	0.261293			1	245748212	245748992	0.0639411			1	245748212	245748992	-0.06249
	1	245920401	245921500	-0.0462897			1	245920401	245921500	-0.0506187			1	245920401	245921500	-0.0520359			1	245920401	245921500	-0.040494
	1	246055723	246056600	0.0173056			1	246055723	246056600	-0.0151521			1	246055723	246056600	-0.0555305			1	246055723	246056600	0.0743808
	1	246291201	246291701	0.34443			1	246291201	246291701	-0.0554503			1	246291201	246291701	0.450647			1	246291201	246291701	-0.0770495
	1	246291701	246292593	0.47425			1	246291701	246292593	-0.0500784			1	246291701	246292593	0.434384			1	246291701	246292593	-0.0740114
	1	246727910	246728300	-0.0507201			1	246727910	246728300	-0.0462457			1	246727910	246728300	-0.0540098			1	246727910	246728300	0.0471236
	1	247384401	247385072	-0.0176105			1	247384401	247385072	-0.0333607			1	247384401	247385072	-0.0303619			1	247384401	247385072	0.196157
	1	247535001	247535282	0.327265			1	247535001	247535282	-0.049562			1	247535001	247535282	0.308303			1	247535001	247535282	0.329191
	1	247546773	247547165	-0.0439489			1	247546773	247547165	-0.0349348			1	247546773	247547165	-0.0554473			1	247546773	247547165	0.100519
	1	247803102	247804600	-0.0272099			1	247803102	247804600	0.01428			1	247803102	247804600	-0.0326033			1	247803102	247804600	0.0171525
	1	247979329	247979656	0.0504158			1	247979329	247979656	-0.0502951			1	247979329	247979656	0.00923528			1	247979329	247979656	-0.0460726
	1	248294001	248294101	-0.0538356			1	248294001	248294101	-0.0533269			1	248294001	248294101	-0.0465644			1	248294001	248294101	0.0825433
	1	248294101	248295000	0.00561863			1	248294101	248295000	-0.0543384			1	248294101	248295000	0.0103926			1	248294101	248295000	0.183764
	1	248295000	248295100	-0.0554938			1	248295000	248295100	-0.0553017			1	248295000	248295100	-0.0435236			1	248295000	248295100	-0.0299759
	1	248361401	248361800	0.100697			1	248361401	248361800	-0.05268			1	248361401	248361800	0.22255			1	248361401	248361800	0.0705393
	1	248411401	248412055	0.164282			1	248411401	248412055	0.402948			1	248411401	248412055	0.0994939			1	248411401	248412055	0.045251
	1	248458401	248458972	-0.0109525			1	248458401	248458972	-0.0455974			1	248458401	248458972	-0.0147287			1	248458401	248458972	-0.0516384
	1	248476136	248477268	0.17239			1	248476136	248477268	-0.0364909			1	248476136	248477268	0.296291			1	248476136	248477268	0.236707
	1	249942051	249944700	-0.0458558			1	249942051	249944700	0.0515135			1	249942051	249944700	-0.0504708			1	249942051	249944700	0.171065
	1	250157825	250158600	-0.0289873			1	250157825	250158600	-0.0549896			1	250157825	250158600	-0.0303506			1	250157825	250158600	-0.0534094
	1	250320443	250321062	-0.0411627			1	250320443	250321062	0.391225			1	250320443	250321062	-0.0309235			1	250320443	250321062	-0.0505922
	1	250562538	250563200	0.190779			1	250562538	250563200	0.171179			1	250562538	250563200	-0.0498805			1	250562538	250563200	0.0566444
	1	250653414	250653700	-0.0358996			1	250653414	250653700	-0.0462838			1	250653414	250653700	-0.05461			1	250653414	250653700	0.034512
	1	250806238	250806796	-0.0512035			1	250806238	250806796	0.0924026			1	250806238	250806796	0.051499			1	250806238	250806796	-0.0114224
	1	250872001	250873400	0.275096			1	250872001	250873400	-0.0229361			1	250872001	250873400	0.30029			1	250872001	250873400	-0.0687836
	1	250873400	250873800	0.281816			1	250873400	250873800	0.0109796			1	250873400	250873800	0.328873			1	250873400	250873800	-0.0487223
	1	250873800	250873900	0.31993			1	250873800	250873900	-0.0192623			1	250873800	250873900	0.298617			1	250873800	250873900	-0.0613245
	1	250873900	250874000	0.258695			1	250873900	250874000	-0.0338761			1	250873900	250874000	0.299189			1	250873900	250874000	-0.0374166
	1	251479201	251479401	0.0469582			1	251479201	251479401	0.223351			1	251479201	251479401	-0.0514939			1	251479201	251479401	-0.0111701
	1	251479401	251481398	0.0398588			1	251479401	251481398	0.0265846			1	251479401	251481398	-0.0533556			1	251479401	251481398	0.16382
	1	251901211	251902171	0.277013			1	251901211	251902171	0.0755669			1	251901211	251902171	0.206502			1	251901211	251902171	0.0906249
	1	251936238	251937469	0.00232309			1	251936238	251937469	0.0394742			1	251936238	251937469	-0.0554181			1	251936238	251937469	-0.0609206
	1	252141360	252142365	-0.00881167			1	252141360	252142365	-0.0238127			1	252141360	252142365	0.0418997			1	252141360	252142365	-0.0664419
	1	252584801	252587592	0.0324399			1	252584801	252587592	0.0726408			1	252584801	252587592	-0.0442763			1	252584801	252587592	0.0646028
	1	253934901	253935600	0.0568203			1	253934901	253935600	0.0462529			1	253934901	253935600	-0.0455539			1	253934901	253935600	-0.0323678
	1	254176101	254176867	-0.0523916			1	254176101	254176867	-0.0537661			1	254176101	254176867	-0.0504216			1	254176101	254176867	-0.0161341
	1	254311648	254312670	-0.0358903			1	254311648	254312670	0.213955			1	254311648	254312670	0.0174572			1	254311648	254312670	-0.0267956
	1	254822801	254822901	0.00590504			1	254822801	254822901	0.0451318			1	254822801	254822901	0.0697089			1	254822801	254822901	-0.0232403
	1	254822901	254823801	0.0358608			1	254822901	254823801	0.314642			1	254822901	254823801	-0.0106602			1	254822901	254823801	-0.0378724
	1	254823801	254825000	-0.0254509			1	254823801	254825000	0.184204			1	254823801	254825000	-0.0341864			1	254823801	254825000	-0.0783302
	1	254825000	254825100	-0.031668			1	254825000	254825100	0.144762			1	254825000	254825100	-0.0316715			1	254825000	254825100	-0.0639404
	1	254869901	254870001	0.199599			1	254869901	254870001	-0.0511992			1	254869901	254870001	-0.00175051			1	254869901	254870001	-0.0750106
	1	254870001	254870101	0.0343377			1	254870001	254870101	-0.0111612			1	254870001	254870101	-0.0121779			1	254870001	254870101	-0.0654039
	1	254870101	254871900	-0.0182032			1	254870101	254871900	0.279435			1	254870101	254871900	0.0678822			1	254870101	254871900	-0.0570252
	1	254943001	254943201	0.0460998			1	254943001	254943201	0.0433715			1	254943001	254943201	-0.0281107			1	254943001	254943201	-0.0557268
	1	254943201	254944200	-0.0176713			1	254943201	254944200	-0.0273357			1	254943201	254944200	0.0136844			1	254943201	254944200	-0.06836
	1	254944200	254944300	0.300575			1	254944200	254944300	0.0584041			1	254944200	254944300	0.173184			1	254944200	254944300	-0.00469822
	1	254958501	254960000	-0.0549255			1	254958501	254960000	0.162282			1	254958501	254960000	-0.055391			1	254958501	254960000	0.357454
	1	255137838	255138500	-0.0289374			1	255137838	255138500	-0.0531553			1	255137838	255138500	-0.0450414			1	255137838	255138500	-0.0263683
	1	255420201	255420301	-0.0158725			1	255420201	255420301	-0.055473			1	255420201	255420301	-0.0360585			1	255420201	255420301	0.458063
	1	255420301	255420501	0.0560916			1	255420301	255420501	-0.0476694			1	255420301	255420501	0.0435272			1	255420301	255420501	0.406825
	1	255420501	255420601	-0.0376066			1	255420501	255420601	-0.0382072			1	255420501	255420601	-0.0465961			1	255420501	255420601	0.261469
	1	255420601	255421801	0.086245			1	255420601	255421801	0.04008			1	255420601	255421801	-0.0552162			1	255420601	255421801	0.400998
	1	255421801	255425500	-0.0555352			1	255421801	255425500	-0.0527628			1	255421801	255425500	-0.053833			1	255421801	255425500	0.538186
	1	255425500	255425800	0.0610877			1	255425500	255425800	0.0496608			1	255425500	255425800	-0.0516466			1	255425500	255425800	0.339057
	1	255425800	255425900	-0.0249737			1	255425800	255425900	-0.00759218			1	255425800	255425900	-0.0139188			1	255425800	255425900	0.345245
	1	255425900	255426000	0.0404896			1	255425900	255426000	0.0185664			1	255425900	255426000	0.011744			1	255425900	255426000	-0.0521425
	1	255426000	255426100	-0.0552437			1	255426000	255426100	-0.0476901			1	255426000	255426100	-0.052543			1	255426000	255426100	0.205006
	1	255426100	255426300	-0.0334887			1	255426100	255426300	-0.0353706			1	255426100	255426300	-0.0477746			1	255426100	255426300	0.146425
	1	255426300	255426400	-0.0364426			1	255426300	255426400	-0.0276003			1	255426300	255426400	-0.0232055			1	255426300	255426400	0.242344
	1	255426400	255426500	0.0511023			1	255426400	255426500	-0.0280653			1	255426400	255426500	0.127352			1	255426400	255426500	0.5557
	1	255461068	255468400	0.0933572			1	255461068	255468400	-0.0489718			1	255461068	255468400	-0.0518301			1	255461068	255468400	-0.0221822
	1	255752101	255752700	-0.0539889			1	255752101	255752700	-0.0444585			1	255752101	255752700	-0.0367351			1	255752101	255752700	0.0253399
	1	255752700	255752996	-0.0469524			1	255752700	255752996	-0.0540128			1	255752700	255752996	-0.0276299			1	255752700	255752996	-0.00552758
	1	255930801	255930901	-0.0233123			1	255930801	255930901	0.0581788			1	255930801	255930901	-0.0424888			1	255930801	255930901	-0.0533384
	1	255930901	255931001	0.00661309			1	255930901	255931001	0.00818729			1	255930901	255931001	-0.0225588			1	255930901	255931001	-0.0553788
	1	255931001	255931101	-0.023165			1	255931001	255931101	0.0404838			1	255931001	255931101	-0.0553449			1	255931001	255931101	-0.0656802
	1	255931101	255938500	-0.0307281			1	255931101	255938500	0.0270027			1	255931101	255938500	-0.055164			1	255931101	255938500	-0.0613615
	1	255938500	255938700	-0.0151091			1	255938500	255938700	0.0964198			1	255938500	255938700	-0.0555555			1	255938500	255938700	-0.0617324
	1	255938700	255938800	-0.0372605			1	255938700	255938800	0.0034855			1	255938700	255938800	-0.0541772			1	255938700	255938800	-0.0362433
	1	255938800	255938900	-0.0362991			1	255938800	255938900	0.0268772			1	255938800	255938900	-0.0529837			1	255938800	255938900	-0.0648282
	1	255938900	255939000	0.00266936			1	255938900	255939000	-0.0532812			1	255938900	255939000	-0.00703981			1	255938900	255939000	-0.0432554
	1	255939000	255939100	-0.048534			1	255939000	255939100	-0.0207392			1	255939000	255939100	-0.0120002			1	255939000	255939100	-0.0575868
	1	256104517	256104889	0.33219			1	256104517	256104889	0.117109			1	256104517	256104889	0.0631565			1	256104517	256104889	-0.0728572
	1	256158118	256158301	0.128467			1	256158118	256158301	0.00620646			1	256158118	256158301	-0.0335038			1	256158118	256158301	-0.051735
	1	256158301	256159300	-0.0540648			1	256158301	256159300	-0.0256529			1	256158301	256159300	-0.0537423			1	256158301	256159300	-0.0530401
	1	256395809	256396100	0.184559			1	256395809	256396100	0.197057			1	256395809	256396100	0.111237			1	256395809	256396100	0.428398
	1	256487766	256488974	0.335716			1	256487766	256488974	-0.0512205			1	256487766	256488974	0.270792			1	256487766	256488974	0.0959333
	1	256568614	256569475	-0.0548743			1	256568614	256569475	0.0664233			1	256568614	256569475	-0.0175412			1	256568614	256569475	-0.0558526
	1	256951301	256952186	-0.0553375			1	256951301	256952186	0.129472			1	256951301	256952186	-0.0542014			1	256951301	256952186	-0.000458354
	1	257791633	257791900	0.167044			1	257791633	257791900	-0.038809			1	257791633	257791900	0.158732			1	257791633	257791900	0.250393
	1	257801433	257807200	0.0697296			1	257801433	257807200	0.359816			1	257801433	257807200	-0.0510273			1	257801433	257807200	0.171711
	1	257807200	257809000	0.333917			1	257807200	257809000	0.32626			1	257807200	257809000	0.15284			1	257807200	257809000	-0.0749179
	1	257809000	257809400	0.348449			1	257809000	257809400	0.388864			1	257809000	257809400	0.209639			1	257809000	257809400	-0.0677192
	1	257809400	257809800	0.434126			1	257809400	257809800	0.534071			1	257809400	257809800	0.228538			1	257809400	257809800	-0.0290289
	1	257809800	257809900	0.39726			1	257809800	257809900	0.453492			1	257809800	257809900	0.269414			1	257809800	257809900	0.0145488
	1	257809900	257810000	0.404895			1	257809900	257810000	0.295567			1	257809900	257810000	0.139811			1	257809900	257810000	0.0389086
	1	258054201	258054701	0.313546			1	258054201	258054701	-0.0290373			1	258054201	258054701	-0.0545126			1	258054201	258054701	0.0324859
	1	258054701	258056600	0.201343			1	258054701	258056600	-0.0484952			1	258054701	258056600	-0.0201344			1	258054701	258056600	-0.0729459
	1	258056600	258057400	-0.0541574			1	258056600	258057400	-0.0266864			1	258056600	258057400	0.0787729			1	258056600	258057400	-0.0236876
	1	258057400	258057500	0.0508963			1	258057400	258057500	-0.0444486			1	258057400	258057500	-0.0460074			1	258057400	258057500	-0.0240331
	1	258057500	258057700	0.036101			1	258057500	258057700	-0.0376263			1	258057500	258057700	-0.0233556			1	258057500	258057700	0.0564991
	1	258166601	258166701	-0.0520728			1	258166601	258166701	0.201012			1	258166601	258166701	-0.0370606			1	258166601	258166701	-0.0654669
	1	258166701	258166801	0.142189			1	258166701	258166801	0.493364			1	258166701	258166801	-0.0554967			1	258166701	258166801	0.0330487
	1	258166801	258166901	0.0353667			1	258166801	258166901	0.280352			1	258166801	258166901	-0.0029546			1	258166801	258166901	0.092566
	1	258166901	258167901	0.274345			1	258166901	258167901	0.238665			1	258166901	258167901	-0.0421327			1	258166901	258167901	0.124013
	1	258167901	258168800	0.0313138			1	258167901	258168800	0.312671			1	258167901	258168800	0.0571956			1	258167901	258168800	0.153436
	1	258168800	258169000	-0.0142033			1	258168800	258169000	0.283562			1	258168800	258169000	-0.0448294			1	258168800	258169000	0.0312442
	1	258169000	258169300	0.349503			1	258169000	258169300	0.0471018			1	258169000	258169300	0.0725714			1	258169000	258169300	0.174784
	1	258289008	258290200	-0.0445496			1	258289008	258290200	0.00874028			1	258289008	258290200	-0.0465367			1	258289008	258290200	-0.0308954
	1	258357601	258357900	-0.0113702			1	258357601	258357900	-0.0215027			1	258357601	258357900	0.11906			1	258357601	258357900	0.074202
	1	258360025	258360592	0.0271411			1	258360025	258360592	0.314866			1	258360025	258360592	0.0225621			1	258360025	258360592	0.0175404
	1	258416920	258417300	0.146327			1	258416920	258417300	0.037996			1	258416920	258417300	0.11842			1	258416920	258417300	0.0522098
	1	258751001	258751101	-0.0357297			1	258751001	258751101	-0.0454636			1	258751001	258751101	0.0311358			1	258751001	258751101	-0.0583498
	1	258751101	258751301	-0.00156515			1	258751101	258751301	0.0346062			1	258751101	258751301	0.106517			1	258751101	258751301	-0.0477775
	1	258751301	258752600	0.0641611			1	258751301	258752600	0.0581848			1	258751301	258752600	0.0517158			1	258751301	258752600	-0.0582041
	1	258752600	258752699	0.0322751			1	258752600	258752699	-0.0044292			1	258752600	258752699	0.029314			1	258752600	258752699	-0.0554321
	1	259417115	259418400	0.328382			1	259417115	259418400	0.522313			1	259417115	259418400	0.353239			1	259417115	259418400	0.0440844
	1	259418400	259418500	0.372823			1	259418400	259418500	0.475877			1	259418400	259418500	0.433827			1	259418400	259418500	0.0975806
	1	259418500	259418700	0.378932			1	259418500	259418700	0.548672			1	259418500	259418700	0.471593			1	259418500	259418700	0.0459121
	1	259418700	259418800	0.465971			1	259418700	259418800	0.607485			1	259418700	259418800	0.418924			1	259418700	259418800	0.134615
	1	259418800	259418900	0.293367			1	259418800	259418900	0.496078			1	259418800	259418900	0.305416			1	259418800	259418900	0.0323835
	1	259418900	259419000	0.293963			1	259418900	259419000	0.508037			1	259418900	259419000	0.348508			1	259418900	259419000	0.113547
	1	259519403	259519967	0.135452			1	259519403	259519967	0.0734089			1	259519403	259519967	0.0614552			1	259519403	259519967	0.0439242
	1	260243301	260243401	-0.00666242			1	260243301	260243401	0.158877			1	260243301	260243401	-0.0553201			1	260243301	260243401	0.0872874
	1	260243401	260243501	-0.0372477			1	260243401	260243501	0.121928			1	260243401	260243501	0.168502			1	260243401	260243501	-0.0437895
	1	260243501	260243800	-0.0217392			1	260243501	260243800	-0.0525557			1	260243501	260243800	-0.00802596			1	260243501	260243800	-0.0725859
	1	260243800	260244312	-0.0180646			1	260243800	260244312	-0.0299417			1	260243800	260244312	-0.0239973			1	260243800	260244312	-0.0624646
	1	260638401	260638501	-0.049517			1	260638401	260638501	-0.028896			1	260638401	260638501	0.0200991			1	260638401	260638501	-0.0580799
	1	260638501	260639800	-0.0482364			1	260638501	260639800	-0.0459008			1	260638501	260639800	-0.0411635			1	260638501	260639800	-0.0713387
	1	260639800	260639900	-0.0205289			1	260639800	260639900	1.44844e-05			1	260639800	260639900	-0.0398412			1	260639800	260639900	-0.0638509
	1	260639900	260640000	-0.0535727			1	260639900	260640000	0.0617003			1	260639900	260640000	0.00224098			1	260639900	260640000	-0.0291802
	1	260943733	260944065	0.0361089			1	260943733	260944065	0.101803			1	260943733	260944065	0.0185594			1	260943733	260944065	0.0624266
	1	261819134	261819500	0.19457			1	261819134	261819500	0.203101			1	261819134	261819500	-0.0486682			1	261819134	261819500	-0.00123683
	1	262570301	262570868	-0.00238042			1	262570301	262570868	-0.0494417			1	262570301	262570868	-0.0262375			1	262570301	262570868	0.480325
	1	262615801	262616400	0.0144525			1	262615801	262616400	-0.0127362			1	262615801	262616400	0.0362296			1	262615801	262616400	0.059104
	1	262795701	262795801	-0.0553254			1	262795701	262795801	0.102079			1	262795701	262795801	-0.0548048			1	262795701	262795801	-0.0663887
	1	262795801	262795901	0.0494338			1	262795801	262795901	0.3228			1	262795801	262795901	-0.0363895			1	262795801	262795901	-0.0260001
	1	262795901	262796201	-0.0473054			1	262795901	262796201	0.160765			1	262795901	262796201	-0.050002			1	262795901	262796201	-0.0509849
	1	262796201	262797100	-0.0521777			1	262796201	262797100	0.230622			1	262796201	262797100	0.0685765			1	262796201	262797100	-0.0180733
	1	262797100	262797200	0.0433721			1	262797100	262797200	0.0833799			1	262797100	262797200	-0.0536164			1	262797100	262797200	0.289654
	1	262797200	262797300	0.0567786			1	262797200	262797300	0.363352			1	262797200	262797300	0.0840139			1	262797200	262797300	-0.064114
	1	262797300	262797400	-0.050191			1	262797300	262797400	0.0712415			1	262797300	262797400	-0.0535138			1	262797300	262797400	-0.0322656
	1	262797400	262797500	-0.0482601			1	262797400	262797500	-0.0494924			1	262797400	262797500	-0.0539842			1	262797400	262797500	-0.0456856
	1	262904701	262904963	-0.0275266			1	262904701	262904963	-0.00592643			1	262904701	262904963	-0.0178894			1	262904701	262904963	-0.0489018
	1	263721301	263721701	-0.0505994			1	263721301	263721701	-0.00791963			1	263721301	263721701	-0.050478			1	263721301	263721701	-0.000223038
	1	263721701	263721801	-0.0401301			1	263721701	263721801	-0.0555098			1	263721701	263721801	-0.0343597			1	263721701	263721801	0.18082
	1	263721801	263722351	-0.05465			1	263721801	263722351	-0.0554172			1	263721801	263722351	-0.0533488			1	263721801	263722351	0.0784673
	1	263990401	263990700	-0.000977373			1	263990401	263990700	0.022239			1	263990401	263990700	-0.0506398			1	263990401	263990700	0.166292
	1	264438650	264440787	-0.03461			1	264438650	264440787	-0.00619649			1	264438650	264440787	-0.0521443			1	264438650	264440787	-0.070743
	1	264454301	264454401	0.0452403			1	264454301	264454401	-0.0488272			1	264454301	264454401	-0.0167853			1	264454301	264454401	0.314988
	1	264454401	264454501	-0.0377			1	264454401	264454501	-0.019583			1	264454401	264454501	0.00312954			1	264454401	264454501	0.398797
	1	264454501	264454601	-0.0480054			1	264454501	264454601	-0.0478471			1	264454501	264454601	0.00505101			1	264454501	264454601	0.382677
	1	264454601	264454701	0.0358789			1	264454601	264454701	-0.0522052			1	264454601	264454701	0.0489062			1	264454601	264454701	0.291573
	1	264454701	264454801	-0.0129676			1	264454701	264454801	-0.0553448			1	264454701	264454801	0.0226619			1	264454701	264454801	0.106334
	1	264454801	264455401	0.11943			1	264454801	264455401	0.00925889			1	264454801	264455401	-0.0187557			1	264454801	264455401	0.321774
	1	264455401	264456300	0.151276			1	264455401	264456300	0.00884435			1	264455401	264456300	0.0146866			1	264455401	264456300	0.289667
	1	264456300	264456500	0.0969373			1	264456300	264456500	0.0300143			1	264456300	264456500	-0.053235			1	264456300	264456500	0.35062
	1	264456500	264456600	0.11093			1	264456500	264456600	0.00805893			1	264456500	264456600	-0.0429554			1	264456500	264456600	0.230012
	1	264456600	264456700	-0.0268531			1	264456600	264456700	0.0383095			1	264456600	264456700	-0.0555463			1	264456600	264456700	0.286476
	1	264690250	264690500	0.0575139			1	264690250	264690500	0.0424197			1	264690250	264690500	0.0975488			1	264690250	264690500	-0.0547934
	1	265779222	265779678	-0.0546972			1	265779222	265779678	0.298646			1	265779222	265779678	-0.0490849			1	265779222	265779678	-0.0293122
	1	267046513	267047900	-0.0544708			1	267046513	267047900	-0.034957			1	267046513	267047900	-0.0551919			1	267046513	267047900	-0.0556954
	1	267617701	267617801	-0.0200638			1	267617701	267617801	-0.0541652			1	267617701	267617801	0.0436054			1	267617701	267617801	-0.0529273
	1	267617801	267621900	0.0250238			1	267617801	267621900	-0.0505878			1	267617801	267621900	0.107405			1	267617801	267621900	-0.0293856
	1	267621900	267622300	0.149678			1	267621900	267622300	0.131532			1	267621900	267622300	-0.0293684			1	267621900	267622300	0.0218152
	1	267696801	267697501	-0.044789			1	267696801	267697501	-0.0371785			1	267696801	267697501	-0.0372095			1	267696801	267697501	-0.0612489
	1	267697501	267698451	0.131476			1	267697501	267698451	0.28894			1	267697501	267698451	-0.0234401			1	267697501	267698451	-0.0751911
	1	268263003	268264560	-0.052824			1	268263003	268264560	0.0440963			1	268263003	268264560	-0.0396701			1	268263003	268264560	0.0595538
	1	269172901	269173101	0.202719			1	269172901	269173101	0.389886			1	269172901	269173101	0.0837334			1	269172901	269173101	0.0248847
	1	269173101	269174500	0.188019			1	269173101	269174500	0.247186			1	269173101	269174500	0.0585205			1	269173101	269174500	-0.0133149
	1	269174500	269174800	0.100319			1	269174500	269174800	0.0378354			1	269174500	269174800	0.0807123			1	269174500	269174800	0.00153016
	1	269190612	269190900	0.130503			1	269190612	269190900	0.121419			1	269190612	269190900	0.0657399			1	269190612	269190900	0.174569
	1	269242501	269242900	-0.0296244			1	269242501	269242900	-0.0499758			1	269242501	269242900	0.0219181			1	269242501	269242900	0.234611
	1	269702301	269702594	-0.0354785			1	269702301	269702594	-0.0371964			1	269702301	269702594	-0.0449738			1	269702301	269702594	-0.0641622
	1	269739601	269740500	-0.0440418			1	269739601	269740500	0.0689744			1	269739601	269740500	-0.0537462			1	269739601	269740500	0.0748916
	1	270013058	270013539	-0.0178487			1	270013058	270013539	0.0951793			1	270013058	270013539	-0.0551813			1	270013058	270013539	-0.0469999
	1	270629720	270631000	0.108439			1	270629720	270631000	0.178114			1	270629720	270631000	0.140319			1	270629720	270631000	0.412334
	1	270734601	270734969	-0.0447067			1	270734601	270734969	-0.0541238			1	270734601	270734969	-0.013807			1	270734601	270734969	-0.0513836
	1	270911063	270911526	-0.00928591			1	270911063	270911526	0.0455725			1	270911063	270911526	0.0515832			1	270911063	270911526	0.0723869
	1	271060201	271061000	-0.0490137			1	271060201	271061000	0.0220204			1	271060201	271061000	-0.0482566			1	271060201	271061000	-0.0464045
	1	271142609	271143400	0.0731946			1	271142609	271143400	0.0517254			1	271142609	271143400	0.176081			1	271142609	271143400	0.24705
	1	271363407	271364101	0.357364			1	271363407	271364101	0.429588			1	271363407	271364101	0.414043			1	271363407	271364101	-0.0166225
	1	271364101	271365500	0.386979			1	271364101	271365500	0.643704			1	271364101	271365500	0.377262			1	271364101	271365500	-0.0176218
	1	271365500	271365600	0.356124			1	271365500	271365600	0.316272			1	271365500	271365600	0.420247			1	271365500	271365600	0.019643
	1	271365600	271365700	0.14738			1	271365600	271365700	0.288837			1	271365600	271365700	0.372034			1	271365600	271365700	-0.0368829
	1	271365700	271365800	0.321602			1	271365700	271365800	0.509365			1	271365700	271365800	0.13754			1	271365700	271365800	-0.047256
	1	271687639	271687801	-0.0161577			1	271687639	271687801	-0.0179372			1	271687639	271687801	-0.0475048			1	271687639	271687801	0.0758674
	1	271687801	271689200	0.0803301			1	271687801	271689200	-0.0423595			1	271687801	271689200	-0.0240357			1	271687801	271689200	0.118053
	1	272088468	272095000	-0.0432385			1	272088468	272095000	-0.0482463			1	272088468	272095000	0.0321716			1	272088468	272095000	0.0510693
	1	272095000	272095100	0.0236243			1	272095000	272095100	-0.0231932			1	272095000	272095100	0.13987			1	272095000	272095100	0.0169423
	1	272110725	272111000	0.376258			1	272110725	272111000	0.00675887			1	272110725	272111000	0.455872			1	272110725	272111000	-0.0097238
	1	272723711	272724900	0.185663			1	272723711	272724900	0.148259			1	272723711	272724900	0.112923			1	272723711	272724900	0.287429
	1	272724900	272725100	0.209459			1	272724900	272725100	0.0506954			1	272724900	272725100	0.0653755			1	272724900	272725100	0.192712
	1	273208421	273209200	0.0502727			1	273208421	273209200	0.0323367			1	273208421	273209200	-0.0302519			1	273208421	273209200	-0.0708639
	1	273486701	273487700	0.0288551			1	273486701	273487700	0.0645731			1	273486701	273487700	-0.0398763			1	273486701	273487700	-0.0560137
	1	273603206	273604500	0.0292649			1	273603206	273604500	-0.0515163			1	273603206	273604500	0.0287489			1	273603206	273604500	-0.0264483
	1	273811541	273812127	0.331391			1	273811541	273812127	0.0833996			1	273811541	273812127	0.144613			1	273811541	273812127	-0.0642501
	1	273942346	273942750	-0.0494853			1	273942346	273942750	-0.0481042			1	273942346	273942750	-0.00556805			1	273942346	273942750	-0.00671785
	1	274012001	274014300	0.489978			1	274012001	274014300	0.0935002			1	274012001	274014300	0.0287268			1	274012001	274014300	0.379973
	1	274014300	274014400	0.415273			1	274014300	274014400	0.0152916			1	274014300	274014400	0.0924339			1	274014300	274014400	0.582942
	1	274014400	274014500	0.404951			1	274014400	274014500	-0.0229561			1	274014400	274014500	0.01004			1	274014400	274014500	0.215215
	1	274014500	274014600	0.214416			1	274014500	274014600	-0.0541865			1	274014500	274014600	-0.0126055			1	274014500	274014600	0.325357
	1	274014600	274014700	0.36827			1	274014600	274014700	0.0230169			1	274014600	274014700	0.208615			1	274014600	274014700	0.543443
	1	274144710	274146159	-0.0422572			1	274144710	274146159	-0.051983			1	274144710	274146159	-0.00926055			1	274144710	274146159	-0.0576491
	1	274845970	274846473	0.347497			1	274845970	274846473	0.180807			1	274845970	274846473	0.0739336			1	274845970	274846473	-0.02574
	1	274949401	274949800	-0.0460118			1	274949401	274949800	-0.046897			1	274949401	274949800	0.0276749			1	274949401	274949800	0.395597
	1	275275801	275276001	0.607937			1	275275801	275276001	0.432112			1	275275801	275276001	0.618651			1	275275801	275276001	0.468945
	1	275276001	275276500	0.507739			1	275276001	275276500	0.349271			1	275276001	275276500	0.538955			1	275276001	275276500	0.379117
	1	275276500	275276691	0.611701			1	275276500	275276691	0.236914			1	275276500	275276691	0.680095			1	275276500	275276691	0.453598
	2	419401	420400	0.113655			2	419401	420400	0.10634			2	419401	420400	-0.0515745			2	419401	420400	0.475326
	2	525511	525900	-0.020892			2	525511	525900	-0.0153579			2	525511	525900	-0.0554312			2	525511	525900	0.147712
	2	620701	621600	-0.0232534			2	620701	621600	-0.0207234			2	620701	621600	-0.000367173			2	620701	621600	-0.0491666
	2	667001	667101	-0.0555305			2	667001	667101	0.0344675			2	667001	667101	-0.0326972			2	667001	667101	-0.0538962
	2	667101	667201	-0.0514166			2	667101	667201	0.000517237			2	667101	667201	-0.0371162			2	667101	667201	-0.0655525
	2	667201	667301	-0.055524			2	667201	667301	0.00745987			2	667201	667301	-0.047797			2	667201	667301	-0.0277626
	2	667301	667401	-0.0529073			2	667301	667401	-0.000973563			2	667301	667401	-0.00294242			2	667301	667401	-0.0190247
	2	667401	667501	-0.0534125			2	667401	667501	0.0196086			2	667401	667501	0.00696889			2	667401	667501	-0.0672529
	2	667501	668101	-0.0548444			2	667501	668101	0.0230391			2	667501	668101	-0.0217394			2	667501	668101	-0.057813
	2	668101	672700	-0.0508093			2	668101	672700	0.0184148			2	668101	672700	-0.034643			2	668101	672700	-0.0508883
	2	672700	672800	-0.0445817			2	672700	672800	-0.00896999			2	672700	672800	-0.0524479			2	672700	672800	-0.0621943
	2	672800	672900	-0.0420152			2	672800	672900	-0.0347246			2	672800	672900	-0.0412047			2	672800	672900	-0.0411283
	2	793509	793800	0.175576			2	793509	793800	-0.0196203			2	793509	793800	0.0236411			2	793509	793800	0.161363
	2	1373801	1373901	0.00290154			2	1373801	1373901	0.239238			2	1373801	1373901	-0.0485744			2	1373801	1373901	-0.0156399
	2	1373901	1375600	0.0371646			2	1373901	1375600	-0.0368161			2	1373901	1375600	0.216107			2	1373901	1375600	0.4802
	2	1573440	1574000	-0.0523686			2	1573440	1574000	0.0564307			2	1573440	1574000	-0.0493819			2	1573440	1574000	0.277767
	2	1819901	1821000	-0.0517443			2	1819901	1821000	0.0172565			2	1819901	1821000	-0.0554786			2	1819901	1821000	0.0629435
	2	2008013	2008300	-0.0427352			2	2008013	2008300	0.0810495			2	2008013	2008300	0.0152273			2	2008013	2008300	0.304267
	2	2064901	2066036	-0.0440711			2	2064901	2066036	0.0358564			2	2064901	2066036	-0.0456805			2	2064901	2066036	-0.0659194
	2	2997024	2998087	0.145786			2	2997024	2998087	0.0956886			2	2997024	2998087	-0.0553454			2	2997024	2998087	0.027122
	2	3567311	3567673	0.0627283			2	3567311	3567673	0.0537337			2	3567311	3567673	0.419966			2	3567311	3567673	-0.0628578
	2	3774501	3775169	0.11186			2	3774501	3775169	-0.0366699			2	3774501	3775169	0.155341			2	3774501	3775169	-0.0551065
	2	3965101	3966200	-0.0146906			2	3965101	3966200	-0.0220412			2	3965101	3966200	-0.0519843			2	3965101	3966200	0.00116391
	2	3966200	3966300	-0.0496573			2	3966200	3966300	-0.0220412			2	3966200	3966300	-0.0166906			2	3966200	3966300	0.145767
	2	4135601	4135801	0.232346			2	4135601	4135801	0.426854			2	4135601	4135801	0.00254019			2	4135601	4135801	-0.0554103
	2	4135801	4136700	0.298144			2	4135801	4136700	0.432825			2	4135801	4136700	0.0725946			2	4135801	4136700	0.261055
	2	4543601	4544100	0.262901			2	4543601	4544100	0.579022			2	4543601	4544100	0.0633454			2	4543601	4544100	0.0194821
	2	4816701	4817500	-0.0195533			2	4816701	4817500	-0.0539397			2	4816701	4817500	-0.0406638			2	4816701	4817500	0.1163
	2	4934050	4934300	-0.0118054			2	4934050	4934300	-0.0533535			2	4934050	4934300	0.082451			2	4934050	4934300	-0.0613096
	2	5200201	5200501	0.120674			2	5200201	5200501	-0.0457742			2	5200201	5200501	-0.00833814			2	5200201	5200501	0.0458026
	2	5200501	5201400	0.0475158			2	5200501	5201400	0.0215116			2	5200501	5201400	-0.0461326			2	5200501	5201400	0.0293838
	2	5217101	5217358	0.259634			2	5217101	5217358	-0.0396946			2	5217101	5217358	0.284611			2	5217101	5217358	0.172791
	2	5710039	5710800	-0.0186184			2	5710039	5710800	0.0791399			2	5710039	5710800	-0.0416552			2	5710039	5710800	-0.0553206
	2	5710800	5711500	-0.0537076			2	5710800	5711500	-0.0542601			2	5710800	5711500	-0.050835			2	5710800	5711500	-0.0520813
	2	5898901	5899400	0.175653			2	5898901	5899400	0.25768			2	5898901	5899400	-0.0188969			2	5898901	5899400	-0.0713515
	2	7918101	7918500	0.0941076			2	7918101	7918500	0.0457298			2	7918101	7918500	0.178009			2	7918101	7918500	0.169992
	2	8163701	8164003	-0.0537913			2	8163701	8164003	-0.0548904			2	8163701	8164003	0.031098			2	8163701	8164003	0.110909
	2	8164003	8164301	-0.0289304			2	8164003	8164301	0.0121871			2	8164003	8164301	-0.0519998			2	8164003	8164301	0.0263875
	2	8164301	8166270	0.0336413			2	8164301	8166270	0.0152486			2	8164301	8166270	0.0296149			2	8164301	8166270	0.407594
	2	8166270	8170800	-0.0535492			2	8166270	8170800	-0.0331063			2	8166270	8170800	-0.0460183			2	8166270	8170800	-0.0163816
	2	8170800	8170936	-0.0544904			2	8170800	8170936	-0.00731785			2	8170800	8170936	-0.0295497			2	8170800	8170936	-0.0723285
	2	8395388	8395724	0.0586001			2	8395388	8395724	0.201631			2	8395388	8395724	0.0240638			2	8395388	8395724	0.0719112
	2	8883013	8883500	-0.00496425			2	8883013	8883500	0.0573066			2	8883013	8883500	-0.0139196			2	8883013	8883500	-0.0579509
	2	9528401	9528800	0.563952			2	9528401	9528800	0.491937			2	9528401	9528800	0.423579			2	9528401	9528800	0.139495
	2	11130629	11131596	-0.0393744			2	11130629	11131596	-0.048584			2	11130629	11131596	-0.0121391			2	11130629	11131596	-0.0137524
	2	11284225	11284600	0.0902612			2	11284225	11284600	-0.00481991			2	11284225	11284600	0.0210067			2	11284225	11284600	0.209127
	2	11319906	11320146	-0.0549058			2	11319906	11320146	0.00989545			2	11319906	11320146	-0.05554			2	11319906	11320146	0.0381481
	2	11596632	11596882	0.108186			2	11596632	11596882	0.441579			2	11596632	11596882	-0.0531116			2	11596632	11596882	-0.0506755
	2	11916201	11916900	-0.0499788			2	11916201	11916900	-0.0258348			2	11916201	11916900	0.0587608			2	11916201	11916900	0.162353
	2	11916900	11917000	-0.0549146			2	11916900	11917000	0.02639			2	11916900	11917000	-0.0372477			2	11916900	11917000	0.0998188
	2	12078721	12079200	-0.0535933			2	12078721	12079200	0.00511343			2	12078721	12079200	0.0492887			2	12078721	12079200	0.120675
	2	12174001	12174500	0.367499			2	12174001	12174500	-0.0555555			2	12174001	12174500	0.0922247			2	12174001	12174500	0.356041
	2	12174500	12174800	0.0595915			2	12174500	12174800	-0.0238322			2	12174500	12174800	-0.0105198			2	12174500	12174800	0.374265
	2	12174800	12174986	-0.0437104			2	12174800	12174986	-0.052926			2	12174800	12174986	-0.0231606			2	12174800	12174986	-0.0581953
	2	12970101	12971300	0.217564			2	12970101	12971300	0.434522			2	12970101	12971300	-0.0454205			2	12970101	12971300	0.105932
	2	13560216	13560600	0.348895			2	13560216	13560600	0.27864			2	13560216	13560600	0.0774665			2	13560216	13560600	-0.0522983
	2	14368728	14369200	0.0275612			2	14368728	14369200	-0.0384663			2	14368728	14369200	-0.0199565			2	14368728	14369200	-0.061852
	2	14433728	14435300	0.0319359			2	14433728	14435300	-0.0219433			2	14433728	14435300	0.0453957			2	14433728	14435300	0.335043
	2	14435300	14435500	-0.0534793			2	14435300	14435500	0.0104031			2	14435300	14435500	-0.0261881			2	14435300	14435500	0.537486
	2	14704901	14706400	0.0140628			2	14704901	14706400	0.106267			2	14704901	14706400	-0.0555056			2	14704901	14706400	-0.0204282
	2	14706400	14706500	0.027677			2	14706400	14706500	0.0298807			2	14706400	14706500	0.0100197			2	14706400	14706500	0.0962836
	2	14706500	14706600	-0.0541778			2	14706500	14706600	0.129133			2	14706500	14706600	-0.0535666			2	14706500	14706600	-0.0635672
	2	15357301	15357601	0.0256711			2	15357301	15357601	0.156079			2	15357301	15357601	-0.0487927			2	15357301	15357601	-0.0282338
	2	15357601	15357901	0.326382			2	15357601	15357901	0.0925903			2	15357601	15357901	0.197598			2	15357601	15357901	0.177758
	2	15357901	15374500	-0.0555497			2	15357901	15374500	-0.0319131			2	15357901	15374500	-0.055499			2	15357901	15374500	0.131771
	2	15374500	15385200	-0.0553052			2	15374500	15385200	-0.0354965			2	15374500	15385200	-0.0321785			2	15374500	15385200	-0.0274903
	2	15507639	15508258	0.0120775			2	15507639	15508258	0.0270988			2	15507639	15508258	-0.0555322			2	15507639	15508258	-0.0352647
	2	15988002	15988370	0.190595			2	15988002	15988370	-0.0199086			2	15988002	15988370	0.239565			2	15988002	15988370	-0.0355573
	2	16127901	16128394	0.0797368			2	16127901	16128394	0.0480766			2	16127901	16128394	-0.0219003			2	16127901	16128394	-0.0518861
	2	16326301	16327200	0.0638516			2	16326301	16327200	0.0831946			2	16326301	16327200	0.0601125			2	16326301	16327200	-0.0756973
	2	18015344	18015900	-0.00456935			2	18015344	18015900	0.191371			2	18015344	18015900	-0.055538			2	18015344	18015900	0.0121569
	2	18381401	18382000	-0.0414222			2	18381401	18382000	-0.0553413			2	18381401	18382000	-0.0288434			2	18381401	18382000	-0.0260334
	2	18888401	18889978	0.160074			2	18888401	18889978	-0.0471555			2	18888401	18889978	-0.0145614			2	18888401	18889978	-0.00376474
	2	19255001	19255594	0.468397			2	19255001	19255594	0.319775			2	19255001	19255594	0.418279			2	19255001	19255594	0.628764
	2	19271701	19272516	0.410081			2	19271701	19272516	0.554479			2	19271701	19272516	0.242915			2	19271701	19272516	0.292791
	2	19372401	19373100	0.489327			2	19372401	19373100	0.43565			2	19372401	19373100	0.223316			2	19372401	19373100	0.0294958
	2	20119404	20120000	0.108718			2	20119404	20120000	-0.008317			2	20119404	20120000	-0.011646			2	20119404	20120000	-0.0396099
	2	20337101	20338800	-0.0545695			2	20337101	20338800	-0.0524275			2	20337101	20338800	-0.0542973			2	20337101	20338800	0.302121
	2	20338800	20338900	-0.0552955			2	20338800	20338900	-0.0511871			2	20338800	20338900	-0.0415254			2	20338800	20338900	0.0353151
	2	20395730	20396001	0.348758			2	20395730	20396001	-0.0070577			2	20395730	20396001	-0.0400955			2	20395730	20396001	0.165517
	2	20396001	20396201	0.0800611			2	20396001	20396201	-0.0512067			2	20396001	20396201	-0.0535094			2	20396001	20396201	0.00645552
	2	20396201	20398901	-0.0234004			2	20396201	20398901	-0.0256249			2	20396201	20398901	0.0363112			2	20396201	20398901	-0.0427811
	2	20398901	20402169	-0.0540109			2	20398901	20402169	-0.0554002			2	20398901	20402169	0.0289999			2	20398901	20402169	-0.0543137
	2	20425501	20425900	-0.00234103			2	20425501	20425900	0.00638161			2	20425501	20425900	-0.0205668			2	20425501	20425900	-0.061929
	2	20550701	20550801	-0.030962			2	20550701	20550801	0.0104575			2	20550701	20550801	-0.0343816			2	20550701	20550801	-0.0227653
	2	20550801	20550901	-0.00603707			2	20550801	20550901	0.142118			2	20550801	20550901	-0.0548027			2	20550801	20550901	0.187075
	2	20550901	20551401	-0.017726			2	20550901	20551401	0.130378			2	20550901	20551401	-0.0468261			2	20550901	20551401	0.381056
	2	20551401	20552800	0.0134328			2	20551401	20552800	0.0329793			2	20551401	20552800	0.236346			2	20551401	20552800	0.248907
	2	20552800	20552900	-0.0437595			2	20552800	20552900	0.0120543			2	20552800	20552900	-0.0417894			2	20552800	20552900	0.387882
	2	20552900	20554600	-0.0532557			2	20552900	20554600	0.00844792			2	20552900	20554600	-0.0476575			2	20552900	20554600	0.274878
	2	20746080	20746201	0.214086			2	20746080	20746201	0.254815			2	20746080	20746201	0.215417			2	20746080	20746201	0.574368
	2	20746201	20746600	0.174276			2	20746201	20746600	0.0109396			2	20746201	20746600	0.201948			2	20746201	20746600	0.610774
	2	20746600	20746700	-0.0252422			2	20746600	20746700	-0.0456298			2	20746600	20746700	-0.0543981			2	20746600	20746700	-0.0485634
	2	20786401	20788401	0.00519305			2	20786401	20788401	0.0210986			2	20786401	20788401	0.0284852			2	20786401	20788401	-0.0284405
	2	20788401	20794300	0.0921311			2	20788401	20794300	-0.0544935			2	20788401	20794300	0.126667			2	20788401	20794300	-0.0319615
	2	20794300	20794465	0.0681092			2	20794300	20794465	0.0888474			2	20794300	20794465	0.170215			2	20794300	20794465	0.129584
	2	21148410	21148800	0.320194			2	21148410	21148800	-0.0521947			2	21148410	21148800	0.177494			2	21148410	21148800	0.163815
	2	21152301	21152788	-0.0549465			2	21152301	21152788	-0.053549			2	21152301	21152788	-0.01931			2	21152301	21152788	-0.0134861
	2	21175218	21175500	0.0316399			2	21175218	21175500	0.0816259			2	21175218	21175500	-0.0536574			2	21175218	21175500	0.0379374
	2	21649414	21651300	-0.0443525			2	21649414	21651300	-0.0354847			2	21649414	21651300	-0.0500147			2	21649414	21651300	-0.0423348
	2	21932201	21932488	0.398691			2	21932201	21932488	-0.0421044			2	21932201	21932488	0.507198			2	21932201	21932488	0.0343024
	2	22188201	22189000	-0.0394224			2	22188201	22189000	0.152493			2	22188201	22189000	-0.0532876			2	22188201	22189000	0.0715391
	2	22189000	22189200	-0.0445023			2	22189000	22189200	0.0741749			2	22189000	22189200	-0.0364797			2	22189000	22189200	0.045012
	2	22189200	22189300	-0.0356495			2	22189200	22189300	0.0921128			2	22189200	22189300	-0.0554493			2	22189200	22189300	0.0136298
	2	23065001	23065101	-0.041281			2	23065001	23065101	-0.0555326			2	23065001	23065101	-0.0402526			2	23065001	23065101	-0.0535973
	2	23065101	23069800	-0.0247073			2	23065101	23069800	-0.0363301			2	23065101	23069800	-0.0307275			2	23065101	23069800	-0.0756995
	2	23184801	23185200	0.0673672			2	23184801	23185200	0.0772723			2	23184801	23185200	-0.0555553			2	23184801	23185200	-0.0693767
	2	23189313	23189700	0.0740432			2	23189313	23189700	0.023889			2	23189313	23189700	-0.0552908			2	23189313	23189700	0.0156589
	2	23288424	23290000	0.000229126			2	23288424	23290000	-0.0242115			2	23288424	23290000	0.0316423			2	23288424	23290000	-0.0633482
	2	24790652	24791429	0.0487011			2	24790652	24791429	0.0444487			2	24790652	24791429	-0.0209712			2	24790652	24791429	0.0282458
	2	24902301	24902800	0.145496			2	24902301	24902800	0.32379			2	24902301	24902800	0.0715333			2	24902301	24902800	-0.0594801
	2	25311225	25311983	-0.0277704			2	25311225	25311983	-0.053975			2	25311225	25311983	-0.0551129			2	25311225	25311983	0.0513797
	2	25384001	25384101	-0.0268778			2	25384001	25384101	-0.0493868			2	25384001	25384101	-0.0530512			2	25384001	25384101	-0.0584459
	2	25384101	25384701	0.00349952			2	25384101	25384701	-0.0384694			2	25384101	25384701	-0.0552088			2	25384101	25384701	-0.06525
	2	25384701	25386500	0.00867466			2	25384701	25386500	-0.0341223			2	25384701	25386500	-0.0552609			2	25384701	25386500	-0.0605804
	2	25386500	25386676	-0.0263383			2	25386500	25386676	-0.0461912			2	25386500	25386676	-0.048089			2	25386500	25386676	-0.0666958
	2	25566701	25566801	-0.0444692			2	25566701	25566801	-0.0398475			2	25566701	25566801	-0.0535326			2	25566701	25566801	-0.0204013
	2	25566801	25566901	-0.0453001			2	25566801	25566901	-0.0387421			2	25566801	25566901	-0.0109			2	25566801	25566901	0.0167444
	2	25566901	25568100	-0.0554143			2	25566901	25568100	-0.0362718			2	25566901	25568100	-0.0314226			2	25566901	25568100	-0.04917
	2	25568100	25568500	0.0100958			2	25568100	25568500	0.0449175			2	25568100	25568500	0.158729			2	25568100	25568500	-0.0431209
	2	25568500	25569472	-0.0539787			2	25568500	25569472	-0.0453756			2	25568500	25569472	-0.0551766			2	25568500	25569472	-0.0278003
	2	25710906	25711200	-0.0369104			2	25710906	25711200	0.0562632			2	25710906	25711200	-0.0553205			2	25710906	25711200	0.419348
	2	25747501	25747601	-0.034137			2	25747501	25747601	0.135335			2	25747501	25747601	0.254832			2	25747501	25747601	-0.0396322
	2	25747601	25748200	0.106561			2	25747601	25748200	0.324576			2	25747601	25748200	0.407426			2	25747601	25748200	0.0399479
	2	25801901	25802400	0.0590516			2	25801901	25802400	0.14398			2	25801901	25802400	-0.0532353			2	25801901	25802400	0.138246
	2	26472001	26472900	0.0673884			2	26472001	26472900	0.0268585			2	26472001	26472900	-0.00298929			2	26472001	26472900	0.0537428
	2	26691731	26692060	-0.0359701			2	26691731	26692060	0.1205			2	26691731	26692060	-0.00286489			2	26691731	26692060	0.0989265
	2	26750518	26750957	0.547775			2	26750518	26750957	0.182268			2	26750518	26750957	0.530601			2	26750518	26750957	0.0547598
	2	26923244	26924400	-0.0112898			2	26923244	26924400	-0.0393606			2	26923244	26924400	-0.0548778			2	26923244	26924400	-0.0510163
	2	26939301	26940000	0.246918			2	26939301	26940000	0.313759			2	26939301	26940000	0.243806			2	26939301	26940000	0.123877
	2	27046601	27047256	-0.0325905			2	27046601	27047256	-0.0521071			2	27046601	27047256	-0.0434105			2	27046601	27047256	0.214009
	2	27607419	27608500	-0.0320076			2	27607419	27608500	-0.0258542			2	27607419	27608500	-0.0486116			2	27607419	27608500	-0.0517322
	2	27673304	27674056	-0.00889437			2	27673304	27674056	-0.00891424			2	27673304	27674056	0.0423016			2	27673304	27674056	0.0128236
	2	28372501	28372900	-0.0414815			2	28372501	28372900	0.124062			2	28372501	28372900	0.116001			2	28372501	28372900	0.354587
	2	28372900	28373000	0.052469			2	28372900	28373000	0.0878774			2	28372900	28373000	-0.0409008			2	28372900	28373000	0.584517
	2	28373000	28373100	0.388333			2	28373000	28373100	-0.0489773			2	28373000	28373100	0.112956			2	28373000	28373100	0.527396
	2	28491301	28492200	0.110988			2	28491301	28492200	0.455776			2	28491301	28492200	-0.00831475			2	28491301	28492200	0.211503
	2	29004148	29004800	0.0570702			2	29004148	29004800	0.0267828			2	29004148	29004800	0.0540202			2	29004148	29004800	-0.0385932
	2	29264001	29264401	-0.0541877			2	29264001	29264401	-0.0181868			2	29264001	29264401	-0.0505909			2	29264001	29264401	0.0817166
	2	29264401	29267700	-0.0554594			2	29264401	29267700	-0.0530623			2	29264401	29267700	-0.0367076			2	29264401	29267700	0.244177
	2	29267700	29267894	-0.0422135			2	29267700	29267894	-0.0486936			2	29267700	29267894	-0.0433654			2	29267700	29267894	0.150543
	2	29330901	29331001	-0.0211244			2	29330901	29331001	-0.0221326			2	29330901	29331001	0.00903548			2	29330901	29331001	-0.072165
	2	29331001	29332600	-0.0458027			2	29331001	29332600	0.0117544			2	29331001	29332600	-0.0384357			2	29331001	29332600	-0.0578607
	2	29880126	29880700	-0.0548429			2	29880126	29880700	0.182297			2	29880126	29880700	-0.0554249			2	29880126	29880700	0.147117
	2	29880700	29880800	0.00622461			2	29880700	29880800	0.210708			2	29880700	29880800	0.0761891			2	29880700	29880800	-0.049318
	2	30148720	30149800	0.00312515			2	30148720	30149800	0.033811			2	30148720	30149800	0.00256949			2	30148720	30149800	0.186242
	2	30149800	30150600	0.18336			2	30149800	30150600	0.0243163			2	30149800	30150600	0.303873			2	30149800	30150600	0.211307
	2	30150600	30150700	-0.00597173			2	30150600	30150700	-0.0482809			2	30150600	30150700	0.213323			2	30150600	30150700	0.0625054
	2	30416236	30417500	-0.0548016			2	30416236	30417500	-0.0549914			2	30416236	30417500	-0.0545496			2	30416236	30417500	-0.0253959
	2	30417500	30417800	0.232019			2	30417500	30417800	-0.0539298			2	30417500	30417800	0.320053			2	30417500	30417800	0.189534
	2	30466601	30467258	-0.0110585			2	30466601	30467258	0.111666			2	30466601	30467258	0.0663763			2	30466601	30467258	0.36126
	2	31477910	31479000	0.217177			2	31477910	31479000	0.318937			2	31477910	31479000	0.268395			2	31477910	31479000	0.276398
	2	31479000	31479300	0.0638912			2	31479000	31479300	0.184644			2	31479000	31479300	0.0836245			2	31479000	31479300	0.00142241
	2	31581201	31581700	0.0160111			2	31581201	31581700	-0.00143347			2	31581201	31581700	0.100788			2	31581201	31581700	-0.052699
	2	32375952	32376291	0.119541			2	32375952	32376291	-0.0552856			2	32375952	32376291	0.0835152			2	32375952	32376291	-0.0670954
	2	32417799	32418230	-0.0510287			2	32417799	32418230	-0.0499839			2	32417799	32418230	0.0338018			2	32417799	32418230	0.170296
	2	32733111	32735100	-0.0553174			2	32733111	32735100	-0.0180777			2	32733111	32735100	0.107612			2	32733111	32735100	-0.00856375
	2	32735100	32735200	-0.0501289			2	32735100	32735200	-0.0553003			2	32735100	32735200	0.0117223			2	32735100	32735200	0.00123557
	2	32735200	32735300	0.0491008			2	32735200	32735300	-0.0533807			2	32735200	32735300	0.036694			2	32735200	32735300	0.0324973
	2	33253901	33255398	0.283658			2	33253901	33255398	-0.0325279			2	33253901	33255398	-0.0451465			2	33253901	33255398	0.00280771
	2	33276014	33276701	0.128346			2	33276014	33276701	-0.0431691			2	33276014	33276701	0.165947			2	33276014	33276701	-0.026583
	2	33276701	33276801	0.0427			2	33276701	33276801	0.0245448			2	33276701	33276801	0.0609916			2	33276701	33276801	0.124375
	2	33276801	33276901	-0.0249937			2	33276801	33276901	-0.0480685			2	33276801	33276901	0.157422			2	33276801	33276901	0.0979262
	2	33276901	33277001	0.0124631			2	33276901	33277001	-0.0554402			2	33276901	33277001	0.215284			2	33276901	33277001	0.122687
	2	33277001	33277101	0.0331344			2	33277001	33277101	-0.0486396			2	33277001	33277101	0.0577178			2	33277001	33277101	0.186615
	2	33277101	33277201	0.000213298			2	33277101	33277201	-0.0542512			2	33277101	33277201	0.139762			2	33277101	33277201	-0.00626985
	2	33277201	33277301	0.0537526			2	33277201	33277301	-0.0235967			2	33277201	33277301	0.0753659			2	33277201	33277301	0.0119833
	2	33277301	33277501	0.385042			2	33277301	33277501	0.036764			2	33277301	33277501	0.303133			2	33277301	33277501	-0.0808278
	2	33277501	33278701	0.238189			2	33277501	33278701	0.150034			2	33277501	33278701	0.198836			2	33277501	33278701	-0.00995885
	2	33278701	33281100	0.230352			2	33278701	33281100	0.0487697			2	33278701	33281100	0.188798			2	33278701	33281100	-0.0468641
	2	33281100	33281400	0.127303			2	33281100	33281400	0.114208			2	33281100	33281400	0.190131			2	33281100	33281400	-0.00483348
	2	34304801	34305700	0.0970128			2	34304801	34305700	0.465539			2	34304801	34305700	0.0287237			2	34304801	34305700	0.0785175
	2	34349201	34349301	0.437665			2	34349201	34349301	0.241941			2	34349201	34349301	-0.0421821			2	34349201	34349301	-0.0137805
	2	34349301	34350494	-0.0500954			2	34349301	34350494	0.10397			2	34349301	34350494	-0.0102456			2	34349301	34350494	-0.0750681
	2	34513317	34513697	0.076078			2	34513317	34513697	-0.048824			2	34513317	34513697	-0.00787391			2	34513317	34513697	-0.0627318
	2	35429201	35429600	0.106722			2	35429201	35429600	0.0767568			2	35429201	35429600	-0.0485991			2	35429201	35429600	0.28975
	2	35763459	35763968	-0.0552174			2	35763459	35763968	0.0442269			2	35763459	35763968	-0.0512357			2	35763459	35763968	0.0692552
	2	36549001	36549800	-0.0188606			2	36549001	36549800	0.085174			2	36549001	36549800	-0.0181809			2	36549001	36549800	-0.0304776
	2	36571901	36572001	-0.0508173			2	36571901	36572001	-0.0300991			2	36571901	36572001	0.023865			2	36571901	36572001	0.177633
	2	36572001	36573200	-0.00696454			2	36572001	36573200	-0.045846			2	36572001	36573200	-0.0365461			2	36572001	36573200	0.000276758
	2	37348336	37348766	-0.0509422			2	37348336	37348766	-0.0478234			2	37348336	37348766	-0.0482604			2	37348336	37348766	-0.00674685
	2	37482501	37482900	0.197894			2	37482501	37482900	0.320938			2	37482501	37482900	-0.0360188			2	37482501	37482900	-0.0378916
	2	37938101	37939291	-0.0491708			2	37938101	37939291	0.0342207			2	37938101	37939291	-0.0313602			2	37938101	37939291	0.0969328
	2	38207401	38208184	-0.0411652			2	38207401	38208184	-0.0355689			2	38207401	38208184	0.0166373			2	38207401	38208184	-0.0604195
	2	38327901	38328773	-0.0546304			2	38327901	38328773	-0.0489042			2	38327901	38328773	-0.0555001			2	38327901	38328773	0.0322858
	2	38549328	38549572	0.566921			2	38549328	38549572	0.0514891			2	38549328	38549572	0.419568			2	38549328	38549572	-0.0800864
	2	41018141	41019100	0.0855169			2	41018141	41019100	0.316109			2	41018141	41019100	0.210967			2	41018141	41019100	-0.0565641
	2	41151052	41151600	0.00332337			2	41151052	41151600	0.152238			2	41151052	41151600	-0.04737			2	41151052	41151600	0.0517894
	2	41917956	41918267	-0.0272362			2	41917956	41918267	-0.0536295			2	41917956	41918267	-0.0391142			2	41917956	41918267	-0.0814121
	2	42608901	42609001	0.0606974			2	42608901	42609001	-0.00989869			2	42608901	42609001	0.226798			2	42608901	42609001	-0.0694009
	2	42609001	42609600	-0.0231602			2	42609001	42609600	-0.054366			2	42609001	42609600	-0.0450114			2	42609001	42609600	-0.0550281
	2	43936235	43936601	0.0485926			2	43936235	43936601	-0.0414887			2	43936235	43936601	0.0259407			2	43936235	43936601	0.0716479
	2	43936601	43936901	0.00185745			2	43936601	43936901	-0.0530519			2	43936601	43936901	0.0592301			2	43936601	43936901	0.00340253
	2	43936901	43938900	0.0731114			2	43936901	43938900	-0.0336475			2	43936901	43938900	0.156431			2	43936901	43938900	0.00205444
	2	43938900	43939000	-0.0220338			2	43938900	43939000	-0.0530324			2	43938900	43939000	0.111167			2	43938900	43939000	-0.01793
	2	44352540	44352800	0.037735			2	44352540	44352800	0.0979094			2	44352540	44352800	0.0310436			2	44352540	44352800	-0.0532647
	2	44486003	44486500	-0.0555208			2	44486003	44486500	-0.0470016			2	44486003	44486500	-0.00273523			2	44486003	44486500	-0.0526371
	2	44895601	44896600	0.143777			2	44895601	44896600	0.11727			2	44895601	44896600	0.124713			2	44895601	44896600	-0.0581825
	2	44896600	44896739	0.0845933			2	44896600	44896739	0.0888446			2	44896600	44896739	0.108382			2	44896600	44896739	-0.057147
	2	44923646	44924000	0.346669			2	44923646	44924000	0.34823			2	44923646	44924000	0.427707			2	44923646	44924000	-0.0735177
	2	45318301	45319800	0.0302554			2	45318301	45319800	0.110186			2	45318301	45319800	-0.0391535			2	45318301	45319800	0.0685823
	2	45746743	45747497	-0.034042			2	45746743	45747497	-0.0542841			2	45746743	45747497	-0.0553523			2	45746743	45747497	0.230891
	2	46117423	46117601	-0.0454337			2	46117423	46117601	0.0990988			2	46117423	46117601	0.105157			2	46117423	46117601	-0.00605173
	2	46117601	46119765	0.0438169			2	46117601	46119765	-0.0123128			2	46117601	46119765	-0.000817759			2	46117601	46119765	-0.0100528
	2	46191201	46191800	-0.00567491			2	46191201	46191800	-0.0394976			2	46191201	46191800	0.0588729			2	46191201	46191800	-0.0622766
	2	46214601	46215600	0.457851			2	46214601	46215600	0.338594			2	46214601	46215600	0.346148			2	46214601	46215600	0.248863
	2	46269901	46270400	0.00401735			2	46269901	46270400	0.142334			2	46269901	46270400	-0.0200609			2	46269901	46270400	-0.0449921
	2	46270801	46270901	0.26362			2	46270801	46270901	0.114485			2	46270801	46270901	0.264238			2	46270801	46270901	-0.06076
	2	46270901	46271900	0.0181109			2	46270901	46271900	0.179089			2	46270901	46271900	0.0431404			2	46270901	46271900	-0.0268043
	2	46502101	46502500	-0.0247372			2	46502101	46502500	-0.0504137			2	46502101	46502500	0.0936198			2	46502101	46502500	-0.0635515
	2	46914601	46914955	-0.0550015			2	46914601	46914955	0.161869			2	46914601	46914955	-0.0554859			2	46914601	46914955	0.0477321
	2	48001501	48001800	-0.0497763			2	48001501	48001800	-0.0165637			2	48001501	48001800	0.114614			2	48001501	48001800	-0.0353115
	2	48043701	48044500	0.249251			2	48043701	48044500	0.50905			2	48043701	48044500	0.0874872			2	48043701	48044500	0.05246
	2	48077314	48077600	0.176976			2	48077314	48077600	0.162995			2	48077314	48077600	0.12283			2	48077314	48077600	0.335187
	2	48375215	48375652	0.0271648			2	48375215	48375652	-0.0546916			2	48375215	48375652	0.174207			2	48375215	48375652	0.0244349
	2	48398801	48399086	0.0127902			2	48398801	48399086	0.137014			2	48398801	48399086	-0.019878			2	48398801	48399086	-0.0674043
	2	50468801	50476800	0.00169785			2	50468801	50476800	-0.0292612			2	50468801	50476800	-0.0555171			2	50468801	50476800	0.545862
	2	50476800	50476900	0.082528			2	50476800	50476900	-0.0454995			2	50476800	50476900	0.0304836			2	50476800	50476900	0.0909775
	2	50476900	50477200	-0.0108038			2	50476900	50477200	-0.0438151			2	50476900	50477200	-0.0145693			2	50476900	50477200	0.380712
	2	51036957	51037243	-0.012412			2	51036957	51037243	-0.0499998			2	51036957	51037243	-0.0538766			2	51036957	51037243	-0.0546739
	2	51210001	51210365	0.23981			2	51210001	51210365	0.335028			2	51210001	51210365	0.325576			2	51210001	51210365	0.184532
	2	51703701	51704894	0.0379667			2	51703701	51704894	0.467993			2	51703701	51704894	-0.0218316			2	51703701	51704894	0.0116183
	2	52351001	52352200	0.490599			2	52351001	52352200	0.345082			2	52351001	52352200	0.4961			2	52351001	52352200	0.5718
	2	52624434	52624900	0.0297985			2	52624434	52624900	-0.0541116			2	52624434	52624900	-0.0543386			2	52624434	52624900	0.0661377
	2	53388317	53389166	0.158378			2	53388317	53389166	-0.0271786			2	53388317	53389166	0.277703			2	53388317	53389166	0.135884
	2	53731087	53733738	0.0789192			2	53731087	53733738	-0.0396324			2	53731087	53733738	0.0120204			2	53731087	53733738	0.228669
	2	55460822	55461895	-0.0328879			2	55460822	55461895	-0.0522645			2	55460822	55461895	-0.0549924			2	55460822	55461895	0.132693
	2	55511451	55511844	-0.031881			2	55511451	55511844	0.246545			2	55511451	55511844	-0.0487729			2	55511451	55511844	-0.027166
	2	55871901	55872200	-0.0454023			2	55871901	55872200	0.206996			2	55871901	55872200	-0.0551895			2	55871901	55872200	0.0385531
	2	56127001	56127201	0.0795452			2	56127001	56127201	0.262663			2	56127001	56127201	0.0276797			2	56127001	56127201	0.278267
	2	56127201	56127301	0.00262093			2	56127201	56127301	0.225885			2	56127201	56127301	-0.00638781			2	56127201	56127301	0.129053
	2	56127301	56127601	0.0748641			2	56127301	56127601	0.208209			2	56127301	56127601	0.133067			2	56127301	56127601	0.302871
	2	56127601	56127701	0.07058			2	56127601	56127701	0.395481			2	56127601	56127701	0.0780313			2	56127601	56127701	0.155769
	2	56127701	56129200	0.00660218			2	56127701	56129200	0.110487			2	56127701	56129200	0.0220244			2	56127701	56129200	0.19414
	2	56129200	56129400	0.0758261			2	56129200	56129400	0.0922215			2	56129200	56129400	0.117699			2	56129200	56129400	0.241186
	2	56202801	56203382	-0.0483292			2	56202801	56203382	-0.0345721			2	56202801	56203382	-0.00665044			2	56202801	56203382	-0.017765
	2	56217401	56218300	-0.047614			2	56217401	56218300	-0.053054			2	56217401	56218300	-0.0315647			2	56217401	56218300	0.149311
	2	56218300	56218900	-0.0489615			2	56218300	56218900	-0.0404668			2	56218300	56218900	-0.0540189			2	56218300	56218900	0.0657768
	2	57059832	57060192	0.253845			2	57059832	57060192	0.181361			2	57059832	57060192	0.24727			2	57059832	57060192	-0.0399402
	2	57583201	57583875	-0.0453172			2	57583201	57583875	-0.0552083			2	57583201	57583875	-0.0540318			2	57583201	57583875	-0.0403255
	2	58955715	58956700	-0.0438306			2	58955715	58956700	0.107869			2	58955715	58956700	0.0504191			2	58955715	58956700	-0.0541687
	2	59014996	59015701	0.195031			2	59014996	59015701	0.00955182			2	59014996	59015701	0.260905			2	59014996	59015701	0.0564347
	2	59015701	59017400	0.403564			2	59015701	59017400	0.23117			2	59015701	59017400	0.394462			2	59015701	59017400	0.0205456
	2	59067036	59069098	0.104808			2	59067036	59069098	-0.0537336			2	59067036	59069098	-0.0534567			2	59067036	59069098	-0.0653461
	2	59550526	59551133	0.335644			2	59550526	59551133	-0.0121545			2	59550526	59551133	0.311524			2	59550526	59551133	-0.0536364
	2	59570901	59571200	0.287967			2	59570901	59571200	-0.0297114			2	59570901	59571200	0.28892			2	59570901	59571200	0.162243
	2	60275430	60276194	-0.0396124			2	60275430	60276194	-0.00501125			2	60275430	60276194	0.0206879			2	60275430	60276194	-0.0599753
	2	60753701	60754700	-0.0507423			2	60753701	60754700	-0.0548194			2	60753701	60754700	-0.0554585			2	60753701	60754700	0.0421855
	2	61307810	61308683	-0.0285938			2	61307810	61308683	-0.019005			2	61307810	61308683	0.0841219			2	61307810	61308683	0.450731
	2	61742304	61742979	0.143826			2	61742304	61742979	0.193806			2	61742304	61742979	0.14988			2	61742304	61742979	-0.0674478
	2	62557001	62557600	-0.0554928			2	62557001	62557600	-0.0336593			2	62557001	62557600	-0.00668693			2	62557001	62557600	-0.0174611
	2	64477401	64479600	-0.0526431			2	64477401	64479600	-0.03392			2	64477401	64479600	0.0186681			2	64477401	64479600	-0.0615861
	2	64503201	64503800	-0.0299853			2	64503201	64503800	-0.0203336			2	64503201	64503800	-0.0551155			2	64503201	64503800	-0.0726412
	2	64552401	64552865	0.172948			2	64552401	64552865	0.0741015			2	64552401	64552865	0.452994			2	64552401	64552865	0.27097
	2	65164301	65165461	-0.0381632			2	65164301	65165461	-0.0338267			2	65164301	65165461	-0.04788			2	65164301	65165461	0.00490216
	2	65608607	65609100	0.271305			2	65608607	65609100	0.372316			2	65608607	65609100	0.474928			2	65608607	65609100	0.143332
	2	67241401	67242592	-0.0495205			2	67241401	67242592	-0.0151957			2	67241401	67242592	-0.043207			2	67241401	67242592	-0.0503769
	2	67702301	67702401	-0.027767			2	67702301	67702401	0.240152			2	67702301	67702401	-0.00117262			2	67702301	67702401	-0.0628327
	2	67702401	67703300	0.013302			2	67702401	67703300	0.23926			2	67702401	67703300	-0.05545			2	67702401	67703300	-0.0264835
	2	67854601	67855966	-0.044816			2	67854601	67855966	-0.0124748			2	67854601	67855966	0.021662			2	67854601	67855966	0.192626
	2	68008001	68010100	-0.046836			2	68008001	68010100	-0.0198699			2	68008001	68010100	-0.00315678			2	68008001	68010100	0.254931
	2	68133620	68134400	0.283928			2	68133620	68134400	-0.044459			2	68133620	68134400	0.0629193			2	68133620	68134400	0.556184
	2	69143601	69143801	-0.0329107			2	69143601	69143801	0.0987882			2	69143601	69143801	-0.0358052			2	69143601	69143801	-0.0476148
	2	69282001	69282101	0.0904269			2	69282001	69282101	0.0609932			2	69282001	69282101	-0.00740689			2	69282001	69282101	0.61839
	2	69282101	69282201	0.0497025			2	69282101	69282201	0.129437			2	69282101	69282201	-0.0401446			2	69282101	69282201	0.405067
	2	69282201	69282301	0.0965489			2	69282201	69282301	0.0618515			2	69282201	69282301	0.0837101			2	69282201	69282301	0.203212
	2	69282301	69283572	0.208289			2	69282301	69283572	0.246052			2	69282301	69283572	-0.0115417			2	69282301	69283572	0.552802
	2	70023901	70024562	-0.00395915			2	70023901	70024562	-0.0427147			2	70023901	70024562	0.114829			2	70023901	70024562	0.0838021
	2	70623906	70624101	0.0332572			2	70623906	70624101	-0.0246691			2	70623906	70624101	0.0374163			2	70623906	70624101	0.00794069
	2	70624101	70626800	0.0120931			2	70624101	70626800	0.0571981			2	70624101	70626800	-0.0500963			2	70624101	70626800	0.0147886
	2	70626800	70626900	-0.0534018			2	70626800	70626900	-0.0551286			2	70626800	70626900	0.0244032			2	70626800	70626900	0.0138002
	2	70662321	70662900	-0.0301974			2	70662321	70662900	-0.0127309			2	70662321	70662900	-0.0166913			2	70662321	70662900	0.127804
	2	72411801	72413100	0.24963			2	72411801	72413100	-0.0555488			2	72411801	72413100	0.264325			2	72411801	72413100	0.289582
	2	72413100	72413369	0.100085			2	72413100	72413369	-0.0333238			2	72413100	72413369	0.143953			2	72413100	72413369	0.219995
	2	72427401	72427501	0.201536			2	72427401	72427501	-0.0551636			2	72427401	72427501	0.14531			2	72427401	72427501	0.366692
	2	72427501	72427601	0.219959			2	72427501	72427601	-0.0171227			2	72427501	72427601	0.202829			2	72427501	72427601	0.287169
	2	72427601	72427701	0.102049			2	72427601	72427701	-0.0391182			2	72427601	72427701	0.132469			2	72427601	72427701	0.250903
	2	72427701	72431900	-0.0306731			2	72427701	72431900	-0.0293937			2	72427701	72431900	-0.0409659			2	72427701	72431900	-0.0379429
	2	72625526	72625874	0.391775			2	72625526	72625874	-0.0282108			2	72625526	72625874	0.169548			2	72625526	72625874	0.0241976
	2	72841608	72842216	-0.0555365			2	72841608	72842216	-0.0177955			2	72841608	72842216	-0.0544923			2	72841608	72842216	0.147949
	2	72856956	72857998	0.356042			2	72856956	72857998	0.305506			2	72856956	72857998	0.347218			2	72856956	72857998	0.670743
	2	73019601	73020569	-0.0528901			2	73019601	73020569	0.045068			2	73019601	73020569	-0.0475868			2	73019601	73020569	0.0801815
	2	73200714	73202734	0.0600387			2	73200714	73202734	0.000434879			2	73200714	73202734	0.0467804			2	73200714	73202734	0.0585432
	2	73202734	73203200	0.327587			2	73202734	73203200	0.41245			2	73202734	73203200	0.187311			2	73202734	73203200	-0.0555104
	2	73203300	73203400	0.138776			2	73203300	73203400	-0.0365614			2	73203300	73203400	0.0135462			2	73203300	73203400	0.00970365
	2	73973501	73973880	0.282231			2	73973501	73973880	-0.0515455			2	73973501	73973880	0.29974			2	73973501	73973880	0.565353
	2	75296601	75296701	-0.0448388			2	75296601	75296701	0.140092			2	75296601	75296701	-0.0550668			2	75296601	75296701	0.0355098
	2	75296701	75296801	-0.00627908			2	75296701	75296801	0.347997			2	75296701	75296801	-0.0457796			2	75296701	75296801	0.133601
	2	75296801	75297900	-0.0477751			2	75296801	75297900	0.487966			2	75296801	75297900	-0.0326532			2	75296801	75297900	0.112373
	2	75297900	75298043	0.0611836			2	75297900	75298043	0.0472628			2	75297900	75298043	-1.38157e-15			2	75297900	75298043	-1.28196e-16
	2	75498501	75498601	0.448847			2	75498501	75498601	0.568275			2	75498501	75498601	0.504869			2	75498501	75498601	-0.0651439
	2	75498601	75498701	0.448927			2	75498601	75498701	0.588393			2	75498601	75498701	0.538829			2	75498601	75498701	-0.0681033
	2	75498701	75498801	0.450407			2	75498701	75498801	0.587517			2	75498701	75498801	0.482332			2	75498701	75498801	-0.0671953
	2	75498801	75498901	0.555745			2	75498801	75498901	0.777757			2	75498801	75498901	0.679077			2	75498801	75498901	-0.0708195
	2	75498901	75499201	0.587717			2	75498901	75499201	0.753209			2	75498901	75499201	0.693571			2	75498901	75499201	-0.0703608
	2	75499201	75500100	0.622782			2	75499201	75500100	0.813495			2	75499201	75500100	0.579527			2	75499201	75500100	-0.0673344
	2	75500100	75500200	0.57825			2	75500100	75500200	0.735111			2	75500100	75500200	0.518623			2	75500100	75500200	-0.0451168
	2	76730501	76731200	-0.00786236			2	76730501	76731200	-0.0269986			2	76730501	76731200	0.0149171			2	76730501	76731200	-0.00443068
	2	76920001	76920488	-0.0526072			2	76920001	76920488	-0.0383612			2	76920001	76920488	-0.0538828			2	76920001	76920488	0.331115
	2	77097706	77099900	0.132313			2	77097706	77099900	-0.0504329			2	77097706	77099900	0.195061			2	77097706	77099900	0.171731
	2	77174201	77174800	0.0194534			2	77174201	77174800	-0.000556654			2	77174201	77174800	-0.00343879			2	77174201	77174800	0.15724
	2	77189340	77189501	-0.0549914			2	77189340	77189501	-0.0554462			2	77189340	77189501	-0.0360772			2	77189340	77189501	0.103298
	2	77189501	77189601	-0.0480978			2	77189501	77189601	-0.00643513			2	77189501	77189601	-0.0542368			2	77189501	77189601	-0.00911484
	2	77189601	77191201	-0.0133131			2	77189601	77191201	-0.0304001			2	77189601	77191201	-0.0543024			2	77189601	77191201	0.192794
	2	77191201	77191801	0.0753812			2	77191201	77191801	0.437709			2	77191201	77191801	0.0134706			2	77191201	77191801	0.199021
	2	77191801	77198600	-0.0112445			2	77191801	77198600	-0.00101767			2	77191801	77198600	-0.000774322			2	77191801	77198600	0.0733904
	2	77198600	77198700	-0.046857			2	77198600	77198700	-0.0555534			2	77198600	77198700	-0.0477527			2	77198600	77198700	-0.0699596
	2	77198700	77198800	-0.0201803			2	77198700	77198800	-0.0518049			2	77198700	77198800	0.381221			2	77198700	77198800	-0.0488545
	2	77238401	77239628	-0.0523317			2	77238401	77239628	0.0234318			2	77238401	77239628	-0.0379575			2	77238401	77239628	0.168885
	2	77536701	77536801	0.0891756			2	77536701	77536801	0.274876			2	77536701	77536801	-0.00340897			2	77536701	77536801	-0.0442519
	2	77536801	77536901	0.0374803			2	77536801	77536901	0.119442			2	77536801	77536901	0.121116			2	77536801	77536901	-0.0775531
	2	77536901	77537001	0.254157			2	77536901	77537001	0.276271			2	77536901	77537001	0.199993			2	77536901	77537001	-0.0670371
	2	77537001	77537101	0.213169			2	77537001	77537101	0.18433			2	77537001	77537101	0.416945			2	77537001	77537101	-0.0827506
	2	77537101	77537201	0.377756			2	77537101	77537201	0.237656			2	77537101	77537201	0.314836			2	77537101	77537201	-0.0242658
	2	77537201	77538100	0.265372			2	77537201	77538100	0.303651			2	77537201	77538100	0.233286			2	77537201	77538100	-0.0671013
	2	77538100	77538800	0.334403			2	77538100	77538800	0.301634			2	77538100	77538800	0.347699			2	77538100	77538800	-0.0476086
	2	77538800	77538900	0.250852			2	77538800	77538900	0.238043			2	77538800	77538900	0.250409			2	77538800	77538900	-0.0798702
	2	77614501	77614758	-0.0237615			2	77614501	77614758	-0.016576			2	77614501	77614758	0.0691555			2	77614501	77614758	-0.0805331
	2	78048901	78049300	-0.0472864			2	78048901	78049300	-0.0400142			2	78048901	78049300	-0.0105729			2	78048901	78049300	0.00148852
	2	78168801	78169900	-0.0543342			2	78168801	78169900	-0.0130072			2	78168801	78169900	-0.0471529			2	78168801	78169900	0.0697132
	2	78169900	78170000	-0.0409054			2	78169900	78170000	-0.0423754			2	78169900	78170000	-0.0540823			2	78169900	78170000	-0.0554566
	2	78323301	78326400	-0.0340349			2	78323301	78326400	0.0554198			2	78323301	78326400	-0.0241282			2	78323301	78326400	0.00731659
	2	78326400	78326600	0.665424			2	78326400	78326600	0.20384			2	78326400	78326600	0.280112			2	78326400	78326600	0.181179
	2	78326600	78326700	0.0658461			2	78326600	78326700	0.183957			2	78326600	78326700	0.115825			2	78326600	78326700	-0.060517
	2	78391333	78392500	0.227727			2	78391333	78392500	0.618884			2	78391333	78392500	0.262324			2	78391333	78392500	-0.0479883
	2	78426401	78427501	0.577904			2	78426401	78427501	0.0794928			2	78426401	78427501	0.586565			2	78426401	78427501	0.352283
	2	78427501	78427601	-0.0445697			2	78427501	78427601	-0.0550073			2	78427501	78427601	-0.049002			2	78427501	78427601	-0.0407128
	2	78427601	78427701	0.0698094			2	78427601	78427701	-0.00623501			2	78427601	78427701	0.0906582			2	78427601	78427701	-0.0607816
	2	78427701	78427901	0.260647			2	78427701	78427901	0.138667			2	78427701	78427901	0.339695			2	78427701	78427901	0.252736
	2	78427901	78431500	0.497021			2	78427901	78431500	0.227378			2	78427901	78431500	0.504923			2	78427901	78431500	0.327891
	2	78431500	78431600	0.319487			2	78431500	78431600	-0.0218177			2	78431500	78431600	0.480516			2	78431500	78431600	0.20492
	2	78431600	78431700	0.326163			2	78431600	78431700	0.113116			2	78431600	78431700	0.286117			2	78431600	78431700	0.306594
	2	78431700	78431800	0.456919			2	78431700	78431800	-0.00189558			2	78431700	78431800	0.420859			2	78431700	78431800	0.406481
	2	78431800	78431900	0.433975			2	78431800	78431900	0.187251			2	78431800	78431900	0.489344			2	78431800	78431900	0.256061
	2	78431900	78432000	0.28675			2	78431900	78432000	0.0829682			2	78431900	78432000	0.30031			2	78431900	78432000	0.0715038
	2	78493801	78493901	0.114392			2	78493801	78493901	0.208176			2	78493801	78493901	0.163525			2	78493801	78493901	-0.0597982
	2	78493901	78496200	0.0198373			2	78493901	78496200	0.199118			2	78493901	78496200	0.0916985			2	78493901	78496200	-0.060441
	2	78496200	78496300	0.165553			2	78496200	78496300	0.252442			2	78496200	78496300	0.105558			2	78496200	78496300	-0.0686093
	2	78603501	78604201	-0.0483575			2	78603501	78604201	-0.0555326			2	78603501	78604201	-0.047316			2	78603501	78604201	0.0153988
	2	78604201	78604800	-0.0541308			2	78604201	78604800	-0.052655			2	78604201	78604800	-0.0361119			2	78604201	78604800	0.0334232
	2	78604800	78605100	-0.0531019			2	78604800	78605100	-0.0552536			2	78604800	78605100	-0.0478611			2	78604800	78605100	0.00421831
	2	78677501	78678496	0.38945			2	78677501	78678496	0.137367			2	78677501	78678496	0.175759			2	78677501	78678496	-0.0666031
	2	78860901	78861001	0.072456			2	78860901	78861001	0.034645			2	78860901	78861001	-0.0203369			2	78860901	78861001	-0.0375304
	2	78861001	78865200	0.27726			2	78861001	78865200	0.319614			2	78861001	78865200	0.245559			2	78861001	78865200	-0.0559864
	2	78865200	78865300	0.275549			2	78865200	78865300	0.266275			2	78865200	78865300	0.111573			2	78865200	78865300	-0.0583647
	2	79211101	79217100	-0.0416289			2	79211101	79217100	0.0837504			2	79211101	79217100	-0.0313908			2	79211101	79217100	0.152784
	2	79223340	79224001	-0.0549461			2	79223340	79224001	-0.0329098			2	79223340	79224001	0.0402356			2	79223340	79224001	0.0455735
	2	79224001	79225000	-0.0357209			2	79224001	79225000	-0.0171095			2	79224001	79225000	0.0625951			2	79224001	79225000	-0.018017
	2	79225000	79225300	-0.0499394			2	79225000	79225300	0.0107155			2	79225000	79225300	-0.0434681			2	79225000	79225300	-0.0792482
	2	79225300	79225592	-0.0405574			2	79225300	79225592	-0.0554702			2	79225300	79225592	9.50048e-05			2	79225300	79225592	-0.0460599
	2	79387318	79387748	-0.0552102			2	79387318	79387748	0.0315055			2	79387318	79387748	0.0288311			2	79387318	79387748	-0.0722376
	2	79393001	79394800	0.140261			2	79393001	79394800	0.0839555			2	79393001	79394800	0.0667052			2	79393001	79394800	-0.0512184
	2	79394800	79394900	-0.0464961			2	79394800	79394900	0.0233776			2	79394800	79394900	-0.0509417			2	79394800	79394900	0.420224
	2	79437201	79438700	0.0905437			2	79437201	79438700	0.182848			2	79437201	79438700	0.176223			2	79437201	79438700	-0.0648185
	2	79438700	79438985	-0.0554335			2	79438700	79438985	0.0216643			2	79438700	79438985	-0.0543611			2	79438700	79438985	0.014266
	2	79476301	79476691	0.058891			2	79476301	79476691	0.0634911			2	79476301	79476691	0.291664			2	79476301	79476691	-0.0411067
	2	79685715	79686083	-0.0544046			2	79685715	79686083	-0.03914			2	79685715	79686083	-0.0256408			2	79685715	79686083	-0.0696447
	2	79746205	79752700	-0.0153557			2	79746205	79752700	-0.0532068			2	79746205	79752700	0.0148913			2	79746205	79752700	-0.00241573
	2	79752700	79755500	-0.0226111			2	79752700	79755500	-0.0552947			2	79752700	79755500	0.0419447			2	79752700	79755500	-0.0157156
	2	79896906	79897586	0.0472079			2	79896906	79897586	0.0098815			2	79896906	79897586	0.0877443			2	79896906	79897586	0.0885703
	2	79936059	79936673	-0.0511961			2	79936059	79936673	-0.0230061			2	79936059	79936673	-0.0309787			2	79936059	79936673	0.142342
	2	79997301	79997401	0.217987			2	79997301	79997401	0.308018			2	79997301	79997401	0.180039			2	79997301	79997401	0.424961
	2	79997401	79998201	0.216642			2	79997401	79998201	0.285813			2	79997401	79998201	0.432994			2	79997401	79998201	0.423538
	2	79998201	79998700	0.236118			2	79998201	79998700	0.173624			2	79998201	79998700	0.354822			2	79998201	79998700	0.319164
	2	79998700	79999694	0.174226			2	79998700	79999694	0.326962			2	79998700	79999694	0.336086			2	79998700	79999694	0.386227
	2	80262742	80262901	-0.00988758			2	80262742	80262901	-0.00259389			2	80262742	80262901	0.0765081			2	80262742	80262901	-0.0695316
	2	80262901	80266000	0.00109311			2	80262901	80266000	-0.00833459			2	80262901	80266000	-0.00721721			2	80262901	80266000	-0.0372722
	2	80662601	80663075	-0.0554042			2	80662601	80663075	0.551705			2	80662601	80663075	0.270918			2	80662601	80663075	-0.0775504
	2	80691101	80691645	0.0306934			2	80691101	80691645	0.526151			2	80691101	80691645	-0.0120181			2	80691101	80691645	0.104329
	2	81514502	81515058	0.124242			2	81514502	81515058	-0.0430861			2	81514502	81515058	0.161633			2	81514502	81515058	0.20772
	2	82891461	82891965	-0.0555472			2	82891461	82891965	-0.0248897			2	82891461	82891965	-0.0539866			2	82891461	82891965	-0.0166272
	2	83198616	83198901	0.00847958			2	83198616	83198901	0.0746806			2	83198616	83198901	-0.0406305			2	83198616	83198901	0.0161206
	2	83198901	83199001	0.0276383			2	83198901	83199001	-0.0105172			2	83198901	83199001	0.0376593			2	83198901	83199001	0.0382224
	2	83199001	83199201	-0.0244098			2	83199001	83199201	-0.0524624			2	83199001	83199201	-0.0507383			2	83199001	83199201	0.111052
	2	83199201	83199800	0.231856			2	83199201	83199800	-0.0155732			2	83199201	83199800	0.252045			2	83199201	83199800	0.189974
	2	85245057	85246100	0.0526025			2	85245057	85246100	0.462195			2	85245057	85246100	-0.0527477			2	85245057	85246100	-0.0354967
	2	85349027	85350200	-0.05515			2	85349027	85350200	0.35413			2	85349027	85350200	-0.0553119			2	85349027	85350200	-0.0115426
	2	85457201	85457460	0.710106			2	85457201	85457460	0.125123			2	85457201	85457460	0.639804			2	85457201	85457460	0.112977
	2	85576817	85577465	-0.0456567			2	85576817	85577465	0.228486			2	85576817	85577465	-0.0142126			2	85576817	85577465	-0.0391662
	2	86324428	86324900	0.050016			2	86324428	86324900	-0.0367961			2	86324428	86324900	0.283854			2	86324428	86324900	0.215334
	2	86378201	86383500	0.0758824			2	86378201	86383500	-0.0154649			2	86378201	86383500	-0.0506087			2	86378201	86383500	-0.0264201
	2	86413301	86413401	-0.024652			2	86413301	86413401	0.0779732			2	86413301	86413401	-0.0497131			2	86413301	86413401	0.210059
	2	86413401	86414500	-0.0281948			2	86413401	86414500	0.0686506			2	86413401	86414500	-0.0547782			2	86413401	86414500	0.221674
	2	86414500	86414600	0.0352421			2	86414500	86414600	-0.0238919			2	86414500	86414600	-0.0553615			2	86414500	86414600	0.263262
	2	86486547	86487859	0.0622193			2	86486547	86487859	0.0130568			2	86486547	86487859	-0.0485475			2	86486547	86487859	-0.025826
	2	87161143	87161950	0.14725			2	87161143	87161950	-0.0198822			2	87161143	87161950	-3.82469e-05			2	87161143	87161950	-0.0286937
	2	87785301	87785801	0.169744			2	87785301	87785801	-0.0554545			2	87785301	87785801	0.406401			2	87785301	87785801	0.11532
	2	87785801	87786500	0.167533			2	87785801	87786500	-0.0471751			2	87785801	87786500	0.406671			2	87785801	87786500	0.114763
	2	87786500	87787200	0.141704			2	87786500	87787200	-0.0519668			2	87786500	87787200	0.406908			2	87786500	87787200	0.0957537
	2	87787200	87787300	0.165183			2	87787200	87787300	-0.0552382			2	87787200	87787300	0.380459			2	87787200	87787300	0.0861952
	2	89016901	89017191	0.00480621			2	89016901	89017191	0.147834			2	89016901	89017191	0.113258			2	89016901	89017191	-0.0612792
	2	90949901	90950001	-0.0216721			2	90949901	90950001	0.12962			2	90949901	90950001	0.0229057			2	90949901	90950001	-0.0439495
	2	90950001	90951500	0.108077			2	90950001	90951500	0.214028			2	90950001	90951500	0.168418			2	90950001	90951500	0.0368525
	2	90951500	90951600	0.0731307			2	90951500	90951600	0.00124536			2	90951500	90951600	0.413122			2	90951500	90951600	0.0382278
	2	91252701	91252992	-0.0537226			2	91252701	91252992	0.0141085			2	91252701	91252992	0.185401			2	91252701	91252992	-0.0596518
	2	91315001	91315688	0.458661			2	91315001	91315688	-0.0540841			2	91315001	91315688	0.40335			2	91315001	91315688	0.476545
	2	91436701	91437400	0.461366			2	91436701	91437400	0.324249			2	91436701	91437400	0.184843			2	91436701	91437400	-0.0560105
	2	91836454	91838500	0.0446899			2	91836454	91838500	-0.0132826			2	91836454	91838500	0.00524069			2	91836454	91838500	-0.0522387
	2	91838500	91838800	0.0841608			2	91838500	91838800	0.0401157			2	91838500	91838800	-0.0214563			2	91838500	91838800	-0.0655327
	2	92360101	92360500	0.152952			2	92360101	92360500	-0.00138969			2	92360101	92360500	-0.0527974			2	92360101	92360500	-0.0726464
	2	92401801	92401901	0.158072			2	92401801	92401901	0.137369			2	92401801	92401901	-0.0303675			2	92401801	92401901	-0.050792
	2	92401901	92403100	0.186768			2	92401901	92403100	0.179981			2	92401901	92403100	-0.0549631			2	92401901	92403100	-0.0462487
	2	92403100	92403300	0.347008			2	92403100	92403300	0.292609			2	92403100	92403300	0.00115883			2	92403100	92403300	-0.025762
	2	92403300	92403400	0.336157			2	92403300	92403400	0.321971			2	92403300	92403400	0.0749332			2	92403300	92403400	0.0268034
	2	92403400	92403700	0.121015			2	92403400	92403700	0.28973			2	92403400	92403700	-0.0453357			2	92403400	92403700	-0.0434902
	2	92403700	92403800	0.301908			2	92403700	92403800	-0.023988			2	92403700	92403800	0.174337			2	92403700	92403800	0.201066
	2	92403800	92403991	0.455285			2	92403800	92403991	0.284544			2	92403800	92403991	0.0385697			2	92403800	92403991	-0.0422942
	2	92542901	92543900	0.0409299			2	92542901	92543900	-0.0334911			2	92542901	92543900	0.224698			2	92542901	92543900	-0.0149013
	2	92665327	92666000	0.0260659			2	92665327	92666000	0.0579013			2	92665327	92666000	-0.0381984			2	92665327	92666000	0.0598529
	2	92666000	92666100	-0.0515262			2	92666000	92666100	0.0911564			2	92666000	92666100	-0.0555032			2	92666000	92666100	-0.0474367
	2	93111701	93111801	0.107172			2	93111701	93111801	-0.051698			2	93111701	93111801	0.124751			2	93111701	93111801	0.11993
	2	93111801	93111901	-0.0225617			2	93111801	93111901	-0.0269592			2	93111801	93111901	0.120236			2	93111801	93111901	0.439298
	2	93111901	93112501	0.109706			2	93111901	93112501	-0.044067			2	93111901	93112501	0.17617			2	93111901	93112501	0.127466
	2	93112501	93114900	0.185496			2	93112501	93114900	-0.0435224			2	93112501	93114900	0.223195			2	93112501	93114900	-0.0475115
	2	93114900	93115200	0.360123			2	93114900	93115200	0.0479748			2	93114900	93115200	0.11062			2	93114900	93115200	-0.0554929
	2	93193333	93193800	0.157591			2	93193333	93193800	-0.0509694			2	93193333	93193800	0.462458			2	93193333	93193800	0.0493347
	2	93315401	93315800	-0.0232771			2	93315401	93315800	0.0499872			2	93315401	93315800	0.0128999			2	93315401	93315800	-0.0585743
	2	93521801	93521901	0.026399			2	93521801	93521901	0.24403			2	93521801	93521901	-0.0113798			2	93521801	93521901	0.0411272
	2	93521901	93522301	-0.0333946			2	93521901	93522301	0.0500409			2	93521901	93522301	-0.00687679			2	93521901	93522301	0.0915616
	2	93522301	93522401	0.0152733			2	93522301	93522401	0.131302			2	93522301	93522401	-0.0237817			2	93522301	93522401	0.0716059
	2	93522401	93523001	-0.0340848			2	93522401	93523001	0.185223			2	93522401	93523001	-0.052173			2	93522401	93523001	0.0979937
	2	93523001	93523600	-0.0551			2	93523001	93523600	0.133574			2	93523001	93523600	-0.0482077			2	93523001	93523600	0.156448
	2	93523600	93524400	-0.0305351			2	93523600	93524400	0.188651			2	93523600	93524400	-0.00862204			2	93523600	93524400	0.0209415
	2	93524400	93524500	-0.055548			2	93524400	93524500	0.0788244			2	93524400	93524500	-0.0388992			2	93524400	93524500	0.123399
	2	93524500	93524600	-0.0484178			2	93524500	93524600	0.151141			2	93524500	93524600	-0.0381245			2	93524500	93524600	0.165741
	2	93524600	93525200	-0.0161747			2	93524600	93525200	-0.0542895			2	93524600	93525200	-0.0291622			2	93524600	93525200	-0.0222792
	2	93525200	93525300	-0.0176004			2	93525200	93525300	-0.0508201			2	93525200	93525300	-0.0438786			2	93525200	93525300	0.0328629
	2	94197640	94198462	0.0187574			2	94197640	94198462	0.546677			2	94197640	94198462	0.000204161			2	94197640	94198462	-0.0708746
	2	94255601	94255956	0.0249289			2	94255601	94255956	-0.0555287			2	94255601	94255956	-0.0549362			2	94255601	94255956	0.0399891
	2	94803507	94804190	-0.0177158			2	94803507	94804190	0.228323			2	94803507	94804190	0.0592902			2	94803507	94804190	0.0934312
	2	94920278	94920401	0.0216535			2	94920278	94920401	-0.0327875			2	94920278	94920401	0.0213157			2	94920278	94920401	0.136626
	2	94920401	94920500	0.0295587			2	94920401	94920500	-0.0553059			2	94920401	94920500	-0.0482829			2	94920401	94920500	0.143006
	2	94920500	94920700	0.0182646			2	94920500	94920700	-0.0534475			2	94920500	94920700	-0.0331913			2	94920500	94920700	0.0283953
	2	95339920	95341500	-0.0545093			2	95339920	95341500	-0.048613			2	95339920	95341500	-0.0227861			2	95339920	95341500	-0.0527303
	2	95355333	95356300	0.415096			2	95355333	95356300	0.314465			2	95355333	95356300	0.342611			2	95355333	95356300	0.640596
	2	95356300	95356400	-0.0096097			2	95356300	95356400	-0.0111785			2	95356300	95356400	-0.0334934			2	95356300	95356400	0.0896541
	2	95356400	95356954	0.118981			2	95356400	95356954	0.233057			2	95356400	95356954	-0.0149178			2	95356400	95356954	0.244999
	2	95644505	95645000	-0.0521504			2	95644505	95645000	-0.0533978			2	95644505	95645000	-0.0502857			2	95644505	95645000	-0.0566396
	2	96266401	96266700	-0.0551746			2	96266401	96266700	0.39291			2	96266401	96266700	-0.0457215			2	96266401	96266700	0.108184
	2	96284501	96284800	0.205922			2	96284501	96284800	-0.052492			2	96284501	96284800	0.0653939			2	96284501	96284800	-0.0578468
	2	96451701	96452600	-0.0264629			2	96451701	96452600	0.119248			2	96451701	96452600	0.0872535			2	96451701	96452600	0.17286
	2	96452600	96452898	-0.0131601			2	96452600	96452898	0.0120871			2	96452600	96452898	-0.0220508			2	96452600	96452898	0.148742
	2	96453101	96454800	-0.0408332			2	96453101	96454800	0.0312458			2	96453101	96454800	0.0232571			2	96453101	96454800	0.236244
	2	96454800	96455100	-0.0166693			2	96454800	96455100	-0.0229735			2	96454800	96455100	-0.0369415			2	96454800	96455100	0.0833191
	2	96455100	96455200	-0.0510155			2	96455100	96455200	0.0638215			2	96455100	96455200	0.00792325			2	96455100	96455200	0.0497263
	2	96478401	96479700	-0.0550276			2	96478401	96479700	0.0764641			2	96478401	96479700	-0.0135452			2	96478401	96479700	-0.0436326
	2	96493701	96493801	-0.0123095			2	96493701	96493801	-0.0300377			2	96493701	96493801	-0.0327079			2	96493701	96493801	0.0759949
	2	96493801	96494900	0.0512151			2	96493801	96494900	-0.0356763			2	96493801	96494900	-0.0257914			2	96493801	96494900	-0.0421507
	2	96742846	96743500	0.168955			2	96742846	96743500	0.0454019			2	96742846	96743500	0.0854119			2	96742846	96743500	-0.0612049
	2	96751458	96752900	0.221084			2	96751458	96752900	0.0772573			2	96751458	96752900	0.250126			2	96751458	96752900	0.102469
	2	96839618	96840093	-0.0227058			2	96839618	96840093	-0.0541041			2	96839618	96840093	0.00462464			2	96839618	96840093	-0.0596391
	2	97125301	97125401	0.116255			2	97125301	97125401	0.321041			2	97125301	97125401	0.0125145			2	97125301	97125401	-0.0206133
	2	97125401	97125501	0.07193			2	97125401	97125501	0.296866			2	97125401	97125501	-0.0373916			2	97125401	97125501	0.0127675
	2	97125501	97125801	0.0970127			2	97125501	97125801	0.344385			2	97125501	97125801	0.0468995			2	97125501	97125801	0.0155629
	2	97125801	97125901	0.084128			2	97125801	97125901	0.314194			2	97125801	97125901	0.0142333			2	97125801	97125901	-0.0778132
	2	97125901	97127000	-0.0106356			2	97125901	97127000	0.235291			2	97125901	97127000	-0.0171464			2	97125901	97127000	-0.0657334
	2	97127000	97127600	0.0163947			2	97127000	97127600	0.384718			2	97127000	97127600	-0.0361534			2	97127000	97127600	-0.0231074
	2	97127600	97127700	0.00503297			2	97127600	97127700	0.320533			2	97127600	97127700	-0.0552953			2	97127600	97127700	-0.0719328
	2	97127700	97127800	0.0163648			2	97127700	97127800	0.352992			2	97127700	97127800	0.0200173			2	97127700	97127800	-0.0202793
	2	97459501	97459885	0.172318			2	97459501	97459885	-0.0077601			2	97459501	97459885	0.00123123			2	97459501	97459885	0.311003
	2	97717601	97718073	0.387787			2	97717601	97718073	0.040369			2	97717601	97718073	0.332663			2	97717601	97718073	0.206773
	2	97775367	97775700	0.210807			2	97775367	97775700	-0.0555548			2	97775367	97775700	0.210719			2	97775367	97775700	0.0829209
	2	97992101	97993200	-0.0513952			2	97992101	97993200	0.054103			2	97992101	97993200	0.0477934			2	97992101	97993200	0.1198
	2	98002248	98002554	0.0815389			2	98002248	98002554	-0.0473079			2	98002248	98002554	0.199189			2	98002248	98002554	0.192029
	2	98005801	98005901	0.0141476			2	98005801	98005901	0.182087			2	98005801	98005901	-0.0387535			2	98005801	98005901	-0.0661977
	2	98005901	98006001	-0.0439852			2	98005901	98006001	0.253405			2	98005901	98006001	-0.0115549			2	98005901	98006001	-0.0301524
	2	98006001	98006301	0.0196584			2	98006001	98006301	0.442609			2	98006001	98006301	-0.041862			2	98006001	98006301	-0.0729814
	2	98006301	98006801	-0.0379983			2	98006301	98006801	0.276029			2	98006301	98006801	-0.0553569			2	98006301	98006801	-0.060038
	2	98006801	98007001	-0.0540398			2	98006801	98007001	0.279772			2	98006801	98007001	-0.0510604			2	98006801	98007001	-0.0730069
	2	98007001	98008100	-0.0383331			2	98007001	98008100	0.318327			2	98007001	98008100	-0.0536766			2	98007001	98008100	-0.0663105
	2	98008100	98008200	0.221678			2	98008100	98008200	0.355939			2	98008100	98008200	-0.0336667			2	98008100	98008200	-0.02046
	2	98008200	98008365	-0.0550326			2	98008200	98008365	0.184795			2	98008200	98008365	0.0845183			2	98008200	98008365	-0.0681583
	2	98197601	98197701	0.153053			2	98197601	98197701	0.20333			2	98197601	98197701	0.16656			2	98197601	98197701	-0.0456193
	2	98197701	98197801	-0.0494068			2	98197701	98197801	0.0333943			2	98197701	98197801	0.00368823			2	98197701	98197801	-0.0556747
	2	98197801	98197901	-0.0492342			2	98197801	98197901	0.0920119			2	98197801	98197901	-0.0493216			2	98197801	98197901	-0.0751886
	2	98197901	98198101	0.093685			2	98197901	98198101	-0.00979314			2	98197901	98198101	-0.0396879			2	98197901	98198101	0.0112688
	2	98198101	98198201	0.0715513			2	98198101	98198201	-0.0268198			2	98198101	98198201	0.0241129			2	98198101	98198201	0.0471977
	2	98198201	98198301	-0.0197965			2	98198201	98198301	-0.0440653			2	98198201	98198301	-0.0279264			2	98198201	98198301	0.163711
	2	98198301	98206400	-0.0145222			2	98198301	98206400	0.0924179			2	98198301	98206400	-0.0550855			2	98198301	98206400	-0.0739506
	2	98206400	98206600	0.0613372			2	98206400	98206600	0.0622114			2	98206400	98206600	-0.00540833			2	98206400	98206600	-0.0252354
	2	98206600	98207300	0.0422247			2	98206600	98207300	0.0336425			2	98206600	98207300	0.373307			2	98206600	98207300	0.287702
	2	98207300	98207500	-0.0463442			2	98207300	98207500	0.0451187			2	98207300	98207500	-0.00492315			2	98207300	98207500	0.0227025
	2	98613501	98614600	-0.0152938			2	98613501	98614600	-0.0302709			2	98613501	98614600	-0.0555319			2	98613501	98614600	0.0172962
	2	98614600	98615000	-0.0550269			2	98614600	98615000	0.27701			2	98614600	98615000	0.0292832			2	98614600	98615000	0.0108999
	2	98615000	98615100	0.0249391			2	98615000	98615100	0.0295004			2	98615000	98615100	0.0403669			2	98615000	98615100	-0.0410459
[truncated: 11,783 more rows]

## Sheet: Fig.S15c,d,g,h
Fig.15c	Chromosome	Sweep start	Sweep end	XP-CLR value		Fig.15d	Chromosome	Sweep start	Sweep end	XP-CLR value		Fig.15g	Chromosome	Sweep start	Sweep end	XP-CLR value		Fig.15h	Chromosome	Sweep start	Sweep end	XP-CLR value
	1	1	25000	7.99			1	1	25000	12.163			1	1	25000	1.304			1	1	25000	0.464
	1	25001	50000	6.152			1	25001	50000	6.42			1	25001	50000	1.248			1	25001	50000	1.48
	1	50001	75000	6.385			1	50001	75000	4.972			1	50001	75000	1.286			1	50001	75000	2.654
	1	75001	100000	7.601			1	75001	100000	6.768			1	75001	100000	1.221			1	75001	100000	2.38
	1	100001	125000	6.848			1	100001	125000	5.268			1	100001	125000	1.374			1	100001	125000	2.117
	1	125001	150000	4.218			1	125001	150000	3.132			1	125001	150000	1.593			1	125001	150000	1.859
	1	150001	175000	3.838			1	150001	175000	4.148			1	150001	175000	1.726			1	150001	175000	1.522
	1	175001	200000	6.584			1	175001	200000	5.872			1	175001	200000	2.047			1	175001	200000	2.237
	1	200001	225000	6.127			1	200001	225000	5.193			1	200001	225000	1.68			1	200001	225000	7.906
	1	225001	250000	6.957			1	225001	250000	5.136			1	225001	250000	1.883			1	225001	250000	9.651
	1	250001	275000	6.422			1	250001	275000	4.805			1	250001	275000	2.556			1	250001	275000	7.925
	1	275001	300000	3.389			1	275001	300000	3.483			1	275001	300000	3.765			1	275001	300000	6.546
	1	300001	325000	3.116			1	300001	325000	3.934			1	300001	325000	3.872			1	300001	325000	0.046
	1	325001	350000	2.55			1	325001	350000	3.381			1	325001	350000	3.332			1	350001	375000	0.769
	1	350001	375000	3.112			1	350001	375000	2.656			1	350001	375000	1.933			1	375001	400000	1.612
	1	375001	400000	3.321			1	375001	400000	2.925			1	375001	400000	1.073			1	400001	425000	1.683
	1	400001	425000	2.632			1	400001	425000	3.357			1	400001	425000	1.726			1	425001	450000	1.124
	1	425001	450000	1.118			1	425001	450000	4.08			1	425001	450000	1.464			1	450001	475000	1.116
	1	450001	475000	2.021			1	450001	475000	5.274			1	450001	475000	1.649			1	475001	500000	1.177
	1	475001	500000	2.6			1	475001	500000	4.258			1	475001	500000	2.206			1	500001	525000	1.099
	1	500001	525000	1.085			1	500001	525000	2.084			1	500001	525000	0.987			1	525001	550000	1.22
	1	525001	550000	4.72			1	525001	550000	6.851			1	525001	550000	2.07			1	550001	575000	0.987
	1	550001	575000	7.072			1	550001	575000	9.725			1	550001	575000	2.525			1	575001	600000	0.94
	1	575001	600000	4.755			1	575001	600000	7.726			1	575001	600000	2.055			1	600001	625000	2.27
	1	600001	625000	2.656			1	600001	625000	5.02			1	600001	625000	2.387			1	625001	650000	2.933
	1	625001	650000	3.014			1	625001	650000	4.401			1	625001	650000	1.909			1	650001	675000	2.378
	1	650001	675000	4.079			1	650001	675000	5.89			1	650001	675000	1.304			1	675001	700000	1.243
	1	675001	700000	3.107			1	675001	700000	4.649			1	675001	700000	1.156			1	700001	725000	0.927
	1	700001	725000	2.061			1	700001	725000	5.826			1	700001	725000	1.23			1	725001	750000	0.909
	1	725001	750000	1.734			1	725001	750000	5.304			1	725001	750000	1.179			1	750001	775000	0.944
	1	750001	775000	1.77			1	750001	775000	1.539			1	750001	775000	1.918			1	775001	800000	1.085
	1	775001	800000	1.935			1	775001	800000	2.197			1	775001	800000	1.98			1	800001	825000	0.24
	1	800001	825000	1.733			1	800001	825000	1.885			1	800001	825000	1.75			1	825001	850000	0.203
	1	825001	850000	2.15			1	825001	850000	1.686			1	825001	850000	1.796			1	850001	875000	1.593
	1	850001	875000	1.558			1	850001	875000	0.677			1	850001	875000	0.385			1	875001	900000	1.488
	1	875001	900000	1.307			1	875001	900000	0.582			1	875001	900000	0.334			1	900001	925000	0.509
	1	900001	925000	0.531			1	900001	925000	0.345			1	900001	925000	0.552			1	925001	950000	0.727
	1	925001	950000	0.414			1	925001	950000	0.443			1	925001	950000	0.54			1	950001	975000	2.569
	1	950001	975000	0.863			1	950001	975000	1.094			1	950001	975000	1.038			1	975001	1000000	2.116
	1	975001	1000000	1.316			1	975001	1000000	1.971			1	975001	1000000	1.149			1	1000001	1025000	1.509
	1	1000001	1025000	1.234			1	1000001	1025000	2.154			1	1000001	1025000	0.814			1	1025001	1050000	2.058
	1	1025001	1050000	1.708			1	1025001	1050000	1.482			1	1025001	1050000	0.83			1	1050001	1075000	2.318
	1	1050001	1075000	1.326			1	1050001	1075000	0.345			1	1050001	1075000	0.241			1	1075001	1100000	1.722
	1	1075001	1100000	1.685			1	1075001	1100000	2.418			1	1075001	1100000	0.28			1	1100001	1125000	2.199
	1	1100001	1125000	1.966			1	1100001	1125000	2.685			1	1100001	1125000	0.697			1	1125001	1150000	1.95
	1	1125001	1150000	1.302			1	1125001	1150000	0.662			1	1125001	1150000	0.659			1	1150001	1175000	1.447
	1	1150001	1175000	0.61			1	1150001	1175000	0.194			1	1150001	1175000	0.294			1	1175001	1200000	2.114
	1	1175001	1200000	1.065			1	1175001	1200000	1.571			1	1175001	1200000	0.545			1	1200001	1225000	1.244
	1	1200001	1225000	1.66			1	1200001	1225000	1.569			1	1200001	1225000	0.776			1	1225001	1250000	0.425
	1	1225001	1250000	1.234			1	1225001	1250000	0.813			1	1225001	1250000	0.786			1	1250001	1275000	0.916
	1	1250001	1275000	1.072			1	1250001	1275000	1.513			1	1250001	1275000	0.512			1	1275001	1300000	1.066
	1	1275001	1300000	1.191			1	1275001	1300000	1.896			1	1275001	1300000	0.48			1	1300001	1325000	0.8
	1	1300001	1325000	1.187			1	1300001	1325000	1.797			1	1300001	1325000	0.662			1	1325001	1350000	3.805
	1	1325001	1350000	1.002			1	1325001	1350000	1.254			1	1325001	1350000	0.679			1	1350001	1375000	2.675
	1	1350001	1375000	1.474			1	1350001	1375000	0.636			1	1350001	1375000	1.144			1	1375001	1400000	1.592
	1	1375001	1400000	3.942			1	1375001	1400000	1.292			1	1375001	1400000	1.039			1	1400001	1425000	0.844
	1	1400001	1425000	3.278			1	1400001	1425000	1.196			1	1400001	1425000	0.683			1	1425001	1450000	0.951
	1	1425001	1450000	1.046			1	1425001	1450000	0.704			1	1425001	1450000	0.525			1	1450001	1475000	1.733
	1	1450001	1475000	1.692			1	1450001	1475000	1.61			1	1450001	1475000	0.442			1	1475001	1500000	1.807
	1	1475001	1500000	1.673			1	1475001	1500000	1.711			1	1475001	1500000	0.573			1	1500001	1525000	1.533
	1	1500001	1525000	1.094			1	1500001	1525000	1.045			1	1500001	1525000	0.766			1	1525001	1550000	1.023
	1	1525001	1550000	0.467			1	1525001	1550000	0.743			1	1525001	1550000	0.673			1	1550001	1575000	1.184
	1	1550001	1575000	0.163			1	1550001	1575000	0.42			1	1550001	1575000	0.254			1	1575001	1600000	2.775
	1	1575001	1600000	2.45			1	1575001	1600000	0.905			1	1575001	1600000	1.079			1	1600001	1625000	2.891
	1	1600001	1625000	2.344			1	1600001	1625000	0.92			1	1600001	1625000	1.225			1	1625001	1650000	1.166
	1	1625001	1650000	0.835			1	1625001	1650000	0.719			1	1625001	1650000	0.532			1	1650001	1675000	1.206
	1	1650001	1675000	1.253			1	1650001	1675000	2.165			1	1650001	1675000	0.709			1	1675001	1700000	0.451
	1	1675001	1700000	1.108			1	1675001	1700000	2.605			1	1675001	1700000	0.637			1	1700001	1725000	0.201
	1	1700001	1725000	1.704			1	1700001	1725000	2.228			1	1700001	1725000	0.545			1	1725001	1750000	0.419
	1	1725001	1750000	1.937			1	1725001	1750000	1.787			1	1725001	1750000	0.716			1	1750001	1775000	0.89
	1	1750001	1775000	1.331			1	1750001	1775000	0.499			1	1750001	1775000	1.161			1	1775001	1800000	0.843
	1	1775001	1800000	1.081			1	1775001	1800000	0.912			1	1775001	1800000	1.134			1	1800001	1825000	0.628
	1	1800001	1825000	3.722			1	1800001	1825000	3.954			1	1800001	1825000	1.096			1	1825001	1850000	0.65
	1	1825001	1850000	5.375			1	1825001	1850000	6.094			1	1825001	1850000	1.455			1	1850001	1875000	0.697
	1	1850001	1875000	0.924			1	1850001	1875000	0.47			1	1850001	1875000	0.95			1	1875001	1900000	0.74
	1	1875001	1900000	0.843			1	1875001	1900000	0.466			1	1875001	1900000	0.644			1	1900001	1925000	0.662
	1	1900001	1925000	1.874			1	1900001	1925000	1.03			1	1900001	1925000	0.251			1	1925001	1950000	1.421
	1	1925001	1950000	2.057			1	1925001	1950000	0.798			1	1925001	1950000	0.744			1	1950001	1975000	1.357
	1	1950001	1975000	1.071			1	1950001	1975000	1.648			1	1950001	1975000	1.273			1	1975001	2000000	1.42
	1	1975001	2000000	0.801			1	1975001	2000000	1.899			1	1975001	2000000	0.871			1	2000001	2025000	1.04
	1	2000001	2025000	0.574			1	2000001	2025000	0.567			1	2000001	2025000	0.111			1	2025001	2050000	0.685
	1	2025001	2050000	0.392			1	2025001	2050000	0.415			1	2025001	2050000	0.52			1	2050001	2075000	0.961
	1	2050001	2075000	0.567			1	2050001	2075000	0.462			1	2050001	2075000	0.66			1	2075001	2100000	1.556
	1	2075001	2100000	2.16			1	2075001	2100000	0.33			1	2075001	2100000	0.799			1	2100001	2125000	1.531
	1	2100001	2125000	1.579			1	2100001	2125000	0.452			1	2100001	2125000	0.891			1	2125001	2150000	0.606
	1	2125001	2150000	1.005			1	2125001	2150000	0.872			1	2125001	2150000	0.486			1	2150001	2175000	0.469
	1	2150001	2175000	1.584			1	2150001	2175000	2.447			1	2150001	2175000	0.097			1	2175001	2200000	0.296
	1	2175001	2200000	0.643			1	2175001	2200000	0.712			1	2175001	2200000	0.562			1	2200001	2225000	0.811
	1	2200001	2225000	0.435			1	2200001	2225000	0.974			1	2200001	2225000	0.455			1	2225001	2250000	0.951
	1	2225001	2250000	0.662			1	2225001	2250000	1.188			1	2225001	2250000	0.224			1	2250001	2275000	1.204
	1	2250001	2275000	0.804			1	2250001	2275000	0.686			1	2250001	2275000	0.424			1	2275001	2300000	2.142
	1	2275001	2300000	1.306			1	2275001	2300000	0.877			1	2275001	2300000	0.723			1	2300001	2325000	2.257
	1	2300001	2325000	1.863			1	2300001	2325000	1.188			1	2300001	2325000	1.235			1	2325001	2350000	1.024
	1	2325001	2350000	1.102			1	2325001	2350000	0.979			1	2325001	2350000	1.743			1	2350001	2375000	1.255
	1	2350001	2375000	0.322			1	2350001	2375000	0.23			1	2350001	2375000	1.211			1	2375001	2400000	1.244
	1	2375001	2400000	0.205			1	2375001	2400000	0.662			1	2375001	2400000	0.432			1	2400001	2425000	0.756
	1	2400001	2425000	0.622			1	2400001	2425000	0.844			1	2400001	2425000	0.215			1	2425001	2450000	2.368
	1	2425001	2450000	1.234			1	2425001	2450000	0.636			1	2425001	2450000	0.342			1	2450001	2475000	4.724
	1	2450001	2475000	0.998			1	2450001	2475000	0.47			1	2450001	2475000	0.642			1	2475001	2500000	2.754
	1	2475001	2500000	1.16			1	2475001	2500000	1.369			1	2475001	2500000	0.918			1	2500001	2525000	1.306
	1	2500001	2525000	1.093			1	2500001	2525000	1.206			1	2500001	2525000	0.714			1	2525001	2550000	1.523
	1	2525001	2550000	0.907			1	2525001	2550000	0.491			1	2525001	2550000	0.466			1	2550001	2575000	1.175
	1	2550001	2575000	1.435			1	2550001	2575000	1.166			1	2550001	2575000	0.586			1	2575001	2600000	1.046
	1	2575001	2600000	0.812			1	2575001	2600000	0.729			1	2575001	2600000	0.706			1	2600001	2625000	0.424
	1	2600001	2625000	0.815			1	2600001	2625000	0.527			1	2600001	2625000	0.476			1	2625001	2650000	0.331
	1	2625001	2650000	0.785			1	2625001	2650000	0.905			1	2625001	2650000	0.219			1	2650001	2675000	0.924
	1	2650001	2675000	0.313			1	2650001	2675000	1.098			1	2650001	2675000	0.207			1	2675001	2700000	0.415
	1	2675001	2700000	1.85			1	2675001	2700000	5.237			1	2675001	2700000	0.664			1	2700001	2725000	0.164
	1	2700001	2725000	1.434			1	2700001	2725000	3.863			1	2700001	2725000	0.877			1	2725001	2750000	0.72
	1	2725001	2750000	0.365			1	2725001	2750000	0.578			1	2725001	2750000	0.57			1	2750001	2775000	1.52
	1	2750001	2775000	0.643			1	2750001	2775000	0.636			1	2750001	2775000	0.339			1	2775001	2800000	1.566
	1	2775001	2800000	0.973			1	2775001	2800000	0.687			1	2775001	2800000	0.287			1	2800001	2825000	1.55
	1	2800001	2825000	2.042			1	2800001	2825000	0.99			1	2800001	2825000	0.875			1	2825001	2850000	0.711
	1	2825001	2850000	1.696			1	2825001	2850000	0.897			1	2825001	2850000	0.924			1	2850001	2875000	1.24
	1	2850001	2875000	1.224			1	2850001	2875000	0.601			1	2850001	2875000	0.379			1	2875001	2900000	1.544
	1	2875001	2900000	1.277			1	2875001	2900000	0.487			1	2875001	2900000	0.359			1	2900001	2925000	0.931
	1	2900001	2925000	0.794			1	2900001	2925000	0.642			1	2900001	2925000	0.333			1	2925001	2950000	1.407
	1	2925001	2950000	1.931			1	2925001	2950000	1.211			1	2925001	2950000	0.631			1	2950001	2975000	2.118
	1	2950001	2975000	2.739			1	2950001	2975000	1.837			1	2950001	2975000	0.815			1	2975001	3000000	1.762
	1	2975001	3000000	2.048			1	2975001	3000000	2.713			1	2975001	3000000	1.437			1	3000001	3025000	0.853
	1	3000001	3025000	1.681			1	3000001	3025000	2.159			1	3000001	3025000	1.892			1	3025001	3050000	1.18
	1	3025001	3050000	0.681			1	3025001	3050000	0.82			1	3025001	3050000	0.835			1	3050001	3075000	1.547
	1	3050001	3075000	0.495			1	3050001	3075000	0.809			1	3050001	3075000	0.367			1	3075001	3100000	1.03
	1	3075001	3100000	0.575			1	3075001	3100000	0.674			1	3075001	3100000	0.247			1	3100001	3125000	1.309
	1	3100001	3125000	0.456			1	3100001	3125000	0.052			1	3100001	3125000	0.064			1	3125001	3150000	5.599
	1	3125001	3150000	0.956			1	3125001	3150000	0.206			1	3125001	3150000	0.577			1	3150001	3175000	6.627
	1	3150001	3175000	1.143			1	3150001	3175000	1.065			1	3150001	3175000	1.23			1	3175001	3200000	4.333
	1	3175001	3200000	1.105			1	3175001	3200000	1.75			1	3175001	3200000	0.383			1	3200001	3225000	0.345
	1	3200001	3225000	1.784			1	3200001	3225000	2.259			1	3200001	3225000	0.23			1	3225001	3250000	0.292
	1	3225001	3250000	3.45			1	3225001	3250000	3.583			1	3225001	3250000	1.333			1	3250001	3275000	0.342
	1	3250001	3275000	3.883			1	3250001	3275000	5.995			1	3250001	3275000	2.293			1	3275001	3300000	0.562
	1	3275001	3300000	2.861			1	3275001	3300000	5.903			1	3275001	3300000	1.411			1	3300001	3325000	0.507
	1	3300001	3325000	0.765			1	3300001	3325000	1.079			1	3300001	3325000	0.143			1	3325001	3350000	0.512
	1	3325001	3350000	1.127			1	3325001	3350000	1.391			1	3325001	3350000	0.346			1	3350001	3375000	1.322
	1	3350001	3375000	1.098			1	3350001	3375000	1.765			1	3350001	3375000	0.365			1	3375001	3400000	0.328
	1	3375001	3400000	1.189			1	3375001	3400000	3.258			1	3375001	3400000	0.618			1	3400001	3425000	0.266
	1	3400001	3425000	2.293			1	3400001	3425000	4.341			1	3400001	3425000	1.12			1	3425001	3450000	0.095
	1	3425001	3450000	3.848			1	3425001	3450000	4.53			1	3425001	3450000	2.287			1	3450001	3475000	0.095
	1	3450001	3475000	4.098			1	3450001	3475000	5.756			1	3450001	3475000	2.486			1	3475001	3500000	0.77
	1	3475001	3500000	2.794			1	3475001	3500000	4.576			1	3475001	3500000	1.444			1	3500001	3525000	0.702
	1	3500001	3525000	1.149			1	3500001	3525000	1.902			1	3500001	3525000	0.52			1	3525001	3550000	0.613
	1	3525001	3550000	0.906			1	3525001	3550000	1.77			1	3525001	3550000	0.623			1	3550001	3575000	0.922
	1	3550001	3575000	0.978			1	3550001	3575000	1.202			1	3550001	3575000	0.444			1	3575001	3600000	0.497
	1	3575001	3600000	1.833			1	3575001	3600000	3.539			1	3575001	3600000	1.155			1	3600001	3625000	0.21
	1	3600001	3625000	1.642			1	3600001	3625000	5.47			1	3600001	3625000	2.175			1	3625001	3650000	2.169
	1	3625001	3650000	1.861			1	3625001	3650000	2.652			1	3625001	3650000	1.656			1	3650001	3675000	1.743
	1	3650001	3675000	2.224			1	3650001	3675000	1.808			1	3650001	3675000	0.719			1	3675001	3700000	0.758
	1	3675001	3700000	1.769			1	3675001	3700000	2.361			1	3675001	3700000	0.821			1	3700001	3725000	0.273
	1	3700001	3725000	0.702			1	3700001	3725000	8.947			1	3700001	3725000	0.101			1	3725001	3750000	0.427
	1	3725001	3750000	1.187			1	3725001	3750000	7.677			1	3725001	3750000	0.568			1	3750001	3775000	1.426
	1	3750001	3775000	4.809			1	3750001	3775000	9.685			1	3750001	3775000	5.313			1	3775001	3800000	1.515
	1	3775001	3800000	5.347			1	3775001	3800000	10.246			1	3775001	3800000	6.714			1	3800001	3825000	3.591
	1	3800001	3825000	5.547			1	3800001	3825000	4.151			1	3800001	3825000	3.854			1	3825001	3850000	3.909
	1	3825001	3850000	8.42			1	3825001	3850000	3.723			1	3825001	3850000	3.009			1	3850001	3875000	1.96
	1	3850001	3875000	6.216			1	3850001	3875000	2.922			1	3850001	3875000	1.711			1	3875001	3900000	1.819
	1	3875001	3900000	2.876			1	3875001	3900000	2.715			1	3875001	3900000	1.382			1	3900001	3925000	1.823
	1	3900001	3925000	2.09			1	3900001	3925000	2.562			1	3900001	3925000	1.268			1	3925001	3950000	0.785
	1	3925001	3950000	1.849			1	3925001	3950000	1.97			1	3925001	3950000	0.577			1	3950001	3975000	0.511
	1	3950001	3975000	1.224			1	3950001	3975000	1.756			1	3950001	3975000	0.418			1	3975001	4000000	0.429
	1	3975001	4000000	0.777			1	3975001	4000000	2.062			1	3975001	4000000	0.457			1	4000001	4025000	0.103
	1	4000001	4025000	0.321			1	4000001	4025000	1.288			1	4000001	4025000	0.294			1	4025001	4050000	0.443
	1	4025001	4050000	4.459			1	4025001	4050000	7.025			1	4025001	4050000	3.799			1	4050001	4075000	0.366
	1	4050001	4075000	6.152			1	4050001	4075000	6.978			1	4050001	4075000	3.224			1	4075001	4100000	0.642
	1	4075001	4100000	4.729			1	4075001	4100000	2.769			1	4075001	4100000	2.81			1	4100001	4125000	1.083
	1	4100001	4125000	3.234			1	4100001	4125000	3.715			1	4100001	4125000	2.086			1	4125001	4150000	0.872
	1	4125001	4150000	1.676			1	4125001	4150000	3.766			1	4125001	4150000	0.763			1	4150001	4175000	0.361
	1	4150001	4175000	5.91			1	4150001	4175000	6.461			1	4150001	4175000	3.157			1	4175001	4200000	0.409
	1	4175001	4200000	5.943			1	4175001	4200000	6.191			1	4175001	4200000	3.395			1	4200001	4225000	0.276
	1	4200001	4225000	1.394			1	4200001	4225000	2.288			1	4200001	4225000	1.108			1	4225001	4250000	0.57
	1	4225001	4250000	5.476			1	4225001	4250000	3.204			1	4225001	4250000	1.776			1	4250001	4275000	0.716
	1	4250001	4275000	7.163			1	4250001	4275000	2.986			1	4250001	4275000	2.248			1	4275001	4300000	0.51
	1	4275001	4300000	2.185			1	4275001	4300000	1.173			1	4275001	4300000	0.724			1	4300001	4325000	0.079
	1	4300001	4325000	0.99			1	4300001	4325000	0.731			1	4300001	4325000	0.412			1	4325001	4350000	0.495
	1	4325001	4350000	1.281			1	4325001	4350000	0.349			1	4325001	4350000	0.786			1	4350001	4375000	0.562
	1	4350001	4375000	1.166			1	4350001	4375000	0.933			1	4350001	4375000	1.026			1	4375001	4400000	0.295
	1	4375001	4400000	0.815			1	4375001	4400000	1.209			1	4375001	4400000	0.805			1	4400001	4425000	0.326
	1	4400001	4425000	0.949			1	4400001	4425000	0.582			1	4400001	4425000	0.158			1	4425001	4450000	0.218
	1	4425001	4450000	0.058			1	4425001	4450000	0.387			1	4450001	4475000	0.001			1	4450001	4475000	0.212
	1	4450001	4475000	0.176			1	4450001	4475000	0.441			1	4475001	4500000	1.333			1	4475001	4500000	0.272
	1	4475001	4500000	1.622			1	4475001	4500000	2.149			1	4500001	4525000	1.186			1	4500001	4525000	0.492
	1	4500001	4525000	1.62			1	4500001	4525000	1.4			1	4525001	4550000	0.505			1	4525001	4550000	0.9
	1	4525001	4550000	0.735			1	4525001	4550000	0.358			1	4550001	4575000	0.782			1	4550001	4575000	0.754
	1	4550001	4575000	1.072			1	4550001	4575000	0.884			1	4575001	4600000	0.764			1	4575001	4600000	0.804
	1	4575001	4600000	1.368			1	4575001	4600000	1.053			1	4600001	4625000	1.156			1	4600001	4625000	0.515
	1	4600001	4625000	2.652			1	4600001	4625000	1.808			1	4625001	4650000	1.525			1	4625001	4650000	1.119
	1	4625001	4650000	3.084			1	4625001	4650000	2.86			1	4650001	4675000	0.997			1	4650001	4675000	1.455
	1	4650001	4675000	1.491			1	4650001	4675000	2.247			1	4675001	4700000	0.294			1	4675001	4700000	0.566
	1	4675001	4700000	0.461			1	4675001	4700000	1.722			1	4700001	4725000	1.643			1	4700001	4725000	1.187
	1	4700001	4725000	1.341			1	4700001	4725000	2.496			1	4725001	4750000	4.072			1	4725001	4750000	1.766
	1	4725001	4750000	23.313			1	4725001	4750000	23.776			1	4750001	4775000	4.592			1	4750001	4775000	0.939
	1	4750001	4775000	22.355			1	4750001	4775000	26.368			1	4775001	4800000	3.216			1	4775001	4800000	1.413
	1	4775001	4800000	11.21			1	4775001	4800000	11.703			1	4800001	4825000	0.959			1	4800001	4825000	1.903
	1	4800001	4825000	2.95			1	4800001	4825000	2.119			1	4825001	4850000	0.398			1	4825001	4850000	3.497
	1	4825001	4850000	0.807			1	4825001	4850000	1.046			1	4850001	4875000	1.502			1	4850001	4875000	3.723
	1	4850001	4875000	2.834			1	4850001	4875000	1.435			1	4875001	4900000	1.486			1	4875001	4900000	1.406
	1	4875001	4900000	2.872			1	4875001	4900000	1.301			1	4900001	4925000	0.291			1	4900001	4925000	0.53
	1	4900001	4925000	0.992			1	4900001	4925000	1.789			1	4925001	4950000	0.155			1	4925001	4950000	0.296
	1	4925001	4950000	1.067			1	4925001	4950000	3.621			1	4950001	4975000	0.596			1	4950001	4975000	1.044
	1	4950001	4975000	1.12			1	4950001	4975000	3.49			1	4975001	5000000	1.271			1	4975001	5000000	1.332
	1	4975001	5000000	1.205			1	4975001	5000000	1.613			1	5000001	5025000	1.354			1	5000001	5025000	2.743
	1	5000001	5025000	1.449			1	5000001	5025000	2.203			1	5025001	5050000	1.33			1	5025001	5050000	3.187
	1	5025001	5050000	1.2			1	5025001	5050000	1.771			1	5050001	5075000	1.493			1	5050001	5075000	1.654
	1	5050001	5075000	0.983			1	5050001	5075000	1.427			1	5075001	5100000	1.259			1	5075001	5100000	1.557
	1	5075001	5100000	1.038			1	5075001	5100000	0.947			1	5100001	5125000	0.685			1	5100001	5125000	1.89
	1	5100001	5125000	0.973			1	5100001	5125000	1.141			1	5125001	5150000	1.026			1	5125001	5150000	1.251
	1	5125001	5150000	2.763			1	5125001	5150000	3.224			1	5150001	5175000	2.152			1	5150001	5175000	1.011
	1	5150001	5175000	5.372			1	5150001	5175000	6.334			1	5175001	5200000	1.727			1	5175001	5200000	1.681
	1	5175001	5200000	5.501			1	5175001	5200000	11.074			1	5200001	5225000	1.172			1	5200001	5225000	1.289
	1	5200001	5225000	6.492			1	5200001	5225000	14.462			1	5225001	5250000	3.89			1	5225001	5250000	1.616
	1	5225001	5250000	9.799			1	5225001	5250000	17.536			1	5250001	5275000	6.25			1	5250001	5275000	1.7
	1	5250001	5275000	9.844			1	5250001	5275000	16.399			1	5275001	5300000	4.681			1	5275001	5300000	5.516
	1	5275001	5300000	6.088			1	5275001	5300000	12.353			1	5300001	5325000	2.232			1	5300001	5325000	5.963
	1	5300001	5325000	2.963			1	5300001	5325000	5.858			1	5325001	5350000	0.933			1	5325001	5350000	4.053
	1	5325001	5350000	1.105			1	5325001	5350000	1.218			1	5350001	5375000	0.436			1	5350001	5375000	4.052
	1	5350001	5375000	0.534			1	5350001	5375000	0.602			1	5375001	5400000	0.8			1	5375001	5400000	0.675
	1	5375001	5400000	0.846			1	5375001	5400000	1.14			1	5400001	5425000	3.253			1	5400001	5425000	2.151
	1	5400001	5425000	4.564			1	5400001	5425000	3.675			1	5425001	5450000	3.197			1	5425001	5450000	2.937
	1	5425001	5450000	4.913			1	5425001	5450000	3.408			1	5450001	5475000	1			1	5450001	5475000	0.803
	1	5450001	5475000	1.304			1	5450001	5475000	2.481			1	5475001	5500000	0.627			1	5475001	5500000	0.414
	1	5475001	5500000	1.693			1	5475001	5500000	2.46			1	5500001	5525000	0.585			1	5500001	5525000	0.245
	1	5500001	5525000	1.676			1	5500001	5525000	1.109			1	5525001	5550000	0.507			1	5525001	5550000	0.461
	1	5525001	5550000	1.974			1	5525001	5550000	1.054			1	5550001	5575000	0.197			1	5550001	5575000	0.814
	1	5550001	5575000	2.333			1	5550001	5575000	0.655			1	5575001	5600000	0.85			1	5575001	5600000	0.837
	1	5575001	5600000	2.486			1	5575001	5600000	0.622			1	5600001	5625000	1.122			1	5600001	5625000	0.795
	1	5600001	5625000	2.771			1	5600001	5625000	1.189			1	5625001	5650000	0.54			1	5625001	5650000	1.134
	1	5625001	5650000	1.87			1	5625001	5650000	1.503			1	5650001	5675000	0.454			1	5650001	5675000	1.355
	1	5650001	5675000	1.033			1	5650001	5675000	0.934			1	5675001	5700000	0.668			1	5675001	5700000	1.253
	1	5675001	5700000	0.676			1	5675001	5700000	1.846			1	5700001	5725000	0.889			1	5700001	5725000	0.99
	1	5700001	5725000	0.59			1	5700001	5725000	1.548			1	5725001	5750000	1.869			1	5725001	5750000	0.565
	1	5725001	5750000	3.027			1	5725001	5750000	2.041			1	5750001	5775000	2.099			1	5750001	5775000	0.5
	1	5750001	5775000	3.439			1	5750001	5775000	2.282			1	5775001	5800000	0.877			1	5775001	5800000	0.442
	1	5775001	5800000	0.924			1	5775001	5800000	1.236			1	5800001	5825000	0.776			1	5800001	5825000	0.457
	1	5800001	5825000	0.841			1	5800001	5825000	0.843			1	5825001	5850000	0.624			1	5825001	5850000	2.172
	1	5825001	5850000	3.12			1	5825001	5850000	2.441			1	5850001	5875000	1.585			1	5850001	5875000	2.41
	1	5850001	5875000	6.824			1	5850001	5875000	3.265			1	5875001	5900000	1.601			1	5875001	5900000	1.272
	1	5875001	5900000	5.459			1	5875001	5900000	4.9			1	5900001	5925000	1.406			1	5900001	5925000	1.432
	1	5900001	5925000	3.342			1	5900001	5925000	6.669			1	5925001	5950000	1.964			1	5925001	5950000	1.782
	1	5925001	5950000	3.902			1	5925001	5950000	4.062			1	5950001	5975000	1.719			1	5950001	5975000	0.306
	1	5950001	5975000	2.069			1	5950001	5975000	1.814			1	5975001	6000000	1.383			1	5975001	6000000	0.482
	1	5975001	6000000	3.466			1	5975001	6000000	4.859			1	6000001	6025000	1.249			1	6000001	6025000	0.5
	1	6000001	6025000	4.751			1	6000001	6025000	5.57			1	6025001	6050000	1.933			1	6025001	6050000	0.303
	1	6025001	6050000	3.976			1	6025001	6050000	3.611			1	6050001	6075000	2.09			1	6050001	6075000	0.189
	1	6050001	6075000	3.047			1	6050001	6075000	2.248			1	6075001	6100000	1.139			1	6075001	6100000	0.287
	1	6075001	6100000	0.674			1	6075001	6100000	0.786			1	6100001	6125000	1.818			1	6100001	6125000	0.188
	1	6100001	6125000	1.402			1	6100001	6125000	2.216			1	6125001	6150000	1.763			1	6125001	6150000	0.075
	1	6125001	6150000	2.275			1	6125001	6150000	2.628			1	6150001	6175000	0.726			1	6150001	6175000	0.297
	1	6150001	6175000	1.866			1	6150001	6175000	1.665			1	6175001	6200000	1.321			1	6175001	6200000	0.991
	1	6175001	6200000	1.925			1	6175001	6200000	0.936			1	6200001	6225000	3.555			1	6200001	6225000	0.944
	1	6200001	6225000	3.195			1	6200001	6225000	1.196			1	6225001	6250000	3.337			1	6225001	6250000	0.208
	1	6225001	6250000	4.748			1	6225001	6250000	3.344			1	6250001	6275000	1.96			1	6250001	6275000	0.423
	1	6250001	6275000	3.847			1	6250001	6275000	4.15			1	6275001	6300000	1.65			1	6275001	6300000	0.358
	1	6275001	6300000	1.463			1	6275001	6300000	1.867			1	6300001	6325000	1.846			1	6300001	6325000	0.094
	1	6300001	6325000	0.832			1	6300001	6325000	1.215			1	6325001	6350000	0.724			1	6325001	6350000	0.127
	1	6325001	6350000	0.605			1	6325001	6350000	2.398			1	6350001	6375000	0.374			1	6350001	6375000	0.57
	1	6350001	6375000	0.431			1	6350001	6375000	1.663			1	6375001	6400000	4.22			1	6375001	6400000	1.111
	1	6375001	6400000	7.687			1	6375001	6400000	13.392			1	6400001	6425000	4.889			1	6400001	6425000	1.236
	1	6400001	6425000	9.131			1	6400001	6425000	12.131			1	6425001	6450000	0.842			1	6425001	6450000	1.653
	1	6425001	6450000	2.285			1	6425001	6450000	4.217			1	6450001	6475000	0.753			1	6450001	6475000	1.593
	1	6450001	6475000	1.451			1	6450001	6475000	4.638			1	6475001	6500000	1.231			1	6475001	6500000	1.405
	1	6475001	6500000	1.059			1	6475001	6500000	0.922			1	6500001	6525000	1.342			1	6500001	6525000	1.751
	1	6500001	6525000	0.9			1	6500001	6525000	0.892			1	6525001	6550000	1.106			1	6525001	6550000	1.065
	1	6525001	6550000	0.445			1	6525001	6550000	1.442			1	6550001	6575000	0.535			1	6550001	6575000	0.406
	1	6550001	6575000	0.348			1	6550001	6575000	1.493			1	6575001	6600000	0.483			1	6575001	6600000	0.528
	1	6575001	6600000	0.871			1	6575001	6600000	0.925			1	6600001	6625000	0.407			1	6600001	6625000	0.483
	1	6600001	6625000	0.865			1	6600001	6625000	0.959			1	6625001	6650000	0.338			1	6625001	6650000	0.278
	1	6625001	6650000	1.411			1	6625001	6650000	1.243			1	6650001	6675000	0.406			1	6650001	6675000	1.133
	1	6650001	6675000	1.69			1	6650001	6675000	3.442			1	6675001	6700000	0.569			1	6675001	6700000	1.074
	1	6675001	6700000	1.12			1	6675001	6700000	5.653			1	6700001	6725000	0.567			1	6700001	6725000	1.407
	1	6700001	6725000	1.099			1	6700001	6725000	3.916			1	6725001	6750000	0.453			1	6725001	6750000	1.676
	1	6725001	6750000	0.844			1	6725001	6750000	1.707			1	6750001	6775000	0.627			1	6750001	6775000	1.181
	1	6750001	6775000	0.632			1	6750001	6775000	1.306			1	6775001	6800000	0.486			1	6775001	6800000	0.921
	1	6775001	6800000	0.572			1	6775001	6800000	1.072			1	6800001	6825000	0.363			1	6800001	6825000	0.45
	1	6800001	6825000	0.615			1	6800001	6825000	0.681			1	6825001	6850000	0.476			1	6825001	6850000	0.313
	1	6825001	6850000	1.107			1	6825001	6850000	0.803			1	6850001	6875000	0.963			1	6850001	6875000	1.441
	1	6850001	6875000	1.021			1	6850001	6875000	1.08			1	6875001	6900000	0.819			1	6875001	6900000	1.262
	1	6875001	6900000	0.83			1	6875001	6900000	0.762			1	6900001	6925000	1.447			1	6900001	6925000	1.591
	1	6900001	6925000	2.189			1	6900001	6925000	2.226			1	6925001	6950000	2.169			1	6925001	6950000	2.112
	1	6925001	6950000	3.042			1	6925001	6950000	2.438			1	6950001	6975000	1.24			1	6950001	6975000	0.475
	1	6950001	6975000	2.565			1	6950001	6975000	1.695			1	6975001	7000000	1.493			1	6975001	7000000	0.548
	1	6975001	7000000	2.236			1	6975001	7000000	1.832			1	7000001	7025000	1.143			1	7000001	7025000	0.948
	1	7000001	7025000	1.66			1	7000001	7025000	1.346			1	7025001	7050000	1.305			1	7025001	7050000	0.851
	1	7025001	7050000	1.891			1	7025001	7050000	2.315			1	7050001	7075000	1.689			1	7050001	7075000	1.191
	1	7050001	7075000	1.865			1	7050001	7075000	2.688			1	7075001	7100000	0.694			1	7075001	7100000	1.751
	1	7075001	7100000	1.298			1	7075001	7100000	1.531			1	7100001	7125000	0.907			1	7100001	7125000	1.255
	1	7100001	7125000	1.275			1	7100001	7125000	2.03			1	7125001	7150000	0.741			1	7125001	7150000	1.063
	1	7125001	7150000	1.327			1	7125001	7150000	1.657			1	7150001	7175000	0.507			1	7150001	7175000	1.271
	1	7150001	7175000	1.37			1	7150001	7175000	0.467			1	7175001	7200000	0.559			1	7175001	7200000	1.598
	1	7175001	7200000	1.701			1	7175001	7200000	1.145			1	7200001	7225000	0.549			1	7200001	7225000	1.591
	1	7200001	7225000	1.693			1	7200001	7225000	1.585			1	7225001	7250000	0.391			1	7225001	7250000	1.413
	1	7225001	7250000	0.558			1	7225001	7250000	0.64			1	7250001	7275000	0.668			1	7250001	7275000	1.494
	1	7250001	7275000	0.46			1	7250001	7275000	0.405			1	7275001	7300000	0.995			1	7275001	7300000	1.079
	1	7275001	7300000	0.488			1	7275001	7300000	0.372			1	7300001	7325000	1.017			1	7300001	7325000	1.213
	1	7300001	7325000	0.372			1	7300001	7325000	0.422			1	7325001	7350000	0.699			1	7325001	7350000	1.423
	1	7325001	7350000	0.269			1	7325001	7350000	0.361			1	7350001	7375000	0.559			1	7350001	7375000	1.815
	1	7350001	7375000	0.337			1	7350001	7375000	0.488			1	7375001	7400000	0.651			1	7375001	7400000	1.828
	1	7375001	7400000	0.802			1	7375001	7400000	0.845			1	7400001	7425000	0.778			1	7400001	7425000	0.263
	1	7400001	7425000	7.49			1	7400001	7425000	5.691			1	7425001	7450000	0.881			1	7425001	7450000	0.338
	1	7425001	7450000	7.256			1	7425001	7450000	7.389			1	7450001	7475000	1.984			1	7450001	7475000	0.394
	1	7450001	7475000	2.009			1	7450001	7475000	2.006			1	7475001	7500000	1.395			1	7475001	7500000	1.881
	1	7475001	7500000	1.743			1	7475001	7500000	1.124			1	7500001	7525000	1.375			1	7500001	7525000	2.386
	1	7500001	7525000	2.007			1	7500001	7525000	2.607			1	7525001	7550000	1.987			1	7525001	7550000	1.058
	1	7525001	7550000	2.407			1	7525001	7550000	3.889			1	7550001	7575000	2.735			1	7550001	7575000	0.352
	1	7550001	7575000	1.698			1	7550001	7575000	2.558			1	7575001	7600000	2.397			1	7575001	7600000	0.784
	1	7575001	7600000	1.672			1	7575001	7600000	2.058			1	7600001	7625000	0.919			1	7600001	7625000	0.616
	1	7600001	7625000	1.618			1	7600001	7625000	1.567			1	7625001	7650000	0.262			1	7625001	7650000	0.019
	1	7625001	7650000	1.155			1	7625001	7650000	0.845			1	7650001	7675000	0.319			1	7650001	7675000	0.629
	1	7650001	7675000	0.544			1	7650001	7675000	0.592			1	7675001	7700000	1.826			1	7675001	7700000	1.61
	1	7675001	7700000	2.011			1	7675001	7700000	2.245			1	7700001	7725000	2.121			1	7700001	7725000	9.213
	1	7700001	7725000	2.79			1	7700001	7725000	2.868			1	7725001	7750000	1.797			1	7725001	7750000	13.662
	1	7725001	7750000	1.874			1	7725001	7750000	1.717			1	7750001	7775000	1.163			1	7750001	7775000	16.733
	1	7750001	7775000	1.243			1	7750001	7775000	0.726			1	7775001	7800000	0.827			1	7775001	7800000	15.45
	1	7775001	7800000	1.506			1	7775001	7800000	1.039			1	7800001	7825000	0.576			1	7800001	7825000	4.549
	1	7800001	7825000	1.103			1	7800001	7825000	1.252			1	7825001	7850000	0.749			1	7825001	7850000	0.406
	1	7825001	7850000	0.897			1	7825001	7850000	0.644			1	7850001	7875000	0.381			1	7850001	7875000	0.452
	1	7850001	7875000	0.67			1	7850001	7875000	0.116			1	7875001	7900000	0.274			1	7875001	7900000	0.59
	1	7875001	7900000	0.195			1	7875001	7900000	0.348			1	7900001	7925000	0.654			1	7900001	7925000	1.203
	1	7900001	7925000	0.337			1	7900001	7925000	0.368			1	7925001	7950000	0.658			1	7925001	7950000	0.993
	1	7925001	7950000	0.461			1	7925001	7950000	0.3			1	7950001	7975000	0.896			1	7950001	7975000	0.396
	1	7950001	7975000	1.316			1	7950001	7975000	2.697			1	7975001	8000000	1.44			1	7975001	8000000	0.366
	1	7975001	8000000	1.678			1	7975001	8000000	3.04			1	8000001	8025000	0.947			1	8000001	8025000	0.441
	1	8000001	8025000	1.256			1	8000001	8025000	1.311			1	8025001	8050000	0.272			1	8025001	8050000	0.54
	1	8025001	8050000	0.945			1	8025001	8050000	0.607			1	8050001	8075000	0.256			1	8050001	8075000	0.438
	1	8050001	8075000	0.416			1	8050001	8075000	0.225			1	8075001	8100000	0.546			1	8075001	8100000	1.584
	1	8075001	8100000	2.509			1	8075001	8100000	3.318			1	8100001	8125000	0.586			1	8100001	8125000	1.167
	1	8100001	8125000	3.02			1	8100001	8125000	2.443			1	8125001	8150000	1.071			1	8125001	8150000	0.555
	1	8125001	8150000	1.264			1	8125001	8150000	0.923			1	8150001	8175000	1.494			1	8150001	8175000	0.75
	1	8150001	8175000	2.117			1	8150001	8175000	1.528			1	8175001	8200000	2.117			1	8175001	8200000	1.624
	1	8175001	8200000	4.178			1	8175001	8200000	2.893			1	8200001	8225000	2.114			1	8200001	8225000	1.531
	1	8200001	8225000	4.428			1	8200001	8225000	2.478			1	8225001	8250000	1.537			1	8225001	8250000	0.431
	1	8225001	8250000	2.541			1	8225001	8250000	0.697			1	8250001	8275000	1.047			1	8250001	8275000	0.345
	1	8250001	8275000	0.756			1	8250001	8275000	0.312			1	8275001	8300000	0.777			1	8275001	8300000	1.154
	1	8275001	8300000	1.131			1	8275001	8300000	0.521			1	8300001	8325000	0.427			1	8300001	8325000	1.185
	1	8300001	8325000	0.937			1	8300001	8325000	0.512			1	8325001	8350000	4.161			1	8325001	8350000	0.789
	1	8325001	8350000	0.709			1	8325001	8350000	0.26			1	8350001	8375000	3.714			1	8350001	8375000	0.463
	1	8350001	8375000	1.147			1	8350001	8375000	0.727			1	8375001	8400000	0.773			1	8375001	8400000	0.384
	1	8375001	8400000	0.875			1	8375001	8400000	1.439			1	8400001	8425000	1.926			1	8400001	8425000	0.277
	1	8400001	8425000	3.159			1	8400001	8425000	1.824			1	8425001	8450000	1.454			1	8425001	8450000	0.372
	1	8425001	8450000	2.461			1	8425001	8450000	2.036			1	8450001	8475000	1.097			1	8450001	8475000	1.111
	1	8450001	8475000	1.44			1	8450001	8475000	1.347			1	8475001	8500000	1.426			1	8475001	8500000	0.996
	1	8475001	8500000	3.117			1	8475001	8500000	1.52			1	8500001	8525000	1.162			1	8500001	8525000	2.989
	1	8500001	8525000	3.098			1	8500001	8525000	1.435			1	8525001	8550000	7.692			1	8525001	8550000	4.063
	1	8525001	8550000	3.232			1	8525001	8550000	0.65			1	8550001	8575000	7.609			1	8550001	8575000	3.17
	1	8550001	8575000	2.467			1	8550001	8575000	0.67			1	8575001	8600000	1.733			1	8575001	8600000	1.515
	1	8575001	8600000	0.973			1	8575001	8600000	0.815			1	8600001	8625000	0.415			1	8600001	8625000	1.097
	1	8600001	8625000	0.602			1	8600001	8625000	1.044			1	8625001	8650000	0.42			1	8625001	8650000	1.491
	1	8625001	8650000	0.377			1	8625001	8650000	1.183			1	8650001	8675000	0.204			1	8650001	8675000	2.143
	1	8650001	8675000	0.851			1	8650001	8675000	0.702			1	8675001	8700000	0.326			1	8675001	8700000	1.87
	1	8675001	8700000	1.005			1	8675001	8700000	0.912			1	8700001	8725000	1.12			1	8700001	8725000	3.923
	1	8700001	8725000	1.593			1	8700001	8725000	1.392			1	8725001	8750000	1.169			1	8725001	8750000	8.515
	1	8725001	8750000	2.264			1	8725001	8750000	2.085			1	8750001	8775000	0.7			1	8750001	8775000	16.752
	1	8750001	8775000	1.436			1	8750001	8775000	1.457			1	8775001	8800000	0.855			1	8775001	8800000	17.776
	1	8775001	8800000	0.698			1	8775001	8800000	0.352			1	8800001	8825000	0.869			1	8800001	8825000	21.043
	1	8800001	8825000	0.756			1	8800001	8825000	0.897			1	8825001	8850000	0.878			1	8825001	8850000	26.165
	1	8825001	8850000	0.797			1	8825001	8850000	0.779			1	8850001	8875000	0.872			1	8850001	8875000	21.187
	1	8850001	8875000	2.005			1	8850001	8875000	2.373			1	8875001	8900000	1.191			1	8875001	8900000	14.844
	1	8875001	8900000	2.595			1	8875001	8900000	3.427			1	8900001	8925000	1.1			1	8900001	8925000	1.601
	1	8900001	8925000	2.786			1	8900001	8925000	2.588			1	8925001	8950000	0.774			1	8925001	8950000	1.217
	1	8925001	8950000	2.006			1	8925001	8950000	0.856			1	8950001	8975000	0.772			1	8950001	8975000	0.839
	1	8950001	8975000	0.861			1	8950001	8975000	0.748			1	8975001	9000000	0.751			1	8975001	9000000	0.766
	1	8975001	9000000	1.409			1	8975001	9000000	1.396			1	9000001	9025000	1.679			1	9000001	9025000	0.61
	1	9000001	9025000	1.925			1	9000001	9025000	1.414			1	9025001	9050000	2.247			1	9025001	9050000	0.856
	1	9025001	9050000	1.6			1	9025001	9050000	1.062			1	9050001	9075000	1.766			1	9050001	9075000	3.373
	1	9050001	9075000	1.581			1	9050001	9075000	1.029			1	9075001	9100000	1.403			1	9075001	9100000	3.352
	1	9075001	9100000	1.513			1	9075001	9100000	1.3			1	9100001	9125000	0.948			1	9100001	9125000	1.281
	1	9100001	9125000	0.984			1	9100001	9125000	1.417			1	9125001	9150000	0.209			1	9125001	9150000	1.087
	1	9125001	9150000	0.683			1	9125001	9150000	0.92			1	9150001	9175000	0.217			1	9150001	9175000	0.846
	1	9150001	9175000	0.86			1	9150001	9175000	1.266			1	9175001	9200000	0.536			1	9175001	9200000	0.513
	1	9175001	9200000	1.188			1	9175001	9200000	1.376			1	9200001	9225000	0.688			1	9200001	9225000	0.501
	1	9200001	9225000	1.27			1	9200001	9225000	0.942			1	9225001	9250000	0.84			1	9225001	9250000	0.965
	1	9225001	9250000	1.505			1	9225001	9250000	0.861			1	9250001	9275000	0.659			1	9250001	9275000	1.693
	1	9250001	9275000	1.253			1	9250001	9275000	0.48			1	9275001	9300000	0.45			1	9275001	9300000	2.692
	1	9275001	9300000	0.174			1	9275001	9300000	0.5			1	9300001	9325000	0.313			1	9300001	9325000	3.126
	1	9300001	9325000	0.336			1	9300001	9325000	0.48			1	9325001	9350000	0.378			1	9325001	9350000	2.368
	1	9325001	9350000	0.766			1	9325001	9350000	0.616			1	9350001	9375000	0.443			1	9350001	9375000	1.051
	1	9350001	9375000	0.393			1	9350001	9375000	1.491			1	9375001	9400000	0.164			1	9375001	9400000	1.081
	1	9375001	9400000	0.218			1	9375001	9400000	0.969			1	9400001	9425000	0.289			1	9400001	9425000	1.437
	1	9400001	9425000	1.482			1	9400001	9425000	0.294			1	9425001	9450000	0.452			1	9425001	9450000	1.748
	1	9425001	9450000	1.926			1	9425001	9450000	0.198			1	9450001	9475000	0.499			1	9450001	9475000	1.773
	1	9450001	9475000	1.271			1	9450001	9475000	0.355			1	9475001	9500000	1.187			1	9475001	9500000	0.772
	1	9475001	9500000	1.487			1	9475001	9500000	0.787			1	9500001	9525000	2.018			1	9500001	9525000	0.502
	1	9500001	9525000	1.094			1	9500001	9525000	1.009			1	9525001	9550000	2.032			1	9525001	9550000	0.455
	1	9525001	9550000	0.934			1	9525001	9550000	0.893			1	9550001	9575000	1.27			1	9550001	9575000	0.518
	1	9550001	9575000	1.1			1	9550001	9575000	0.665			1	9575001	9600000	0.729			1	9575001	9600000	0.358
	1	9575001	9600000	0.667			1	9575001	9600000	0.471			1	9600001	9625000	0.557			1	9600001	9625000	2.137
	1	9600001	9625000	0.802			1	9600001	9625000	1.032			1	9625001	9650000	0.983			1	9625001	9650000	2.947
	1	9625001	9650000	1.352			1	9625001	9650000	1.994			1	9650001	9675000	1.125			1	9650001	9675000	4.514
	1	9650001	9675000	0.911			1	9650001	9675000	1.229			1	9675001	9700000	1.393			1	9675001	9700000	4.643
	1	9675001	9700000	0.544			1	9675001	9700000	0.857			1	9700001	9725000	1.22			1	9700001	9725000	2.013
	1	9700001	9725000	0.324			1	9700001	9725000	2.158			1	9725001	9750000	1.243			1	9725001	9750000	0.76
	1	9725001	9750000	0.502			1	9725001	9750000	1.923			1	9750001	9775000	4.057			1	9750001	9775000	0.325
	1	9750001	9775000	0.679			1	9750001	9775000	0.515			1	9775001	9800000	5.112			1	9775001	9800000	0.78
	1	9775001	9800000	0.527			1	9775001	9800000	0.186			1	9800001	9825000	2.387			1	9800001	9825000	0.566
	1	9800001	9825000	0.756			1	9800001	9825000	0.833			1	9825001	9850000	0.78			1	9825001	9850000	0.499
	1	9825001	9850000	1.166			1	9825001	9850000	1.244			1	9850001	9875000	0.642			1	9850001	9875000	0.43
	1	9850001	9875000	1.551			1	9850001	9875000	2.529			1	9875001	9900000	0.537			1	9875001	9900000	0.81
	1	9875001	9900000	1.577			1	9875001	9900000	3.578			1	9900001	9925000	0.686			1	9900001	9925000	1.864
	1	9900001	9925000	1.246			1	9900001	9925000	3.278			1	9925001	9950000	1.145			1	9925001	9950000	2.165
	1	9925001	9950000	1.317			1	9925001	9950000	3.013			1	9950001	9975000	2.367			1	9950001	9975000	1.303
	1	9950001	9975000	2.714			1	9950001	9975000	3.783			1	9975001	10000000	5.724			1	9975001	10000000	1.51
	1	9975001	10000000	3.968			1	9975001	10000000	2.615			1	10000001	10025000	10.109			1	10000001	10025000	1.72
	1	10000001	10025000	5.055			1	10000001	10025000	2.028			1	10025001	10050000	8.425			1	10025001	10050000	2.119
	1	10025001	10050000	4.117			1	10025001	10050000	1.339			1	10050001	10075000	4.236			1	10050001	10075000	1.652
	1	10050001	10075000	1.833			1	10050001	10075000	0.441			1	10075001	10100000	3.192			1	10075001	10100000	1.28
	1	10075001	10100000	1.217			1	10075001	10100000	0.397			1	10100001	10125000	5.687			1	10100001	10125000	0.868
	1	10100001	10125000	3.17			1	10100001	10125000	1.789			1	10125001	10150000	6.955			1	10125001	10150000	0.855
	1	10125001	10150000	4.753			1	10125001	10150000	3.06			1	10150001	10175000	3.875			1	10150001	10175000	1.899
	1	10150001	10175000	3.868			1	10150001	10175000	2.569			1	10175001	10200000	1.836			1	10175001	10200000	2.997
	1	10175001	10200000	1.291			1	10175001	10200000	1.387			1	10200001	10225000	1.868			1	10200001	10225000	2.265
	1	10200001	10225000	1.925			1	10200001	10225000	1.947			1	10225001	10250000	3.173			1	10225001	10250000	0.917
	1	10225001	10250000	3.67			1	10225001	10250000	6.227			1	10250001	10275000	4.079			1	10250001	10275000	0.825
	1	10250001	10275000	3.69			1	10250001	10275000	8.536			1	10275001	10300000	3.634			1	10275001	10300000	0.873
	1	10275001	10300000	2.345			1	10275001	10300000	5.711			1	10300001	10325000	2.128			1	10300001	10325000	0.767
	1	10300001	10325000	2.551			1	10300001	10325000	3.31			1	10325001	10350000	0.573			1	10325001	10350000	1.77
	1	10325001	10350000	2.564			1	10325001	10350000	2.384			1	10350001	10375000	1.218			1	10350001	10375000	2.015
	1	10350001	10375000	3.027			1	10350001	10375000	2.641			1	10375001	10400000	1.259			1	10375001	10400000	0.836
	1	10375001	10400000	3.862			1	10375001	10400000	3.15			1	10400001	10425000	0.711			1	10400001	10425000	0.423
	1	10400001	10425000	3.243			1	10400001	10425000	1.826			1	10425001	10450000	0.439			1	10425001	10450000	0.262
	1	10425001	10450000	0.691			1	10425001	10450000	1.063			1	10450001	10475000	2.205			1	10450001	10475000	0.339
	1	10450001	10475000	2.2			1	10450001	10475000	2.66			1	10475001	10500000	2.521			1	10475001	10500000	1.002
	1	10475001	10500000	4.359			1	10475001	10500000	2.938			1	10500001	10525000	0.718			1	10500001	10525000	1.29
	1	10500001	10525000	3.68			1	10500001	10525000	1.845			1	10525001	10550000	0.231			1	10525001	10550000	0.659
	1	10525001	10550000	0.297			1	10525001	10550000	1.397			1	10550001	10575000	0.556			1	10550001	10575000	0.456
	1	10550001	10575000	0.475			1	10550001	10575000	0.979			1	10575001	10600000	1.885			1	10575001	10600000	0.603
	1	10575001	10600000	1.964			1	10575001	10600000	1.367			1	10600001	10625000	2.7			1	10600001	10625000	0.864
	1	10600001	10625000	2.229			1	10600001	10625000	1.322			1	10625001	10650000	2.124			1	10625001	10650000	0.956
	1	10625001	10650000	1.562			1	10625001	10650000	0.853			1	10650001	10675000	1.138			1	10650001	10675000	1.868
	1	10650001	10675000	1.028			1	10650001	10675000	0.368			1	10675001	10700000	1.168			1	10675001	10700000	1.822
	1	10675001	10700000	1.296			1	10675001	10700000	1.245			1	10700001	10725000	0.864			1	10700001	10725000	1.201
	1	10700001	10725000	1.438			1	10700001	10725000	1.624			1	10725001	10750000	0.677			1	10725001	10750000	1.213
	1	10725001	10750000	1.807			1	10725001	10750000	2.752			1	10750001	10775000	0.76			1	10750001	10775000	0.898
	1	10750001	10775000	1.689			1	10750001	10775000	2.791			1	10775001	10800000	0.606			1	10775001	10800000	0.46
	1	10775001	10800000	1.227			1	10775001	10800000	1.669			1	10800001	10825000	1.769			1	10800001	10825000	0.61
	1	10800001	10825000	6.308			1	10800001	10825000	3.979			1	10825001	10850000	1.758			1	10825001	10850000	0.473
	1	10825001	10850000	5.465			1	10825001	10850000	3.929			1	10850001	10875000	1.083			1	10850001	10875000	0.307
	1	10850001	10875000	5.072			1	10850001	10875000	4.514			1	10875001	10900000	1.097			1	10875001	10900000	0.29
	1	10875001	10900000	4.673			1	10875001	10900000	4.664			1	10900001	10925000	0.632			1	10900001	10925000	0.181
	1	10900001	10925000	1.21			1	10900001	10925000	2.589			1	10925001	10950000	0.81			1	10925001	10950000	0.344
	1	10925001	10950000	1.097			1	10925001	10950000	1.654			1	10950001	10975000	1.827			1	10950001	10975000	0.524
	1	10950001	10975000	0.997			1	10950001	10975000	1.068			1	10975001	11000000	4.359			1	10975001	11000000	4.211
	1	10975001	11000000	1.903			1	10975001	11000000	1.72			1	11000001	11025000	4.403			1	11000001	11025000	7.893
	1	11000001	11025000	2.483			1	11000001	11025000	2.368			1	11025001	11050000	2.349			1	11025001	11050000	13.29
	1	11025001	11050000	0.995			1	11025001	11050000	1.738			1	11050001	11075000	1.397			1	11050001	11075000	19.143
	1	11050001	11075000	0.477			1	11050001	11075000	1.003			1	11075001	11100000	2.659			1	11075001	11100000	14.082
	1	11075001	11100000	0.541			1	11075001	11100000	0.789			1	11100001	11125000	2.457			1	11100001	11125000	1.026
	1	11100001	11125000	0.472			1	11100001	11125000	0.469			1	11125001	11150000	1.772			1	11125001	11150000	0.928
	1	11125001	11150000	1.445			1	11125001	11150000	0.63			1	11150001	11175000	1.884			1	11150001	11175000	3.692
	1	11150001	11175000	1.804			1	11150001	11175000	0.748			1	11175001	11200000	0.431			1	11175001	11200000	5.732
	1	11175001	11200000	0.922			1	11175001	11200000	0.439			1	11200001	11225000	1.196			1	11200001	11225000	0.475
	1	11200001	11225000	3.459			1	11200001	11225000	1.575			1	11225001	11250000	1.063			1	11225001	11250000	0.383
	1	11225001	11250000	2.586			1	11225001	11250000	1.307			1	11250001	11275000	0.291			1	11250001	11275000	0.913
	1	11250001	11275000	0.417			1	11250001	11275000	0.653			1	11275001	11300000	1.664			1	11275001	11300000	0.942
	1	11275001	11300000	1.04			1	11275001	11300000	0.862			1	11300001	11325000	1.912			1	11300001	11325000	0.363
	1	11300001	11325000	1.445			1	11300001	11325000	1.118			1	11325001	11350000	2.444			1	11325001	11350000	0.287
	1	11325001	11350000	2.871			1	11325001	11350000	0.77			1	11350001	11375000	2.305			1	11350001	11375000	0.798
	1	11350001	11375000	2.453			1	11350001	11375000	1.219			1	11375001	11400000	2.873			1	11375001	11400000	2.415
	1	11375001	11400000	4.189			1	11375001	11400000	1.671			1	11400001	11425000	3.507			1	11400001	11425000	2.127
	1	11400001	11425000	6.529			1	11400001	11425000	1.809			1	11425001	11450000	2.599			1	11425001	11450000	1.344
	1	11425001	11450000	5.744			1	11425001	11450000	1.706			1	11450001	11475000	2.255			1	11450001	11475000	3.945
	1	11450001	11475000	1.5			1	11450001	11475000	1.41			1	11475001	11500000	1.942			1	11475001	11500000	4.569
	1	11475001	11500000	0.683			1	11475001	11500000	1.397			1	11500001	11525000	4.154			1	11500001	11525000	4.916
	1	11500001	11525000	1.953			1	11500001	11525000	3.736			1	11525001	11550000	7.269			1	11525001	11550000	3.881
	1	11525001	11550000	2.438			1	11525001	11550000	6.196			1	11550001	11575000	10.913			1	11550001	11575000	2.127
	1	11550001	11575000	4.576			1	11550001	11575000	9.355			1	11575001	11600000	8.236			1	11575001	11600000	3.164
	1	11575001	11600000	4.337			1	11575001	11600000	7.483			1	11600001	11625000	1.858			1	11600001	11625000	3.128
	1	11600001	11625000	1.351			1	11600001	11625000	1.409			1	11625001	11650000	1.536			1	11625001	11650000	1.752
	1	11625001	11650000	1.076			1	11625001	11650000	0.69			1	11650001	11675000	1.113			1	11650001	11675000	1.381
	1	11650001	11675000	0.84			1	11650001	11675000	0.368			1	11675001	11700000	0.929			1	11675001	11700000	1.256
	1	11675001	11700000	0.92			1	11675001	11700000	0.444			1	11700001	11725000	0.48			1	11700001	11725000	0.913
	1	11700001	11725000	0.7			1	11700001	11725000	0.653			1	11725001	11750000	0.407			1	11725001	11750000	0.934
	1	11725001	11750000	0.564			1	11725001	11750000	0.561			1	11750001	11775000	0.471			1	11750001	11775000	0.792
	1	11750001	11775000	0.468			1	11750001	11775000	0.219			1	11775001	11800000	1.612			1	11775001	11800000	0.552
	1	11775001	11800000	1.074			1	11775001	11800000	1.201			1	11800001	11825000	1.982			1	11800001	11825000	0.458
	1	11800001	11825000	1.287			1	11800001	11825000	1.579			1	11825001	11850000	2.03			1	11825001	11850000	0.885
	1	11825001	11850000	1.915			1	11825001	11850000	1.78			1	11850001	11875000	7.913			1	11850001	11875000	1.544
	1	11850001	11875000	10.308			1	11850001	11875000	5.106			1	11875001	11900000	9.228			1	11875001	11900000	1.521
	1	11875001	11900000	16.097			1	11875001	11900000	9.981			1	11900001	11925000	3.686			1	11900001	11925000	0.377
	1	11900001	11925000	9.079			1	11900001	11925000	8.435			1	11925001	11950000	1.551			1	11925001	11950000	0.343
	1	11925001	11950000	1.683			1	11925001	11950000	0.379			1	11950001	11975000	0.975			1	11950001	11975000	0.202
	1	11950001	11975000	1.19			1	11950001	11975000	0.814			1	11975001	12000000	0.511			1	11975001	12000000	0.494
	1	11975001	12000000	1.448			1	11975001	12000000	1.365			1	12000001	12025000	3.657			1	12000001	12025000	2.576
	1	12000001	12025000	5.767			1	12000001	12025000	1.579			1	12025001	12050000	3.606			1	12025001	12050000	5.148
	1	12025001	12050000	3.938			1	12025001	12050000	1.214			1	12050001	12075000	0.411			1	12050001	12075000	5.136
	1	12050001	12075000	0.778			1	12050001	12075000	0.845			1	12075001	12100000	1.038			1	12075001	12100000	3.037
	1	12075001	12100000	1.154			1	12075001	12100000	1.183			1	12100001	12125000	1.542			1	12100001	12125000	3.788
	1	12100001	12125000	1.222			1	12100001	12125000	1.118			1	12125001	12150000	2.219			1	12125001	12150000	2.818
	1	12125001	12150000	2.667			1	12125001	12150000	0.825			1	12150001	12175000	2.177			1	12150001	12175000	4.589
	1	12150001	12175000	4.167			1	12150001	12175000	0.86			1	12175001	12200000	1.007			1	12175001	12200000	8.929
	1	12175001	12200000	2.12			1	12175001	12200000	1.1			1	12200001	12225000	0.57			1	12200001	12225000	11.436
	1	12200001	12225000	0.821			1	12200001	12225000	0.713			1	12225001	12250000	0.483			1	12225001	12250000	10.501
	1	12225001	12250000	1.515			1	12225001	12250000	0.731			1	12250001	12275000	0.343			1	12250001	12275000	5.051
	1	12250001	12275000	1.59			1	12250001	12275000	0.976			1	12275001	12300000	0.835			1	12275001	12300000	2.022
	1	12275001	12300000	1.131			1	12275001	12300000	1.59			1	12300001	12325000	1.047			1	12300001	12325000	0.77
	1	12300001	12325000	1.02			1	12300001	12325000	1.453			1	12325001	12350000	0.817			1	12325001	12350000	1.448
	1	12325001	12350000	1.185			1	12325001	12350000	0.852			1	12350001	12375000	0.59			1	12350001	12375000	3.518
	1	12350001	12375000	1.532			1	12350001	12375000	1.15			1	12375001	12400000	0.445			1	12375001	12400000	14.241
	1	12375001	12400000	0.865			1	12375001	12400000	0.931			1	12400001	12425000	0.126			1	12400001	12425000	15.863
	1	12400001	12425000	1.033			1	12400001	12425000	2.551			1	12425001	12450000	0.324			1	12425001	12450000	1.046
	1	12425001	12450000	0.68			1	12425001	12450000	1.481			1	12450001	12475000	0.748			1	12450001	12475000	1.184
	1	12450001	12475000	0.558			1	12450001	12475000	0.325			1	12475001	12500000	0.82			1	12475001	12500000	1.291
	1	12475001	12500000	0.58			1	12475001	12500000	0.475			1	12500001	12525000	1.323			1	12500001	12525000	1.86
	1	12500001	12525000	1.692			1	12500001	12525000	0.946			1	12525001	12550000	2.197			1	12525001	12550000	2.503
	1	12525001	12550000	2.211			1	12525001	12550000	0.78			1	12550001	12575000	2.717			1	12550001	12575000	4.068
	1	12550001	12575000	1.951			1	12550001	12575000	0.522			1	12575001	12600000	5.728			1	12575001	12600000	7.447
	1	12575001	12600000	3.05			1	12575001	12600000	2.132			1	12600001	12625000	5.184			1	12600001	12625000	12.831
	1	12600001	12625000	2.84			1	12600001	12625000	2.335			1	12625001	12650000	1.279			1	12625001	12650000	12.72
	1	12625001	12650000	1.548			1	12625001	12650000	1.197			1	12650001	12675000	0.839			1	12650001	12675000	5.909
	1	12650001	12675000	0.438			1	12650001	12675000	0.391			1	12675001	12700000	1.108			1	12675001	12700000	2.544
	1	12675001	12700000	2.967			1	12675001	12700000	1.876			1	12700001	12725000	0.755			1	12700001	12725000	2.78
	1	12700001	12725000	4.236			1	12700001	12725000	1.255			1	12725001	12750000	0.745			1	12725001	12750000	2.061
	1	12725001	12750000	4.237			1	12725001	12750000	1.447			1	12750001	12775000	0.837			1	12750001	12775000	2.048
	1	12750001	12775000	3.124			1	12750001	12775000	1.968			1	12775001	12800000	0.652			1	12775001	12800000	2.587
	1	12775001	12800000	0.88			1	12775001	12800000	1.246			1	12800001	12825000	0.547			1	12800001	12825000	3.003
	1	12800001	12825000	1.548			1	12800001	12825000	1.703			1	12825001	12850000	0.513			1	12825001	12850000	2.468
	1	12825001	12850000	1.866			1	12825001	12850000	1.624			1	12850001	12875000	0.355			1	12850001	12875000	5.205
	1	12850001	12875000	0.698			1	12850001	12875000	0.738			1	12875001	12900000	0.134			1	12875001	12900000	6.112
	1	12875001	12900000	0.13			1	12875001	12900000	0.607			1	12900001	12925000	0.151			1	12900001	12925000	1.578
	1	12900001	12925000	0.279			1	12900001	12925000	0.46			1	12925001	12950000	0.343			1	12925001	12950000	2.564
	1	12925001	12950000	0.724			1	12925001	12950000	0.587			1	12950001	12975000	0.401			1	12950001	12975000	3.876
	1	12950001	12975000	0.856			1	12950001	12975000	0.722			1	12975001	13000000	1.099			1	12975001	13000000	4.616
	1	12975001	13000000	2.105			1	12975001	13000000	0.599			1	13000001	13025000	1.952			1	13000001	13025000	4.995
	1	13000001	13025000	3.03			1	13000001	13025000	0.867			1	13025001	13050000	1.561			1	13025001	13050000	3.013
	1	13025001	13050000	2.274			1	13025001	13050000	5.139			1	13050001	13075000	0.792			1	13050001	13075000	3.143
	1	13050001	13075000	1.296			1	13050001	13075000	5.11			1	13075001	13100000	1.106			1	13075001	13100000	5.485
	1	13075001	13100000	1.227			1	13075001	13100000	0.674			1	13100001	13125000	0.728			1	13100001	13125000	3.288
	1	13100001	13125000	0.545			1	13100001	13125000	1.717			1	13125001	13150000	1.038			1	13125001	13150000	3.475
	1	13125001	13150000	1.03			1	13125001	13150000	1.815			1	13150001	13175000	1.598			1	13150001	13175000	3.382
	1	13150001	13175000	2.687			1	13150001	13175000	1.485			1	13175001	13200000	2.4			1	13175001	13200000	12.841
	1	13175001	13200000	3.835			1	13175001	13200000	2.479			1	13200001	13225000	2.412			1	13200001	13225000	17.202
	1	13200001	13225000	4.271			1	13200001	13225000	2.402			1	13225001	13250000	0.96			1	13225001	13250000	10.278
	1	13225001	13250000	3.122			1	13225001	13250000	0.933			1	13250001	13275000	0.821			1	13250001	13275000	10.992
	1	13250001	13275000	1.679			1	13250001	13275000	0.829			1	13275001	13300000	1.153			1	13275001	13300000	11.646
	1	13275001	13300000	1.479			1	13275001	13300000	0.499			1	13300001	13325000	1.934			1	13300001	13325000	6.033
	1	13300001	13325000	1.832			1	13300001	13325000	1.292			1	13325001	13350000	2.998			1	13325001	13350000	4.296
	1	13325001	13350000	3.031			1	13325001	13350000	1.255			1	13350001	13375000	0.557			1	13350001	13375000	5.064
	1	13350001	13375000	0.217			1	13350001	13375000	0.221			1	13375001	13400000	0.476			1	13375001	13400000	4.598
	1	13375001	13400000	0.217			1	13375001	13400000	0.089			1	13400001	13425000	0.528			1	13400001	13425000	2.55
	1	13400001	13425000	0.773			1	13400001	13425000	1.675			1	13425001	13450000	1.192			1	13425001	13450000	1.56
	1	13425001	13450000	2.334			1	13425001	13450000	1.647			1	13450001	13475000	1.245			1	13450001	13475000	1.452
	1	13450001	13475000	2.45			1	13450001	13475000	1.62			1	13475001	13500000	0.87			1	13475001	13500000	0.455
	1	13475001	13500000	1.382			1	13475001	13500000	1.618			1	13500001	13525000	1.593			1	13500001	13525000	3.071
	1	13500001	13525000	2.238			1	13500001	13525000	1.525			1	13525001	13550000	1.201			1	13525001	13550000	3.739
	1	13525001	13550000	1.638			1	13525001	13550000	1.27			1	13550001	13575000	0.734			1	13550001	13575000	3.058
	1	13550001	13575000	0.854			1	13550001	13575000	0.749			1	13575001	13600000	0.712			1	13575001	13600000	1.635
	1	13575001	13600000	0.631			1	13575001	13600000	0.691			1	13600001	13625000	2.92			1	13600001	13625000	1.125
	1	13600001	13625000	5.175			1	13600001	13625000	5.155			1	13625001	13650000	3.69			1	13625001	13650000	0.914
	1	13625001	13650000	8.691			1	13625001	13650000	9.256			1	13650001	13675000	2.016			1	13650001	13675000	0.85
	1	13650001	13675000	5.982			1	13650001	13675000	7.016			1	13675001	13700000	0.85			1	13675001	13700000	1.576
	1	13675001	13700000	2.364			1	13675001	13700000	3.285			1	13700001	13725000	1.119			1	13700001	13725000	1.847
	1	13700001	13725000	1.666			1	13700001	13725000	1.448			1	13725001	13750000	0.896			1	13725001	13750000	1.454
	1	13725001	13750000	1.288			1	13725001	13750000	0.444			1	13750001	13775000	2.419			1	13750001	13775000	1.182
	1	13750001	13775000	2.632			1	13750001	13775000	0.622			1	13775001	13800000	2.871			1	13775001	13800000	1.673
	1	13775001	13800000	2.753			1	13775001	13800000	0.549			1	13800001	13825000	1.2			1	13800001	13825000	1.351
	1	13800001	13825000	1.084			1	13800001	13825000	0.411			1	13825001	13850000	1.18			1	13825001	13850000	1.445
	1	13825001	13850000	1.053			1	13825001	13850000	0.508			1	13850001	13875000	0.91			1	13850001	13875000	1.849
	1	13850001	13875000	0.954			1	13850001	13875000	0.942			1	13875001	13900000	0.581			1	13875001	13900000	2.36
	1	13875001	13900000	0.629			1	13875001	13900000	1.346			1	13900001	13925000	0.213			1	13900001	13925000	1.869
	1	13900001	13925000	0.165			1	13900001	13925000	0.259			1	13925001	13950000	0.16			1	13925001	13950000	0.43
	1	13925001	13950000	0.284			1	13925001	13950000	0.344			1	13950001	13975000	0.905			1	13950001	13975000	0.533
	1	13950001	13975000	0.38			1	13950001	13975000	0.422			1	13975001	14000000	0.878			1	13975001	14000000	0.678
	1	13975001	14000000	0.486			1	13975001	14000000	0.45			1	14000001	14025000	1.092			1	14000001	14025000	0.802
	1	14000001	14025000	0.812			1	14000001	14025000	0.447			1	14025001	14050000	1.319			1	14025001	14050000	0.951
	1	14025001	14050000	0.915			1	14025001	14050000	1.205			1	14050001	14075000	0.92			1	14050001	14075000	4.542
	1	14050001	14075000	0.766			1	14050001	14075000	1.115			1	14075001	14100000	0.3			1	14075001	14100000	3.564
	1	14075001	14100000	0.638			1	14075001	14100000	0.601			1	14100001	14125000	0.872			1	14100001	14125000	1.017
	1	14100001	14125000	0.681			1	14100001	14125000	1.711			1	14125001	14150000	2.61			1	14125001	14150000	2.861
	1	14125001	14150000	0.908			1	14125001	14150000	2.04			1	14150001	14175000	3.002			1	14150001	14175000	2.747
	1	14150001	14175000	5.219			1	14150001	14175000	3.802			1	14175001	14200000	3.543			1	14175001	14200000	2.134
	1	14175001	14200000	7.548			1	14175001	14200000	6.871			1	14200001	14225000	4.687			1	14200001	14225000	2.436
	1	14200001	14225000	4.961			1	14200001	14225000	7.255			1	14225001	14250000	4.423			1	14225001	14250000	0.111
	1	14225001	14250000	1.402			1	14225001	14250000	4.641			1	14250001	14275000	4.194			1	14250001	14275000	0.035
	1	14250001	14275000	1.082			1	14250001	14275000	2.405			1	14275001	14300000	2.992			1	14275001	14300000	0.337
	1	14275001	14300000	1.213			1	14275001	14300000	1.519			1	14300001	14325000	1.274			1	14300001	14325000	0.626
	1	14300001	14325000	1.132			1	14300001	14325000	1.065			1	14325001	14350000	1.071			1	14325001	14350000	0.457
	1	14325001	14350000	0.692			1	14325001	14350000	0.912			1	14350001	14375000	0.975			1	14350001	14375000	0.799
	1	14350001	14375000	0.252			1	14350001	14375000	0.568			1	14375001	14400000	0.966			1	14375001	14400000	1.823
	1	14375001	14400000	0.312			1	14375001	14400000	0.771			1	14400001	14425000	0.936			1	14400001	14425000	2.37
	1	14400001	14425000	0.492			1	14400001	14425000	1.363			1	14425001	14450000	2.959			1	14425001	14450000	3.498
	1	14425001	14450000	2.921			1	14425001	14450000	3.256			1	14450001	14475000	4.556			1	14450001	14475000	3.077
	1	14450001	14475000	4.802			1	14450001	14475000	3.039			1	14475001	14500000	6.079			1	14475001	14500000	1.712
	1	14475001	14500000	5.294			1	14475001	14500000	3.24			1	14500001	14525000	5.398			1	14500001	14525000	3.655
	1	14500001	14525000	3.855			1	14500001	14525000	3.195			1	14525001	14550000	0.874			1	14525001	14550000	3.591
	1	14525001	14550000	0.903			1	14525001	14550000	0.279			1	14550001	14575000	1.618			1	14550001	14575000	2.533
	1	14550001	14575000	0.902			1	14550001	14575000	0.979			1	14575001	14600000	2.127			1	14575001	14600000	5.018
	1	14575001	14600000	0.946			1	14575001	14600000	0.834			1	14600001	14625000	1.328			1	14600001	14625000	4.464
	1	14600001	14625000	3.069			1	14600001	14625000	1.943			1	14625001	14650000	1.455			1	14625001	14650000	2.668
	1	14625001	14650000	3.066			1	14625001	14650000	2.124			1	14650001	14675000	2.05			1	14650001	14675000	1.369
	1	14650001	14675000	1.569			1	14650001	14675000	1.302			1	14675001	14700000	3.175			1	14675001	14700000	0.824
	1	14675001	14700000	1.681			1	14675001	14700000	1.138			1	14700001	14725000	2.34			1	14700001	14725000	1.242
	1	14700001	14725000	1.11			1	14700001	14725000	1.276			1	14725001	14750000	1.088			1	14725001	14750000	1.157
	1	14725001	14750000	1.382			1	14725001	14750000	1.879			1	14750001	14775000	1.096			1	14750001	14775000	0.728
	1	14750001	14775000	1.565			1	14750001	14775000	1.759			1	14775001	14800000	0.605			1	14775001	14800000	0.398
	1	14775001	14800000	1.012			1	14775001	14800000	0.656			1	14800001	14825000	0.182			1	14800001	14825000	0.293
	1	14800001	14825000	0.443			1	14800001	14825000	0.969			1	14825001	14850000	0.156			1	14825001	14850000	0.485
	1	14825001	14850000	0.458			1	14825001	14850000	1.142			1	14850001	14875000	0.466			1	14850001	14875000	0.488
	1	14850001	14875000	0.489			1	14850001	14875000	1.271			1	14875001	14900000	0.81			1	14875001	14900000	0.602
	1	14875001	14900000	0.383			1	14875001	14900000	1.183			1	14900001	14925000	0.573			1	14900001	14925000	1.272
	1	14900001	14925000	0.365			1	14900001	14925000	0.43			1	14925001	14950000	0.47			1	14925001	14950000	1.115
	1	14925001	14950000	0.44			1	14925001	14950000	0.36			1	14950001	14975000	0.663			1	14950001	14975000	0.728
	1	14950001	14975000	1.575			1	14950001	14975000	0.529			1	14975001	15000000	0.768			1	14975001	15000000	0.887
	1	14975001	15000000	1.461			1	14975001	15000000	0.679			1	15000001	15025000	1.161			1	15000001	15025000	0.966
	1	15000001	15025000	0.865			1	15000001	15025000	0.552			1	15025001	15050000	1.965			1	15025001	15050000	0.632
	1	15025001	15050000	1.562			1	15025001	15050000	1.667			1	15050001	15075000	1.476			1	15050001	15075000	0.496
	1	15050001	15075000	1.709			1	15050001	15075000	1.307			1	15075001	15100000	0.976			1	15075001	15100000	0.719
	1	15075001	15100000	1.919			1	15075001	15100000	0.882			1	15100001	15125000	1.687			1	15100001	15125000	0.757
	1	15100001	15125000	1.747			1	15100001	15125000	1.152			1	15125001	15150000	1.336			1	15125001	15150000	1.569
	1	15125001	15150000	1.254			1	15125001	15150000	0.645			1	15150001	15175000	1.214			1	15150001	15175000	1.259
	1	15150001	15175000	1.203			1	15150001	15175000	0.667			1	15175001	15200000	1.883			1	15175001	15200000	0.577
	1	15175001	15200000	1.472			1	15175001	15200000	0.623			1	15200001	15225000	2.059			1	15200001	15225000	0.962
	1	15200001	15225000	2.435			1	15200001	15225000	0.955			1	15225001	15250000	1.549			1	15225001	15250000	3.718
	1	15225001	15250000	2.555			1	15225001	15250000	1.097			1	15250001	15275000	1.238			1	15250001	15275000	5.297
	1	15250001	15275000	1.138			1	15250001	15275000	0.842			1	15275001	15300000	0.701			1	15275001	15300000	4.024
	1	15275001	15300000	0.368			1	15275001	15300000	0.622			1	15300001	15325000	0.457			1	15300001	15325000	1.062
	1	15300001	15325000	0.32			1	15300001	15325000	0.275			1	15325001	15350000	0.521			1	15325001	15350000	0.784
	1	15325001	15350000	0.298			1	15325001	15350000	0.183			1	15350001	15375000	2.265			1	15350001	15375000	0.822
	1	15350001	15375000	3.357			1	15350001	15375000	0.917			1	15375001	15400000	2.464			1	15375001	15400000	0.612
	1	15375001	15400000	2.824			1	15375001	15400000	1.352			1	15400001	15425000	1.454			1	15400001	15425000	0.795
	1	15400001	15425000	1.331			1	15400001	15425000	0.499			1	15425001	15450000	0.998			1	15425001	15450000	1.559
	1	15425001	15450000	0.854			1	15425001	15450000	0.601			1	15450001	15475000	1.595			1	15450001	15475000	1.938
	1	15450001	15475000	1.305			1	15450001	15475000	0.818			1	15475001	15500000	1.436			1	15475001	15500000	0.936
	1	15475001	15500000	1.192			1	15475001	15500000	0.457			1	15500001	15525000	1.11			1	15500001	15525000	0.848
	1	15500001	15525000	1.033			1	15500001	15525000	1.08			1	15525001	15550000	1.041			1	15525001	15550000	0.811
	1	15525001	15550000	2.655			1	15525001	15550000	2.305			1	15550001	15575000	1.341			1	15550001	15575000	0.784
	1	15550001	15575000	8.395			1	15550001	15575000	4.278			1	15575001	15600000	2.311			1	15575001	15600000	2.218
	1	15575001	15600000	10.519			1	15575001	15600000	6.862			1	15600001	15625000	1.932			1	15600001	15625000	2.298
	1	15600001	15625000	14.459			1	15600001	15625000	9.658			1	15625001	15650000	1.506			1	15625001	15650000	1.075
	1	15625001	15650000	10.875			1	15625001	15650000	6.875			1	15650001	15675000	2.587			1	15650001	15675000	1.076
	1	15650001	15675000	1.43			1	15650001	15675000	3.026			1	15675001	15700000	2.539			1	15675001	15700000	0.749
	1	15675001	15700000	1.103			1	15675001	15700000	1.968			1	15700001	15725000	1.515			1	15700001	15725000	1.131
	1	15700001	15725000	1.181			1	15700001	15725000	1.731			1	15725001	15750000	0.975			1	15725001	15750000	1.853
	1	15725001	15750000	1.75			1	15725001	15750000	2.057			1	15750001	15775000	0.796			1	15750001	15775000	2.943
	1	15750001	15775000	1.738			1	15750001	15775000	1.832			1	15775001	15800000	0.811			1	15775001	15800000	2.786
	1	15775001	15800000	1.526			1	15775001	15800000	1.221			1	15800001	15825000	1.601			1	15800001	15825000	1.714
	1	15800001	15825000	1.601			1	15800001	15825000	1.053			1	15825001	15850000	1.724			1	15825001	15850000	1.436
	1	15825001	15850000	1.184			1	15825001	15850000	1.502			1	15850001	15875000	1.336			1	15850001	15875000	0.8
	1	15850001	15875000	1.344			1	15850001	15875000	2.998			1	15875001	15900000	1.676			1	15875001	15900000	1.351
	1	15875001	15900000	2.107			1	15875001	15900000	3.633			1	15900001	15925000	1.221			1	15900001	15925000	2.041
	1	15900001	15925000	2.364			1	15900001	15925000	2.124			1	15925001	15950000	0.978			1	15925001	15950000	1.587
	1	15925001	15950000	4.183			1	15925001	15950000	2.437			1	15950001	15975000	1.322			1	15950001	15975000	0.613
	1	15950001	15975000	6.229			1	15950001	15975000	3.938			1	15975001	16000000	5.445			1	15975001	16000000	1.372
	1	15975001	16000000	6.564			1	15975001	16000000	4.306			1	16000001	16025000	6.059			1	16000001	16025000	1.198
	1	16000001	16025000	4.239			1	16000001	16025000	3.38			1	16025001	16050000	1.076			1	16025001	16050000	0.482
	1	16025001	16050000	1.676			1	16025001	16050000	1.328			1	16050001	16075000	2.422			1	16050001	16075000	5.809
	1	16050001	16075000	1.504			1	16050001	16075000	1.621			1	16075001	16100000	1.925			1	16075001	16100000	8.884
	1	16075001	16100000	1.339			1	16075001	16100000	2.024			1	16100001	16125000	1.156			1	16100001	16125000	5.707
	1	16100001	16125000	0.411			1	16100001	16125000	1.665			1	16125001	16150000	1.781			1	16125001	16150000	0.795
	1	16125001	16150000	0.485			1	16125001	16150000	1.152			1	16150001	16175000	2.463			1	16150001	16175000	1.273
	1	16150001	16175000	0.53			1	16150001	16175000	1.494			1	16175001	16200000	2.524			1	16175001	16200000	0.688
	1	16175001	16200000	0.584			1	16175001	16200000	1.772			1	16200001	16225000	1.293			1	16200001	16225000	0.862
	1	16200001	16225000	0.587			1	16200001	16225000	1.248			1	16225001	16250000	1.354			1	16225001	16250000	0.844
	1	16225001	16250000	1.658			1	16225001	16250000	5.735			1	16250001	16275000	2.214			1	16250001	16275000	0.479
	1	16250001	16275000	4.614			1	16250001	16275000	6.201			1	16275001	16300000	1.231			1	16275001	16300000	0.512
	1	16275001	16300000	3.975			1	16275001	16300000	3.902			1	16300001	16325000	0.96			1	16300001	16325000	0.764
	1	16300001	16325000	2.097			1	16300001	16325000	1.85			1	16325001	16350000	0.712			1	16325001	16350000	0.936
	1	16325001	16350000	0.926			1	16325001	16350000	1.254			1	16350001	16375000	1.786			1	16350001	16375000	1.026
	1	16350001	16375000	1.026			1	16350001	16375000	0.966			1	16375001	16400000	2.42			1	16375001	16400000	0.881
	1	16375001	16400000	1.425			1	16375001	16400000	0.325			1	16400001	16425000	1.739			1	16400001	16425000	0.731
	1	16400001	16425000	0.683			1	16400001	16425000	0.213			1	16425001	16450000	1.709			1	16425001	16450000	1.241
	1	16425001	16450000	1.435			1	16425001	16450000	1.976			1	16450001	16475000	1.287			1	16450001	16475000	0.682
	1	16450001	16475000	1.486			1	16450001	16475000	1.768			1	16475001	16500000	0.674			1	16475001	16500000	0.091
	1	16475001	16500000	1.5			1	16475001	16500000	1.117			1	16500001	16525000	0.53			1	16500001	16525000	0.099
	1	16500001	16525000	2.034			1	16500001	16525000	1.09			1	16525001	16550000	0.494			1	16525001	16550000	0.217
	1	16525001	16550000	1.857			1	16525001	16550000	1.068			1	16550001	16575000	0.776			1	16550001	16575000	0.314
	1	16550001	16575000	1.932			1	16550001	16575000	1.089			1	16575001	16600000	0.691			1	16575001	16600000	0.424
	1	16575001	16600000	1.758			1	16575001	16600000	1.49			1	16600001	16625000	0.636			1	16600001	16625000	1.643
	1	16600001	16625000	3.125			1	16600001	16625000	4.159			1	16625001	16650000	0.557			1	16625001	16650000	1.94
	1	16625001	16650000	3.847			1	16625001	16650000	4.596			1	16650001	16675000	0.138			1	16650001	16675000	2.203
	1	16650001	16675000	1.227			1	16650001	16675000	1.506			1	16675001	16700000	0.49			1	16675001	16700000	1.848
	1	16675001	16700000	0.442			1	16675001	16700000	0.326			1	16700001	16725000	0.716			1	16700001	16725000	1.223
	1	16700001	16725000	0.888			1	16700001	16725000	0.31			1	16725001	16750000	0.856			1	16725001	16750000	2.584
	1	16725001	16750000	1.003			1	16725001	16750000	0.655			1	16750001	16775000	1.476			1	16750001	16775000	2.292
	1	16750001	16775000	0.832			1	16750001	16775000	0.848			1	16775001	16800000	1.078			1	16775001	16800000	1.283
	1	16775001	16800000	0.789			1	16775001	16800000	0.796			1	16800001	16825000	0.509			1	16800001	16825000	2.149
	1	16800001	16825000	0.772			1	16800001	16825000	0.786			1	16825001	16850000	0.628			1	16825001	16850000	2.443
	1	16825001	16850000	0.614			1	16825001	16850000	0.699			1	16850001	16875000	0.514			1	16850001	16875000	1.513
	1	16850001	16875000	0.199			1	16850001	16875000	0.545			1	16875001	16900000	0.282			1	16875001	16900000	1.039
	1	16875001	16900000	0.504			1	16875001	16900000	0.997			1	16900001	16925000	0.726			1	16900001	16925000	1.156
	1	16900001	16925000	0.812			1	16900001	16925000	1.828			1	16925001	16950000	1.325			1	16925001	16950000	1.29
	1	16925001	16950000	1.078			1	16925001	16950000	1.744			1	16950001	16975000	1.211			1	16950001	16975000	1.262
	1	16950001	16975000	1.12			1	16950001	16975000	1.89			1	16975001	17000000	0.627			1	16975001	17000000	2.022
	1	16975001	17000000	0.912			1	16975001	17000000	1.795			1	17000001	17025000	0.818			1	17000001	17025000	4.702
	1	17000001	17025000	1.506			1	17000001	17025000	1.326			1	17025001	17050000	0.909			1	17025001	17050000	6.028
	1	17025001	17050000	1.293			1	17025001	17050000	1.47			1	17050001	17075000	0.465			1	17050001	17075000	4.832
	1	17050001	17075000	0.418			1	17050001	17075000	0.573			1	17075001	17100000	0.653			1	17075001	17100000	2.949
	1	17075001	17100000	0.709			1	17075001	17100000	1.819			1	17100001	17125000	0.584			1	17100001	17125000	1.495
	1	17100001	17125000	1.698			1	17100001	17125000	3.847			1	17125001	17150000	1.068			1	17125001	17150000	1.102
	1	17125001	17150000	8.873			1	17125001	17150000	6.909			1	17150001	17175000	3.955			1	17150001	17175000	0.742
	1	17150001	17175000	22.239			1	17150001	17175000	14.814			1	17175001	17200000	4.43			1	17175001	17200000	0.349
	1	17175001	17200000	21.631			1	17175001	17200000	16.571			1	17200001	17225000	0.138			1	17200001	17225000	0.353
	1	17200001	17225000	0.209			1	17200001	17225000	0.265			1	17225001	17250000	0.771			1	17225001	17250000	1.063
	1	17225001	17250000	1.735			1	17225001	17250000	2.36			1	17250001	17275000	0.928			1	17250001	17275000	1.607
	1	17250001	17275000	2.1			1	17250001	17275000	2.541			1	17275001	17300000	0.352			1	17275001	17300000	1.51
	1	17275001	17300000	0.934			1	17275001	17300000	1.069			1	17300001	17325000	0.498			1	17300001	17325000	0.982
	1	17300001	17325000	1.136			1	17300001	17325000	0.668			1	17325001	17350000	4.32			1	17325001	17350000	0.75
	1	17325001	17350000	4.209			1	17325001	17350000	1.504			1	17350001	17375000	4.796			1	17350001	17375000	0.684
	1	17350001	17375000	3.254			1	17350001	17375000	1.313			1	17375001	17400000	0.803			1	17375001	17400000	0.584
	1	17375001	17400000	0.366			1	17375001	17400000	0.513			1	17400001	17425000	0.512			1	17400001	17425000	0.474
	1	17400001	17425000	0.334			1	17400001	17425000	0.753			1	17425001	17450000	0.224			1	17425001	17450000	0.79
	1	17425001	17450000	0.153			1	17425001	17450000	1.586			1	17450001	17475000	0.71			1	17450001	17475000	0.886
	1	17450001	17475000	0.49			1	17450001	17475000	2.482			1	17475001	17500000	1.336			1	17475001	17500000	0.636
	1	17475001	17500000	1.005			1	17475001	17500000	2.173			1	17500001	17525000	1.145			1	17500001	17525000	0.665
	1	17500001	17525000	2.646			1	17500001	17525000	1.351			1	17525001	17550000	1.766			1	17525001	17550000	1.595
	1	17525001	17550000	7.291			1	17525001	17550000	3.182			1	17550001	17575000	2.527			1	17550001	17575000	3.966
	1	17550001	17575000	9.679			1	17550001	17575000	2.959			1	17575001	17600000	1.676			1	17575001	17600000	3.188
	1	17575001	17600000	5.816			1	17575001	17600000	0.762			1	17600001	17625000	0.306			1	17600001	17625000	0.927
	1	17600001	17625000	1.561			1	17600001	17625000	1.45			1	17625001	17650000	0.429			1	17625001	17650000	1.643
	1	17625001	17650000	0.423			1	17625001	17650000	2.019			1	17650001	17675000	0.787			1	17650001	17675000	1.382
	1	17650001	17675000	6.624			1	17650001	17675000	3.333			1	17675001	17700000	1.797			1	17675001	17700000	2.359
	1	17675001	17700000	6.417			1	17675001	17700000	3.761			1	17700001	17725000	2.315			1	17700001	17725000	3.821
	1	17700001	17725000	2.065			1	17700001	17725000	3.148			1	17725001	17750000	1.522			1	17725001	17750000	10.027
	1	17725001	17750000	1.246			1	17725001	17750000	1.6			1	17750001	17775000	0.729			1	17750001	17775000	10.508
	1	17750001	17775000	0.978			1	17750001	17775000	0.887			1	17775001	17800000	0.411			1	17775001	17800000	6.659
	1	17775001	17800000	0.89			1	17775001	17800000	1.4			1	17800001	17825000	0.871			1	17800001	17825000	7.609
	1	17800001	17825000	1.084			1	17800001	17825000	1.987			1	17825001	17850000	1.327			1	17825001	17850000	8.441
	1	17825001	17850000	1.441			1	17825001	17850000	2.807			1	17850001	17875000	1.447			1	17850001	17875000	9.977
	1	17850001	17875000	1.932			1	17850001	17875000	3.305			1	17875001	17900000	0.498			1	17875001	17900000	10.367
	1	17875001	17900000	0.985			1	17875001	17900000	1.002			1	17900001	17925000	0.387			1	17900001	17925000	14.707
	1	17900001	17925000	0.881			1	17900001	17925000	0.952			1	17925001	17950000	0.237			1	17925001	17950000	14.275
	1	17925001	17950000	1.02			1	17925001	17950000	1.226			1	17950001	17975000	0.427			1	17950001	17975000	4.723
	1	17950001	17975000	2.226			1	17950001	17975000	1.885			1	17975001	18000000	0.505			1	17975001	18000000	2.064
	1	17975001	18000000	4.259			1	17975001	18000000	4.816			1	18000001	18025000	2.455			1	18000001	18025000	1.813
	1	18000001	18025000	6.256			1	18000001	18025000	7.682			1	18025001	18050000	3.563			1	18025001	18050000	1.083
	1	18025001	18050000	6.487			1	18025001	18050000	7.528			1	18050001	18075000	2.61			1	18050001	18075000	1.156
	1	18050001	18075000	5.018			1	18050001	18075000	5.977			1	18075001	18100000	0.996			1	18075001	18100000	2.442
	1	18075001	18100000	3.192			1	18075001	18100000	3.261			1	18100001	18125000	0.717			1	18100001	18125000	2.586
	1	18100001	18125000	2.777			1	18100001	18125000	2.341			1	18125001	18150000	0.947			1	18125001	18150000	0.681
	1	18125001	18150000	3.144			1	18125001	18150000	2.828			1	18150001	18175000	0.839			1	18150001	18175000	0.769
	1	18150001	18175000	2.463			1	18150001	18175000	2.041			1	18175001	18200000	1.011			1	18175001	18200000	1.057
	1	18175001	18200000	1.153			1	18175001	18200000	1.342			1	18200001	18225000	1.099			1	18200001	18225000	1.094
	1	18200001	18225000	0.657			1	18200001	18225000	0.849			1	18225001	18250000	1.158			1	18225001	18250000	0.248
	1	18225001	18250000	0.983			1	18225001	18250000	2.042			1	18250001	18275000	1.212			1	18250001	18275000	0.402
	1	18250001	18275000	1.097			1	18250001	18275000	2.538			1	18275001	18300000	0.721			1	18275001	18300000	0.683
	1	18275001	18300000	0.636			1	18275001	18300000	3.761			1	18300001	18325000	4.85			1	18300001	18325000	0.782
	1	18300001	18325000	4.507			1	18300001	18325000	4.897			1	18325001	18350000	5.689			1	18325001	18350000	0.837
	1	18325001	18350000	5.494			1	18325001	18350000	3.253			1	18350001	18375000	5.038			1	18350001	18375000	3.972
	1	18350001	18375000	3.898			1	18350001	18375000	1.42			1	18375001	18400000	6.223			1	18375001	18400000	3.912
	1	18375001	18400000	4.318			1	18375001	18400000	2.486			1	18400001	18425000	10.263			1	18400001	18425000	0.879
	1	18400001	18425000	8.201			1	18400001	18425000	5.943			1	18425001	18450000	11.259			1	18425001	18450000	0.826
	1	18425001	18450000	10.274			1	18425001	18450000	5.351			1	18450001	18475000	1.011			1	18450001	18475000	0.758
	1	18450001	18475000	1.887			1	18450001	18475000	1.003			1	18475001	18500000	0.398			1	18475001	18500000	0.253
	1	18475001	18500000	0.417			1	18475001	18500000	0.483			1	18500001	18525000	0.69			1	18500001	18525000	0.75
	1	18500001	18525000	0.569			1	18500001	18525000	0.869			1	18525001	18550000	1.7			1	18525001	18550000	2.576
	1	18525001	18550000	3.434			1	18525001	18550000	0.515			1	18550001	18575000	1.554			1	18550001	18575000	3.607
	1	18550001	18575000	3.029			1	18550001	18575000	0.489			1	18575001	18600000	0.703			1	18575001	18600000	3.306
	1	18575001	18600000	0.734			1	18575001	18600000	2.627			1	18600001	18625000	0.509			1	18600001	18625000	0.652
	1	18600001	18625000	0.525			1	18600001	18625000	2.097			1	18625001	18650000	1.079			1	18625001	18650000	0.63
	1	18625001	18650000	0.743			1	18625001	18650000	0.768			1	18650001	18675000	0.572			1	18650001	18675000	0.397
	1	18650001	18675000	0.855			1	18650001	18675000	0.265			1	18675001	18700000	1.27			1	18675001	18700000	3.972
	1	18675001	18700000	4.775			1	18675001	18700000	1.193			1	18700001	18725000	1.687			1	18700001	18725000	3.525
	1	18700001	18725000	4.295			1	18700001	18725000	1.133			1	18725001	18750000	0.998			1	18725001	18750000	1.029
	1	18725001	18750000	2.479			1	18725001	18750000	4.649			1	18750001	18775000	4.073			1	18750001	18775000	1.296
	1	18750001	18775000	3.17			1	18750001	18775000	4.122			1	18775001	18800000	9.911			1	18775001	18800000	1.701
	1	18775001	18800000	6.353			1	18775001	18800000	2.882			1	18800001	18825000	9.356			1	18800001	18825000	2.147
	1	18800001	18825000	4.991			1	18800001	18825000	3.351			1	18825001	18850000	0.523			1	18825001	18850000	3.684
	1	18825001	18850000	0.65			1	18825001	18850000	0.898			1	18850001	18875000	0.108			1	18850001	18875000	3.566
	1	18850001	18875000	0.594			1	18850001	18875000	1.123			1	18875001	18900000	0.596			1	18875001	18900000	2.384
	1	18875001	18900000	1.309			1	18875001	18900000	0.867			1	18900001	18925000	1.31			1	18900001	18925000	2.474
	1	18900001	18925000	3.112			1	18900001	18925000	0.036			1	18925001	18950000	0.963			1	18925001	18950000	1.092
	1	18925001	18950000	0.874			1	18925001	18950000	2.131			1	18950001	18975000	1.153			1	18950001	18975000	0.614
	1	18950001	18975000	1.111			1	18950001	18975000	1.924			1	18975001	19000000	1.239			1	18975001	19000000	0.514
	1	18975001	19000000	1.468			1	18975001	19000000	1.475			1	19000001	19025000	1.149			1	19000001	19025000	0.415
	1	19000001	19025000	1.37			1	19000001	19025000	0.876			1	19025001	19050000	1.034			1	19025001	19050000	0.615
	1	19025001	19050000	0.988			1	19025001	19050000	1.043			1	19050001	19075000	1.295			1	19050001	19075000	0.919
	1	19050001	19075000	1.089			1	19050001	19075000	1.193			1	19075001	19100000	1.477			1	19075001	19100000	0.543
	1	19075001	19100000	1.448			1	19075001	19100000	1.571			1	19100001	19125000	0.82			1	19100001	19125000	0.509
	1	19100001	19125000	1.282			1	19100001	19125000	1.329			1	19125001	19150000	0.454			1	19125001	19150000	0.944
	1	19125001	19150000	0.517			1	19125001	19150000	0.357			1	19150001	19175000	1.17			1	19150001	19175000	0.378
	1	19150001	19175000	0.543			1	19150001	19175000	0.304			1	19175001	19200000	0.997			1	19175001	19200000	0.153
	1	19175001	19200000	0.485			1	19175001	19200000	0.282			1	19200001	19225000	1.272			1	19200001	19225000	0.456
	1	19200001	19225000	1.463			1	19200001	19225000	1.65			1	19225001	19250000	2.155			1	19225001	19250000	1.351
	1	19225001	19250000	2.277			1	19225001	19250000	2.067			1	19250001	19275000	1.071			1	19250001	19275000	1.523
	1	19250001	19275000	2.131			1	19250001	19275000	1.361			1	19275001	19300000	0.424			1	19275001	19300000	0.327
	1	19275001	19300000	1.801			1	19275001	19300000	1.422			1	19300001	19325000	0.746			1	19300001	19325000	1.584
	1	19300001	19325000	1.394			1	19300001	19325000	1.459			1	19325001	19350000	0.809			1	19325001	19350000	2.023
	1	19325001	19350000	0.44			1	19325001	19350000	1.9			1	19350001	19375000	0.463			1	19350001	19375000	2.649
	1	19350001	19375000	0.158			1	19350001	19375000	0.771			1	19375001	19400000	0.735			1	19375001	19400000	4.655
	1	19375001	19400000	0.873			1	19375001	19400000	1.061			1	19400001	19425000	2.26			1	19400001	19425000	3.707
	1	19400001	19425000	1.74			1	19400001	19425000	1.989			1	19425001	19450000	1.968			1	19425001	19450000	1.004
	1	19425001	19450000	1.785			1	19425001	19450000	2.128			1	19450001	19475000	0.92			1	19450001	19475000	0.796
	1	19450001	19475000	0.964			1	19450001	19475000	1.147			1	19475001	19500000	1.673			1	19475001	19500000	1.201
	1	19475001	19500000	1.72			1	19475001	19500000	1.095			1	19500001	19525000	1.907			1	19500001	19525000	1.28
	1	19500001	19525000	2.478			1	19500001	19525000	1.35			1	19525001	19550000	1.343			1	19525001	19550000	0.87
	1	19525001	19550000	1.031			1	19525001	19550000	1.456			1	19550001	19575000	0.868			1	19550001	19575000	0.484
	1	19550001	19575000	1.914			1	19550001	19575000	1.296			1	19575001	19600000	0.735			1	19575001	19600000	0.896
	1	19575001	19600000	2.402			1	19575001	19600000	1.055			1	19600001	19625000	2.713			1	19600001	19625000	0.621
	1	19600001	19625000	1.729			1	19600001	19625000	1.338			1	19625001	19650000	2.835			1	19625001	19650000	0.53
	1	19625001	19650000	1.235			1	19625001	19650000	0.953			1	19650001	19675000	0.739			1	19650001	19675000	1.07
	1	19650001	19675000	0.578			1	19650001	19675000	0.851			1	19675001	19700000	0.427			1	19700001	19725000	0.008
	1	19675001	19700000	0.141			1	19675001	19700000	1.12			1	19700001	19725000	0.064			1	19725001	19750000	0.094
	1	19700001	19725000	0.069			1	19700001	19725000	0.167			1	19725001	19750000	0.029			1	19750001	19775000	1.212
	1	19725001	19750000	0.711			1	19725001	19750000	1.118			1	19750001	19775000	0.2			1	19775001	19800000	1.318
	1	19750001	19775000	1.272			1	19750001	19775000	1.535			1	19775001	19800000	0.653			1	19800001	19825000	0.001
	1	19775001	19800000	1.157			1	19775001	19800000	1.722			1	19800001	19825000	1.961			1	19825001	19850000	0.06
	1	19800001	19825000	2.062			1	19800001	19825000	2.013			1	19825001	19850000	2.263			1	19850001	19875000	0.055
	1	19825001	19850000	2.535			1	19825001	19850000	2.384			1	19850001	19875000	1.006			1	19875001	19900000	0.104
	1	19850001	19875000	1.035			1	19850001	19875000	1.738			1	19875001	19900000	0.44			1	19900001	19925000	0.288
	1	19875001	19900000	0.543			1	19875001	19900000	1.363			1	19900001	19925000	0.853			1	19925001	19950000	0.507
	1	19900001	19925000	0.823			1	19900001	19925000	1.37			1	19925001	19950000	1.472			1	19950001	19975000	0.768
	1	19925001	19950000	1.033			1	19925001	19950000	1.223			1	19950001	19975000	1.561			1	19975001	20000000	1.246
	1	19950001	19975000	1.258			1	20000001	20025000	0.03			1	19975001	20000000	0.536			1	20000001	20025000	1.303
	1	19975001	20000000	0.767			1	20025001	20050000	0.03			1	20000001	20025000	1.347			1	20025001	20050000	1.133
	1	20000001	20025000	0.655			1	20050001	20075000	0.004			1	20025001	20050000	1.92			1	20050001	20075000	0.821
	1	20025001	20050000	1.393			1	20075001	20100000	3.22			1	20050001	20075000	1.177			1	20075001	20100000	1.24
	1	20050001	20075000	4.682			1	20100001	20125000	3.525			1	20075001	20100000	0.679			1	20100001	20125000	1.619
	1	20075001	20100000	2.06			1	20125001	20150000	3.274			1	20100001	20125000	1.281			1	20125001	20150000	1.193
	1	20100001	20125000	3.29			1	20150001	20175000	2.715			1	20125001	20150000	1.161			1	20150001	20175000	0.583
	1	20125001	20150000	3.419			1	20175001	20200000	2.065			1	20150001	20175000	0.682			1	20175001	20200000	0.866
	1	20150001	20175000	1.979			1	20200001	20225000	1.374			1	20175001	20200000	0.769			1	20200001	20225000	0.937
	1	20175001	20200000	1.767			1	20225001	20250000	0.659			1	20200001	20225000	0.839			1	20225001	20250000	0.651
	1	20200001	20225000	2.07			1	20250001	20275000	1.031			1	20225001	20250000	0.795			1	20250001	20275000	1.987
	1	20225001	20250000	1.571			1	20275001	20300000	0.938			1	20250001	20275000	0.646			1	20275001	20300000	2.585
	1	20250001	20275000	1.693			1	20300001	20325000	0.313			1	20275001	20300000	0.738			1	20300001	20325000	3.024
	1	20275001	20300000	1.299			1	20325001	20350000	0.334			1	20300001	20325000	0.679			1	20325001	20350000	2.981
	1	20300001	20325000	0.619			1	20350001	20375000	1.132			1	20325001	20350000	1.397			1	20350001	20375000	2.208
	1	20325001	20350000	1.389			1	20375001	20400000	4.202			1	20350001	20375000	1.951			1	20375001	20400000	0.936
	1	20350001	20375000	1.865			1	20400001	20425000	5.666			1	20375001	20400000	2.067			1	20400001	20425000	1.229
	1	20375001	20400000	4.321			1	20425001	20450000	7.343			1	20400001	20425000	2.375			1	20425001	20450000	1.509
	1	20400001	20425000	6.784			1	20450001	20475000	8.464			1	20425001	20450000	2.769			1	20450001	20475000	1.472
	1	20425001	20450000	8.478			1	20475001	20500000	10.882			1	20450001	20475000	3.051			1	20475001	20500000	0.312
	1	20450001	20475000	8.68			1	20500001	20525000	11.996			1	20475001	20500000	3.078			1	20500001	20525000	0.131
	1	20475001	20500000	8.191			1	20525001	20550000	5.646			1	20500001	20525000	2.734			1	20525001	20550000	0.001
	1	20500001	20525000	7.445			1	20550001	20575000	0.28			1	20525001	20550000	1.397			1	20550001	20575000	0.001
	1	20525001	20550000	3.095			1	20575001	20600000	0.4			1	20550001	20575000	0.831			1	20600001	20625000	0.197
	1	20550001	20575000	0.15			1	20600001	20625000	0.301			1	20575001	20600000	0.763			1	20625001	20650000	0.497
	1	20575001	20600000	0.113			1	20625001	20650000	2.954			1	20600001	20625000	2.492			1	20650001	20675000	2.089
	1	20600001	20625000	2.216			1	20650001	20675000	3.188			1	20625001	20650000	1.792			1	20675001	20700000	2.607
	1	20625001	20650000	1.501			1	20675001	20700000	2.944			1	20650001	20675000	2.247			1	20700001	20725000	4.648
	1	20650001	20675000	2.013			1	20750001	20775000	0.007			1	20675001	20700000	2.605			1	20725001	20750000	5.306
	1	20675001	20700000	1.415			1	20775001	20800000	0.044			1	20700001	20725000	0.726			1	20750001	20775000	2.053
	1	20700001	20725000	0.137			1	20800001	20825000	1.509			1	20725001	20750000	0.997			1	20775001	20800000	0.321
	1	20725001	20750000	0.163			1	20825001	20850000	1.934			1	20750001	20775000	0.656			1	20800001	20825000	3.438
	1	20750001	20775000	0.224			1	20850001	20875000	5.282			1	20775001	20800000	1.164			1	20825001	20850000	3.715
	1	20775001	20800000	0.369			1	20875001	20900000	7.864			1	20800001	20825000	4.54			1	20850001	20875000	2.093
	1	20800001	20825000	2.171			1	20900001	20925000	5.513			1	20825001	20850000	7.057			1	20875001	20900000	0.792
	1	20825001	20850000	3.513			1	20925001	20950000	2.444			1	20850001	20875000	6.243			1	20900001	20925000	1.835
	1	20850001	20875000	7.571			1	20950001	20975000	0.732			1	20875001	20900000	3.62			1	20925001	20950000	4.875
	1	20875001	20900000	10.416			1	20975001	21000000	0.189			1	20900001	20925000	2.709			1	20950001	20975000	6.382
	1	20900001	20925000	6.813			1	21000001	21025000	0.134			1	20925001	20950000	2.527			1	20975001	21000000	4.264
	1	20925001	20950000	2.474			1	21025001	21050000	0.619			1	20950001	20975000	1.441			1	21000001	21025000	1.704
	1	20950001	20975000	0.853			1	21050001	21075000	1.181			1	20975001	21000000	1.311			1	21025001	21050000	9.861
	1	20975001	21000000	0.432			1	21075001	21100000	2.149			1	21000001	21025000	1.068			1	21050001	21075000	14.035
	1	21000001	21025000	0.471			1	21100001	21125000	6.225			1	21025001	21050000	1.154			1	21075001	21100000	14.354
	1	21025001	21050000	0.981			1	21125001	21150000	7.421			1	21050001	21075000	1.293			1	21100001	21125000	13.666
	1	21050001	21075000	1.142			1	21150001	21175000	3.471			1	21075001	21100000	3.241			1	21125001	21150000	10.925
	1	21075001	21100000	1.126			1	21175001	21200000	2.951			1	21100001	21125000	10.077			1	21150001	21175000	19.637
	1	21100001	21125000	3.774			1	21200001	21225000	2.958			1	21125001	21150000	11.019			1	21175001	21200000	23.502
	1	21125001	21150000	4.243			1	21225001	21250000	0.839			1	21150001	21175000	9.176			1	21200001	21225000	13.735
	1	21150001	21175000	2.043			1	21250001	21275000	1.904			1	21175001	21200000	11.041			1	21225001	21250000	4.72
	1	21175001	21200000	1.769			1	21275001	21300000	2.58			1	21200001	21225000	11.926			1	21250001	21275000	1.466
	1	21200001	21225000	1.457			1	21300001	21325000	5.123			1	21225001	21250000	8.759			1	21275001	21300000	4.613
	1	21225001	21250000	0.833			1	21325001	21350000	8.225			1	21250001	21275000	2.094			1	21300001	21325000	5.923
	1	21250001	21275000	1.824			1	21350001	21375000	8.447			1	21275001	21300000	6.752			1	21325001	21350000	9.062
	1	21275001	21300000	1.453			1	21375001	21400000	6.057			1	21300001	21325000	5.273			1	21350001	21375000	12.381
	1	21300001	21325000	0.984			1	21400001	21425000	4.266			1	21325001	21350000	3.287			1	21375001	21400000	9.751
	1	21325001	21350000	2.705			1	21425001	21450000	2.817			1	21350001	21375000	4.033			1	21400001	21425000	5.419
	1	21350001	21375000	3.763			1	21450001	21475000	0.958			1	21375001	21400000	3.716			1	21425001	21450000	2.129
	1	21375001	21400000	4.437			1	21475001	21500000	0.67			1	21400001	21425000	3.272			1	21450001	21475000	3.371
	1	21400001	21425000	4.411			1	21500001	21525000	1.382			1	21425001	21450000	2.887			1	21475001	21500000	3.587
	1	21425001	21450000	2.877			1	21525001	21550000	1.275			1	21450001	21475000	2.23			1	21500001	21525000	2.419
	1	21450001	21475000	1.662			1	21550001	21575000	2.465			1	21475001	21500000	1.939			1	21525001	21550000	0.671
	1	21475001	21500000	1.496			1	21575001	21600000	2.847			1	21500001	21525000	1.59			1	21550001	21575000	0.26
	1	21500001	21525000	0.899			1	21600001	21625000	3.251			1	21525001	21550000	1.005			1	21575001	21600000	0.747
	1	21525001	21550000	1.093			1	21625001	21650000	7.365			1	21550001	21575000	1.107			1	21600001	21625000	1.195
	1	21550001	21575000	1.549			1	21650001	21675000	7.164			1	21575001	21600000	1.212			1	21625001	21650000	1.116
	1	21575001	21600000	1.211			1	21675001	21700000	3.597			1	21600001	21625000	4.269			1	21650001	21675000	2.699
	1	21600001	21625000	1.805			1	21700001	21725000	3.736			1	21625001	21650000	7.679			1	21675001	21700000	3.49
	1	21625001	21650000	6.692			1	21725001	21750000	2.197			1	21650001	21675000	6.017			1	21700001	21725000	2.682
	1	21650001	21675000	7.568			1	21750001	21775000	0.786			1	21675001	21700000	2.726			1	21725001	21750000	1.656
	1	21675001	21700000	5.823			1	21775001	21800000	0.765			1	21700001	21725000	1.272			1	21750001	21775000	1.425
	1	21700001	21725000	5.178			1	21800001	21825000	0.776			1	21725001	21750000	0.93			1	21775001	21800000	0.97
	1	21725001	21750000	2.224			1	21825001	21850000	0.483			1	21750001	21775000	0.683			1	21800001	21825000	0.482
	1	21750001	21775000	0.947			1	21850001	21875000	1.128			1	21775001	21800000	0.409			1	21825001	21850000	0.96
	1	21775001	21800000	0.596			1	21875001	21900000	1.227			1	21800001	21825000	0.884			1	21850001	21875000	1.022
	1	21800001	21825000	0.908			1	21900001	21925000	0.675			1	21825001	21850000	1.09			1	21875001	21900000	0.074
	1	21825001	21850000	0.943			1	21925001	21950000	1.022			1	21850001	21875000	0.773			1	21900001	21925000	0.075
	1	21850001	21875000	0.465			1	21950001	21975000	1.012			1	21875001	21900000	2.549			1	21925001	21950000	0.521
	1	21875001	21900000	1.845			1	21975001	22000000	2.494			1	21900001	21925000	2.163			1	21950001	21975000	1.289
	1	21900001	21925000	2.537			1	22000001	22025000	3.34			1	21925001	21950000	0.743			1	21975001	22000000	1.313
	1	21925001	21950000	2.225			1	22025001	22050000	1.422			1	21950001	21975000	0.602			1	22000001	22025000	0.411
	1	21950001	21975000	2.047			1	22050001	22075000	0.209			1	21975001	22000000	0.957			1	22025001	22050000	0.358
	1	21975001	22000000	2.32			1	22075001	22100000	0.34			1	22000001	22025000	0.882			1	22050001	22075000	0.507
	1	22000001	22025000	2.368			1	22100001	22125000	0.282			1	22025001	22050000	0.632			1	22075001	22100000	1.715
	1	22025001	22050000	0.735			1	22125001	22150000	2.298			1	22050001	22075000	1.19			1	22100001	22125000	1.689
	1	22050001	22075000	0.332			1	22150001	22175000	2.146			1	22075001	22100000	1.687			1	22125001	22150000	0.691
	1	22075001	22100000	0.27			1	22175001	22200000	0.789			1	22100001	22125000	2.017			1	22150001	22175000	0.606
	1	22100001	22125000	0.161			1	22200001	22225000	0.266			1	22125001	22150000	1.604			1	22175001	22200000	0.732
	1	22125001	22150000	0.854			1	22225001	22250000	0.216			1	22150001	22175000	0.796			1	22200001	22225000	0.529
	1	22150001	22175000	1.747			1	22250001	22275000	0.614			1	22175001	22200000	0.634			1	22225001	22250000	0.624
	1	22175001	22200000	1.182			1	22275001	22300000	1.118			1	22200001	22225000	0.215			1	22250001	22275000	0.424
	1	22200001	22225000	0.556			1	22300001	22325000	1.86			1	22225001	22250000	0.864			1	22275001	22300000	0.125
	1	22225001	22250000	0.284			1	22325001	22350000	1.842			1	22250001	22275000	1.238			1	22300001	22325000	0.647
	1	22250001	22275000	1.171			1	22350001	22375000	1.66			1	22275001	22300000	0.948			1	22325001	22350000	0.712
	1	22275001	22300000	1.419			1	22375001	22400000	1.495			1	22300001	22325000	0.926			1	22350001	22375000	0.228
	1	22300001	22325000	1.121			1	22400001	22425000	1.815			1	22325001	22350000	0.94			1	22375001	22400000	0.367
	1	22325001	22350000	0.635			1	22425001	22450000	1.441			1	22350001	22375000	0.158			1	22400001	22425000	0.992
	1	22350001	22375000	0.283			1	22450001	22475000	1.664			1	22375001	22400000	0.229			1	22425001	22450000	1.258
	1	22375001	22400000	0.521			1	22475001	22500000	2.463			1	22400001	22425000	0.467			1	22450001	22475000	0.347
	1	22400001	22425000	1.862			1	22500001	22525000	2.245			1	22425001	22450000	0.588			1	22475001	22500000	0.311
	1	22425001	22450000	1.725			1	22525001	22550000	1.476			1	22450001	22475000	1.793			1	22500001	22525000	0.366
	1	22450001	22475000	1.765			1	22550001	22575000	0.833			1	22475001	22500000	1.812			1	22525001	22550000	1.042
	1	22475001	22500000	2.307			1	22575001	22600000	0.498			1	22500001	22525000	1.017			1	22550001	22575000	1.126
	1	22500001	22525000	1.567			1	22600001	22625000	1.211			1	22525001	22550000	0.71			1	22575001	22600000	1.355
	1	22525001	22550000	1.029			1	22625001	22650000	1.413			1	22550001	22575000	1.24			1	22600001	22625000	0.944
	1	22550001	22575000	1.078			1	22650001	22675000	0.567			1	22575001	22600000	1.47			1	22625001	22650000	0.306
	1	22575001	22600000	1.545			1	22675001	22700000	0.206			1	22600001	22625000	1.386			1	22650001	22675000	2.753
	1	22600001	22625000	2.493			1	22700001	22725000	0.29			1	22625001	22650000	1.299			1	22675001	22700000	3.384
	1	22625001	22650000	2.105			1	22725001	22750000	0.287			1	22650001	22675000	2.77			1	22700001	22725000	2.25
	1	22650001	22675000	1.122			1	22750001	22775000	1.038			1	22675001	22700000	3.318			1	22725001	22750000	1.622
	1	22675001	22700000	0.848			1	22775001	22800000	0.993			1	22700001	22725000	1.151			1	22750001	22775000	1.718
	1	22700001	22725000	0.8			1	22800001	22825000	2.386			1	22725001	22750000	0.81			1	22775001	22800000	1.282
	1	22725001	22750000	0.301			1	22825001	22850000	2.85			1	22750001	22775000	1.425			1	22800001	22825000	1.237
	1	22750001	22775000	1.116			1	22850001	22875000	2.04			1	22775001	22800000	1.195			1	22825001	22850000	1.959
	1	22775001	22800000	1.125			1	22875001	22900000	2.641			1	22800001	22825000	1.976			1	22850001	22875000	2.057
	1	22800001	22825000	1.716			1	22900001	22925000	4.268			1	22825001	22850000	4.993			1	22875001	22900000	1.42
	1	22825001	22850000	3.43			1	22925001	22950000	3.597			1	22850001	22875000	4.312			1	22900001	22925000	2.056
	1	22850001	22875000	4.466			1	22950001	22975000	2.295			1	22875001	22900000	2.948			1	22925001	22950000	2.407
	1	22875001	22900000	4.275			1	22975001	23000000	6.649			1	22900001	22925000	6.885			1	22950001	22975000	1.892
	1	22900001	22925000	7.388			1	23000001	23025000	7.139			1	22925001	22950000	7.301			1	22975001	23000000	1.872
	1	22925001	22950000	6.574			1	23025001	23050000	4.602			1	22950001	22975000	6.954			1	23000001	23025000	1.804
	1	22950001	22975000	3.438			1	23050001	23075000	7.601			1	22975001	23000000	10.047			1	23025001	23050000	1.526
	1	22975001	23000000	5.413			1	23075001	23100000	5.54			1	23000001	23025000	7.655			1	23050001	23075000	0.773
	1	23000001	23025000	6.196			1	23100001	23125000	1.343			1	23025001	23050000	5.774			1	23075001	23100000	0.861
	1	23025001	23050000	4.774			1	23125001	23150000	0.512			1	23050001	23075000	6.44			1	23100001	23125000	0.896
	1	23050001	23075000	3.112			1	23150001	23175000	0.584			1	23075001	23100000	5.789			1	23125001	23150000	0.783
	1	23075001	23100000	2.078			1	23175001	23200000	0.983			1	23100001	23125000	4.357			1	23150001	23175000	0.722
	1	23100001	23125000	1.094			1	23200001	23225000	6.639			1	23125001	23150000	3.025			1	23175001	23200000	1.678
	1	23125001	23150000	0.418			1	23225001	23250000	10.199			1	23150001	23175000	5.405			1	23200001	23225000	1.511
	1	23150001	23175000	1.044			1	23250001	23275000	5.536			1	23175001	23200000	5.034			1	23225001	23250000	2.117
	1	23175001	23200000	2.121			1	23275001	23300000	1.571			1	23200001	23225000	2.063			1	23250001	23275000	2.78
	1	23200001	23225000	4.837			1	23300001	23325000	1.072			1	23225001	23250000	2.017			1	23275001	23300000	0.963
	1	23225001	23250000	6.347			1	23325001	23350000	0.409			1	23250001	23275000	1.568			1	23300001	23325000	1.02
	1	23250001	23275000	3.964			1	23350001	23375000	0.164			1	23275001	23300000	1.677			1	23325001	23350000	0.802
	1	23275001	23300000	1.758			1	23375001	23400000	0.347			1	23300001	23325000	1.008			1	23350001	23375000	0.622
	1	23300001	23325000	1.617			1	23400001	23425000	0.353			1	23325001	23350000	0.163			1	23375001	23400000	0.801
	1	23325001	23350000	0.82			1	23425001	23450000	0.22			1	23350001	23375000	0.307			1	23400001	23425000	0.658
	1	23350001	23375000	1.08			1	23450001	23475000	0.777			1	23375001	23400000	0.665			1	23425001	23450000	0.379
	1	23375001	23400000	1.137			1	23475001	23500000	0.83			1	23400001	23425000	0.836			1	23450001	23475000	1.588
	1	23400001	23425000	0.848			1	23500001	23525000	1.131			1	23425001	23450000	0.616			1	23475001	23500000	1.633
	1	23425001	23450000	0.635			1	23525001	23550000	1.618			1	23450001	23475000	0.519			1	23500001	23525000	1.065
	1	23450001	23475000	0.018			1	23550001	23575000	0.082			1	23475001	23500000	0.787			1	23525001	23550000	1.317
	1	23475001	23500000	0.87			1	23575001	23600000	0.15			1	23500001	23525000	0.799			1	23550001	23575000	1.259
	1	23500001	23525000	1.323			1	23600001	23625000	0.23			1	23525001	23550000	0.501			1	23575001	23600000	0.905
	1	23525001	23550000	1.19			1	23625001	23650000	0.254			1	23550001	23575000	0.574			1	23600001	23625000	0.593
	1	23550001	23575000	0.921			1	23650001	23675000	0.402			1	23575001	23600000	0.497			1	23625001	23650000	0.688
	1	23575001	23600000	0.179			1	23675001	23700000	0.305			1	23600001	23625000	0.333			1	23650001	23675000	0.901
	1	23600001	23625000	0.146			1	23700001	23725000	0.258			1	23625001	23650000	0.45			1	23675001	23700000	0.463
	1	23625001	23650000	0.223			1	23725001	23750000	0.441			1	23650001	23675000	0.751			1	23700001	23725000	0.486
	1	23650001	23675000	0.519			1	23750001	23775000	0.29			1	23675001	23700000	1.967			1	23725001	23750000	0.635
	1	23675001	23700000	0.44			1	23775001	23800000	0.248			1	23700001	23725000	3.643			1	23750001	23775000	1.29
	1	23700001	23725000	0.602			1	23800001	23825000	0.722			1	23725001	23750000	4.463			1	23775001	23800000	1.256
	1	23725001	23750000	1.015			1	23850001	23875000	0.024			1	23750001	23775000	3.777			1	23800001	23825000	0.724
	1	23750001	23775000	0.967			1	23875001	23900000	0.039			1	23775001	23800000	3.081			1	23825001	23850000	0.486
	1	23775001	23800000	0.834			1	23900001	23925000	0.306			1	23800001	23825000	1.818			1	23850001	23875000	1.212
	1	23800001	23825000	0.137			1	23925001	23950000	0.48			1	23825001	23850000	0.225			1	23875001	23900000	1.493
	1	23825001	23850000	0.011			1	23950001	23975000	1.53			1	23850001	23875000	1.639			1	23900001	23925000	1.283
	1	23850001	23875000	0.978			1	23975001	24000000	2.769			1	23875001	23900000	1.658			1	23925001	23950000	1.174
	1	23875001	23900000	1.356			1	24000001	24025000	1.458			1	23900001	23925000	0.73			1	23950001	23975000	1.441
	1	23900001	23925000	1.281			1	24025001	24050000	0.547			1	23925001	23950000	0.923			1	23975001	24000000	1.694
	1	23925001	23950000	1.355			1	24050001	24075000	3.845			1	23950001	23975000	2.327			1	24000001	24025000	0.647
	1	23950001	23975000	3.106			1	24075001	24100000	5.032			1	23975001	24000000	3.329			1	24025001	24050000	0.425
	1	23975001	24000000	6.318			1	24100001	24125000	2.66			1	24000001	24025000	3.576			1	24050001	24075000	0.69
	1	24000001	24025000	5.901			1	24125001	24150000	3.259			1	24025001	24050000	3.795			1	24075001	24100000	1.549
	1	24025001	24050000	3.986			1	24150001	24175000	3.709			1	24050001	24075000	6.744			1	24100001	24125000	2.069
	1	24050001	24075000	6.959			1	24175001	24200000	3.227			1	24075001	24100000	8.553			1	24125001	24150000	2.285
	1	24075001	24100000	8.345			1	24200001	24225000	7.864			1	24100001	24125000	5.975			1	24150001	24175000	1.328
	1	24100001	24125000	5.452			1	24225001	24250000	17.441			1	24125001	24150000	4.845			1	24175001	24200000	0.464
	1	24125001	24150000	3.425			1	24250001	24275000	14.769			1	24150001	24175000	4.692			1	24200001	24225000	0.347
	1	24150001	24175000	3.285			1	24275001	24300000	5.22			1	24175001	24200000	4.457			1	24225001	24250000	0.336
	1	24175001	24200000	3.777			1	24300001	24325000	3.076			1	24200001	24225000	9.798			1	24250001	24275000	0.35
	1	24200001	24225000	7.849			1	24325001	24350000	2.945			1	24225001	24250000	16.639			1	24275001	24300000	0.293
	1	24225001	24250000	13.269			1	24350001	24375000	3.259			1	24250001	24275000	17.23			1	24300001	24325000	0.29
	1	24250001	24275000	13.023			1	24375001	24400000	2.711			1	24275001	24300000	9.269			1	24325001	24350000	1.065
	1	24275001	24300000	6.232			1	24400001	24425000	0.795			1	24300001	24325000	3.537			1	24350001	24375000	1.222
	1	24300001	24325000	2.813			1	24425001	24450000	0.601			1	24325001	24350000	1.849			1	24375001	24400000	0.88
	1	24325001	24350000	2.637			1	24450001	24475000	1.506			1	24350001	24375000	1.036			1	24400001	24425000	0.839
	1	24350001	24375000	1.19			1	24475001	24500000	1.598			1	24375001	24400000	0.478			1	24425001	24450000	0.649
	1	24375001	24400000	0.972			1	24500001	24525000	2.184			1	24400001	24425000	0.823			1	24450001	24475000	0.51
	1	24400001	24425000	0.728			1	24525001	24550000	2.168			1	24425001	24450000	1.077			1	24475001	24500000	1.48
	1	24425001	24450000	0.975			1	24550001	24575000	2.755			1	24450001	24475000	1.191			1	24500001	24525000	1.263
	1	24450001	24475000	1.928			1	24575001	24600000	2.155			1	24475001	24500000	1.708			1	24525001	24550000	0.431
	1	24475001	24500000	1.286			1	24600001	24625000	0.429			1	24500001	24525000	1.152			1	24550001	24575000	0.616
	1	24500001	24525000	0.63			1	24625001	24650000	0.623			1	24525001	24550000	0.395			1	24575001	24600000	1.273
	1	24525001	24550000	0.743			1	24650001	24675000	0.129			1	24550001	24575000	0.475			1	24600001	24625000	1.384
	1	24550001	24575000	0.71			1	24675001	24700000	0.102			1	24575001	24600000	0.343			1	24625001	24650000	0.582
	1	24575001	24600000	0.64			1	24700001	24725000	0.141			1	24600001	24625000	0.617			1	24650001	24675000	0.156
	1	24600001	24625000	1.112			1	24725001	24750000	0.409			1	24625001	24650000	0.773			1	24675001	24700000	0.261
	1	24625001	24650000	2.492			1	24750001	24775000	0.63			1	24650001	24675000	0.756			1	24700001	24725000	0.4
	1	24650001	24675000	0.232			1	24775001	24800000	0.406			1	24675001	24700000	0.47			1	24725001	24750000	0.544
	1	24675001	24700000	0.497			1	24800001	24825000	0.665			1	24700001	24725000	0.147			1	24750001	24775000	1.318
	1	24700001	24725000	0.705			1	24825001	24850000	0.655			1	24725001	24750000	0.545			1	24775001	24800000	2.068
	1	24725001	24750000	0.725			1	24850001	24875000	0.413			1	24750001	24775000	0.697			1	24800001	24825000	2.174
	1	24750001	24775000	0.769			1	24875001	24900000	0.523			1	24775001	24800000	0.524			1	24825001	24850000	1.407
	1	24775001	24800000	0.713			1	24900001	24925000	0.41			1	24800001	24825000	0.683			1	24850001	24875000	1.904
	1	24800001	24825000	0.696			1	24925001	24950000	0.237			1	24825001	24850000	0.989			1	24875001	24900000	1.543
	1	24825001	24850000	0.862			1	24950001	24975000	0.18			1	24850001	24875000	0.685			1	24900001	24925000	0.654
	1	24850001	24875000	0.854			1	24975001	25000000	0.081			1	24875001	24900000	0.317			1	24925001	24950000	1.093
	1	24875001	24900000	0.835			1	25000001	25025000	0.017			1	24900001	24925000	0.002			1	24950001	24975000	1.433
	1	25050001	25075000	0.013			1	25025001	25050000	0.766			1	24925001	24950000	0.002			1	24975001	25000000	1.194
	1	25075001	25100000	0.368			1	25050001	25075000	1.941			1	24975001	25000000	0.823			1	25000001	25025000	1.133
	1	25100001	25125000	0.366			1	25075001	25100000	1.398			1	25000001	25025000	1.008			1	25025001	25050000	1.017
	1	25125001	25150000	0.159			1	25100001	25125000	0.873			1	25025001	25050000	1.299			1	25050001	25075000	0.667
	1	25150001	25175000	0.018			1	25125001	25150000	0.439			1	25050001	25075000	0.849			1	25075001	25100000	0.34
	1	25175001	25200000	0.136			1	25150001	25175000	0.332			1	25075001	25100000	0			1	25100001	25125000	0.1
	1	25200001	25225000	0.297			1	25175001	25200000	3.003			1	25100001	25125000	0.107			1	25125001	25150000	0.34
	1	25225001	25250000	0.433			1	25200001	25225000	2.16			1	25125001	25150000	0.372			1	25150001	25175000	0.865
	1	25250001	25275000	0.33			1	25225001	25250000	2.533			1	25150001	25175000	0.616			1	25175001	25200000	0.567
	1	25275001	25300000	0.188			1	25250001	25275000	2.921			1	25175001	25200000	0.712			1	25200001	25225000	0.203
	1	25300001	25325000	0.288			1	25275001	25300000	2.074			1	25200001	25225000	0.846			1	25225001	25250000	0.453
	1	25325001	25350000	0.436			1	25300001	25325000	0.527			1	25225001	25250000	0.793			1	25250001	25275000	0.452
	1	25350001	25375000	0.719			1	25325001	25350000	0.516			1	25250001	25275000	0.422			1	25275001	25300000	0.397
	1	25375001	25400000	0.936			1	25350001	25375000	1.033			1	25275001	25300000	0.268			1	25300001	25325000	0.738
	1	25400001	25425000	0.742			1	25375001	25400000	2.423			1	25300001	25325000	0.56			1	25325001	25350000	1.703
	1	25425001	25450000	0.729			1	25400001	25425000	2.699			1	25325001	25350000	0.462			1	25350001	25375000	2.773
	1	25450001	25475000	0.664			1	25425001	25450000	1.96			1	25350001	25375000	0.265			1	25375001	25400000	2.519
	1	25475001	25500000	0.616			1	25450001	25475000	2.114			1	25375001	25400000	0.511			1	25400001	25425000	1.637
	1	25500001	25525000	0.581			1	25475001	25500000	4.279			1	25400001	25425000	0.465			1	25425001	25450000	1.259
	1	25525001	25550000	0.487			1	25500001	25525000	3.553			1	25425001	25450000	0.522			1	25450001	25475000	0.462
	1	25600001	25625000	0			1	25525001	25550000	0.546			1	25450001	25475000	0.626			1	25475001	25500000	0.297
	1	25625001	25650000	0.353			1	25550001	25575000	0.611			1	25475001	25500000	0.58			1	25500001	25525000	0.293
	1	25650001	25675000	1.414			1	25575001	25600000	0.559			1	25500001	25525000	0.519			1	25525001	25550000	0.295
	1	25675001	25700000	1.48			1	25600001	25625000	0.392			1	25525001	25550000	0.169			1	25550001	25575000	0.249
	1	25700001	25725000	1.169			1	25625001	25650000	0.467			1	25550001	25575000	0.143			1	25575001	25600000	0.575
	1	25725001	25750000	1.563			1	25650001	25675000	3.27			1	25575001	25600000	0.029			1	25600001	25625000	0.518
	1	25750001	25775000	1.069			1	25675001	25700000	3.776			1	25600001	25625000	0.001			1	25625001	25650000	0.335
	1	25775001	25800000	4.354			1	25700001	25725000	1.435			1	25625001	25650000	0.571			1	25650001	25675000	0.322
	1	25800001	25825000	2.965			1	25725001	25750000	1.864			1	25650001	25675000	3.769			1	25675001	25700000	0.395
	1	25825001	25850000	0.884			1	25750001	25775000	1.922			1	25675001	25700000	3.062			1	25700001	25725000	0.322
	1	25850001	25875000	1.017			1	25775001	25800000	5.57			1	25700001	25725000	1.689			1	25725001	25750000	0.166
	1	25875001	25900000	0.869			1	25800001	25825000	3.883			1	25725001	25750000	1.622			1	25750001	25775000	0.465
	1	25900001	25925000	1.086			1	25825001	25850000	1.208			1	25750001	25775000	0.581			1	25775001	25800000	0.427
	1	25925001	25950000	1.21			1	25850001	25875000	1.527			1	25775001	25800000	3.395			1	25800001	25825000	1.282
	1	25950001	25975000	1.037			1	25875001	25900000	1.295			1	25800001	25825000	3.717			1	25825001	25850000	3.984
	1	25975001	26000000	1.096			1	25900001	25925000	1.76			1	25825001	25850000	1.229			1	25850001	25875000	3.135
	1	26000001	26025000	1.363			1	25925001	25950000	3.329			1	25850001	25875000	0.903			1	25875001	25900000	3.058
	1	26025001	26050000	1.723			1	25950001	25975000	2.708			1	25875001	25900000	0.89			1	25900001	25925000	4.427
	1	26050001	26075000	1.731			1	25975001	26000000	1.614			1	25900001	25925000	1.442			1	25925001	25950000	3.6
	1	26075001	26100000	1.885			1	26000001	26025000	2.027			1	25925001	25950000	1.749			1	25950001	25975000	3.124
	1	26100001	26125000	2.361			1	26025001	26050000	1.997			1	25950001	25975000	1.774			1	25975001	26000000	3.197
	1	26125001	26150000	2.408			1	26050001	26075000	1.68			1	25975001	26000000	1.595			1	26000001	26025000	2.071
	1	26150001	26175000	1.496			1	26075001	26100000	2.743			1	26000001	26025000	1.858			1	26025001	26050000	1.672
	1	26175001	26200000	1.108			1	26100001	26125000	4.601			1	26025001	26050000	3.002			1	26050001	26075000	2.108
	1	26200001	26225000	1.164			1	26125001	26150000	3.615			1	26050001	26075000	3.015			1	26075001	26100000	2.408
	1	26225001	26250000	0.807			1	26150001	26175000	2.079			1	26075001	26100000	2.881			1	26100001	26125000	1.605
	1	26250001	26275000	0.437			1	26175001	26200000	0.962			1	26100001	26125000	3.159			1	26125001	26150000	2.244
	1	26275001	26300000	0.288			1	26200001	26225000	0.906			1	26125001	26150000	2.793			1	26150001	26175000	2.21
	1	26300001	26325000	0.128			1	26225001	26250000	1.538			1	26150001	26175000	1.609			1	26175001	26200000	1.216
	1	26325001	26350000	0.737			1	26250001	26275000	2.704			1	26175001	26200000	0.573			1	26200001	26225000	0.911
	1	26350001	26375000	0.919			1	26275001	26300000	1.86			1	26200001	26225000	0.677			1	26225001	26250000	0.577
	1	26375001	26400000	0.47			1	26300001	26325000	0.685			1	26225001	26250000	0.531			1	26250001	26275000	0.824
	1	26400001	26425000	0.675			1	26325001	26350000	0.853			1	26250001	26275000	0.09			1	26275001	26300000	0.851
	1	26425001	26450000	0.41			1	26350001	26375000	0.856			1	26275001	26300000	0.024			1	26300001	26325000	0.69
	1	26450001	26475000	2.007			1	26375001	26400000	0.414			1	26325001	26350000	0.26			1	26325001	26350000	0.936
	1	26475001	26500000	2.183			1	26400001	26425000	0.242			1	26350001	26375000	0.301			1	26350001	26375000	1.124
	1	26500001	26525000	0.502			1	26425001	26450000	0.31			1	26375001	26400000	0.483			1	26375001	26400000	0.887
	1	26525001	26550000	0.625			1	26450001	26475000	0.499			1	26400001	26425000	1.513			1	26400001	26425000	0.502
	1	26550001	26575000	1.512			1	26525001	26550000	1.19			1	26425001	26450000	1.549			1	26425001	26450000	0.555
	1	26575001	26600000	1.135			1	26550001	26575000	1.19			1	26450001	26475000	2.033			1	26450001	26475000	0.431
	1	26600001	26625000	0.495			1	26575001	26600000	0.026			1	26475001	26500000	1.833			1	26475001	26500000	0.143
	1	26625001	26650000	0.384			1	26600001	26625000	0.104			1	26500001	26525000	1.307			1	26500001	26525000	1.6
	1	26650001	26675000	0.254			1	26625001	26650000	0.183			1	26525001	26550000	0.985			1	26525001	26550000	1.638
	1	26675001	26700000	0.567			1	26675001	26700000	1.447			1	26550001	26575000	1.386			1	26550001	26575000	1.878
	1	26700001	26725000	3.937			1	26700001	26725000	1.234			1	26575001	26600000	1.097			1	26575001	26600000	2.133
	1	26725001	26750000	3.907			1	26725001	26750000	4.535			1	26600001	26625000	0.441			1	26600001	26625000	1.246
	1	26750001	26775000	3.244			1	26750001	26775000	4.258			1	26625001	26650000	0.425			1	26625001	26650000	1.079
	1	26775001	26800000	2.64			1	26775001	26800000	1.585			1	26650001	26675000	0.29			1	26650001	26675000	0.769
	1	26800001	26825000	1.639			1	26800001	26825000	1.714			1	26675001	26700000	0.388			1	26675001	26700000	0.658
	1	26825001	26850000	1.921			1	26825001	26850000	2.059			1	26700001	26725000	2.782			1	26700001	26725000	6.187
	1	26850001	26875000	2.091			1	26850001	26875000	2.092			1	26725001	26750000	2.436			1	26725001	26750000	6.468
	1	26875001	26900000	2.184			1	26875001	26900000	2.831			1	26750001	26775000	0.936			1	26750001	26775000	0.702
	1	26900001	26925000	2.298			1	26900001	26925000	2.229			1	26775001	26800000	1.462			1	26775001	26800000	0.631
	1	26925001	26950000	5.404			1	26925001	26950000	2.508			1	26800001	26825000	1.557			1	26800001	26825000	0.361
	1	26950001	26975000	5.603			1	26950001	26975000	2.589			1	26825001	26850000	2.293			1	26825001	26850000	0.194
	1	26975001	27000000	1.833			1	26975001	27000000	1.04			1	26850001	26875000	2.205			1	26850001	26875000	0.404
	1	27000001	27025000	0.892			1	27000001	27025000	0.555			1	26875001	26900000	1.277			1	26875001	26900000	0.917
	1	27025001	27050000	1.352			1	27025001	27050000	0.527			1	26900001	26925000	1.986			1	26900001	26925000	1.361
	1	27050001	27075000	1.217			1	27050001	27075000	0.492			1	26925001	26950000	5.7			1	26925001	26950000	1.44
	1	27075001	27100000	0.607			1	27075001	27100000	0.794			1	26950001	26975000	6.645			1	26950001	26975000	1.47
	1	27100001	27125000	0.544			1	27100001	27125000	1.262			1	26975001	27000000	3.286			1	26975001	27000000	1.01
	1	27125001	27150000	0.413			1	27125001	27150000	1.219			1	27000001	27025000	1.683			1	27000001	27025000	0.579
	1	27150001	27175000	0.531			1	27150001	27175000	0.98			1	27025001	27050000	1.551			1	27025001	27050000	0.787
	1	27175001	27200000	3.221			1	27175001	27200000	3.775			1	27050001	27075000	0.631			1	27050001	27075000	1.209
	1	27200001	27225000	9.95			1	27200001	27225000	7.221			1	27075001	27100000	0.681			1	27075001	27100000	1.714
	1	27225001	27250000	7.095			1	27225001	27250000	6.271			1	27100001	27125000	0.784			1	27100001	27125000	1.035
	1	27250001	27275000	5.322			1	27250001	27275000	2.867			1	27125001	27150000	1.141			1	27125001	27150000	0.178
	1	27275001	27300000	8.908			1	27275001	27300000	2.967			1	27150001	27175000	1.111			1	27150001	27175000	0.524
	1	27300001	27325000	5.687			1	27300001	27325000	2.989			1	27175001	27200000	2.367			1	27175001	27200000	0.834
	1	27325001	27350000	6.744			1	27325001	27350000	1.31			1	27200001	27225000	6.2			1	27200001	27225000	0.176
	1	27350001	27375000	7.966			1	27350001	27375000	2.127			1	27225001	27250000	4.679			1	27225001	27250000	0.259
	1	27375001	27400000	3.981			1	27375001	27400000	2.585			1	27250001	27275000	4.156			1	27250001	27275000	1.301
	1	27400001	27425000	1.608			1	27400001	27425000	1.266			1	27275001	27300000	8.451			1	27275001	27300000	1.316
	1	27425001	27450000	4.113			1	27425001	27450000	0.725			1	27300001	27325000	6.805			1	27300001	27325000	1.838
	1	27450001	27475000	11.34			1	27450001	27475000	1.823			1	27325001	27350000	12.27			1	27325001	27350000	2.228
	1	27475001	27500000	14.702			1	27475001	27500000	2.442			1	27350001	27375000	10.747			1	27350001	27375000	1.448
	1	27500001	27525000	11.878			1	27500001	27525000	2.658			1	27375001	27400000	2.474			1	27375001	27400000	1.336
	1	27525001	27550000	13.157			1	27525001	27550000	3.081			1	27400001	27425000	2.061			1	27400001	27425000	3.334
	1	27550001	27575000	15.794			1	27550001	27575000	3.886			1	27425001	27450000	4.234			1	27425001	27450000	5.69
	1	27575001	27600000	10.225			1	27575001	27600000	5.926			1	27450001	27475000	6.822			1	27450001	27475000	10.589
	1	27600001	27625000	8.378			1	27600001	27625000	5.612			1	27475001	27500000	9.986			1	27475001	27500000	16.233
	1	27625001	27650000	7.024			1	27625001	27650000	3.123			1	27500001	27525000	10.268			1	27500001	27525000	17.166
	1	27650001	27675000	2.779			1	27650001	27675000	3.466			1	27525001	27550000	9.622			1	27525001	27550000	22.371
	1	27675001	27700000	4.097			1	27675001	27700000	4.967			1	27550001	27575000	9.562			1	27550001	27575000	21.837
	1	27700001	27725000	6.056			1	27700001	27725000	6.669			1	27575001	27600000	5.567			1	27575001	27600000	7.885
	1	27825001	27850000	7.546			1	27725001	27750000	8.092			1	27600001	27625000	5.349			1	27600001	27625000	2.212
	1	27850001	27875000	1.144			1	27825001	27850000	2.055			1	27625001	27650000	6.701			1	27625001	27650000	0.535
	1	27875001	27900000	0.393			1	27850001	27875000	0.3			1	27650001	27675000	3.186			1	27650001	27675000	0.531
	1	27900001	27925000	0.813			1	27875001	27900000	0.107			1	27675001	27700000	3.048			1	27675001	27700000	1.867
	1	27925001	27950000	0.921			1	27900001	27925000	0.173			1	27700001	27725000	5.618			1	27700001	27725000	2.163
	1	27950001	27975000	1.256			1	27925001	27950000	0.286			1	27825001	27850000	8.183			1	27850001	27875000	0.243
	1	27975001	28000000	4.16			1	27950001	27975000	1.398			1	27850001	27875000	2.134			1	27875001	27900000	1.146
	1	28000001	28025000	6.072			1	27975001	28000000	2.063			1	27875001	27900000	0.347			1	27900001	27925000	1.062
	1	28025001	28050000	4.992			1	28000001	28025000	2.168			1	27900001	27925000	0.531			1	27925001	27950000	0.474
	1	28050001	28075000	1.01			1	28025001	28050000	2.093			1	27925001	27950000	0.733			1	27950001	27975000	0.637
	1	28075001	28100000	0.703			1	28050001	28075000	1.034			1	27950001	27975000	1.242			1	27975001	28000000	1.849
	1	28100001	28125000	0.509			1	28075001	28100000	0.454			1	27975001	28000000	1.914			1	28000001	28025000	2.422
	1	28125001	28150000	0.59			1	28100001	28125000	0.473			1	28000001	28025000	2.173			1	28025001	28050000	1.619
	1	28150001	28175000	1.171			1	28125001	28150000	1.436			1	28025001	28050000	1.633			1	28050001	28075000	1.116
	1	28175001	28200000	1.35			1	28150001	28175000	1.959			1	28050001	28075000	0.66			1	28075001	28100000	1.292
	1	28200001	28225000	0.475			1	28175001	28200000	1.053			1	28075001	28100000	0.492			1	28100001	28125000	0.143
	1	28225001	28250000	0.418			1	28200001	28225000	0.185			1	28100001	28125000	0.549			1	28125001	28150000	0.132
	1	28250001	28275000	1.851			1	28225001	28250000	0.705			1	28125001	28150000	0.517			1	28150001	28175000	0.276
	1	28275001	28300000	1.811			1	28250001	28275000	2.419			1	28150001	28175000	0.984			1	28175001	28200000	0.233
	1	28300001	28325000	0.594			1	28275001	28300000	2.457			1	28175001	28200000	1.695			1	28200001	28225000	0.131
	1	28325001	28350000	0.704			1	28300001	28325000	0.977			1	28200001	28225000	0.327			1	28225001	28250000	0.08
	1	28350001	28375000	0.74			1	28325001	28350000	0.906			1	28225001	28250000	0.931			1	28250001	28275000	0.295
	1	28375001	28400000	0.986			1	28350001	28375000	1.103			1	28250001	28275000	1.356			1	28275001	28300000	0.661
	1	28400001	28425000	1.223			1	28375001	28400000	0.955			1	28275001	28300000	1.014			1	28300001	28325000	1.433
	1	28425001	28450000	1.137			1	28400001	28425000	0.821			1	28300001	28325000	0.716			1	28325001	28350000	1.089
	1	28450001	28475000	0.868			1	28425001	28450000	0.681			1	28325001	28350000	0.616			1	28350001	28375000	0.337
	1	28475001	28500000	1.221			1	28450001	28475000	0.764			1	28350001	28375000	0.535			1	28375001	28400000	0.484
	1	28500001	28525000	1.3			1	28475001	28500000	2.663			1	28375001	28400000	0.495			1	28400001	28425000	0.533
	1	28525001	28550000	1.326			1	28500001	28525000	2.505			1	28400001	28425000	0.53			1	28425001	28450000	0.899
	1	28550001	28575000	1.034			1	28525001	28550000	1.043			1	28425001	28450000	1.029			1	28450001	28475000	0.841
	1	28575001	28600000	1.7			1	28550001	28575000	0.472			1	28450001	28475000	1.495			1	28475001	28500000	0.534
	1	28600001	28625000	1.754			1	28575001	28600000	1.683			1	28475001	28500000	1.056			1	28500001	28525000	0.338
	1	28625001	28650000	1.219			1	28600001	28625000	1.684			1	28500001	28525000	0.763			1	28525001	28550000	0.875
	1	28650001	28675000	1.905			1	28625001	28650000	0.975			1	28525001	28550000	1.523			1	28550001	28575000	1.389
	1	28675001	28700000	2.319			1	28650001	28675000	0.889			1	28550001	28575000	1.453			1	28575001	28600000	1.472
	1	28700001	28725000	3.027			1	28675001	28700000	0.63			1	28575001	28600000	2.14			1	28600001	28625000	1.319
	1	28725001	28750000	2.705			1	28700001	28725000	1.632			1	28600001	28625000	2.394			1	28625001	28650000	0.907
	1	28750001	28775000	2.447			1	28725001	28750000	2.007			1	28625001	28650000	0.876			1	28650001	28675000	0.842
	1	28775001	28800000	2.717			1	28750001	28775000	1.849			1	28650001	28675000	1.194			1	28675001	28700000	0.67
	1	28800001	28825000	2.246			1	28775001	28800000	2.208			1	28675001	28700000	2.072			1	28700001	28725000	0.703
	1	28825001	28850000	3.198			1	28800001	28825000	1.998			1	28700001	28725000	3.165			1	28725001	28750000	1.584
	1	28850001	28875000	2.381			1	28825001	28850000	1.724			1	28725001	28750000	3.496			1	28750001	28775000	2.234
	1	28875001	28900000	3.151			1	28850001	28875000	1.202			1	28750001	28775000	5.428			1	28775001	28800000	1.509
	1	28900001	28925000	3.832			1	28875001	28900000	1.144			1	28775001	28800000	4.869			1	28800001	28825000	0.697
	1	28925001	28950000	0.177			1	28900001	28925000	1.603			1	28800001	28825000	1.948			1	28825001	28850000	0.341
	1	28950001	28975000	0.16			1	28925001	28950000	0.192			1	28825001	28850000	2.12			1	28850001	28875000	0.139
	1	28975001	29000000	2.599			1	28950001	28975000	0.173			1	28850001	28875000	1.447			1	28875001	28900000	0.469
	1	29000001	29025000	3.018			1	28975001	29000000	2.61			1	28875001	28900000	1.909			1	28900001	28925000	0.311
	1	29025001	29050000	2.342			1	29000001	29025000	2.916			1	28900001	28925000	2.229			1	28925001	28950000	0.737
	1	29050001	29075000	2.492			1	29025001	29050000	1.562			1	28925001	28950000	0.112			1	28950001	28975000	1.165
	1	29075001	29100000	2.361			1	29050001	29075000	1.533			1	28950001	28975000	0.128			1	28975001	29000000	1.035
	1	29100001	29125000	0.614			1	29075001	29100000	0.803			1	28975001	29000000	2.93			1	29000001	29025000	1.488
	1	29125001	29150000	0.517			1	29100001	29125000	0.334			1	29000001	29025000	3.011			1	29025001	29050000	1.577
	1	29150001	29175000	0.901			1	29125001	29150000	0.867			1	29025001	29050000	1.159			1	29050001	29075000	1.161
	1	29175001	29200000	0.963			1	29150001	29175000	0.834			1	29050001	29075000	3.25			1	29075001	29100000	0.697
	1	29200001	29225000	1.014			1	29175001	29200000	0.524			1	29075001	29100000	3.688			1	29100001	29125000	0.033
	1	29225001	29250000	0.84			1	29200001	29225000	0.572			1	29100001	29125000	0.609			1	29125001	29150000	0.926
	1	29250001	29275000	0.25			1	29225001	29250000	0.345			1	29125001	29150000	0.356			1	29150001	29175000	0.893
	1	29275001	29300000	0.181			1	29250001	29275000	0.462			1	29150001	29175000	0.734			1	29175001	29200000	1.381
	1	29300001	29325000	0.594			1	29275001	29300000	0.581			1	29175001	29200000	0.987			1	29200001	29225000	1.46
	1	29325001	29350000	0.7			1	29300001	29325000	1.609			1	29200001	29225000	0.862			1	29225001	29250000	1.059
	1	29350001	29375000	0.425			1	29325001	29350000	1.682			1	29225001	29250000	0.565			1	29250001	29275000	1.038
	1	29375001	29400000	0.272			1	29350001	29375000	0.664			1	29250001	29275000	0.397			1	29275001	29300000	0.627
	1	29400001	29425000	1.447			1	29375001	29400000	0.502			1	29275001	29300000	1.036			1	29300001	29325000	0.717
	1	29425001	29450000	1.895			1	29400001	29425000	1.612			1	29300001	29325000	1.183			1	29325001	29350000	0.725
	1	29450001	29475000	0.798			1	29425001	29450000	1.793			1	29325001	29350000	0.812			1	29350001	29375000	0.839
	1	29475001	29500000	1.68			1	29450001	29475000	0.407			1	29350001	29375000	0.286			1	29375001	29400000	0.862
	1	29500001	29525000	1.901			1	29475001	29500000	3.585			1	29375001	29400000	0.282			1	29400001	29425000	0.766
	1	29525001	29550000	1.236			1	29500001	29525000	3.448			1	29400001	29425000	0.892			1	29425001	29450000	0.658
	1	29550001	29575000	0.787			1	29525001	29550000	0.708			1	29425001	29450000	1.178			1	29450001	29475000	0.558
	1	29575001	29600000	1.06			1	29550001	29575000	0.147			1	29450001	29475000	0.631			1	29475001	29500000	0.353
	1	29600001	29625000	2.572			1	29575001	29600000	0.665			1	29475001	29500000	0.892			1	29500001	29525000	0.286
	1	29625001	29650000	10.405			1	29600001	29625000	0.876			1	29500001	29525000	1.355			1	29525001	29550000	0.371
	1	29650001	29675000	19.4			1	29625001	29650000	10.837			1	29525001	29550000	1.292			1	29550001	29575000	0.325
	1	29675001	29700000	20.101			1	29650001	29675000	26.617			1	29550001	29575000	0.713			1	29575001	29600000	0.731
	1	29700001	29725000	12.181			1	29675001	29700000	28.045			1	29575001	29600000	1.277			1	29600001	29625000	0.972
	1	29725001	29750000	0.575			1	29700001	29725000	15.313			1	29600001	29625000	1.592			1	29625001	29650000	1.065
	1	29750001	29775000	0.298			1	29725001	29750000	1.205			1	29625001	29650000	3.175			1	29650001	29675000	3.273
	1	29775001	29800000	0.608			1	29750001	29775000	1.298			1	29650001	29675000	6.811			1	29675001	29700000	5.099
	1	29800001	29825000	0.891			1	29775001	29800000	0.609			1	29675001	29700000	7.991			1	29700001	29725000	3.678
	1	29825001	29850000	0.686			1	29800001	29825000	0.31			1	29700001	29725000	4.996			1	29725001	29750000	1.253
	1	29850001	29875000	2.21			1	29825001	29850000	0.176			1	29725001	29750000	0.628			1	29750001	29775000	0.564
	1	29875001	29900000	1.4			1	29850001	29875000	0.872			1	29750001	29775000	0.508			1	29775001	29800000	0.448
	1	29900001	29925000	0.97			1	29875001	29900000	0.907			1	29775001	29800000	1.891			1	29800001	29825000	0.577
	1	29925001	29950000	1.111			1	29900001	29925000	0.779			1	29800001	29825000	2.231			1	29825001	29850000	1.45
	1	29950001	29975000	1.27			1	29925001	29950000	1.163			1	29825001	29850000	2.361			1	29850001	29875000	2.408
	1	29975001	30000000	2.596			1	29950001	29975000	0.587			1	29850001	29875000	1.897			1	29875001	29900000	2.819
	1	30000001	30025000	2.521			1	29975001	30000000	1.004			1	29875001	29900000	1.466			1	29900001	29925000	0.076
	1	30025001	30050000	2.262			1	30000001	30025000	0.978			1	29900001	29925000	1.612			1	29925001	29950000	1.203
	1	30050001	30075000	3.497			1	30025001	30050000	1.579			1	29925001	29950000	1.408			1	29950001	29975000	0.938
	1	30075001	30100000	2.937			1	30050001	30075000	1.654			1	29950001	29975000	0.428			1	29975001	30000000	0.58
	1	30100001	30125000	1.045			1	30075001	30100000	1.652			1	29975001	30000000	0.364			1	30000001	30025000	0.719
	1	30125001	30150000	1.796			1	30100001	30125000	1.172			1	30000001	30025000	0.421			1	30025001	30050000	1.671
	1	30150001	30175000	3.138			1	30125001	30150000	0.462			1	30025001	30050000	1.77			1	30050001	30075000	1.831
	1	30175001	30200000	3.365			1	30150001	30175000	1.907			1	30050001	30075000	2.285			1	30075001	30100000	1.235
	1	30200001	30225000	5.716			1	30175001	30200000	1.808			1	30075001	30100000	1.65			1	30100001	30125000	1.259
	1	30225001	30250000	7.084			1	30200001	30225000	2.714			1	30100001	30125000	1.189			1	30125001	30150000	1.295
	1	30250001	30275000	3.943			1	30225001	30250000	3.629			1	30125001	30150000	1.333			1	30150001	30175000	0.636
	1	30275001	30300000	0.897			1	30250001	30275000	2.12			1	30150001	30175000	1.977			1	30175001	30200000	0.312
	1	30300001	30325000	1.611			1	30275001	30300000	1.246			1	30175001	30200000	3.155			1	30200001	30225000	0.265
	1	30325001	30350000	1.871			1	30300001	30325000	3.33			1	30200001	30225000	6.644			1	30225001	30250000	0.419
	1	30350001	30375000	1.315			1	30325001	30350000	2.858			1	30225001	30250000	8.557			1	30250001	30275000	0.544
	1	30375001	30400000	2.779			1	30350001	30375000	0.677			1	30250001	30275000	6.961			1	30275001	30300000	1.337
	1	30400001	30425000	2.677			1	30375001	30400000	0.44			1	30275001	30300000	0.635			1	30300001	30325000	2.176
	1	30425001	30450000	1.084			1	30400001	30425000	0.297			1	30300001	30325000	1.396			1	30325001	30350000	1.708
	1	30450001	30475000	1.415			1	30425001	30450000	0.342			1	30325001	30350000	1.453			1	30350001	30375000	0.474
	1	30475001	30500000	1.306			1	30450001	30475000	1.473			1	30350001	30375000	1.019			1	30375001	30400000	0.365
	1	30500001	30525000	3.701			1	30475001	30500000	1.701			1	30375001	30400000	3.214			1	30400001	30425000	0.581
	1	30525001	30550000	5.177			1	30500001	30525000	2.876			1	30400001	30425000	1.844			1	30425001	30450000	0.487
	1	30550001	30575000	2.137			1	30525001	30550000	4.228			1	30425001	30450000	0.199			1	30450001	30475000	1.152
	1	30575001	30600000	4.365			1	30550001	30575000	3.015			1	30450001	30475000	1.246			1	30475001	30500000	3.796
	1	30600001	30625000	5.11			1	30575001	30600000	2.831			1	30475001	30500000	2.751			1	30500001	30525000	7.027
	1	30625001	30650000	0.834			1	30600001	30625000	2.931			1	30500001	30525000	6.083			1	30525001	30550000	5.858
	1	30650001	30675000	0.508			1	30625001	30650000	1.843			1	30525001	30550000	6.379			1	30550001	30575000	1.308
	1	30675001	30700000	0.16			1	30650001	30675000	1.402			1	30550001	30575000	1.29			1	30575001	30600000	1.822
	1	30700001	30725000	0.247			1	30675001	30700000	1.202			1	30575001	30600000	1.08			1	30600001	30625000	1.978
	1	30725001	30750000	0.499			1	30700001	30725000	1.122			1	30600001	30625000	0.977			1	30625001	30650000	1.003
	1	30750001	30775000	0.768			1	30725001	30750000	0.9			1	30625001	30650000	1.449			1	30650001	30675000	0.686
	1	30775001	30800000	0.096			1	30750001	30775000	0.477			1	30650001	30675000	1.273			1	30675001	30700000	0.538
	1	30800001	30825000	1.963			1	30775001	30800000	0.122			1	30675001	30700000	0.25			1	30700001	30725000	0.447
	1	30825001	30850000	3.405			1	30800001	30825000	1.187			1	30700001	30725000	0.538			1	30725001	30750000	0.373
	1	30850001	30875000	9.086			1	30825001	30850000	3.714			1	30725001	30750000	0.493			1	30750001	30775000	0.448
	1	30875001	30900000	6.326			1	30850001	30875000	6.467			1	30750001	30775000	0.008			1	30775001	30800000	0.488
	1	30900001	30925000	0.718			1	30875001	30900000	4.627			1	30775001	30800000	0.005			1	30800001	30825000	0.364
	1	30925001	30950000	0.603			1	30900001	30925000	1.849			1	30800001	30825000	0.369			1	30825001	30850000	0.603
	1	30950001	30975000	1.134			1	30925001	30950000	3.958			1	30825001	30850000	1.443			1	30850001	30875000	0.357
	1	30975001	31000000	1.544			1	30950001	30975000	7.51			1	30850001	30875000	7.061			1	30875001	30900000	0.09
	1	31000001	31025000	1.102			1	30975001	31000000	5.631			1	30875001	30900000	5.629			1	30900001	30925000	0.13
	1	31025001	31050000	0.618			1	31000001	31025000	0.975			1	30900001	30925000	1.018			1	30925001	30950000	0.59
	1	31050001	31075000	0.839			1	31025001	31050000	0.542			1	30925001	30950000	1.769			1	30950001	30975000	1.326
[truncated: 101,468 more rows]

## Sheet: Fig.S16a,b,e,f
Fig.S16a	Chromosome	CNV bin start	CNV bin end	VST		Fig.S16b	Chromosome	CNV bin start	CNV bin end	VST		Fig.S16e	Chromosome	CNV bin start	CNV bin end	VST		Fig.S16f	Chromosome	CNV bin start	CNV bin end	VST
[truncated: 13,780 more rows]

[truncated: 10 more sheets: Fig.S16c,d,g,h, Fig.S17, Fig.S18a,b,e, Fig.S18c,d,f, Fig.S18g, Fig.S19a,b,c, Fig.S19d, Fig.S20, Fig.S21, Fig.S24]
